# Supplementary material for: Single cell and spatial transcriptomic analyses reveal microglia-plasma cell crosstalk in the brain during Trypanosoma brucei infection
Source: Nat Commun. 2022 Sep 30;13:5752. doi: 10.1038/s41467-022-33542-z (PMC9525673; doi:10.1038/s41467-022-33542-z)
Supplement: Supplementary file 4 — Supplementary Data 1 [file 41467_2022_33542_MOESM4_ESM.xlsx]

## Sheet: Sheet1
Supp Table 1 - histopathology analysis of the murine brain during the acute and chronic stage of the disease
Brain	Inflammation, meninges											Inflammation, neuroparenchyma											Intravascular parasites											Parasites in choroid plexus stroma
Slide ID	1	2	3	4	5	6	7	9	8	10	average	1	2	3	4	5	6	7	9	8	10	average	1	2	3	4	5	6	7	9	8	10	average	1	2	3	4	5	6	7	8	9	10	average
Naïve_1	0	0	0	0	0	0	0	0	0	0	0	0	0	0	0	0	0	0	0	0	0	0	0	0	0	0	0	0	0	0	0	0	0	0	0	0	0	0	0	0	0	0	0	0
Naïve_2	0	0	0	0	0	0	0	0	0	0	0	0	0	0	0	0	0	0	0	0	0	0	0	0	0	0	0	0	0	0	0	0	0	0	0	0	0	0	0	0	NE	NE	NE	0
Naïve_3	0	0	0	0	0	0	0	0	0	0	0	0	0	0	0	0	0	0	0	0	0	0	0	0	0	0	0	0	0	0	0	0	0	0	0	0	0	0	0	0	0	0	0	0
7dpi_1	0	0	0	0	0	0	0	0	0	0	0	0	0	0	0	0	0	0	0	0	0	0	0	0	0	0	0	0	0	0	0	0	0	0	0	0	0	0	NE	NE	NE	NE	NE	0
7dpi_2	0	0	0	0	0	0	0	0	0	0	0	0	0	0	0	0	0	0	0	0	0	0	0	0	1	0	0	0	0	0	0	0	0.1	0	0	0	0	0	0	NE	NE	NE	NE	0
7dpi_3	0	0	0	0	0	0	0	0	0	0	0	0	0	0	0	0	0	0	0	0	0	0	0	0	0	0	0	0	0	0	0	0	0	0	0	0	0	0	0	0	0	NE	NE	0
7dpi_4	0	0	0	0	0	0	0	0	0	0	0	0	0	0	0	0	0	0	0	0	0	0	0	0	0	0	0	0	0	0	0	0	0	0	0	0	0	0	0	NE	NE	NE	NE	0
45dpi_1	1	1	0	0	0	1	1	2	0	0	0.6	0	1*	1*	0	0	1*	1*	0	0	0	0	0	0	0	0	0	1	0	0	0	0	0.1	3	2	1	3	3	1	1	2	3	NE	2.11111
45dpi_2	1	1	1	0	1	1	1	0	0	1	0.7	0	0	0	0	1*	0	0	1*	0	0	0	0	0	0	0	0	0	0	0	0	0	0	2	3	3	3	2	3	3	3	NE	NE	2.75
45dpi_3	1	1	1	1	0	1	1	0	0	1	0.7	0	0	1*	0	0	0	0	0	0	0	0	0	0	0	0	0	1	0	0	0	0	0.1	1	1	3	2	2	3	0	3	3	2	2
Inflammation (meninges or parenchyma)
assessed in 10 microscopic fields at x20 magnification according to the following score													* mild inflammation in the choroid plexus of 3rd and/or 4th ventricle
0	absent
1	mild
2	moderate
3	marked
4	severe
Intravascular parasites
Presence of parasites within the lumen of meningeal or parenchymal vessels is assessed in 10 microscopic fields x40
0	no parasites visible
1	rare parasites (<10)
2	moderate numbers (10-20)
3	large numbers (>20)
Parasites in the choroid plexus stroma
Presence of parasites in the extracellular/extravascular space in the stroma of choroid plexi is assessed in 10 microscopic fields x40
in some instances choroid plexus tissue was only availble for assessment in less than 10 microscopic fields
0	no parasites visible
1	rare parasites (<10)
2	moderate numbers (10-20)
3	large numbers (>20)
