# Supplementary material for: Single cell and spatial transcriptomic analyses reveal microglia-plasma cell crosstalk in the brain during Trypanosoma brucei infection
Source: Nat Commun. 2022 Sep 30;13:5752. doi: 10.1038/s41467-022-33542-z (PMC9525673; doi:10.1038/s41467-022-33542-z)
Supplement: Supplementary file 5 — Supplementary Data 2 [file 41467_2022_33542_MOESM5_ESM.xlsx]

## Sheet: Sheet1
Supplementary Table 2 - Marker genes identified for principle component analysis that were used to identify cell identities (resolution = 0.4)
The number of cells detected per cell cluster across all six biological replicates is also given.
										Number of cells per cluster
Gene	p_val	avg_log2FC	pct.1	pct.2	p_val_adj	cluster	gene		orig.ident	0	1	2	3	4	5	6	7	8	9	10	Total number of cells/sample
C1qa	0	1.99091	0.906	0.319	0	0	C1qa		Naive_1	506	462	601	149	452	502	45	191	151	19	75	3153
C1qc	0	1.97185	0.909	0.313	0	0	C1qc		Naive_2	260	256	455	53	323	207	35	157	96	4	53	1899
Hexb	0	1.9643	0.912	0.303	0	0	Hexb		dpi25_1	455	434	194	366	135	52	100	43	58	62	84	1983
Cx3cr1	0	1.88564	0.781	0.232	0	0	Cx3cr1		dpi25_2	278	260	138	293	59	28	60	15	29	34	22	1216
Lgals3bp	0	1.86219	0.678	0.272	0	0	Lgals3bp		dpi45_1	991	490	142	295	325	115	436	143	107	224	67	3335
Ctsd	0	1.82449	0.868	0.373	0	0	Ctsd		dpi45_2	448	234	109	280	108	28	115	99	79	97	12	1609
Ctss	0	1.80164	0.935	0.365	0	0	Ctss
C1qb	0	1.77014	0.928	0.328	0	0	C1qb
Trem2	0	1.74359	0.677	0.205	0	0	Trem2
Ly86	0	1.74211	0.73	0.227	0	0	Ly86
Lgmn	0	1.72335	0.754	0.259	0	0	Lgmn
Csf1r	0	1.6643	0.698	0.225	0	0	Csf1r
Timp2	0	1.60291	0.581	0.187	0	0	Timp2
Tyrobp	0	1.58954	0.818	0.295	0	0	Tyrobp
Tmem119	0	1.54901	0.42	0.109	0	0	Tmem119
Ctsb	0	1.52927	0.754	0.348	0	0	Ctsb
Fcer1g	0	1.52754	0.81	0.293	0	0	Fcer1g
Ctsz	0	1.51746	0.72	0.276	0	0	Ctsz
Grn	0	1.51391	0.684	0.251	0	0	Grn
H2-Aa	0	1.50701	0.692	0.279	0	0	H2-Aa
Aif1	0	1.47217	0.581	0.194	0	0	Aif1
Cd74	0	1.44861	0.738	0.352	0	0	Cd74
H2-Ab1	0	1.43447	0.684	0.287	0	0	H2-Ab1
Mpeg1	0	1.40804	0.536	0.178	0	0	Mpeg1
Fcgr3	0	1.37805	0.49	0.157	0	0	Fcgr3
H2-Eb1	0	1.36886	0.678	0.272	0	0	H2-Eb1
Mafb	0	1.35212	0.584	0.194	0	0	Mafb
Ctsh	0	1.32775	0.584	0.22	0	0	Ctsh
Ccl5	0	1.30025	0.697	0.339	0	0	Ccl5
Laptm5	0	1.2623	0.658	0.272	0	0	Laptm5
Psap	0	1.25573	0.802	0.44	0	0	Psap
Marcks	0	1.19421	0.651	0.258	0	0	Marcks
Ctsl	0	1.18056	0.673	0.292	0	0	Ctsl
H2-D1	0	1.01267	0.834	0.588	0	0	H2-D1
B2m	0	1.00933	0.874	0.644	0	0	B2m
Itm2b	0	0.9571	0.87	0.609	0	0	Itm2b
Man2b1	2.86071e-304	1.39725	0.458	0.144	4.82059e-300	0	Man2b1
Cd300c2	1.31189e-301	1.34498	0.493	0.163	2.21066e-297	0	Cd300c2
Lyz2	9.61067e-287	0.375816	0.622	0.241	1.61949e-282	0	Lyz2
Npc2	1.05613e-281	1.13919	0.676	0.327	1.77969e-277	0	Npc2
Lpcat2	5.44242e-279	1.36258	0.425	0.13	9.17102e-275	0	Lpcat2
Cd68	1.38216e-278	1.32282	0.425	0.131	2.32909e-274	0	Cd68
Rgs10	5.59915e-273	1.32686	0.486	0.171	9.43513e-269	0	Rgs10
Cd9	5.00292e-272	1.18887	0.579	0.235	8.43042e-268	0	Cd9
Selplg	1.24301e-270	1.44505	0.471	0.162	2.0946e-266	0	Selplg
Cyba	1.33331e-270	1.17749	0.635	0.297	2.24677e-266	0	Cyba
Lair1	9.2693e-270	1.35847	0.419	0.13	1.56197e-265	0	Lair1
Pld4	3.99256e-266	1.33207	0.417	0.131	6.72786e-262	0	Pld4
Unc93b1	3.30864e-261	1.25049	0.469	0.164	5.57539e-257	0	Unc93b1
P2ry12	1.12048e-256	1.60556	0.331	0.084	1.88812e-252	0	P2ry12
Cd84	7.25127e-256	1.32787	0.371	0.108	1.22191e-251	0	Cd84
Gns	2.35804e-255	1.20407	0.463	0.165	3.97354e-251	0	Gns
Itgb5	8.19131e-246	1.20729	0.4	0.126	1.38032e-241	0	Itgb5
Cd63	2.43433e-244	1.15611	0.599	0.277	4.10208e-240	0	Cd63
Hpgds	1.5979e-239	1.34555	0.317	0.082	2.69262e-235	0	Hpgds
Rrbp1	1.32415e-236	1.08653	0.599	0.273	2.23133e-232	0	Rrbp1
Lamp1	3.32866e-235	0.994519	0.698	0.377	5.60912e-231	0	Lamp1
Tgfbr1	3.90026e-235	1.30402	0.362	0.108	6.57233e-231	0	Tgfbr1
Cd300lf	5.09657e-232	1.2627	0.359	0.108	8.58824e-228	0	Cd300lf
Rps29	7.16116e-229	0.622578	0.956	0.804	1.20673e-224	0	Rps29
Olfml3	9.64971e-221	1.36603	0.299	0.078	1.62607e-216	0	Olfml3
Ctsa	6.20573e-218	1.12713	0.444	0.167	1.04573e-213	0	Ctsa
Vsir	2.82351e-217	1.25529	0.354	0.11	4.75789e-213	0	Vsir
Epb41l2	1.08627e-215	1.13875	0.414	0.144	1.83047e-211	0	Epb41l2
H2-DMa	1.74094e-213	1.10988	0.396	0.137	2.93365e-209	0	H2-DMa
Cst3	2.19766e-213	0.964491	0.991	0.766	3.70328e-209	0	Cst3
Ptgs1	9.03111e-208	1.29394	0.301	0.084	1.52183e-203	0	Ptgs1
Hk2	4.92239e-207	1.23074	0.324	0.097	8.29472e-203	0	Hk2
Abhd12	5.63879e-206	1.10262	0.36	0.117	9.50192e-202	0	Abhd12
Syngr1	1.74503e-204	1.07536	0.314	0.091	2.94055e-200	0	Syngr1
Cst7	1.85875e-204	1.12461	0.281	0.074	3.13217e-200	0	Cst7
Fth1	1.86714e-198	0.66809	0.907	0.763	3.14631e-194	0	Fth1
Serinc3	3.76199e-196	0.822961	0.774	0.448	6.33933e-192	0	Serinc3
Gpr34	1.71963e-193	1.38577	0.253	0.062	2.89774e-189	0	Gpr34
Cd33	7.56297e-192	1.19537	0.261	0.068	1.27444e-187	0	Cd33
Trf	4.84153e-188	1.10967	0.317	0.099	8.15846e-184	0	Trf
Cxcl13	1.41865e-185	1.46234	0.269	0.073	2.39057e-181	0	Cxcl13
Zfhx3	2.20443e-185	1.14421	0.357	0.124	3.71469e-181	0	Zfhx3
Lag3	5.70648e-185	0.985443	0.313	0.096	9.61599e-181	0	Lag3
Creg1	8.41077e-185	1.0602	0.378	0.139	1.4173e-180	0	Creg1
Mef2c	1.65506e-180	1.01042	0.407	0.157	2.78894e-176	0	Mef2c
H2-K1	4.49429e-178	0.73995	0.793	0.574	7.57332e-174	0	H2-K1
Ctsc	4.09553e-177	0.873224	0.445	0.182	6.90138e-173	0	Ctsc
Pou2f2	7.11341e-174	1.16029	0.302	0.097	1.19868e-169	0	Pou2f2
Cxcl9	1.36791e-173	1.38834	0.328	0.113	2.30506e-169	0	Cxcl9
Pld3	1.61339e-172	1.01742	0.303	0.097	2.71872e-168	0	Pld3
Ncf1	9.41256e-168	1.01785	0.305	0.1	1.58611e-163	0	Ncf1
Rplp1	1.18434e-165	0.599775	0.872	0.635	1.99574e-161	0	Rplp1
C3	2.44476e-164	0.951602	0.314	0.107	4.11967e-160	0	C3
Basp1	3.69876e-162	1.00795	0.38	0.147	6.23279e-158	0	Basp1
Lyn	4.60906e-162	1.05007	0.335	0.121	7.76673e-158	0	Lyn
Ftl1	8.62826e-161	0.645913	0.792	0.515	1.45395e-156	0	Ftl1
H2-Oa	1.32766e-159	0.945177	0.22	0.056	2.23723e-155	0	H2-Oa
Havcr2	2.22919e-159	1.05097	0.218	0.056	3.7564e-155	0	Havcr2
Rnaset2a	8.80884e-158	0.887889	0.432	0.186	1.48438e-153	0	Rnaset2a
Siglech	3.80609e-157	1.37888	0.219	0.057	6.41364e-153	0	Siglech
Fau	1.72068e-155	0.499431	0.923	0.715	2.89952e-151	0	Fau
Fcgr2b	3.85209e-153	0.931267	0.346	0.132	6.49116e-149	0	Fcgr2b
Scamp2	1.98728e-151	0.970986	0.34	0.128	3.34876e-147	0	Scamp2
Slc11a1	1.94778e-150	1.03366	0.282	0.095	3.2822e-146	0	Slc11a1
Adgre1	2.89484e-147	0.936183	0.235	0.069	4.8781e-143	0	Adgre1
Entpd1	3.00029e-147	0.970145	0.301	0.106	5.05579e-143	0	Entpd1
Atp13a2	8.69636e-146	0.910641	0.232	0.068	1.46542e-141	0	Atp13a2
Irf8	3.86785e-144	1.02248	0.311	0.115	6.51772e-140	0	Irf8
Itgam	5.88084e-144	1.10011	0.285	0.1	9.9098e-140	0	Itgam
Inpp5d	2.99737e-143	1.05702	0.277	0.095	5.05087e-139	0	Inpp5d
Cd81	6.38859e-142	0.630459	0.684	0.382	1.07654e-137	0	Cd81
Pycard	3.16467e-141	0.94737	0.318	0.12	5.33279e-137	0	Pycard
Ly6i	7.56389e-141	0.88849	0.288	0.102	1.27459e-136	0	Ly6i
Cd53	5.00356e-140	0.982228	0.367	0.154	8.4315e-136	0	Cd53
Mef2a	2.03651e-139	0.93893	0.367	0.153	3.43173e-135	0	Mef2a
Sirpa	1.13534e-138	0.882495	0.323	0.123	1.91316e-134	0	Sirpa
Rps12	5.96731e-138	0.554469	0.835	0.594	1.00555e-133	0	Rps12
Cd52	1.2395e-136	0.518429	0.633	0.339	2.08869e-132	0	Cd52
Cd37	1.39899e-136	0.934916	0.272	0.093	2.35743e-132	0	Cd37
B4galt1	4.48076e-135	0.917276	0.296	0.109	7.55052e-131	0	B4galt1
Zeb2	1.75923e-134	0.87697	0.363	0.152	2.96448e-130	0	Zeb2
Ssh2	1.42522e-133	0.993938	0.276	0.098	2.40164e-129	0	Ssh2
Pmepa1	2.8627e-133	0.906096	0.349	0.143	4.82393e-129	0	Pmepa1
Cybb	4.67555e-133	0.853596	0.349	0.143	7.87877e-129	0	Cybb
Asah1	3.86803e-129	0.828589	0.339	0.139	6.51802e-125	0	Asah1
Fyb	4.76596e-129	0.870984	0.364	0.156	8.03112e-125	0	Fyb
Sgk1	2.01203e-125	0.792113	0.389	0.174	3.39047e-121	0	Sgk1
Hexa	3.32689e-125	0.928547	0.251	0.087	5.60615e-121	0	Hexa
Ssr4	3.22247e-124	0.699774	0.436	0.208	5.43018e-120	0	Ssr4
Sat1	5.3484e-124	0.682554	0.579	0.317	9.01259e-120	0	Sat1
Pmp22	8.37716e-123	0.81672	0.251	0.086	1.41164e-118	0	Pmp22
Ly6e	3.81287e-122	0.634611	0.705	0.448	6.42507e-118	0	Ly6e
P2ry13	5.36683e-122	1.07522	0.174	0.045	9.04365e-118	0	P2ry13
Sall1	5.73965e-121	0.955621	0.172	0.044	9.67189e-117	0	Sall1
Mertk	6.40376e-120	0.734585	0.339	0.141	1.0791e-115	0	Mertk
C3ar1	1.40969e-119	0.824564	0.279	0.106	2.37546e-115	0	C3ar1
Efhd2	5.57276e-119	0.715857	0.42	0.199	9.39066e-115	0	Efhd2
Slco2b1	7.8573e-119	0.903735	0.208	0.064	1.32403e-114	0	Slco2b1
Bmp2k	3.01225e-118	0.908007	0.25	0.088	5.07594e-114	0	Bmp2k
Fgd2	2.63644e-117	1.06117	0.166	0.043	4.44266e-113	0	Fgd2
Csf2ra	8.13609e-117	0.770161	0.216	0.069	1.37101e-112	0	Csf2ra
Bri3	9.92682e-117	0.770137	0.414	0.2	1.67277e-112	0	Bri3
Ifi204	8.10013e-116	0.823842	0.286	0.113	1.36495e-111	0	Ifi204
Golm1	2.68534e-115	1.00498	0.187	0.054	4.52506e-111	0	Golm1
Rpl10	4.48972e-115	0.538223	0.769	0.512	7.56563e-111	0	Rpl10
Cd86	2.80144e-114	0.799224	0.225	0.076	4.72071e-110	0	Cd86
Tnfsf13b	4.25058e-114	0.83604	0.138	0.031	7.16266e-110	0	Tnfsf13b
Fam105a	5.4841e-113	1.00608	0.213	0.07	9.24126e-109	0	Fam105a
Itgax	5.86854e-113	0.691951	0.139	0.031	9.88907e-109	0	Itgax
Mlph	2.49953e-112	0.771518	0.112	0.019	4.21196e-108	0	Mlph
Atp6v0b	2.96282e-112	0.629414	0.428	0.207	4.99265e-108	0	Atp6v0b
Rnf149	3.68804e-112	0.789271	0.297	0.122	6.21472e-108	0	Rnf149
Rnaset2b	1.84907e-109	0.71953	0.351	0.158	3.11587e-105	0	Rnaset2b
Itgb2	3.2451e-109	0.751923	0.321	0.138	5.46831e-105	0	Itgb2
Rps9	4.17189e-109	0.531448	0.787	0.543	7.03005e-105	0	Rps9
Cxcl16	4.38487e-109	0.769715	0.286	0.116	7.38895e-105	0	Cxcl16
Slc15a3	7.49959e-107	0.786803	0.302	0.126	1.26376e-102	0	Slc15a3
Ppfia4	1.6991e-106	0.896979	0.182	0.055	2.86315e-102	0	Ppfia4
Snx5	2.59983e-105	0.730818	0.346	0.158	4.38098e-101	0	Snx5
Fcgr1	8.56779e-105	0.853899	0.232	0.085	1.44376e-100	0	Fcgr1
Fcgr4	7.45869e-104	0.746915	0.236	0.087	1.25686e-99	0	Fcgr4
Rpl27a	1.10054e-103	0.433954	0.835	0.63	1.85452e-99	0	Rpl27a
Cyth4	4.04681e-103	0.920891	0.226	0.083	6.81928e-99	0	Cyth4
Sft2d1	8.29368e-103	0.798295	0.262	0.104	1.39757e-98	0	Sft2d1
Pnpla7	3.16743e-102	0.68185	0.256	0.098	5.33743e-98	0	Pnpla7
Rnase4	7.37082e-102	0.88706	0.246	0.095	1.24206e-97	0	Rnase4
Ucp2	7.61207e-102	0.667207	0.404	0.2	1.28271e-97	0	Ucp2
Smap2	1.39486e-101	0.875423	0.256	0.101	2.35047e-97	0	Smap2
Ltc4s	2.59071e-101	0.975642	0.194	0.064	4.36561e-97	0	Ltc4s
Adap2	1.02283e-100	0.83123	0.173	0.053	1.72357e-96	0	Adap2
Pag1	1.59008e-100	0.817225	0.166	0.048	2.67945e-96	0	Pag1
Dnase2a	2.1621e-100	0.751974	0.179	0.055	3.64335e-96	0	Dnase2a
Anxa3	4.35035e-100	0.770236	0.277	0.114	7.33077e-96	0	Anxa3
F11r	4.35562e-100	0.849554	0.235	0.089	7.33965e-96	0	F11r
Rpl39	2.06928e-99	0.439956	0.844	0.649	3.48695e-95	0	Rpl39
Clta	9.41507e-99	0.666861	0.483	0.265	1.58653e-94	0	Clta
Slc29a3	1.5502e-98	0.795232	0.19	0.063	2.61225e-94	0	Slc29a3
Camk1	2.44472e-98	0.781671	0.188	0.061	4.1196e-94	0	Camk1
Bin1	8.30438e-98	0.884113	0.174	0.054	1.39937e-93	0	Bin1
Plxdc2	1.12879e-97	0.905935	0.161	0.047	1.90212e-93	0	Plxdc2
Cd180	8.68052e-97	0.83447	0.155	0.044	1.46275e-92	0	Cd180
Tcirg1	1.14455e-96	0.747622	0.21	0.075	1.92868e-92	0	Tcirg1
Lst1	5.06655e-96	0.886272	0.259	0.107	8.53765e-92	0	Lst1
H2-T23	2.96794e-95	0.591003	0.537	0.316	5.00128e-91	0	H2-T23
Tlr7	3.16775e-95	0.73881	0.163	0.049	5.33797e-91	0	Tlr7
Apbb1ip	5.25002e-95	0.89605	0.179	0.058	8.84682e-91	0	Apbb1ip
Spi1	5.62354e-95	0.824638	0.213	0.078	9.47623e-91	0	Spi1
Cebpa	1.00605e-94	0.855498	0.247	0.099	1.69529e-90	0	Cebpa
Kctd12	1.27474e-94	0.90178	0.312	0.143	2.14807e-90	0	Kctd12
Rpl35a	6.80059e-94	0.45837	0.809	0.604	1.14597e-89	0	Rpl35a
Rpl10a	2.27361e-93	0.530768	0.698	0.467	3.83125e-89	0	Rpl10a
Mgat4a	2.27613e-93	0.798221	0.165	0.051	3.8355e-89	0	Mgat4a
Rps20	1.12579e-92	0.460925	0.788	0.574	1.89707e-88	0	Rps20
Csf3r	3.35398e-92	0.804724	0.151	0.044	5.65179e-88	0	Csf3r
Nfe2l2	3.50696e-92	0.598485	0.401	0.203	5.90957e-88	0	Nfe2l2
Syngr2	1.08895e-91	0.796332	0.219	0.083	1.83499e-87	0	Syngr2
Fam49b	2.4979e-91	0.70749	0.281	0.122	4.20922e-87	0	Fam49b
Plek	1.51712e-90	0.669596	0.334	0.16	2.55651e-86	0	Plek
C4b	4.29685e-90	0.503812	0.34	0.159	7.24063e-86	0	C4b
Tanc2	5.24343e-90	0.781867	0.156	0.047	8.8357e-86	0	Tanc2
Bin2	9.05275e-90	0.885145	0.203	0.075	1.52548e-85	0	Bin2
Fgl2	1.07931e-89	0.661647	0.27	0.116	1.81874e-85	0	Fgl2
P2ry6	4.59579e-89	0.817018	0.137	0.038	7.74437e-85	0	P2ry6
Crybb1	5.40741e-89	0.9363	0.129	0.034	9.11203e-85	0	Crybb1
Rpl35	1.36899e-88	0.428642	0.797	0.601	2.30688e-84	0	Rpl35
Axl	2.3525e-88	0.6074	0.208	0.077	3.96419e-84	0	Axl
Sgpl1	8.28769e-88	0.594352	0.163	0.052	1.39656e-83	0	Sgpl1
Fkbp5	1.04022e-87	0.79255	0.201	0.074	1.75288e-83	0	Fkbp5
Il18bp	1.24185e-87	0.62372	0.209	0.079	2.09265e-83	0	Il18bp
Rps25	1.84636e-87	0.484368	0.736	0.511	3.1113e-83	0	Rps25
P2rx4	2.16532e-87	0.633685	0.165	0.053	3.64878e-83	0	P2rx4
Fam46c	2.81612e-87	0.712004	0.229	0.092	4.74544e-83	0	Fam46c
Srgap2	4.9134e-87	0.797964	0.217	0.084	8.27958e-83	0	Srgap2
Tmem86a	6.76676e-87	0.689306	0.148	0.044	1.14027e-82	0	Tmem86a
Rps21	8.1892e-87	0.377928	0.857	0.681	1.37996e-82	0	Rps21
Lat2	1.59791e-86	0.71328	0.15	0.046	2.69264e-82	0	Lat2
Ppt1	2.89243e-85	0.556524	0.258	0.109	4.87403e-81	0	Ppt1
Cd48	5.29227e-85	0.714126	0.23	0.094	8.918e-81	0	Cd48
Prkcd	5.78131e-85	0.740186	0.237	0.098	9.74208e-81	0	Prkcd
Gcnt1	1.03428e-84	0.769894	0.114	0.028	1.74286e-80	0	Gcnt1
Runx1	1.07962e-84	0.784722	0.208	0.08	1.81926e-80	0	Runx1
AC149090.1	2.49474e-84	0.567358	0.406	0.211	4.20388e-80	0	AC149090.1
Tpp1	6.07444e-84	0.562051	0.253	0.106	1.0236e-79	0	Tpp1
Scoc	9.0614e-84	0.720618	0.197	0.073	1.52694e-79	0	Scoc
Ms4a6d	1.12778e-83	0.716514	0.206	0.079	1.90042e-79	0	Ms4a6d
Plekho1	1.87473e-83	0.756165	0.169	0.057	3.15911e-79	0	Plekho1
Gpnmb	2.29832e-83	0.997694	0.189	0.07	3.8729e-79	0	Gpnmb
Rnf130	1.0507e-82	0.615525	0.259	0.114	1.77053e-78	0	Rnf130
Lamp2	1.97105e-82	0.521482	0.386	0.199	3.32142e-78	0	Lamp2
Gm2a	2.04277e-82	0.488227	0.289	0.132	3.44228e-78	0	Gm2a
Rpl23	6.35638e-82	0.396161	0.814	0.614	1.07111e-77	0	Rpl23
Tmsb4x	7.22821e-82	0.319911	0.97	0.731	1.21803e-77	0	Tmsb4x
H2-Q7	2.80163e-81	0.501	0.496	0.291	4.72102e-77	0	H2-Q7
Bcl2a1b	8.23407e-81	0.504988	0.377	0.194	1.38752e-76	0	Bcl2a1b
Slc36a1	1.07044e-80	0.663329	0.127	0.035	1.80379e-76	0	Slc36a1
Cd83	1.42452e-80	0.534908	0.284	0.129	2.40046e-76	0	Cd83
Gm46224	2.93737e-80	0.73768	0.107	0.026	4.94976e-76	0	Gm46224
Tcn2	3.67625e-80	0.601618	0.205	0.08	6.19485e-76	0	Tcn2
Naglu	4.39265e-80	0.542038	0.106	0.025	7.40205e-76	0	Naglu
Daglb	8.01588e-80	0.718127	0.157	0.052	1.35076e-75	0	Daglb
Hps3	8.72663e-80	0.708136	0.129	0.037	1.47052e-75	0	Hps3
Pabpc1	9.44708e-80	0.520014	0.557	0.342	1.59193e-75	0	Pabpc1
H2-DMb1	2.20037e-79	0.63399	0.216	0.088	3.70785e-75	0	H2-DMb1
Alox5ap	8.01817e-79	0.678086	0.246	0.108	1.35114e-74	0	Alox5ap
Erp29	9.84025e-79	0.641962	0.248	0.108	1.65818e-74	0	Erp29
Rps28	1.97364e-78	0.38057	0.827	0.632	3.32578e-74	0	Rps28
Rps11	1.23608e-77	0.388059	0.769	0.545	2.08293e-73	0	Rps11
Maf	1.11525e-76	0.601473	0.294	0.139	1.87931e-72	0	Maf
Ifngr2	3.14025e-76	0.69631	0.162	0.057	5.29163e-72	0	Ifngr2
Rpl37	7.89574e-76	0.347072	0.862	0.693	1.33051e-71	0	Rpl37
Eef1a1	9.50442e-76	0.397106	0.833	0.642	1.60159e-71	0	Eef1a1
Git2	2.91397e-75	0.696658	0.193	0.075	4.91033e-71	0	Git2
Lcp1	4.16669e-75	0.56313	0.342	0.174	7.02129e-71	0	Lcp1
Ncf2	1.17309e-74	0.768268	0.19	0.074	1.97678e-70	0	Ncf2
Tlr2	1.41032e-74	0.596479	0.26	0.119	2.37653e-70	0	Tlr2
Ms4a6c	2.63063e-74	0.568774	0.253	0.114	4.43288e-70	0	Ms4a6c
Ly9	8.5281e-73	0.593043	0.135	0.043	1.43707e-68	0	Ly9
Comt	1.86321e-72	0.551731	0.216	0.091	3.1397e-68	0	Comt
Frrs1	2.01808e-72	0.60307	0.117	0.034	3.40066e-68	0	Frrs1
Rps27a	3.18089e-72	0.386017	0.811	0.62	5.36012e-68	0	Rps27a
Rpl19	3.22891e-72	0.393699	0.762	0.567	5.44103e-68	0	Rpl19
Ntpcr	4.27267e-72	0.741757	0.152	0.053	7.19988e-68	0	Ntpcr
Rpl12	4.6282e-72	0.301601	0.7	0.469	7.79898e-68	0	Rpl12
Spint1	5.1189e-72	0.658002	0.112	0.031	8.62586e-68	0	Spint1
Hvcn1	1.29434e-71	0.567268	0.124	0.037	2.1811e-67	0	Hvcn1
Tlr13	4.2405e-71	0.626436	0.13	0.041	7.14566e-67	0	Tlr13
Bhlhe41	6.2039e-71	0.564278	0.164	0.06	1.04542e-66	0	Bhlhe41
Skil	6.66976e-71	0.632162	0.333	0.174	1.12392e-66	0	Skil
Ang	9.54942e-71	0.663538	0.151	0.053	1.60917e-66	0	Ang
Cttnbp2nl	1.17075e-70	0.631576	0.199	0.082	1.97284e-66	0	Cttnbp2nl
Arrb2	2.87928e-70	0.750306	0.194	0.08	4.85188e-66	0	Arrb2
Apoe	7.85118e-70	0.553295	0.771	0.698	1.323e-65	0	Apoe
Rhoh	1.74993e-69	0.695879	0.158	0.057	2.94881e-65	0	Rhoh
Lgals9	1.37454e-68	0.554667	0.238	0.108	2.31624e-64	0	Lgals9
Nckap1l	2.0991e-68	0.700391	0.163	0.062	3.5372e-64	0	Nckap1l
Sh3bgrl3	5.03329e-68	0.329477	0.515	0.304	8.4816e-64	0	Sh3bgrl3
Fermt3	7.79976e-68	0.682744	0.205	0.088	1.31434e-63	0	Fermt3
Dst	8.78347e-68	0.398167	0.305	0.151	1.4801e-63	0	Dst
Cebpb	1.71576e-67	0.334496	0.442	0.249	2.89123e-63	0	Cebpb
Rpl26	2.55792e-67	0.371492	0.787	0.586	4.31036e-63	0	Rpl26
Akirin1	3.36939e-67	0.557648	0.207	0.089	5.67777e-63	0	Akirin1
Eef1b2	3.57975e-67	0.427937	0.581	0.375	6.03224e-63	0	Eef1b2
Blnk	5.42649e-67	0.65782	0.136	0.046	9.14418e-63	0	Blnk
Slamf9	9.34731e-67	0.594744	0.111	0.032	1.57512e-62	0	Slamf9
Pla2g15	3.33073e-66	0.624271	0.123	0.039	5.61262e-62	0	Pla2g15
AU020206	3.49525e-66	0.623529	0.223	0.101	5.88985e-62	0	AU020206
Ubash3b	1.3483e-65	0.73291	0.139	0.048	2.27202e-61	0	Ubash3b
Hck	1.50137e-65	0.672691	0.179	0.073	2.52995e-61	0	Hck
Il6ra	1.75046e-65	0.816016	0.133	0.046	2.9497e-61	0	Il6ra
Rtcb	2.23831e-65	0.534884	0.208	0.091	3.77178e-61	0	Rtcb
Wnk1	3.22313e-65	0.526167	0.301	0.155	5.43129e-61	0	Wnk1
Mylip	3.51329e-65	0.700688	0.169	0.066	5.92024e-61	0	Mylip
Abi3	4.14557e-65	0.788241	0.129	0.043	6.9857e-61	0	Abi3
Rpl32	6.46828e-65	0.339943	0.77	0.566	1.08997e-60	0	Rpl32
Capza2	7.30801e-65	0.485835	0.354	0.193	1.23147e-60	0	Capza2
Ptpn6	8.31819e-65	0.633976	0.178	0.072	1.4017e-60	0	Ptpn6
Rpl30	1.481e-64	0.323737	0.808	0.612	2.49563e-60	0	Rpl30
Tmem37	2.81473e-64	0.629886	0.128	0.043	4.74311e-60	0	Tmem37
Lhfpl2	4.20597e-64	0.546787	0.138	0.048	7.08749e-60	0	Lhfpl2
Atp6ap2	5.04734e-64	0.481144	0.2	0.086	8.50527e-60	0	Atp6ap2
Hebp1	6.96034e-64	0.500542	0.144	0.052	1.17289e-59	0	Hebp1
Picalm	7.07802e-64	0.581702	0.344	0.189	1.19272e-59	0	Picalm
Sh3glb1	8.23502e-64	0.453762	0.378	0.211	1.38768e-59	0	Sh3glb1
Pde3b	2.46276e-63	0.699345	0.124	0.041	4.14999e-59	0	Pde3b
Pik3r1	3.18643e-63	0.450852	0.251	0.12	5.36946e-59	0	Pik3r1
Rpl21	3.19662e-63	0.343344	0.767	0.578	5.38662e-59	0	Rpl21
Arhgap45	3.34342e-63	0.779665	0.165	0.065	5.634e-59	0	Arhgap45
Evl	5.53544e-63	0.61482	0.153	0.058	9.32777e-59	0	Evl
Irf2bp2	1.52232e-62	0.500289	0.295	0.152	2.56527e-58	0	Irf2bp2
Rplp2	2.57834e-62	0.345369	0.769	0.572	4.34477e-58	0	Rplp2
Tmem173	2.79958e-62	0.775419	0.156	0.061	4.71758e-58	0	Tmem173
Frmd4a	4.7857e-62	0.575146	0.172	0.069	8.06438e-58	0	Frmd4a
Ccl12	5.18762e-62	0.322889	0.256	0.123	8.74166e-58	0	Ccl12
Ophn1	7.66488e-62	0.564127	0.107	0.032	1.29161e-57	0	Ophn1
Colgalt1	8.5006e-62	0.509353	0.157	0.061	1.43244e-57	0	Colgalt1
Rgs2	1.13288e-61	0.657724	0.265	0.133	1.90901e-57	0	Rgs2
Arl4c	2.05052e-61	0.633885	0.176	0.073	3.45534e-57	0	Arl4c
Dennd4a	4.1484e-61	0.502241	0.246	0.119	6.99047e-57	0	Dennd4a
Prpf38b	4.44415e-61	0.553947	0.257	0.127	7.48884e-57	0	Prpf38b
Rps23	7.87265e-61	0.339297	0.774	0.582	1.32662e-56	0	Rps23
Hps4	1.20397e-60	0.57226	0.146	0.054	2.02882e-56	0	Hps4
Mbnl1	1.30038e-60	0.510716	0.388	0.224	2.19127e-56	0	Mbnl1
Psme1	3.25764e-60	0.424905	0.481	0.297	5.48945e-56	0	Psme1
Crlf2	3.31013e-60	0.518486	0.17	0.069	5.5779e-56	0	Crlf2
Mtdh	3.53407e-60	0.43515	0.362	0.202	5.95527e-56	0	Mtdh
Atp6v1g1	3.73604e-60	0.411025	0.321	0.172	6.2956e-56	0	Atp6v1g1
Mfsd1	3.85239e-60	0.531884	0.147	0.055	6.49165e-56	0	Mfsd1
Slc43a2	5.85273e-60	0.49476	0.16	0.064	9.86243e-56	0	Slc43a2
Cstb	9.07215e-60	0.427938	0.355	0.199	1.52875e-55	0	Cstb
Cyfip1	9.55803e-60	0.573762	0.251	0.124	1.61062e-55	0	Cyfip1
Rpl37a	1.09205e-59	0.267061	0.848	0.676	1.84022e-55	0	Rpl37a
Gusb	2.27364e-59	0.557408	0.156	0.062	3.83131e-55	0	Gusb
2001-03-01	2.65979e-59	0.614404	0.109	0.034	4.482e-55	0	2001-03-01
Rps10	2.90438e-59	0.302455	0.778	0.578	4.89416e-55	0	Rps10
Bst2	1.01137e-58	0.375026	0.422	0.249	1.70425e-54	0	Bst2
Ogfrl1	1.73056e-58	0.611775	0.153	0.061	2.91616e-54	0	Ogfrl1
Csf2rb	5.58899e-58	0.542209	0.14	0.053	9.418e-54	0	Csf2rb
Clic1	9.48266e-58	0.499246	0.326	0.18	1.59792e-53	0	Clic1
Ifngr1	9.61996e-58	0.463738	0.291	0.153	1.62106e-53	0	Ifngr1
M6pr	1.49612e-57	0.467295	0.285	0.149	2.52111e-53	0	M6pr
Lgals3	1.67721e-57	0.547043	0.224	0.107	2.82626e-53	0	Lgals3
Tgfbr2	2.06164e-57	0.524713	0.215	0.1	3.47408e-53	0	Tgfbr2
Soat1	9.13881e-57	0.32586	0.257	0.128	1.53998e-52	0	Soat1
Man1a2	1.00102e-56	0.536841	0.133	0.049	1.68681e-52	0	Man1a2
Scpep1	1.17807e-56	0.534635	0.152	0.061	1.98517e-52	0	Scpep1
Arpc1b	1.28797e-56	0.387659	0.359	0.203	2.17035e-52	0	Arpc1b
Cd14	1.63432e-56	0.480515	0.275	0.143	2.75399e-52	0	Cd14
Plxnb2	2.8764e-56	0.524236	0.143	0.055	4.84702e-52	0	Plxnb2
Rasa4	3.98804e-56	0.524818	0.116	0.039	6.72025e-52	0	Rasa4
Cmtm7	1.6235e-55	0.642696	0.176	0.077	2.73577e-51	0	Cmtm7
Pdia3	1.62477e-55	0.451835	0.344	0.193	2.73789e-51	0	Pdia3
Fuca1	2.10909e-55	0.462638	0.172	0.073	3.55402e-51	0	Fuca1
Il1a	2.6614e-55	0.420562	0.241	0.118	4.48473e-51	0	Il1a
Cpd	5.97994e-55	0.335667	0.165	0.068	1.00768e-50	0	Cpd
Tapbp	7.6325e-55	0.392973	0.287	0.152	1.28615e-50	0	Tapbp
Dusp6	1.22703e-54	0.592673	0.211	0.1	2.06768e-50	0	Dusp6
Tmcc3	1.74614e-54	0.608641	0.177	0.078	2.94242e-50	0	Tmcc3
H2-Q6	3.2599e-54	0.407924	0.324	0.179	5.49326e-50	0	H2-Q6
Tnfaip8l2	4.86384e-54	0.62596	0.111	0.038	8.19606e-50	0	Tnfaip8l2
Naip2	6.12565e-54	0.636816	0.122	0.044	1.03223e-49	0	Naip2
Adcy7	9.63476e-54	0.538236	0.1	0.032	1.62355e-49	0	Adcy7
Rpl36a	1.24971e-53	0.341497	0.611	0.414	2.10589e-49	0	Rpl36a
Ptafr	1.30108e-53	0.629148	0.139	0.054	2.19246e-49	0	Ptafr
Rps6ka1	1.53552e-53	0.663422	0.123	0.045	2.5875e-49	0	Rps6ka1
Lrp1	2.36269e-53	0.366157	0.294	0.157	3.98137e-49	0	Lrp1
Lacc1	2.93157e-53	0.59165	0.122	0.045	4.93999e-49	0	Lacc1
Nrip1	3.10874e-53	0.552759	0.171	0.074	5.23854e-49	0	Nrip1
Ptms	3.76779e-53	0.27283	0.426	0.255	6.3491e-49	0	Ptms
Bcl2a1a	5.54081e-53	0.511471	0.13	0.049	9.33682e-49	0	Bcl2a1a
Saa3	8.10393e-53	0.965413	0.191	0.089	1.36559e-48	0	Saa3
Rps18	2.20592e-52	0.287794	0.723	0.519	3.7172e-48	0	Rps18
Ptpn18	3.14113e-52	0.354269	0.346	0.198	5.29312e-48	0	Ptpn18
St3gal5	3.89658e-52	0.755683	0.118	0.043	6.56613e-48	0	St3gal5
Il10ra	5.29768e-52	0.616435	0.179	0.082	8.92712e-48	0	Il10ra
Ivns1abp	1.56957e-51	0.612107	0.188	0.087	2.64488e-47	0	Ivns1abp
Sdcbp	2.40922e-51	0.393706	0.292	0.159	4.05978e-47	0	Sdcbp
Tmbim6	6.411e-51	0.325773	0.448	0.276	1.08032e-46	0	Tmbim6
Stx7	6.84414e-51	0.415091	0.194	0.091	1.15331e-46	0	Stx7
Slc31a2	7.40521e-51	0.449288	0.119	0.044	1.24785e-46	0	Slc31a2
Sdf4	8.54279e-51	0.257132	0.265	0.137	1.43955e-46	0	Sdf4
Msn	3.07981e-50	0.37229	0.346	0.2	5.18978e-46	0	Msn
Ttc28	6.06106e-50	0.497349	0.137	0.055	1.02135e-45	0	Ttc28
Tln1	6.95949e-50	0.431513	0.288	0.158	1.17274e-45	0	Tln1
Skap2	8.03062e-50	0.543448	0.188	0.089	1.35324e-45	0	Skap2
9930111J21Rik2	9.60718e-50	0.600047	0.14	0.057	1.61891e-45	0	9930111J21Rik2
Cotl1	1.29691e-49	0.436358	0.268	0.143	2.18543e-45	0	Cotl1
Rplp0	2.48083e-49	0.296198	0.64	0.435	4.18045e-45	0	Rplp0
Retreg1	2.4827e-49	0.497605	0.109	0.038	4.1836e-45	0	Retreg1
Ywhah	2.58072e-49	0.427394	0.227	0.115	4.34878e-45	0	Ywhah
Ifnar2	4.38461e-49	0.387256	0.225	0.113	7.3885e-45	0	Ifnar2
Rassf4	4.65107e-49	0.468429	0.105	0.037	7.83752e-45	0	Rassf4
H2-M3	4.6875e-49	0.503787	0.158	0.069	7.89891e-45	0	H2-M3
Rps3	2.91964e-48	0.302736	0.625	0.427	4.91989e-44	0	Rps3
Elmo1	5.01621e-48	0.647145	0.142	0.06	8.45282e-44	0	Elmo1
Rogdi	5.18441e-48	0.553468	0.102	0.035	8.73624e-44	0	Rogdi
Akr1a1	8.37178e-48	0.333277	0.286	0.158	1.41073e-43	0	Akr1a1
Capzb	1.30347e-47	0.376103	0.306	0.172	2.19647e-43	0	Capzb
Hsp90b1	1.31084e-47	0.316013	0.482	0.311	2.20889e-43	0	Hsp90b1
Vamp8	1.44467e-47	0.362446	0.273	0.149	2.43441e-43	0	Vamp8
Tns3	2.45079e-47	0.374565	0.158	0.069	4.12982e-43	0	Tns3
Lmo2	2.67886e-47	0.432459	0.156	0.068	4.51415e-43	0	Lmo2
Plgrkt	3.29245e-47	0.450134	0.156	0.068	5.54811e-43	0	Plgrkt
Pik3cg	3.5686e-47	0.646766	0.106	0.038	6.01345e-43	0	Pik3cg
Clcn7	4.62683e-47	0.386379	0.1	0.034	7.79667e-43	0	Clcn7
Actr2	4.63887e-47	0.375823	0.305	0.173	7.81696e-43	0	Actr2
Atp6ap1	6.46474e-47	0.363061	0.189	0.091	1.08937e-42	0	Atp6ap1
Slc16a6	7.57619e-47	0.642434	0.105	0.038	1.27666e-42	0	Slc16a6
Jmjd1c	9.32839e-47	0.484929	0.216	0.109	1.57193e-42	0	Jmjd1c
Rgs1	9.52867e-47	0.49143	0.295	0.169	1.60568e-42	0	Rgs1
Cerk	1.02408e-46	0.526421	0.111	0.041	1.72567e-42	0	Cerk
Arhgdib	1.14941e-46	0.321967	0.347	0.204	1.93687e-42	0	Arhgdib
Uba52	1.42264e-46	0.260341	0.768	0.574	2.39729e-42	0	Uba52
Dock2	1.8641e-46	0.484787	0.148	0.064	3.14119e-42	0	Dock2
Eif4a1	5.47596e-46	0.384035	0.375	0.228	9.22755e-42	0	Eif4a1
Ncstn	1.05149e-45	0.377016	0.132	0.054	1.77186e-41	0	Ncstn
Rpl3	1.07024e-45	0.32172	0.584	0.401	1.80347e-41	0	Rpl3
Cndp2	1.1782e-45	0.455156	0.149	0.065	1.98539e-41	0	Cndp2
Sppl2a	1.23019e-45	0.40156	0.211	0.107	2.07299e-41	0	Sppl2a
Acp2	1.27256e-45	0.519403	0.119	0.047	2.14439e-41	0	Acp2
Frmd4b	1.28223e-45	0.550202	0.128	0.052	2.16068e-41	0	Frmd4b
Lap3	2.06105e-45	0.316783	0.18	0.085	3.47307e-41	0	Lap3
Celf2	2.12647e-45	0.35515	0.255	0.137	3.58331e-41	0	Celf2
Vkorc1	2.33861e-45	0.38892	0.113	0.042	3.94079e-41	0	Vkorc1
Slc25a5	2.87319e-45	0.258353	0.397	0.241	4.84161e-41	0	Slc25a5
Edem1	3.18859e-45	0.584442	0.154	0.07	5.3731e-41	0	Edem1
Rhog	3.20885e-45	0.517334	0.182	0.088	5.40724e-41	0	Rhog
Irf5	3.2516e-45	0.622257	0.11	0.042	5.47928e-41	0	Irf5
Rack1	4.69086e-45	0.273929	0.53	0.348	7.90457e-41	0	Rack1
Plaur	6.98487e-45	0.387431	0.161	0.073	1.17702e-40	0	Plaur
Il10rb	9.89701e-45	0.385446	0.157	0.071	1.66775e-40	0	Il10rb
Pfkfb3	1.19135e-44	0.348426	0.132	0.055	2.00754e-40	0	Pfkfb3
Dock4	2.31372e-44	0.472	0.149	0.066	3.89884e-40	0	Dock4
Arhgap17	4.14971e-44	0.571591	0.16	0.074	6.99268e-40	0	Arhgap17
Tgfb1	6.26995e-44	0.546568	0.155	0.07	1.05655e-39	0	Tgfb1
Gsto1	6.63252e-44	0.398078	0.1	0.036	1.11765e-39	0	Gsto1
Os9	7.93754e-44	0.285089	0.152	0.068	1.33756e-39	0	Os9
Asph	1.62678e-43	0.421141	0.108	0.04	2.74128e-39	0	Asph
Rps2	2.0381e-43	0.26568	0.586	0.403	3.4344e-39	0	Rps2
Gabarap	2.4994e-43	0.272015	0.41	0.257	4.21174e-39	0	Gabarap
Evi2a	2.49959e-43	0.493717	0.165	0.078	4.21206e-39	0	Evi2a
Ski	3.08343e-43	0.396965	0.195	0.098	5.19589e-39	0	Ski
Atp6v1c1	1.03182e-42	0.426328	0.138	0.06	1.73872e-38	0	Atp6v1c1
Atpif1	2.09589e-42	0.278919	0.355	0.215	3.53178e-38	0	Atpif1
Chd7	2.22114e-42	0.407084	0.16	0.075	3.74284e-38	0	Chd7
Zufsp	4.43646e-42	0.426752	0.136	0.059	7.47588e-38	0	Zufsp
Hcar2	4.80853e-42	0.437385	0.129	0.055	8.10286e-38	0	Hcar2
Fam46a	7.88696e-42	0.557753	0.148	0.068	1.32903e-37	0	Fam46a
Ninj1	8.16422e-42	0.390902	0.141	0.063	1.37575e-37	0	Ninj1
Cmtm6	8.55949e-42	0.490771	0.12	0.049	1.44236e-37	0	Cmtm6
Rpl14	9.26078e-42	0.272618	0.544	0.372	1.56053e-37	0	Rpl14
Gm10076	1.43838e-41	0.286123	0.613	0.438	2.42382e-37	0	Gm10076
Tor1aip1	2.52702e-41	0.369066	0.278	0.16	4.25828e-37	0	Tor1aip1
Calr	2.91427e-41	0.385308	0.352	0.217	4.91084e-37	0	Calr
Cebpg	2.96898e-41	0.39653	0.126	0.053	5.00303e-37	0	Cebpg
Tpst2	3.50724e-41	0.504133	0.13	0.056	5.91006e-37	0	Tpst2
Tmem106a	6.18095e-41	0.433061	0.1	0.038	1.04155e-36	0	Tmem106a
Sdf2l1	1.68832e-40	0.442796	0.113	0.046	2.84499e-36	0	Sdf2l1
Ifi207	1.78764e-40	0.3802	0.179	0.09	3.01235e-36	0	Ifi207
Cebpzos	2.07903e-40	0.429752	0.156	0.073	3.50338e-36	0	Cebpzos
Rpl28	2.89766e-40	0.269875	0.707	0.528	4.88285e-36	0	Rpl28
Ikzf1	3.17972e-40	0.619511	0.129	0.057	5.35815e-36	0	Ikzf1
Ppm1h	5.93678e-40	0.415283	0.101	0.038	1.00041e-35	0	Ppm1h
Apobec1	9.80375e-40	0.475234	0.109	0.044	1.65203e-35	0	Apobec1
Glmp	1.05348e-39	0.334033	0.139	0.062	1.77521e-35	0	Glmp
Clec4a3	2.40204e-39	0.522113	0.103	0.041	4.04768e-35	0	Clec4a3
Rpl7a	3.08523e-39	0.283021	0.55	0.378	5.19891e-35	0	Rpl7a
Snx18	3.24529e-39	0.425322	0.125	0.054	5.46863e-35	0	Snx18
Znrf2	3.37432e-39	0.397127	0.114	0.047	5.68607e-35	0	Znrf2
Atp6v1b2	5.86505e-39	0.330674	0.147	0.068	9.88319e-35	0	Atp6v1b2
Ccnl1	7.8578e-39	0.387702	0.296	0.177	1.32412e-34	0	Ccnl1
Milr1	9.6633e-39	0.391792	0.109	0.044	1.62836e-34	0	Milr1
Scarb2	1.03149e-38	0.371383	0.171	0.085	1.73816e-34	0	Scarb2
Tfe3	1.10238e-38	0.530936	0.112	0.046	1.85762e-34	0	Tfe3
2810474O19Rik	1.12623e-38	0.368633	0.173	0.086	1.89782e-34	0	2810474O19Rik
Tmem50a	1.19878e-38	0.308095	0.313	0.188	2.02006e-34	0	Tmem50a
Gdi2	1.74786e-38	0.38525	0.246	0.139	2.94533e-34	0	Gdi2
Foxn3	2.14019e-38	0.490118	0.16	0.078	3.60644e-34	0	Foxn3
Pros1	2.70822e-38	0.459267	0.124	0.054	4.56362e-34	0	Pros1
Nipa2	4.61675e-38	0.35081	0.12	0.052	7.77968e-34	0	Nipa2
Ccr5	4.72153e-38	0.673061	0.183	0.096	7.95625e-34	0	Ccr5
Pan3	8.54165e-38	0.330063	0.137	0.062	1.43935e-33	0	Pan3
Rnpep	1.04237e-37	0.411163	0.102	0.04	1.7565e-33	0	Rnpep
Dram2	2.22798e-37	0.270022	0.112	0.046	3.75436e-33	0	Dram2
Npc1	4.75168e-37	0.30128	0.128	0.057	8.00705e-33	0	Npc1
Serp1	6.36425e-37	0.358401	0.215	0.118	1.07244e-32	0	Serp1
Alg5	6.77028e-37	0.277005	0.147	0.069	1.14086e-32	0	Alg5
Ccdc86	8.87866e-37	0.397655	0.113	0.048	1.49614e-32	0	Ccdc86
Nucb1	1.31847e-36	0.344104	0.175	0.089	2.22175e-32	0	Nucb1
Rcbtb2	2.91657e-36	0.433462	0.103	0.042	4.91471e-32	0	Rcbtb2
Usp8	3.84293e-36	0.360124	0.127	0.057	6.47573e-32	0	Usp8
Ptpn1	3.87435e-36	0.399835	0.182	0.095	6.52866e-32	0	Ptpn1
Mrpl52	4.36517e-36	0.31809	0.286	0.172	7.35574e-32	0	Mrpl52
Coro1b	5.54224e-36	0.471958	0.149	0.073	9.33923e-32	0	Coro1b
Rnf13	6.81266e-36	0.333792	0.165	0.083	1.148e-31	0	Rnf13
Morc3	7.57104e-36	0.46563	0.1	0.04	1.2758e-31	0	Morc3
Prcp	1.08563e-35	0.426144	0.116	0.051	1.8294e-31	0	Prcp
Rasgrp3	1.19797e-35	0.492751	0.11	0.047	2.01871e-31	0	Rasgrp3
Herc2	1.72709e-35	0.335086	0.132	0.06	2.91033e-31	0	Herc2
Lcp2	3.89999e-35	0.455402	0.151	0.075	6.57188e-31	0	Lcp2
P4ha1	1.10738e-34	0.264432	0.139	0.066	1.86605e-30	0	P4ha1
Taf6l	1.22752e-34	0.25994	0.124	0.056	2.0685e-30	0	Taf6l
Cux1	1.69586e-34	0.393991	0.129	0.06	2.8577e-30	0	Cux1
Bola2	1.87395e-34	0.281081	0.212	0.118	3.15779e-30	0	Bola2
Dock8	2.8571e-34	0.582994	0.1	0.042	4.8145e-30	0	Dock8
Rfc2	6.82164e-34	0.323187	0.107	0.046	1.14951e-29	0	Rfc2
Wasf2	7.17233e-34	0.356438	0.199	0.109	1.20861e-29	0	Wasf2
Atp8a1	1.40595e-33	0.268105	0.131	0.061	2.36917e-29	0	Atp8a1
Cebpz	1.65104e-33	0.396738	0.197	0.109	2.78217e-29	0	Cebpz
Lamtor4	1.71741e-33	0.302743	0.152	0.076	2.89401e-29	0	Lamtor4
Dip2b	2.19861e-33	0.465491	0.137	0.066	3.70488e-29	0	Dip2b
Csnk1e	2.59635e-33	0.386948	0.136	0.065	4.37511e-29	0	Csnk1e
Neu1	2.94435e-33	0.316241	0.101	0.042	4.96152e-29	0	Neu1
Tmem219	4.50825e-33	0.378593	0.113	0.051	7.59685e-29	0	Tmem219
Hltf	5.02598e-33	0.375416	0.107	0.047	8.46927e-29	0	Hltf
Aim2	5.27401e-33	0.52648	0.106	0.047	8.88724e-29	0	Aim2
Crlf3	5.98576e-33	0.348454	0.147	0.073	1.00866e-28	0	Crlf3
Ppp1r21	7.07978e-33	0.348652	0.119	0.055	1.19301e-28	0	Ppp1r21
Snx10	9.96944e-33	0.386229	0.123	0.058	1.67995e-28	0	Snx10
Grb2	1.18151e-32	0.379022	0.176	0.094	1.99096e-28	0	Grb2
Epb41l4aos	1.31062e-32	0.310597	0.164	0.086	2.20852e-28	0	Epb41l4aos
Lipa	1.45791e-32	0.355239	0.144	0.072	2.45672e-28	0	Lipa
Dhrs3	1.88164e-32	0.370373	0.111	0.05	3.17075e-28	0	Dhrs3
Rac1	5.8682e-32	0.25183	0.351	0.226	9.88851e-28	0	Rac1
Tagap	1.22976e-31	0.484497	0.117	0.055	2.07226e-27	0	Tagap
Hcls1	1.29461e-31	0.342508	0.139	0.069	2.18154e-27	0	Hcls1
Rasgef1b	1.38463e-31	0.371521	0.13	0.064	2.33324e-27	0	Rasgef1b
Srsf9	1.57537e-31	0.330344	0.165	0.087	2.65466e-27	0	Srsf9
Ptpre	2.4712e-31	0.45339	0.129	0.063	4.16421e-27	0	Ptpre
Tmem55b	2.48624e-31	0.375524	0.104	0.046	4.18956e-27	0	Tmem55b
Ankrd44	2.93554e-31	0.451398	0.105	0.047	4.94668e-27	0	Ankrd44
Ifi211	4.49181e-31	0.354555	0.147	0.076	7.56915e-27	0	Ifi211
Trim12a	5.14382e-31	0.325243	0.139	0.069	8.66786e-27	0	Trim12a
Arhgap30	7.28669e-31	0.47708	0.113	0.053	1.22788e-26	0	Arhgap30
Fnip1	1.15275e-30	0.319404	0.106	0.047	1.9425e-26	0	Fnip1
N4bp1	1.69354e-30	0.343397	0.133	0.066	2.85379e-26	0	N4bp1
Aup1	2.05682e-30	0.374222	0.158	0.084	3.46595e-26	0	Aup1
P4hb	2.9818e-30	0.295957	0.222	0.131	5.02463e-26	0	P4hb
Zmiz1	4.04908e-30	0.326987	0.207	0.119	6.8231e-26	0	Zmiz1
Brk1	1.47908e-29	0.265346	0.208	0.121	2.4924e-25	0	Brk1
Rbm25	1.93666e-29	0.274354	0.262	0.162	3.26347e-25	0	Rbm25
Ccrl2	1.95818e-29	0.319795	0.209	0.123	3.29973e-25	0	Ccrl2
Adam10	2.3454e-29	0.29635	0.172	0.094	3.95223e-25	0	Adam10
Vdac2	2.47463e-29	0.274732	0.221	0.131	4.17e-25	0	Vdac2
Snhg12	2.64516e-29	0.372607	0.129	0.064	4.45736e-25	0	Snhg12
Cbl	2.66862e-29	0.32473	0.141	0.072	4.49689e-25	0	Cbl
Spata13	3.1108e-29	0.424214	0.14	0.072	5.24201e-25	0	Spata13
Ncoa3	3.92101e-29	0.360718	0.114	0.054	6.6073e-25	0	Ncoa3
Sema4d	4.40705e-29	0.389578	0.135	0.069	7.42632e-25	0	Sema4d
Pgd	4.6643e-29	0.330711	0.124	0.061	7.85981e-25	0	Pgd
Smad7	5.4659e-29	0.311648	0.165	0.09	9.21059e-25	0	Smad7
Twf2	7.61441e-29	0.397053	0.107	0.05	1.2831e-24	0	Twf2
Litaf	8.3246e-29	0.347925	0.175	0.098	1.40278e-24	0	Litaf
Casp8	1.01191e-28	0.369105	0.103	0.047	1.70517e-24	0	Casp8
Fus	1.10444e-28	0.266741	0.322	0.207	1.86109e-24	0	Fus
Adam17	1.20237e-28	0.372148	0.106	0.049	2.02611e-24	0	Adam17
Snx20	1.35761e-28	0.460546	0.119	0.059	2.28772e-24	0	Snx20
Tnfrsf1b	1.47206e-28	0.350201	0.125	0.062	2.48057e-24	0	Tnfrsf1b
Cd164	1.8495e-28	0.377402	0.193	0.112	3.11659e-24	0	Cd164
Mob1a	5.82624e-28	0.34011	0.167	0.092	9.8178e-24	0	Mob1a
Nmt1	6.3885e-28	0.296462	0.271	0.171	1.07653e-23	0	Nmt1
Atp2b1	9.73161e-28	0.297856	0.192	0.111	1.63987e-23	0	Atp2b1
Apobec3	1.07254e-27	0.306889	0.15	0.08	1.80733e-23	0	Apobec3
Cflar	1.31652e-27	0.306201	0.179	0.102	2.21846e-23	0	Cflar
Rel	1.4302e-27	0.429555	0.162	0.09	2.41003e-23	0	Rel
Pts	1.43431e-27	0.271657	0.116	0.057	2.41696e-23	0	Pts
Tgs1	1.88744e-27	0.319622	0.124	0.062	3.18053e-23	0	Tgs1
Arpc5	2.21699e-27	0.269813	0.225	0.136	3.73586e-23	0	Arpc5
Mafg	2.79956e-27	0.309609	0.112	0.054	4.71754e-23	0	Mafg
Dhx9	4.27857e-27	0.280436	0.11	0.053	7.20982e-23	0	Dhx9
Cox7a2l	5.78067e-27	0.250379	0.256	0.161	9.74101e-23	0	Cox7a2l
Osm	6.24378e-27	0.336335	0.139	0.074	1.05214e-22	0	Osm
Ptbp3	6.76586e-27	0.266873	0.199	0.117	1.14011e-22	0	Ptbp3
Il21r	7.28819e-27	0.36832	0.108	0.052	1.22813e-22	0	Il21r
Tmem14c	8.06166e-27	0.252579	0.19	0.111	1.35847e-22	0	Tmem14c
Vmp1	8.71181e-27	0.298469	0.147	0.079	1.46803e-22	0	Vmp1
Rnf19b	1.03389e-26	0.344911	0.194	0.115	1.74221e-22	0	Rnf19b
Hivep3	1.41101e-26	0.271551	0.107	0.051	2.3777e-22	0	Hivep3
Camk2d	1.51395e-26	0.288804	0.14	0.074	2.55115e-22	0	Camk2d
Sp110	4.23616e-26	0.345695	0.131	0.069	7.13836e-22	0	Sp110
Arpc4	6.54517e-26	0.291591	0.204	0.122	1.10293e-21	0	Arpc4
Mia2	9.3263e-26	0.309701	0.135	0.072	1.57158e-21	0	Mia2
Ak2	1.05519e-25	0.304821	0.1	0.048	1.77809e-21	0	Ak2
Gngt2	1.61999e-25	0.429263	0.138	0.074	2.72984e-21	0	Gngt2
Znfx1	2.1794e-25	0.272804	0.106	0.052	3.67251e-21	0	Znfx1
Tsix	3.45472e-25	0.338572	0.148	0.081	5.82155e-21	0	Tsix
Ccni	9.02158e-25	0.256632	0.137	0.074	1.52023e-20	0	Ccni
Tmed9	1.28747e-24	0.295575	0.176	0.102	2.16951e-20	0	Tmed9
Abca1	2.95621e-24	0.257636	0.195	0.118	4.98151e-20	0	Abca1
Rap1b	3.6784e-24	0.259261	0.276	0.182	6.19847e-20	0	Rap1b
Nars	4.45994e-24	0.317291	0.186	0.111	7.51544e-20	0	Nars
Ehd4	5.98729e-24	0.307932	0.102	0.051	1.00892e-19	0	Ehd4
Igbp1	6.87613e-24	0.335902	0.117	0.061	1.1587e-19	0	Igbp1
Wipf1	7.74149e-24	0.263677	0.109	0.055	1.30452e-19	0	Wipf1
Hmox1	9.9036e-24	0.288859	0.11	0.056	1.66886e-19	0	Hmox1
Calm2	1.31704e-23	0.338973	0.346	0.241	2.21935e-19	0	Calm2
Dock10	1.61012e-23	0.439477	0.127	0.069	2.71321e-19	0	Dock10
Ier5	2.68631e-23	0.387374	0.274	0.186	4.5267e-19	0	Ier5
Pold4	3.89157e-23	0.302968	0.138	0.077	6.55769e-19	0	Pold4
Cd82	6.57069e-23	0.323129	0.105	0.053	1.10723e-18	0	Cd82
Wsb1	1.86859e-22	0.328631	0.202	0.126	3.14876e-18	0	Wsb1
Limd2	2.31407e-22	0.303715	0.13	0.072	3.89944e-18	0	Limd2
Tgif1	3.39123e-22	0.294931	0.159	0.094	5.71456e-18	0	Tgif1
Irak2	6.61831e-22	0.292907	0.116	0.062	1.11525e-17	0	Irak2
Chka	8.50758e-22	0.28503	0.136	0.076	1.43361e-17	0	Chka
Orai1	3.7016e-20	0.253981	0.118	0.065	6.23756e-16	0	Orai1
Cfh	6.94106e-20	0.368547	0.128	0.073	1.16964e-15	0	Cfh
Trafd1	1.00528e-19	0.272127	0.153	0.092	1.69399e-15	0	Trafd1
Larp4b	1.61741e-19	0.298545	0.115	0.064	2.7255e-15	0	Larp4b
Samsn1	1.20376e-18	0.327378	0.135	0.08	2.02845e-14	0	Samsn1
Sp140	2.15721e-18	0.250065	0.1	0.055	3.63511e-14	0	Sp140
Zc3h12a	8.58342e-18	0.290681	0.122	0.071	1.44639e-13	0	Zc3h12a
Sipa1	7.84837e-17	0.275647	0.102	0.057	1.32253e-12	0	Sipa1
Txnip	3.50579e-16	0.263486	0.205	0.138	5.90761e-12	0	Txnip
Nlrp3	3.25171e-15	0.351411	0.13	0.081	5.47945e-11	0	Nlrp3
Hdlbp	4.74097e-15	0.252362	0.119	0.072	7.98901e-11	0	Hdlbp
Nfkb1	1.03997e-14	0.257302	0.116	0.07	1.75246e-10	0	Nfkb1
Tnpo3	3.7834e-14	0.26029	0.107	0.064	6.3754e-10	0	Tnpo3
Icam1	5.16755e-11	0.325695	0.147	0.102	8.70784e-07	0	Icam1
Ccl4	0	3.41712	0.776	0.183	0	1	Ccl4
Ccl3	0	3.04486	0.718	0.152	0	1	Ccl3
Ccl2	0	2.79483	0.528	0.109	0	1	Ccl2
Ccl121	0	2.64718	0.461	0.093	0	1	Ccl12
Il1a1	0	2.27596	0.482	0.08	0	1	Il1a
Il1b	0	2.26062	0.506	0.128	0	1	Il1b
Tnf	0	2.14533	0.371	0.059	0	1	Tnf
Cd831	0	1.89401	0.474	0.104	0	1	Cd83
Nfkbiz	0	1.82469	0.449	0.11	0	1	Nfkbiz
Atf3	0	1.69327	0.73	0.252	0	1	Atf3
Plek1	0	1.66918	0.503	0.14	0	1	Plek
Egr1	0	1.57294	0.813	0.315	0	1	Egr1
Cx3cr11	0	1.50984	0.794	0.27	0	1	Cx3cr1
Zfp36	0	1.49717	0.738	0.293	0	1	Zfp36
Csf1r1	0	1.39522	0.703	0.258	0	1	Csf1r
Hexb1	0	1.3715	0.899	0.35	0	1	Hexb
H3f3b	0	1.25272	0.924	0.583	0	1	H3f3b
Ctss1	0	1.18372	0.919	0.41	0	1	Ctss
C1qb1	0	1.12701	0.879	0.381	0	1	C1qb
C1qa1	0	1.12198	0.877	0.367	0	1	C1qa
C1qc1	0	1.04191	0.863	0.365	0	1	C1qc
Ly861	7.35983e-308	1.27721	0.689	0.271	1.24021e-303	1	Ly86
Egr3	2.94546e-299	1.62589	0.28	0.043	4.96339e-295	1	Egr3
Ubc	1.08371e-292	1.31025	0.818	0.429	1.82616e-288	1	Ubc
Ier51	6.77622e-290	1.58974	0.494	0.149	1.14186e-285	1	Ier5
Junb	1.86321e-271	1.21763	0.911	0.522	3.13969e-267	1	Junb
Slc15a31	6.44917e-271	1.55974	0.419	0.116	1.08675e-266	1	Slc15a3
Lgmn1	5.66785e-261	1.06537	0.712	0.303	9.5509e-257	1	Lgmn
Nlrp31	4.936e-257	1.55552	0.287	0.054	8.31765e-253	1	Nlrp3
Marcksl1	1.13262e-254	1.49533	0.28	0.051	1.90858e-250	1	Marcksl1
Tyrobp1	1.32898e-254	0.988418	0.78	0.341	2.23947e-250	1	Tyrobp
Btg2	9.50385e-245	1.23422	0.647	0.276	1.60149e-240	1	Btg2
Fcer1g1	2.43466e-239	0.946392	0.767	0.339	4.10265e-235	1	Fcer1g
Mafb1	1.13723e-238	1.3537	0.57	0.225	1.91634e-234	1	Mafb
Mcl1	8.75642e-236	1.29835	0.626	0.271	1.47554e-231	1	Mcl1
Ctsc1	4.48103e-233	1.41697	0.507	0.189	7.55098e-229	1	Ctsc
Rnf19b1	3.36999e-230	1.46272	0.348	0.091	5.67877e-226	1	Rnf19b
Tlr21	5.56098e-227	1.47771	0.373	0.107	9.3708e-223	1	Tlr2
Skil1	1.51823e-226	1.32211	0.466	0.16	2.55836e-222	1	Skil
Kdm6b	1.52445e-226	1.37346	0.397	0.116	2.56886e-222	1	Kdm6b
Kctd121	2.79852e-220	1.47632	0.419	0.134	4.71579e-216	1	Kctd12
Fos	3.46991e-215	0.765118	0.891	0.498	5.84715e-211	1	Fos
Tmem1191	3.70317e-210	1.21008	0.417	0.133	6.24021e-206	1	Tmem119
Ccnl11	3.9786e-209	1.29675	0.449	0.156	6.70434e-205	1	Ccnl1
Marcks1	2.31867e-205	1.01937	0.645	0.288	3.90719e-201	1	Marcks
Ctsd1	2.12542e-204	0.810925	0.808	0.42	3.58154e-200	1	Ctsd
Ppp1r15a	2.61603e-204	1.37621	0.426	0.142	4.40828e-200	1	Ppp1r15a
Egr2	3.99924e-204	1.28252	0.19	0.027	6.73911e-200	1	Egr2
Cd141	2.39043e-203	1.31225	0.399	0.129	4.02812e-199	1	Cd14
Cebpa1	2.44932e-202	1.48248	0.332	0.093	4.12735e-198	1	Cebpa
Icam11	5.50898e-202	1.40861	0.301	0.075	9.28318e-198	1	Icam1
Ftl11	1.14971e-196	0.844227	0.85	0.524	1.93737e-192	1	Ftl1
Ctsz1	2.13397e-192	0.933797	0.675	0.317	3.59595e-188	1	Ctsz
Jun	4.54391e-192	1.06977	0.736	0.369	7.65695e-188	1	Jun
Hcar21	9.92106e-192	1.24814	0.222	0.043	1.6718e-187	1	Hcar2
Ccrl21	1.91177e-191	1.38213	0.342	0.103	3.22152e-187	1	Ccrl2
Trem21	5.66498e-189	0.973305	0.591	0.256	9.54606e-185	1	Trem2
Aif11	1.50673e-187	1.00466	0.547	0.229	2.53899e-183	1	Aif1
Basp11	7.53751e-187	1.19033	0.429	0.154	1.27015e-182	1	Basp1
Lpcat21	1.50608e-186	1.13253	0.426	0.151	2.53789e-182	1	Lpcat2
Actb	5.52034e-184	0.651542	0.984	0.821	9.30232e-180	1	Actb
Acod1	9.44683e-182	1.21645	0.182	0.029	1.59189e-177	1	Acod1
Rgs101	5.07581e-179	1.12791	0.481	0.195	8.55325e-175	1	Rgs10
Il10ra1	8.35547e-179	1.25333	0.274	0.07	1.40798e-174	1	Il10ra
Cd741	3.53435e-177	1.09841	0.679	0.392	5.95574e-173	1	Cd74
P2ry121	1.39109e-176	1.29381	0.334	0.101	2.34413e-172	1	P2ry12
Cebpb1	1.13547e-175	0.994196	0.544	0.243	1.91338e-171	1	Cebpb
Nfkbid	2.40412e-175	1.20328	0.215	0.043	4.05118e-171	1	Nfkbid
Ier2	6.61433e-175	1.05533	0.478	0.186	1.11458e-170	1	Ier2
Laptm51	4.22485e-173	0.981252	0.627	0.306	7.1193e-169	1	Laptm5
Rhob	7.79563e-173	1.12979	0.573	0.258	1.31364e-168	1	Rhob
Gm26522	4.1161e-170	1.1596	0.186	0.033	6.93603e-166	1	Gm26522
H2-Eb11	3.45549e-169	0.919194	0.637	0.309	5.82285e-165	1	H2-Eb1
Ccl7	1.63999e-168	1.56881	0.172	0.028	2.76356e-164	1	Ccl7
Unc93b11	2.18436e-165	1.06108	0.462	0.188	3.68086e-161	1	Unc93b1
Ctsl1	8.15791e-165	0.937612	0.644	0.326	1.37469e-160	1	Ctsl
Eif4a11	1.20907e-161	1.14424	0.495	0.216	2.0374e-157	1	Eif4a1
H2-Aa1	3.47092e-161	0.911527	0.638	0.32	5.84885e-157	1	H2-Aa
Fcgr31	3.56908e-161	1.01379	0.461	0.187	6.01426e-157	1	Fcgr3
Cst31	2.18546e-160	0.91692	0.993	0.782	3.68273e-156	1	Cst3
Nfe2l21	3.32438e-160	1.05972	0.479	0.203	5.60192e-156	1	Nfe2l2
Wsb11	7.79402e-160	1.18809	0.331	0.107	1.31337e-155	1	Wsb1
Osm1	1.78747e-158	1.15359	0.237	0.059	3.01206e-154	1	Osm
Nfkbia	2.65786e-156	1.21793	0.519	0.236	4.47875e-152	1	Nfkbia
H2-Ab11	1.31957e-154	0.857977	0.64	0.324	2.22361e-150	1	H2-Ab1
Bcl2a1b1	6.67425e-154	1.12362	0.453	0.193	1.12468e-149	1	Bcl2a1b
Gpr84	5.05803e-151	1.08601	0.155	0.025	8.52328e-147	1	Gpr84
Rasgef1b1	5.39185e-151	1.17048	0.217	0.052	9.08581e-147	1	Rasgef1b
Rel1	3.56754e-150	1.11304	0.265	0.075	6.01167e-146	1	Rel
Dusp1	8.82581e-150	1.0242	0.589	0.289	1.48724e-145	1	Dusp1
Lyn1	6.99775e-149	1.06621	0.362	0.131	1.17919e-144	1	Lyn
Tnfaip2	2.86414e-148	1.33364	0.302	0.099	4.82636e-144	1	Tnfaip2
Ier3	8.32981e-147	0.953717	0.444	0.182	1.40366e-142	1	Ier3
Irf1	1.67399e-146	1.14634	0.406	0.164	2.82085e-142	1	Irf1
Grn1	3.61384e-146	0.808983	0.613	0.297	6.08968e-142	1	Grn
Cd300c21	1.15485e-145	0.951989	0.456	0.194	1.94604e-141	1	Cd300c2
Mpeg11	4.47763e-145	0.941095	0.486	0.213	7.54526e-141	1	Mpeg1
Lag31	1.47036e-142	0.93841	0.325	0.11	2.4777e-138	1	Lag3
Picalm1	4.2934e-142	0.980611	0.437	0.182	7.23481e-138	1	Picalm
Irf81	6.3017e-142	1.08467	0.341	0.124	1.0619e-137	1	Irf8
H2-D11	8.62033e-142	0.677897	0.841	0.605	1.45261e-137	1	H2-D1
Fcgr11	6.71112e-141	0.996939	0.279	0.087	1.13089e-136	1	Fcgr1
Lair11	7.83394e-139	0.969148	0.394	0.156	1.3201e-134	1	Lair1
Ncf11	1.52584e-136	1.10359	0.319	0.112	2.57119e-132	1	Ncf1
Tgif11	1.98873e-136	1.00307	0.261	0.079	3.35122e-132	1	Tgif1
Selplg1	2.60276e-136	0.998232	0.441	0.19	4.38591e-132	1	Selplg
Siglech1	4.84512e-136	1.25059	0.236	0.065	8.16451e-132	1	Siglech
C3ar11	5.01651e-134	1.09329	0.314	0.111	8.45332e-130	1	C3ar1
Zfhx31	4.86655e-132	1.10207	0.361	0.14	8.20062e-128	1	Zfhx3
Cxcl10	5.76211e-131	1.64621	0.25	0.076	9.70973e-127	1	Cxcl10
Evi2a1	2.12151e-130	1.03778	0.24	0.07	3.57496e-126	1	Evi2a
Zc3h12a1	3.18291e-130	1.01432	0.214	0.057	5.36353e-126	1	Zc3h12a
Herpud1	4.08613e-128	1.13983	0.309	0.109	6.88554e-124	1	Herpud1
Pld41	1.9e-126	0.955526	0.384	0.158	3.2017e-122	1	Pld4
Efhd21	9.46127e-126	0.879752	0.456	0.208	1.59432e-121	1	Efhd2
Tnfaip3	1.6421e-125	1.07261	0.344	0.133	2.7671e-121	1	Tnfaip3
Itgam1	6.45431e-125	1.079	0.304	0.11	1.08762e-120	1	Itgam
Mef2c1	2.96148e-124	0.957143	0.407	0.175	4.99039e-120	1	Mef2c
Ifrd1	2.17074e-123	1.05717	0.301	0.107	3.65792e-119	1	Ifrd1
Ctsb1	5.51007e-123	0.636879	0.702	0.387	9.28501e-119	1	Ctsb
Gpr341	7.23243e-123	1.28115	0.247	0.077	1.21874e-118	1	Gpr34
Trib1	1.40116e-122	1.00283	0.23	0.068	2.36109e-118	1	Trib1
Ifi2041	3.76145e-122	0.93118	0.317	0.119	6.33843e-118	1	Ifi204
Timp21	2.88584e-120	0.743676	0.496	0.232	4.86293e-116	1	Timp2
Ptgs11	3.65976e-120	0.924869	0.291	0.102	6.16706e-116	1	Ptgs1
Epb41l21	7.69544e-120	0.886324	0.394	0.168	1.29676e-115	1	Epb41l2
Tgfbr11	1.13097e-119	1.07402	0.334	0.132	1.9058e-115	1	Tgfbr1
Pabpc11	1.29218e-119	0.821793	0.622	0.345	2.17744e-115	1	Pabpc1
Cd91	1.80363e-119	0.7737	0.539	0.268	3.0393e-115	1	Cd9
Olfml31	1.95088e-118	1.02846	0.28	0.098	3.28743e-114	1	Olfml3
Fth11	1.99685e-118	0.446271	0.901	0.775	3.36489e-114	1	Fth1
Ifi2071	8.28414e-118	0.972094	0.252	0.082	1.39596e-113	1	Ifi207
Hspa5	1.71491e-114	0.896826	0.581	0.318	2.88979e-110	1	Hspa5
Clta1	1.26596e-113	0.833256	0.529	0.272	2.13328e-109	1	Clta
Lgals3bp1	6.55631e-113	0.713963	0.587	0.318	1.1048e-108	1	Lgals3bp
Serinc31	2.32898e-112	0.641079	0.76	0.474	3.92456e-108	1	Serinc3
Brd2	3.04854e-112	1.01783	0.352	0.145	5.1371e-108	1	Brd2
Actg1	1.08311e-111	0.712011	0.71	0.427	1.82514e-107	1	Actg1
Slc11a11	1.17882e-111	0.873535	0.29	0.107	1.98642e-107	1	Slc11a1
Cxcl161	1.65982e-111	0.963088	0.313	0.123	2.79697e-107	1	Cxcl16
Cd861	4.31053e-111	0.937323	0.247	0.082	7.26367e-107	1	Cd86
Pou2f21	1.97704e-110	0.988615	0.297	0.112	3.3315e-106	1	Pou2f2
Cd300lf1	4.17347e-108	0.867933	0.327	0.133	7.03271e-104	1	Cd300lf
Sqstm1	4.93192e-107	0.882563	0.354	0.15	8.31078e-103	1	Sqstm1
Zfp36l1	5.83924e-107	0.870065	0.562	0.309	9.8397e-103	1	Zfp36l1
Cxcl131	1.05524e-105	1.17328	0.256	0.09	1.77819e-101	1	Cxcl13
Il1rn	3.02106e-104	1.13463	0.131	0.027	5.0908e-100	1	Il1rn
Adrb2	1.17944e-103	0.996101	0.166	0.042	1.98748e-99	1	Adrb2
B2m1	2.35611e-103	0.575829	0.839	0.667	3.97028e-99	1	B2m
Hck1	3.31838e-103	0.95098	0.223	0.073	5.59179e-99	1	Hck
Itgb51	6.40016e-103	0.833282	0.357	0.154	1.07849e-98	1	Itgb5
Zeb21	8.84931e-102	0.858314	0.371	0.166	1.4912e-97	1	Zeb2
Rps291	9.29364e-102	0.454296	0.952	0.816	1.56607e-97	1	Rps29
Ncf21	6.22165e-101	0.941564	0.226	0.076	1.04841e-96	1	Ncf2
Bin21	1.08941e-100	1.04356	0.232	0.078	1.83576e-96	1	Bin2
Hpgds1	1.43104e-100	0.986019	0.278	0.106	2.41144e-96	1	Hpgds
Ctsh1	5.3317e-100	0.627738	0.513	0.26	8.98445e-96	1	Ctsh
Dennd4a1	8.79545e-100	0.962929	0.298	0.118	1.48212e-95	1	Dennd4a
Rab20	4.17719e-99	0.793395	0.146	0.035	7.03899e-95	1	Rab20
Rgs21	4.05428e-98	1.20294	0.313	0.134	6.83187e-94	1	Rgs2
Ssh21	4.17616e-95	0.843598	0.28	0.11	7.03726e-91	1	Ssh2
Pnrc1	4.54012e-95	0.912899	0.416	0.202	7.65056e-91	1	Pnrc1
Cited2	6.47496e-95	1.11734	0.257	0.097	1.0911e-90	1	Cited2
Smap21	7.13978e-94	0.90273	0.277	0.109	1.20312e-89	1	Smap2
Ddx5	1.12295e-93	0.702525	0.862	0.653	1.89229e-89	1	Ddx5
Sowahc	1.66416e-93	0.73163	0.154	0.04	2.80428e-89	1	Sowahc
H2-DMa1	1.03378e-92	0.774239	0.358	0.163	1.74202e-88	1	H2-DMa
Psap1	1.14646e-92	0.502742	0.761	0.474	1.93191e-88	1	Psap
Btg1	7.53226e-92	0.561203	0.66	0.388	1.26926e-87	1	Btg1
Fam46c1	9.95185e-92	0.851074	0.253	0.097	1.67699e-87	1	Fam46c
Atf4	2.24909e-91	0.85686	0.363	0.168	3.78993e-87	1	Atf4
Hk21	6.94685e-91	0.842365	0.29	0.12	1.17061e-86	1	Hk2
Tmsb4x1	2.60261e-90	0.419482	0.981	0.746	4.38565e-86	1	Tmsb4x
P2ry131	4.79526e-90	0.863695	0.179	0.054	8.08049e-86	1	P2ry13
Klf6	1.49343e-89	0.838538	0.42	0.21	2.51658e-85	1	Klf6
Mef2a1	1.77911e-89	0.839317	0.363	0.169	2.99797e-85	1	Mef2a
Tob2	2.16395e-89	0.888901	0.254	0.097	3.64647e-85	1	Tob2
Npc21	4.54526e-89	0.581759	0.625	0.362	7.65922e-85	1	Npc2
Inpp5d1	4.97816e-88	0.829811	0.271	0.11	8.38869e-84	1	Inpp5d
Hspa8	3.81103e-86	0.676801	0.748	0.516	6.42196e-82	1	Hspa8
Socs3	5.01519e-86	0.910683	0.245	0.094	8.4511e-82	1	Socs3
Tagap1	8.07558e-86	0.924899	0.167	0.05	1.36082e-81	1	Tagap
Fyb1	4.33333e-85	0.735838	0.362	0.171	7.30209e-81	1	Fyb
Man2b11	2.05932e-84	0.691916	0.378	0.182	3.47016e-80	1	Man2b1
Trf1	1.67749e-83	0.859608	0.284	0.121	2.82675e-79	1	Trf
Runx11	3.40434e-83	0.761701	0.228	0.086	5.73665e-79	1	Runx1
Gns1	5.481e-82	0.687526	0.397	0.199	9.23603e-78	1	Gns
Casp4	8.84329e-82	0.88793	0.135	0.035	1.49018e-77	1	Casp4
Ltc4s1	2.21668e-81	0.961677	0.203	0.071	3.73533e-77	1	Ltc4s
Ccl51	9.7643e-81	0.323819	0.627	0.379	1.64538e-76	1	Ccl5
Csrnp1	2.04571e-80	0.684107	0.189	0.063	3.44722e-76	1	Csrnp1
Zfand5	4.66801e-80	0.710589	0.306	0.136	7.86607e-76	1	Zfand5
Fau1	7.48846e-80	0.395573	0.916	0.731	1.26188e-75	1	Fau
Ppfia41	1.95881e-79	0.782583	0.187	0.064	3.30079e-75	1	Ppfia4
Tra2b	4.03557e-79	0.778691	0.37	0.181	6.80034e-75	1	Tra2b
Entpd11	1.47288e-78	0.796656	0.283	0.124	2.48195e-74	1	Entpd1
Fscn1	3.13624e-78	0.743325	0.103	0.021	5.28488e-74	1	Fscn1
Litaf1	5.73587e-78	0.689346	0.235	0.092	9.66551e-74	1	Litaf
Pdgfb	1.83363e-77	0.813476	0.221	0.083	3.08985e-73	1	Pdgfb
Rap1b1	1.96635e-77	0.688712	0.359	0.173	3.3135e-73	1	Rap1b
Rplp11	2.26062e-77	0.44416	0.851	0.656	3.80938e-73	1	Rplp1
Vsir1	6.16083e-77	0.845667	0.301	0.138	1.03816e-72	1	Vsir
Crybb11	8.86712e-77	0.819786	0.139	0.039	1.4942e-72	1	Crybb1
Tanc21	2.19166e-76	0.803472	0.167	0.053	3.69316e-72	1	Tanc2
Spi11	1.10152e-75	0.764077	0.221	0.086	1.85618e-71	1	Spi1
Tnpo31	1.25141e-75	0.768607	0.17	0.055	2.10876e-71	1	Tnpo3
Slco2b11	2.8188e-75	0.959081	0.203	0.075	4.74995e-71	1	Slco2b1
Hpgd	1.19385e-74	1.15283	0.119	0.03	2.01175e-70	1	Hpgd
Eef1a11	1.42078e-74	0.443041	0.841	0.654	2.39416e-70	1	Eef1a1
Bmp2k1	2.44413e-74	0.74509	0.245	0.101	4.11861e-70	1	Bmp2k
Gem	5.43966e-74	0.899121	0.127	0.034	9.16637e-70	1	Gem
Srgn	7.34194e-74	0.517595	0.578	0.353	1.23719e-69	1	Srgn
H2-Oa1	8.06125e-74	0.659119	0.198	0.072	1.3584e-69	1	H2-Oa
Fosb	9.31695e-74	0.743615	0.452	0.248	1.57e-69	1	Fosb
Nav3	1.83989e-73	0.779571	0.109	0.025	3.1004e-69	1	Nav3
Sat11	2.06535e-73	0.56514	0.572	0.337	3.48031e-69	1	Sat1
F11r1	6.97869e-73	0.835994	0.239	0.099	1.17598e-68	1	F11r
Srsf5	1.73345e-72	0.663038	0.451	0.246	2.92103e-68	1	Srsf5
Ptgs2	2.03322e-72	0.816363	0.163	0.054	3.42618e-68	1	Ptgs2
Ddx3x	2.40544e-72	0.82763	0.309	0.145	4.05341e-68	1	Ddx3x
Nrros	3.98829e-72	0.617777	0.14	0.041	6.72067e-68	1	Nrros
Pmp221	5.10515e-72	0.738219	0.24	0.1	8.60268e-68	1	Pmp22
Nr4a1	7.0592e-72	0.617836	0.365	0.183	1.18955e-67	1	Nr4a1
Smad71	1.28088e-71	0.839282	0.218	0.085	2.15842e-67	1	Smad7
Golm11	1.66087e-71	0.801447	0.182	0.064	2.79873e-67	1	Golm1
Lacc11	3.51298e-71	0.701395	0.147	0.045	5.91972e-67	1	Lacc1
Arl4c1	9.52702e-71	0.761336	0.2	0.076	1.6054e-66	1	Arl4c
B4galt11	1.13671e-70	0.681933	0.279	0.126	1.91547e-66	1	B4galt1
Alox5ap1	3.22054e-70	0.806911	0.26	0.115	5.42693e-66	1	Alox5ap
Pik3r11	3.48374e-70	0.652285	0.278	0.124	5.87044e-66	1	Pik3r1
Skap21	3.72898e-70	0.657044	0.223	0.089	6.2837e-66	1	Skap2
Tmcc31	1.08289e-69	0.718997	0.207	0.08	1.82477e-65	1	Tmcc3
Fgd21	1.50173e-69	0.744655	0.161	0.053	2.53056e-65	1	Fgd2
Ddit3	3.1664e-69	0.841134	0.162	0.054	5.3357e-65	1	Ddit3
Srgap21	3.99896e-69	0.841976	0.226	0.092	6.73865e-65	1	Srgap2
Cotl11	4.29857e-69	0.779461	0.303	0.145	7.24352e-65	1	Cotl1
Hmox11	6.71767e-69	0.896826	0.154	0.051	1.13199e-64	1	Hmox1
Lst11	2.26175e-68	0.647888	0.264	0.117	3.81127e-64	1	Lst1
Sirpa1	2.51764e-68	0.647829	0.3	0.142	4.24248e-64	1	Sirpa
C5ar1	7.03109e-68	0.682338	0.138	0.042	1.18481e-63	1	C5ar1
Sall11	1.6504e-67	0.847039	0.162	0.055	2.78109e-63	1	Sall1
Lcp21	2.22884e-67	0.673687	0.192	0.073	3.75582e-63	1	Lcp2
Plekho2	3.74882e-67	0.599665	0.174	0.062	6.31713e-63	1	Plekho2
Cd531	4.09157e-67	0.700237	0.343	0.174	6.8947e-63	1	Cd53
Cxcl91	5.70677e-67	0.972395	0.289	0.136	9.61648e-63	1	Cxcl9
Ets2	9.01842e-67	0.616325	0.182	0.067	1.51969e-62	1	Ets2
Snx51	5.96623e-66	0.695249	0.34	0.173	1.00537e-61	1	Snx5
Ctsa1	6.61853e-66	0.62161	0.38	0.2	1.11529e-61	1	Ctsa
Itm2b1	8.48159e-66	0.419287	0.824	0.637	1.42923e-61	1	Itm2b
Plaur1	1.11878e-65	0.756383	0.191	0.074	1.88525e-61	1	Plaur
H2-Q61	1.24955e-65	0.558276	0.357	0.183	2.10561e-61	1	H2-Q6
Cd1801	1.91049e-65	0.686616	0.154	0.052	3.21936e-61	1	Cd180
Anxa31	2.41399e-65	0.640156	0.275	0.127	4.06781e-61	1	Anxa3
Prkcd1	2.55241e-65	0.707751	0.244	0.107	4.30107e-61	1	Prkcd
Tmem1731	2.6691e-65	0.670469	0.176	0.064	4.4977e-61	1	Tmem173
Ccr51	1.71607e-64	1.01123	0.221	0.095	2.89175e-60	1	Ccr5
Cyfip11	2.33994e-64	0.69385	0.276	0.128	3.94304e-60	1	Cyfip1
H2-DMb11	2.67945e-64	0.612458	0.225	0.095	4.51514e-60	1	H2-DMb1
Mylip1	6.03829e-64	0.916588	0.184	0.071	1.01751e-59	1	Mylip
Dnajb1	2.34538e-63	0.986958	0.168	0.061	3.95221e-59	1	Dnajb1
Cd841	2.85641e-63	0.651814	0.293	0.142	4.81334e-59	1	Cd84
Ivns1abp1	3.64709e-63	0.855768	0.214	0.089	6.14571e-59	1	Ivns1abp
Pmepa11	4.94801e-63	0.63071	0.324	0.163	8.33788e-59	1	Pmepa1
Csf3r1	6.38087e-63	0.738137	0.151	0.051	1.07524e-58	1	Csf3r
Scamp21	8.18362e-63	0.62277	0.306	0.15	1.37902e-58	1	Scamp2
Gpx1	1.01841e-62	0.537813	0.441	0.248	1.71612e-58	1	Gpx1
Spata131	2.25075e-62	0.592119	0.182	0.069	3.79274e-58	1	Spata13
Rps111	4.48172e-62	0.410371	0.762	0.563	7.55215e-58	1	Rps11
Rps91	6.23804e-62	0.43191	0.765	0.565	1.05117e-57	1	Rps9
Cd331	1.57341e-61	0.649169	0.215	0.091	2.65136e-57	1	Cd33
Rpl101	2.13075e-61	0.439084	0.756	0.534	3.59053e-57	1	Rpl10
Fam105a1	2.33859e-61	0.636516	0.203	0.083	3.94075e-57	1	Fam105a
Zcchc6	4.13098e-61	0.7129	0.236	0.104	6.96111e-57	1	Zcchc6
Abhd121	6.17453e-61	0.560107	0.3	0.147	1.04047e-56	1	Abhd12
Cyba1	1.65805e-60	0.465087	0.552	0.337	2.79398e-56	1	Cyba
Blnk1	2.18974e-60	0.813913	0.146	0.051	3.68993e-56	1	Blnk
Rnaset2a1	2.60091e-60	0.543091	0.389	0.212	4.38279e-56	1	Rnaset2a
Ptpn61	2.78647e-60	0.691365	0.191	0.077	4.69549e-56	1	Ptpn6
Birc3	6.69783e-60	0.613527	0.112	0.032	1.12865e-55	1	Birc3
Ifi2111	1.58184e-59	0.64821	0.184	0.074	2.66555e-55	1	Ifi211
Bcl2a1a1	1.92804e-59	0.641294	0.147	0.052	3.24894e-55	1	Bcl2a1a
Cttnbp2nl1	2.39152e-59	0.734398	0.208	0.088	4.02995e-55	1	Cttnbp2nl
Pde3b1	2.91689e-59	0.766076	0.135	0.044	4.91524e-55	1	Pde3b
Eif5	3.10648e-59	0.679913	0.27	0.128	5.23472e-55	1	Eif5
Cyth41	7.04107e-59	0.793233	0.217	0.095	1.18649e-54	1	Cyth4
Fcgr2b1	1.0012e-58	0.623401	0.306	0.156	1.68713e-54	1	Fcgr2b
Relb	3.43504e-58	0.616384	0.106	0.029	5.78838e-54	1	Relb
Jmjd1c1	6.4311e-58	0.730985	0.243	0.112	1.0837e-53	1	Jmjd1c
Ptafr1	1.08866e-57	0.732665	0.156	0.057	1.8345e-53	1	Ptafr
Capza21	1.71266e-57	0.577193	0.37	0.202	2.886e-53	1	Capza2
Mapkapk2	2.21842e-57	0.543807	0.142	0.049	3.73826e-53	1	Mapkapk2
Samsn11	2.67543e-57	0.750662	0.184	0.074	4.50836e-53	1	Samsn1
Fgl21	2.86551e-57	0.608924	0.265	0.128	4.82868e-53	1	Fgl2
Rgs11	4.5315e-57	0.663553	0.326	0.172	7.63604e-53	1	Rgs1
Mgat4a1	4.68191e-57	0.698109	0.16	0.06	7.88949e-53	1	Mgat4a
Ccdc861	5.68614e-57	0.555423	0.14	0.048	9.58171e-53	1	Ccdc86
Slc29a31	1.05861e-56	0.638422	0.183	0.074	1.78386e-52	1	Slc29a3
Cd811	1.09466e-56	0.361233	0.646	0.411	1.84462e-52	1	Cd81
Plxdc21	1.70185e-56	0.835817	0.154	0.056	2.86778e-52	1	Plxdc2
Fam49b1	1.86617e-56	0.673557	0.274	0.135	3.14469e-52	1	Fam49b
Nckap1l1	9.48208e-56	0.631526	0.171	0.067	1.59783e-51	1	Nckap1l
Cfl1	1.0004e-55	0.52035	0.522	0.326	1.68578e-51	1	Cfl1
Snx201	1.46308e-55	0.664006	0.153	0.057	2.46543e-51	1	Snx20
Calm21	5.4298e-55	0.568894	0.413	0.236	9.14976e-51	1	Calm2
Cd371	5.79218e-55	0.656735	0.24	0.112	9.76039e-51	1	Cd37
Tifa	2.24615e-54	0.530026	0.127	0.042	3.785e-50	1	Tifa
Tuba1c	2.74254e-54	0.659867	0.15	0.056	4.62145e-50	1	Tuba1c
Bin11	3.40538e-54	0.663968	0.164	0.064	5.73841e-50	1	Bin1
Tsc22d2	4.24633e-54	0.586839	0.149	0.054	7.15549e-50	1	Tsc22d2
Zfp622	8.18033e-54	0.780298	0.132	0.045	1.37847e-49	1	Zfp622
Rps121	9.95978e-54	0.361804	0.798	0.618	1.67832e-49	1	Rps12
H2-Q4	2.43125e-53	0.482666	0.419	0.243	4.09691e-49	1	H2-Q4
Arrb21	3.08047e-53	0.656195	0.199	0.087	5.19089e-49	1	Arrb2
Plekho11	7.0153e-53	0.676811	0.165	0.066	1.18215e-48	1	Plekho1
Cybb1	7.25641e-53	0.480235	0.314	0.165	1.22278e-48	1	Cybb
Sft2d11	8.39986e-53	0.643571	0.246	0.118	1.41546e-48	1	Sft2d1
Pim1	1.02668e-52	0.633354	0.285	0.146	1.73006e-48	1	Pim1
Rrbp11	1.59827e-52	0.460339	0.512	0.314	2.69325e-48	1	Rrbp1
Prdx5	1.81812e-52	0.404231	0.369	0.202	3.06371e-48	1	Prdx5
Nfkbib	7.2497e-52	0.530482	0.108	0.033	1.22165e-47	1	Nfkbib
Lcp11	9.78541e-52	0.492983	0.339	0.186	1.64894e-47	1	Lcp1
Srsf7	1.16824e-51	0.705527	0.187	0.079	1.9686e-47	1	Srsf7
Pycard1	1.68205e-51	0.546459	0.277	0.142	2.83441e-47	1	Pycard
Csf2rb1	2.20304e-51	0.579306	0.149	0.057	3.71235e-47	1	Csf2rb
M6pr1	6.42681e-51	0.504295	0.298	0.156	1.08298e-46	1	M6pr
Ifngr21	8.70333e-51	0.585655	0.161	0.064	1.4666e-46	1	Ifngr2
Asah11	2.29334e-50	0.469365	0.306	0.16	3.86451e-46	1	Asah1
Tfe31	2.88876e-50	0.604476	0.132	0.047	4.86784e-46	1	Tfe3
Srf	1.13879e-49	0.607694	0.117	0.039	1.91898e-45	1	Srf
Arpc1b1	1.40986e-49	0.50464	0.371	0.212	2.37576e-45	1	Arpc1b
Atp6v0b1	2.02685e-49	0.453232	0.395	0.229	3.41545e-45	1	Atp6v0b
Ube2d3	2.49834e-49	0.516636	0.334	0.185	4.20995e-45	1	Ube2d3
Rhoh1	3.88438e-49	0.66091	0.16	0.064	6.54557e-45	1	Rhoh
Chd71	5.65894e-49	0.509222	0.181	0.077	9.53588e-45	1	Chd7
Clk1	6.30416e-49	0.662906	0.365	0.211	1.06231e-44	1	Clk1
Spint11	7.64083e-49	0.515484	0.112	0.037	1.28756e-44	1	Spint1
Odc1	2.02484e-48	0.554437	0.245	0.12	3.41205e-44	1	Odc1
Rpl10a1	4.01803e-48	0.444986	0.678	0.488	6.77079e-44	1	Rpl10a
Aim21	1.82516e-47	0.602999	0.128	0.047	3.07557e-43	1	Aim2
Tuba1b	1.86941e-47	0.530649	0.342	0.192	3.15014e-43	1	Tuba1b
Rps251	1.91476e-47	0.403817	0.716	0.532	3.22656e-43	1	Rps25
Bcl2a1d	2.17423e-47	0.453255	0.18	0.078	3.66379e-43	1	Bcl2a1d
Mertk1	2.24861e-47	0.49037	0.303	0.162	3.78912e-43	1	Mertk
C31	3.78556e-47	0.477916	0.259	0.132	6.37905e-43	1	C3
H2-K11	1.27415e-46	0.362899	0.757	0.597	2.14707e-42	1	H2-K1
Fcgr41	1.50683e-46	0.507445	0.214	0.102	2.53916e-42	1	Fcgr4
Cd681	1.72565e-46	0.510528	0.317	0.174	2.90789e-42	1	Cd68
Naip21	4.71409e-46	0.606913	0.13	0.049	7.94372e-42	1	Naip2
Rpl391	4.78896e-46	0.300085	0.838	0.664	8.06987e-42	1	Rpl39
Ly6i1	1.14602e-45	0.409481	0.246	0.124	1.93116e-41	1	Ly6i
Fam46a1	1.41826e-45	0.825082	0.164	0.071	2.3899e-41	1	Fam46a
Bri31	2.23779e-45	0.405256	0.381	0.222	3.77091e-41	1	Bri3
Ucp21	2.52391e-45	0.512205	0.373	0.22	4.25304e-41	1	Ucp2
Csf2ra1	3.09457e-45	0.539685	0.187	0.086	5.21467e-41	1	Csf2ra
Tpm3	3.48909e-45	0.506198	0.451	0.281	5.87947e-41	1	Tpm3
Irf51	3.95495e-45	0.554669	0.122	0.044	6.66448e-41	1	Irf5
Tor1aip11	4.27437e-45	0.420038	0.301	0.164	7.20274e-41	1	Tor1aip1
Srsf2	1.50033e-44	0.506978	0.378	0.225	2.5282e-40	1	Srsf2
Syngr21	2.0287e-44	0.475488	0.203	0.096	3.41856e-40	1	Syngr2
Adgre11	7.25409e-44	0.515829	0.191	0.089	1.22239e-39	1	Adgre1
Apbb1ip1	1.27105e-43	0.737769	0.162	0.07	2.14185e-39	1	Apbb1ip
Camk11	1.50317e-43	0.48008	0.168	0.074	2.53298e-39	1	Camk1
Rpl35a1	1.83541e-43	0.338103	0.782	0.624	3.09285e-39	1	Rpl35a
2011-03-01	1.95784e-43	0.595222	0.111	0.039	3.29916e-39	1	2001-03-01
Neurl3	2.37583e-43	0.711463	0.124	0.047	4.00351e-39	1	Neurl3
Hps41	4.82672e-43	0.507199	0.147	0.061	8.13351e-39	1	Hps4
Frmd4a1	6.13498e-43	0.471799	0.173	0.076	1.03381e-38	1	Frmd4a
Rps27a1	1.06696e-42	0.317037	0.807	0.635	1.79793e-38	1	Rps27a
Ppp1r10	1.23877e-42	0.668467	0.156	0.067	2.08745e-38	1	Ppp1r10
Abi31	1.44345e-42	0.591547	0.128	0.05	2.43236e-38	1	Abi3
Calr1	1.91833e-42	0.563336	0.369	0.224	3.23258e-38	1	Calr
Mat2a	2.13995e-42	0.45017	0.295	0.161	3.60603e-38	1	Mat2a
Tcirg11	3.35714e-42	0.569438	0.189	0.089	5.65712e-38	1	Tcirg1
Plk3	4.25315e-42	0.606111	0.115	0.042	7.16699e-38	1	Plk3
Nupr1	6.17755e-42	0.54087	0.118	0.044	1.04098e-37	1	Nupr1
Pcna	7.54771e-42	0.489811	0.144	0.059	1.27186e-37	1	Pcna
Rlim	1.21363e-41	0.510426	0.142	0.059	2.04508e-37	1	Rlim
Adap21	1.49683e-41	0.60611	0.152	0.065	2.52231e-37	1	Adap2
Ptpn11	2.23632e-41	0.511206	0.201	0.098	3.76842e-37	1	Ptpn1
Lgals91	2.37359e-41	0.492249	0.232	0.118	3.99974e-37	1	Lgals9
Sgk11	2.38175e-41	0.653779	0.335	0.2	4.01349e-37	1	Sgk1
Hexa1	3.22483e-41	0.519964	0.213	0.106	5.43416e-37	1	Hexa
Rilpl2	6.83401e-41	0.552686	0.152	0.066	1.1516e-36	1	Rilpl2
Slc15a4	7.31853e-41	0.525373	0.103	0.036	1.23325e-36	1	Slc15a4
Rela	8.13032e-41	0.543201	0.112	0.041	1.37004e-36	1	Rela
Filip1l	1.02187e-40	0.333334	0.123	0.047	1.72195e-36	1	Filip1l
Eef1b21	1.21925e-40	0.371926	0.574	0.392	2.05456e-36	1	Eef1b2
Tgm2	1.25486e-40	0.488823	0.15	0.064	2.11457e-36	1	Tgm2
BC005537	1.27528e-40	0.440619	0.236	0.122	2.14898e-36	1	BC005537
Lamp21	1.56173e-40	0.411149	0.364	0.217	2.63167e-36	1	Lamp2
Pold41	1.679e-40	0.516056	0.168	0.076	2.82928e-36	1	Pold4
Elmo11	2.01471e-40	0.645393	0.149	0.064	3.39498e-36	1	Elmo1
Cebpz1	2.67258e-40	0.417097	0.22	0.111	4.50357e-36	1	Cebpz
Ubash3b1	3.02644e-40	0.603635	0.135	0.056	5.09986e-36	1	Ubash3b
Pfkfb31	6.42144e-40	0.451773	0.141	0.059	1.08208e-35	1	Pfkfb3
Ly6e1	6.7023e-40	0.343111	0.654	0.477	1.1294e-35	1	Ly6e
Rplp01	3.32614e-39	0.326216	0.643	0.449	5.60488e-35	1	Rplp0
Taf7	3.36844e-39	0.490573	0.128	0.051	5.67616e-35	1	Taf7
Arf4	4.62509e-39	0.468425	0.244	0.13	7.79374e-35	1	Arf4
Tgfbr21	5.16992e-39	0.405993	0.215	0.108	8.71183e-35	1	Tgfbr2
Comt1	1.34732e-38	0.471838	0.205	0.102	2.27037e-34	1	Comt
Tlr71	1.72162e-38	0.570092	0.142	0.062	2.9011e-34	1	Tlr7
Gm12840	1.75342e-38	0.34002	0.109	0.04	2.95469e-34	1	Gm12840
Btk	1.76379e-38	0.54974	0.101	0.036	2.97216e-34	1	Btk
Tmed5	2.58636e-38	0.389344	0.236	0.123	4.35827e-34	1	Tmed5
Rnf1491	2.75422e-38	0.482199	0.259	0.142	4.64114e-34	1	Rnf149
Ptprc	2.86699e-38	0.269617	0.351	0.206	4.83116e-34	1	Ptprc
Cstb1	2.94408e-38	0.362492	0.353	0.211	4.96107e-34	1	Cstb
Hivep31	2.95853e-38	0.408576	0.127	0.051	4.98542e-34	1	Hivep3
H2-Q71	3.04743e-38	0.325569	0.477	0.31	5.13523e-34	1	H2-Q7
Tnfrsf1a	3.3636e-38	0.365399	0.146	0.063	5.66801e-34	1	Tnfrsf1a
Hmgn2	6.83647e-38	0.430074	0.184	0.089	1.15201e-33	1	Hmgn2
Rps6ka11	8.54819e-38	0.560956	0.125	0.051	1.44046e-33	1	Rps6ka1
Ski1	1.02207e-37	0.500828	0.204	0.103	1.72228e-33	1	Ski
Gusb1	1.65674e-37	0.510618	0.153	0.069	2.79177e-33	1	Gusb
Arhgap171	2.1334e-37	0.53354	0.169	0.079	3.595e-33	1	Arhgap17
Creg11	6.73166e-37	0.37646	0.299	0.172	1.13435e-32	1	Creg1
Hebp11	9.23993e-37	0.37065	0.139	0.06	1.55702e-32	1	Hebp1
Rps281	1.23653e-36	0.26804	0.809	0.649	2.08368e-32	1	Rps28
Etf1	1.91065e-36	0.537073	0.125	0.052	3.21964e-32	1	Etf1
Ppp1r11	6.71029e-36	0.455074	0.143	0.063	1.13075e-31	1	Ppp1r11
Sf3b1	7.07779e-36	0.395751	0.294	0.17	1.19268e-31	1	Sf3b1
Erp291	7.82637e-36	0.479268	0.227	0.123	1.31882e-31	1	Erp29
Cd274	8.37485e-36	0.452122	0.19	0.095	1.41125e-31	1	Cd274
Sh2b3	8.5957e-36	0.542965	0.106	0.041	1.44846e-31	1	Sh2b3
Csnk1e1	1.0014e-35	0.533746	0.149	0.068	1.68746e-31	1	Csnk1e
Ncl	1.00747e-35	0.381205	0.405	0.257	1.69769e-31	1	Ncl
Nmt11	1.16472e-35	0.430918	0.299	0.173	1.96266e-31	1	Nmt1
Lmo21	2.06139e-35	0.430523	0.159	0.074	3.47365e-31	1	Lmo2
Ntpcr1	4.79855e-35	0.531854	0.14	0.062	8.08604e-31	1	Ntpcr
Etv3	5.30004e-35	0.441865	0.107	0.042	8.9311e-31	1	Etv3
Herc21	5.40698e-35	0.449393	0.142	0.064	9.1113e-31	1	Herc2
Slc3a2	5.76717e-35	0.361252	0.4	0.254	9.71826e-31	1	Slc3a2
Irf2bp21	6.26059e-35	0.402564	0.285	0.165	1.05497e-30	1	Irf2bp2
Coro1a	7.76267e-35	0.445343	0.265	0.15	1.30809e-30	1	Coro1a
Igsf6	8.51973e-35	0.437306	0.106	0.041	1.43566e-30	1	Igsf6
Cd72	1.0983e-34	0.362598	0.101	0.038	1.85075e-30	1	Cd72
Ptma	1.10024e-34	0.438992	0.759	0.576	1.85401e-30	1	Ptma
Rps201	1.10648e-34	0.274319	0.76	0.595	1.86452e-30	1	Rps20
Cmtm61	1.58917e-34	0.501772	0.125	0.053	2.67791e-30	1	Cmtm6
Tra2a	3.70036e-34	0.297128	0.243	0.131	6.23548e-30	1	Tra2a
Tgfb11	7.97183e-34	0.558869	0.158	0.076	1.34333e-29	1	Tgfb1
Cst71	1.06407e-33	0.357834	0.202	0.104	1.79306e-29	1	Cst7
Sde2	1.49089e-33	0.440413	0.111	0.045	2.5123e-29	1	Sde2
Pla2g151	1.778e-33	0.497162	0.114	0.047	2.99611e-29	1	Pla2g15
Hsp90aa1	1.87141e-33	0.319253	0.362	0.225	3.15351e-29	1	Hsp90aa1
Trim30a	2.75418e-33	0.320909	0.185	0.093	4.64107e-29	1	Trim30a
Dusp2	2.96684e-33	0.47386	0.132	0.058	4.99942e-29	1	Dusp2
Tcn21	3.47472e-33	0.447673	0.184	0.093	5.85524e-29	1	Tcn2
Hcls11	4.91042e-33	0.510608	0.151	0.072	8.27455e-29	1	Hcls1
Evl1	5.16555e-33	0.515996	0.143	0.066	8.70447e-29	1	Evl
Pag11	5.31759e-33	0.512527	0.137	0.062	8.96067e-29	1	Pag1
Srsf3	5.54818e-33	0.436698	0.267	0.153	9.34923e-29	1	Srsf3
Clic11	6.43289e-33	0.41279	0.318	0.192	1.08401e-28	1	Clic1
Wnk11	1.01221e-32	0.410905	0.287	0.168	1.70568e-28	1	Wnk1
Parp14	1.17386e-32	0.391498	0.16	0.077	1.97806e-28	1	Parp14
Havcr21	1.5042e-32	0.467991	0.161	0.078	2.53473e-28	1	Havcr2
Ptprj	2.84438e-32	0.508497	0.104	0.042	4.79307e-28	1	Ptprj
Id2	3.39979e-32	0.326955	0.389	0.251	5.72898e-28	1	Id2
Syngr11	4.30688e-32	0.45506	0.225	0.125	7.25752e-28	1	Syngr1
Rhog1	6.86866e-32	0.478012	0.183	0.095	1.15744e-27	1	Rhog
Snhg121	7.46329e-32	0.439177	0.142	0.066	1.25764e-27	1	Snhg12
Daglb1	9.5876e-32	0.415665	0.137	0.063	1.61561e-27	1	Daglb
Rnase41	1.88351e-31	0.576299	0.206	0.113	3.17391e-27	1	Rnase4
St3gal51	2.36504e-31	0.564302	0.114	0.049	3.98533e-27	1	St3gal5
Il21r1	3.09453e-31	0.48275	0.121	0.053	5.21459e-27	1	Il21r
Il6ra1	3.20251e-31	0.530195	0.123	0.054	5.39656e-27	1	Il6ra
Cd481	3.45664e-31	0.3576	0.204	0.109	5.82478e-27	1	Cd48
Irak21	3.86995e-31	0.455188	0.135	0.062	6.52125e-27	1	Irak2
Rpl7a1	4.90679e-31	0.316174	0.557	0.389	8.26843e-27	1	Rpl7a
Dusp61	5.9142e-31	0.725619	0.2	0.11	9.96602e-27	1	Dusp6
Tlr131	7.72684e-31	0.481847	0.115	0.05	1.30205e-26	1	Tlr13
Fermt31	8.34554e-31	0.505071	0.188	0.1	1.40631e-26	1	Fermt3
Fbrsl1	8.4133e-31	0.339279	0.13	0.058	1.41772e-26	1	Fbrsl1
Spty2d1	8.70049e-31	0.421401	0.125	0.056	1.46612e-26	1	Spty2d1
Ndel1	1.02152e-30	0.37525	0.116	0.05	1.72136e-26	1	Ndel1
Slc16a61	1.22634e-30	0.511946	0.103	0.043	2.0665e-26	1	Slc16a6
Itgb21	1.37782e-30	0.43106	0.271	0.161	2.32176e-26	1	Itgb2
Ly91	1.50839e-30	0.382649	0.119	0.053	2.54178e-26	1	Ly9
Rpl31	1.5513e-30	0.283012	0.583	0.414	2.6141e-26	1	Rpl3
Pnp	1.55672e-30	0.497688	0.187	0.099	2.62322e-26	1	Pnp
Gls	1.58972e-30	0.581298	0.167	0.085	2.67883e-26	1	Gls
Limd21	1.63044e-30	0.486482	0.15	0.073	2.74745e-26	1	Limd2
Zfp36l2	2.14146e-30	0.427331	0.364	0.235	3.60857e-26	1	Zfp36l2
Rasa41	2.47285e-30	0.436851	0.109	0.046	4.167e-26	1	Rasa4
Rnaset2b1	2.59381e-30	0.292994	0.302	0.181	4.37083e-26	1	Rnaset2b
Tgoln1	2.68933e-30	0.367957	0.201	0.108	4.5318e-26	1	Tgoln1
Gabarap1	3.96495e-30	0.294151	0.41	0.268	6.68134e-26	1	Gabarap
Dnase2a1	5.40807e-30	0.468172	0.146	0.071	9.11314e-26	1	Dnase2a
Slfn8	5.75593e-30	0.437064	0.1	0.041	9.69932e-26	1	Slfn8
Ssr41	6.26955e-30	0.318143	0.37	0.238	1.05648e-25	1	Ssr4
Gadd45b	6.65103e-30	0.360654	0.171	0.087	1.12077e-25	1	Gadd45b
Rpl261	7.81795e-30	0.276069	0.762	0.605	1.3174e-25	1	Rpl26
Cflar1	7.87335e-30	0.406999	0.194	0.104	1.32674e-25	1	Cflar
Isg15	8.33909e-30	0.384789	0.239	0.137	1.40522e-25	1	Isg15
Pdia31	1.0521e-29	0.340892	0.329	0.207	1.77289e-25	1	Pdia3
Bach1	1.40027e-29	0.420191	0.104	0.044	2.35959e-25	1	Bach1
Lhfpl21	1.4963e-29	0.427879	0.125	0.057	2.52142e-25	1	Lhfpl2
Chka1	1.88559e-29	0.485667	0.155	0.077	3.1774e-25	1	Chka
Ang1	1.95135e-29	0.418901	0.134	0.063	3.28822e-25	1	Ang
Gnl3	2.45904e-29	0.454627	0.126	0.058	4.14373e-25	1	Gnl3
Cfh1	3.42023e-29	0.491283	0.148	0.073	5.76343e-25	1	Cfh
Hnrnpab	3.90542e-29	0.439553	0.219	0.124	6.58102e-25	1	Hnrnpab
Tox4	5.22375e-29	0.473707	0.117	0.052	8.80253e-25	1	Tox4
Hnrnpa1	7.53607e-29	0.334043	0.243	0.141	1.2699e-24	1	Hnrnpa1
Prpf38b1	8.08288e-29	0.28771	0.241	0.139	1.36205e-24	1	Prpf38b
Ehd41	8.26904e-29	0.480989	0.116	0.052	1.39342e-24	1	Ehd4
Zbtb7a	8.78686e-29	0.339089	0.156	0.078	1.48067e-24	1	Zbtb7a
Csf1	1.25776e-28	0.336937	0.12	0.054	2.11945e-24	1	Csf1
Rsrc2	1.28722e-28	0.38221	0.235	0.136	2.1691e-24	1	Rsrc2
Usp2	1.58227e-28	0.334554	0.113	0.049	2.66628e-24	1	Usp2
Mafg1	1.88942e-28	0.320264	0.123	0.056	3.18387e-24	1	Mafg
Sdcbp1	1.96286e-28	0.38431	0.28	0.171	3.30761e-24	1	Sdcbp
Rnf213	2.72371e-28	0.313072	0.196	0.107	4.58972e-24	1	Rnf213
Cndp21	2.93122e-28	0.416341	0.145	0.072	4.93939e-24	1	Cndp2
Serpina3f	3.60878e-28	0.2788	0.11	0.048	6.08116e-24	1	Serpina3f
N4bp11	4.95506e-28	0.324264	0.142	0.07	8.34978e-24	1	N4bp1
Pcf11	5.00639e-28	0.491896	0.12	0.055	8.43626e-24	1	Pcf11
P2ry61	5.28554e-28	0.433166	0.112	0.05	8.90667e-24	1	P2ry6
Tnfaip8l21	5.39721e-28	0.410936	0.103	0.044	9.09483e-24	1	Tnfaip8l2
Taf1d	5.79326e-28	0.494315	0.183	0.099	9.76223e-24	1	Taf1d
Lap31	6.11244e-28	0.279999	0.176	0.093	1.03001e-23	1	Lap3
Plxnb21	7.98446e-28	0.466968	0.132	0.063	1.34546e-23	1	Plxnb2
Jpt1	1.20613e-27	0.509038	0.146	0.073	2.03245e-23	1	Jpt1
Nfkb11	1.37305e-27	0.354425	0.14	0.069	2.31373e-23	1	Nfkb1
Senp2	1.42272e-27	0.421035	0.109	0.048	2.39743e-23	1	Senp2
Sh3glb11	1.82628e-27	0.304813	0.352	0.229	3.07746e-23	1	Sh3glb1
AU0202061	1.90112e-27	0.332873	0.203	0.114	3.20358e-23	1	AU020206
Rassf41	2.13919e-27	0.371408	0.1	0.043	3.60475e-23	1	Rassf4
Akirin11	2.35429e-27	0.363968	0.186	0.102	3.96721e-23	1	Akirin1
Azin1	5.74695e-27	0.429183	0.12	0.056	9.68418e-23	1	Azin1
Mob1a1	5.75818e-27	0.335876	0.177	0.095	9.70311e-23	1	Mob1a
Prcp1	6.27997e-27	0.346515	0.119	0.055	1.05824e-22	1	Prcp
2005-03-01	7.64753e-27	0.304291	0.121	0.057	1.28869e-22	1	2005-03-01
Ddx21	8.35688e-27	0.34996	0.197	0.109	1.40822e-22	1	Ddx21
Acer3	1.56871e-26	0.370376	0.1	0.043	2.64343e-22	1	Acer3
Vasp	1.76578e-26	0.416589	0.123	0.058	2.97552e-22	1	Vasp
Arpc2	1.88811e-26	0.290608	0.423	0.287	3.18166e-22	1	Arpc2
Ccnd1	4.3916e-26	0.288328	0.103	0.045	7.40028e-22	1	Ccnd1
Tgs11	4.91053e-26	0.360573	0.133	0.065	8.27473e-22	1	Tgs1
Acp21	5.98015e-26	0.347031	0.114	0.053	1.00772e-21	1	Acp2
Grb21	7.69405e-26	0.319611	0.18	0.099	1.29652e-21	1	Grb2
Ywhaz	1.06274e-25	0.362697	0.394	0.268	1.79082e-21	1	Ywhaz
Vdac21	1.42827e-25	0.259093	0.23	0.135	2.40677e-21	1	Vdac2
Zyx	2.01968e-25	0.385467	0.11	0.051	3.40336e-21	1	Zyx
Trafd11	2.05521e-25	0.298133	0.171	0.093	3.46324e-21	1	Trafd1
Ppt11	2.32716e-25	0.293373	0.218	0.128	3.92149e-21	1	Ppt1
Colgalt11	3.67337e-25	0.305178	0.14	0.071	6.19e-21	1	Colgalt1
Sppl2a1	4.05971e-25	0.345189	0.202	0.116	6.84101e-21	1	Sppl2a
Plin2	4.72166e-25	0.393377	0.127	0.063	7.95647e-21	1	Plin2
Slc25a51	6.62759e-25	0.265241	0.381	0.256	1.11682e-20	1	Slc25a5
Axl1	9.85745e-25	0.263731	0.171	0.094	1.66108e-20	1	Axl
Bcl10	9.95285e-25	0.293315	0.148	0.077	1.67715e-20	1	Bcl10
Tns31	1.2723e-24	0.349749	0.148	0.077	2.14394e-20	1	Tns3
Stx71	1.33128e-24	0.337787	0.18	0.101	2.24334e-20	1	Stx7
Ywhah1	1.44332e-24	0.46272	0.214	0.126	2.43214e-20	1	Ywhah
Coq10b	1.56781e-24	0.269267	0.143	0.074	2.64192e-20	1	Coq10b
Acsl4	1.94271e-24	0.426068	0.101	0.046	3.27366e-20	1	Acsl4
Actr21	2.07387e-24	0.332445	0.291	0.186	3.49468e-20	1	Actr2
Hnrnpa2b1	3.6164e-24	0.258354	0.503	0.353	6.09399e-20	1	Hnrnpa2b1
Dock21	7.0101e-24	0.494456	0.139	0.072	1.18127e-19	1	Dock2
Sp1101	7.57766e-24	0.285344	0.139	0.071	1.27691e-19	1	Sp110
Fus1	7.75646e-24	0.362899	0.324	0.215	1.30704e-19	1	Fus
Ptbp31	7.99814e-24	0.370258	0.206	0.121	1.34777e-19	1	Ptbp3
Rab1a	8.63037e-24	0.313115	0.193	0.11	1.4543e-19	1	Rab1a
Arpc41	1.26701e-23	0.307753	0.213	0.126	2.13503e-19	1	Arpc4
Ptpre1	1.32745e-23	0.531609	0.132	0.068	2.23689e-19	1	Ptpre
Hvcn11	1.50712e-23	0.486	0.103	0.048	2.53964e-19	1	Hvcn1
Adipor1	1.95437e-23	0.447513	0.182	0.105	3.2933e-19	1	Adipor1
Gm26669	1.98202e-23	0.511834	0.117	0.057	3.3399e-19	1	Gm26669
Itgax1	2.03492e-23	0.281305	0.101	0.046	3.42904e-19	1	Itgax
Ikzf11	2.5777e-23	0.382549	0.125	0.063	4.34368e-19	1	Ikzf1
Sipa11	2.69165e-23	0.450106	0.118	0.058	4.5357e-19	1	Sipa1
Pip4k2a	3.91313e-23	0.481945	0.109	0.052	6.59402e-19	1	Pip4k2a
Adam171	3.94795e-23	0.350048	0.11	0.053	6.6527e-19	1	Adam17
Fosl2	7.54452e-23	0.285801	0.129	0.066	1.27133e-18	1	Fosl2
Sema4d1	8.47875e-23	0.316045	0.139	0.073	1.42875e-18	1	Sema4d
Epb41l4aos1	1.16835e-22	0.287751	0.165	0.092	1.96879e-18	1	Epb41l4aos
Coro1b1	1.26305e-22	0.359233	0.147	0.079	2.12837e-18	1	Coro1b
Ubb	1.44535e-22	0.266081	0.772	0.619	2.43556e-18	1	Ubb
Scpep11	1.50916e-22	0.289178	0.135	0.071	2.54308e-18	1	Scpep1
P4hb1	1.64048e-22	0.34714	0.224	0.137	2.76436e-18	1	P4hb
Lat21	2.30254e-22	0.449009	0.118	0.06	3.88001e-18	1	Lat2
Hmgb2	2.33386e-22	0.324655	0.283	0.183	3.93278e-18	1	Hmgb2
Frmd4b1	2.45283e-22	0.337629	0.118	0.059	4.13326e-18	1	Frmd4b
Chd4	4.29353e-22	0.273722	0.218	0.132	7.23503e-18	1	Chd4
Sfpq	4.53936e-22	0.329685	0.231	0.143	7.64928e-18	1	Sfpq
Vamp81	4.8707e-22	0.256238	0.255	0.162	8.20762e-18	1	Vamp8
Zmiz11	4.88324e-22	0.296669	0.209	0.125	8.22875e-18	1	Zmiz1
Cd1641	7.24365e-22	0.409705	0.196	0.117	1.22063e-17	1	Cd164
Celf21	8.84751e-22	0.281162	0.238	0.148	1.49089e-17	1	Celf2
Tmem86a1	1.08701e-21	0.344356	0.115	0.058	1.83173e-17	1	Tmem86a
Dnajb9	1.54992e-21	0.430957	0.153	0.085	2.61176e-17	1	Dnajb9
Nop56	1.61333e-21	0.433987	0.109	0.054	2.71862e-17	1	Nop56
Ogfrl11	1.96296e-21	0.330465	0.134	0.071	3.30779e-17	1	Ogfrl1
Serp11	2.02184e-21	0.403818	0.207	0.127	3.40701e-17	1	Serp1
Mapre1	2.48589e-21	0.310328	0.17	0.097	4.18898e-17	1	Mapre1
Sertad1	2.92229e-21	0.444393	0.112	0.056	4.92435e-17	1	Sertad1
Dock101	3.25209e-21	0.577056	0.134	0.072	5.48009e-17	1	Dock10
Gtf2b	4.13553e-21	0.447203	0.113	0.057	6.96878e-17	1	Gtf2b
Ifngr11	4.3067e-21	0.323202	0.262	0.169	7.25723e-17	1	Ifngr1
Cerk1	4.49242e-21	0.416305	0.1	0.048	7.57017e-17	1	Cerk
Cmtm71	4.76324e-21	0.554755	0.155	0.089	8.02653e-17	1	Cmtm7
Crlf31	1.22662e-20	0.288988	0.144	0.079	2.06698e-16	1	Crlf3
Mtus1	1.2294e-20	0.284935	0.141	0.077	2.07166e-16	1	Mtus1
Nufip2	1.41001e-20	0.361472	0.127	0.067	2.37601e-16	1	Nufip2
Ubap2l	1.984e-20	0.272919	0.188	0.112	3.34324e-16	1	Ubap2l
Nrip11	2.11039e-20	0.483072	0.151	0.085	3.55622e-16	1	Nrip1
Grk2	2.49111e-20	0.331963	0.149	0.083	4.19777e-16	1	Grk2
9930111J21Rik21	3.08542e-20	0.30247	0.125	0.066	5.19924e-16	1	9930111J21Rik2
Srsf6	3.20313e-20	0.359542	0.139	0.076	5.3976e-16	1	Srsf6
Rragc	4.65846e-20	0.314189	0.116	0.06	7.84996e-16	1	Rragc
Vamp3	7.08953e-20	0.321413	0.105	0.052	1.19466e-15	1	Vamp3
Slc38a2	1.03153e-19	0.375144	0.209	0.13	1.73823e-15	1	Slc38a2
Rab8b	1.28623e-19	0.301964	0.179	0.107	2.16743e-15	1	Rab8b
Rnf1301	1.45462e-19	0.380024	0.213	0.133	2.45118e-15	1	Rnf130
Capzb1	1.51666e-19	0.273189	0.281	0.186	2.55573e-15	1	Capzb
Pros11	2.96071e-19	0.314911	0.116	0.061	4.9891e-15	1	Pros1
Rasgrp31	2.96392e-19	0.310415	0.104	0.053	4.9945e-15	1	Rasgrp3
Snx181	4.07146e-19	0.319593	0.115	0.061	6.86082e-15	1	Snx18
Znrf21	4.54128e-19	0.363146	0.104	0.053	7.65252e-15	1	Znrf2
Ppp1r211	4.81692e-19	0.256997	0.115	0.06	8.11699e-15	1	Ppp1r21
Maf1	5.4055e-19	0.376421	0.243	0.16	9.10881e-15	1	Maf
Eif1a	6.12345e-19	0.329682	0.132	0.073	1.03186e-14	1	Eif1a
St3gal6	6.62684e-19	0.302606	0.115	0.06	1.11669e-14	1	St3gal6
Mbnl11	7.30629e-19	0.264253	0.35	0.243	1.23118e-14	1	Mbnl1
Txnip1	7.7027e-19	0.62238	0.216	0.14	1.29798e-14	1	Txnip
Gpr65	1.21781e-18	0.331441	0.118	0.064	2.05212e-14	1	Gpr65
Actr3	1.66743e-18	0.279099	0.231	0.15	2.80979e-14	1	Actr3
Znfx11	2.34269e-18	0.252729	0.107	0.055	3.94767e-14	1	Znfx1
2810474O19Rik1	3.80567e-18	0.319689	0.16	0.095	6.41294e-14	1	2810474O19Rik
Epn1	4.38377e-18	0.347663	0.113	0.061	7.3871e-14	1	Epn1
Dnaja1	5.89613e-18	0.297135	0.291	0.197	9.93557e-14	1	Dnaja1
Pgd1	5.98104e-18	0.255786	0.121	0.066	1.00786e-13	1	Pgd
Atp6ap11	7.61429e-18	0.286953	0.169	0.102	1.28308e-13	1	Atp6ap1
Taok3	1.13694e-17	0.332621	0.11	0.058	1.91585e-13	1	Taok3
Gngt21	1.53702e-17	0.364895	0.137	0.079	2.59004e-13	1	Gngt2
Ptbp1	1.74108e-17	0.429159	0.11	0.059	2.9339e-13	1	Ptbp1
Ranbp2	1.95252e-17	0.254854	0.132	0.074	3.2902e-13	1	Ranbp2
Srsf91	2.48395e-17	0.275388	0.157	0.094	4.1857e-13	1	Srsf9
Ythdf2	3.00017e-17	0.28194	0.101	0.052	5.05559e-13	1	Ythdf2
Casp81	3.03879e-17	0.420723	0.1	0.052	5.12066e-13	1	Casp8
Kdm7a	3.18756e-17	0.265952	0.117	0.064	5.37136e-13	1	Kdm7a
P2rx41	4.17568e-17	0.346121	0.123	0.069	7.03644e-13	1	P2rx4
Ncoa31	5.19368e-17	0.338715	0.109	0.059	8.75186e-13	1	Ncoa3
Eif4g2	5.57073e-17	0.29698	0.262	0.177	9.38724e-13	1	Eif4g2
Cbl1	5.95127e-17	0.39074	0.135	0.078	1.00285e-12	1	Cbl
Slc31a21	2.67697e-16	0.251637	0.1	0.053	4.51096e-12	1	Slc31a2
Git21	3.35865e-16	0.280353	0.152	0.092	5.65967e-12	1	Git2
Dip2b1	4.01146e-16	0.277529	0.127	0.073	6.75972e-12	1	Dip2b
Ninj11	4.2198e-16	0.277241	0.125	0.072	7.11078e-12	1	Ninj1
Arhgap301	7.17127e-16	0.352615	0.106	0.058	1.20843e-11	1	Arhgap30
Scoc1	8.2841e-16	0.328181	0.15	0.091	1.39595e-11	1	Scoc
Arhgap451	8.47131e-16	0.369076	0.133	0.078	1.4275e-11	1	Arhgap45
Ppp1r18	9.97225e-16	0.272782	0.132	0.077	1.68042e-11	1	Ppp1r18
Prex1	1.0414e-15	0.2827	0.128	0.074	1.75486e-11	1	Prex1
Ube2j1	1.25613e-15	0.300425	0.107	0.059	2.1167e-11	1	Ube2j1
Sgpl11	1.37913e-15	0.263221	0.119	0.068	2.32397e-11	1	Sgpl1
Foxn31	1.41865e-15	0.310821	0.145	0.087	2.39057e-11	1	Foxn3
Adam15	2.26626e-15	0.301617	0.16	0.099	3.81888e-11	1	Adam15
Scarb21	2.33582e-15	0.313183	0.154	0.094	3.93609e-11	1	Scarb2
Fkbp51	4.88202e-15	0.269196	0.151	0.093	8.22669e-11	1	Fkbp5
Crlf21	8.20644e-15	0.294858	0.137	0.083	1.38287e-10	1	Crlf2
Kansl1	8.7248e-15	0.254015	0.129	0.076	1.47022e-10	1	Kansl1
Hexim1	9.52874e-15	0.258762	0.1	0.055	1.60569e-10	1	Hexim1
Wdr26	1.00134e-14	0.282494	0.137	0.082	1.68735e-10	1	Wdr26
Hnrnph1	4.46879e-14	0.312773	0.168	0.108	7.53036e-10	1	Hnrnph1
Arid1a	1.4018e-12	0.251298	0.151	0.097	2.36217e-08	1	Arid1a
Edem11	4.18573e-12	0.340229	0.128	0.081	7.05338e-08	1	Edem1
Slbp	8.04561e-12	0.325209	0.102	0.061	1.35577e-07	1	Slbp
Bhlhe411	3.00715e-11	0.305591	0.12	0.076	5.06734e-07	1	Bhlhe41
Nipa21	5.95584e-11	0.299482	0.1	0.06	1.00362e-06	1	Nipa2
Clip1	1.07576e-06	0.274297	0.103	0.071	0.0181276	1	Clip1
Slc4a4	0	3.17415	0.724	0.07	0	2	Slc4a4
Slc1a2	0	3.12012	0.919	0.134	0	2	Slc1a2
Clu	0	3.02011	0.892	0.127	0	2	Clu
Slc6a11	0	2.99758	0.5	0.037	0	2	Slc6a11
Slc6a1	0	2.97308	0.654	0.061	0	2	Slc6a1
Aldoc	0	2.95344	0.772	0.095	0	2	Aldoc
Slc1a3	0	2.95326	0.833	0.192	0	2	Slc1a3
Ndrg2	0	2.94421	0.674	0.081	0	2	Ndrg2
Itih3	0	2.92709	0.378	0.024	0	2	Itih3
Ttyh1	0	2.92544	0.666	0.071	0	2	Ttyh1
Plpp3	0	2.91431	0.815	0.101	0	2	Plpp3
Agt	0	2.90905	0.381	0.027	0	2	Agt
Gja1	0	2.88972	0.625	0.064	0	2	Gja1
Atp1b2	0	2.88544	0.654	0.077	0	2	Atp1b2
Sparcl1	0	2.83615	0.927	0.224	0	2	Sparcl1
Atp1a2	0	2.83605	0.926	0.163	0	2	Atp1a2
Scd2	0	2.74155	0.68	0.116	0	2	Scd2
Ntsr2	0	2.70265	0.475	0.039	0	2	Ntsr2
Acsl3	0	2.63566	0.542	0.062	0	2	Acsl3
Gria2	0	2.58813	0.472	0.051	0	2	Gria2
Ntrk2	0	2.58663	0.545	0.066	0	2	Ntrk2
Gpr37l1	0	2.58319	0.465	0.045	0	2	Gpr37l1
Mt3	0	2.5533	0.909	0.169	0	2	Mt3
Fgfr3	0	2.53914	0.403	0.034	0	2	Fgfr3
Prnp	0	2.48258	0.538	0.079	0	2	Prnp
Cpe	0	2.45141	0.706	0.135	0	2	Cpe
Gpm6a	0	2.41422	0.475	0.057	0	2	Gpm6a
Ptch1	0	2.3718	0.373	0.045	0	2	Ptch1
Htra1	0	2.35264	0.418	0.045	0	2	Htra1
Gm3764	0	2.33399	0.358	0.034	0	2	Gm3764
Bcan	0	2.3318	0.501	0.065	0	2	Bcan
Etnppl	0	2.33125	0.283	0.02	0	2	Etnppl
Scg3	0	2.31971	0.35	0.032	0	2	Scg3
Gstm5	0	2.31924	0.489	0.084	0	2	Gstm5
Ntm	0	2.31202	0.412	0.047	0	2	Ntm
Ckb	0	2.2993	0.703	0.186	0	2	Ckb
Ptprz1	0	2.29844	0.591	0.079	0	2	Ptprz1
F3	0	2.28303	0.325	0.033	0	2	F3
Gjb6	0	2.27511	0.288	0.021	0	2	Gjb6
Ednrb	0	2.26822	0.286	0.022	0	2	Ednrb
Acsl6	0	2.25713	0.302	0.025	0	2	Acsl6
Nrxn1	0	2.25646	0.441	0.056	0	2	Nrxn1
Tmem47	0	2.25073	0.362	0.041	0	2	Tmem47
Mt2	0	2.24801	0.513	0.118	0	2	Mt2
Aqp4	0	2.24731	0.306	0.025	0	2	Aqp4
Mt1	0	2.22678	0.954	0.482	0	2	Mt1
Gstm1	0	2.22411	0.462	0.081	0	2	Gstm1
Sox9	0	2.22066	0.417	0.049	0	2	Sox9
Luzp2	0	2.2029	0.326	0.032	0	2	Luzp2
Gpld1	0	2.18527	0.268	0.019	0	2	Gpld1
Tril	0	2.16377	0.289	0.025	0	2	Tril
Lsamp	0	2.14151	0.325	0.033	0	2	Lsamp
Pla2g7	0	2.13987	0.608	0.219	0	2	Pla2g7
Mfge8	0	2.13528	0.385	0.065	0	2	Mfge8
Cldn10	0	2.13096	0.282	0.029	0	2	Cldn10
Mlc1	0	2.12251	0.303	0.032	0	2	Mlc1
Hepacam	0	2.11807	0.292	0.026	0	2	Hepacam
S1pr1	0	2.11437	0.514	0.105	0	2	S1pr1
Acsbg1	0	2.09324	0.263	0.024	0	2	Acsbg1
Paqr8	0	2.08839	0.244	0.02	0	2	Paqr8
Mmd2	0	2.08612	0.288	0.029	0	2	Mmd2
Phyhipl	0	2.05664	0.256	0.025	0	2	Phyhipl
Gpm6b	0	2.04461	0.358	0.05	0	2	Gpm6b
Ncam1	0	2.00573	0.287	0.031	0	2	Ncam1
Cyp2j9	0	1.98941	0.229	0.02	0	2	Cyp2j9
Glul	0	1.98152	0.793	0.349	0	2	Glul
Slc39a12	0	1.88241	0.248	0.022	0	2	Slc39a12
Dbi	0	1.76285	0.728	0.271	0	2	Dbi
Adcyap1r1	6.85458e-306	1.97649	0.229	0.021	1.15507e-301	2	Adcyap1r1
Fam107a	2.10854e-303	2.01031	0.291	0.039	3.5531e-299	2	Fam107a
Fxyd1	4.91941e-297	1.88146	0.319	0.049	8.2897e-293	2	Fxyd1
Slc25a18	5.25655e-297	1.90777	0.229	0.022	8.85782e-293	2	Slc25a18
Gnao1	1.2344e-294	2.06128	0.265	0.032	2.08008e-290	2	Gnao1
Kcnj10	2.43871e-292	2.17214	0.284	0.04	4.10946e-288	2	Kcnj10
Rorb	1.87615e-291	1.97076	0.239	0.025	3.1615e-287	2	Rorb
Asrgl1	2.64758e-291	1.94716	0.262	0.032	4.46143e-287	2	Asrgl1
Tubb2b	1.70124e-289	1.93026	0.263	0.032	2.86676e-285	2	Tubb2b
Abhd3	8.71479e-289	1.93043	0.209	0.018	1.46853e-284	2	Abhd3
Dtna	6.69694e-288	1.90626	0.239	0.026	1.1285e-283	2	Dtna
Trim9	2.67416e-286	1.84891	0.207	0.017	4.50623e-282	2	Trim9
Cxcl14	3.50897e-281	2.00193	0.252	0.03	5.91297e-277	2	Cxcl14
Timp4	1.16356e-277	1.84817	0.201	0.017	1.96071e-273	2	Timp4
Slc7a11	1.74971e-277	2.04975	0.259	0.035	2.94844e-273	2	Slc7a11
Tspan7	9.34994e-277	2.16562	0.418	0.105	1.57556e-272	2	Tspan7
2900052N01Rik	1.70639e-276	1.8985	0.2	0.017	2.87544e-272	2	2900052N01Rik
Ank2	6.72352e-275	1.92988	0.278	0.04	1.13298e-270	2	Ank2
Nkain4	1.07874e-271	1.86664	0.218	0.022	1.81778e-267	2	Nkain4
Gabrb1	3.5398e-270	1.89538	0.21	0.02	5.96491e-266	2	Gabrb1
Sox2	3.36786e-264	1.79131	0.215	0.022	5.67518e-260	2	Sox2
Nrcam	2.11e-261	1.83937	0.193	0.017	3.55556e-257	2	Nrcam
Lrig1	1.39224e-260	1.84186	0.2	0.019	2.34606e-256	2	Lrig1
Ahcyl1	2.73901e-260	2.05914	0.354	0.077	4.6155e-256	2	Ahcyl1
Slc7a10	5.0632e-256	1.75614	0.182	0.014	8.53199e-252	2	Slc7a10
Plxnb1	6.43233e-253	1.82073	0.212	0.023	1.08391e-248	2	Plxnb1
Nnat	1.831e-252	1.58984	0.326	0.061	3.08541e-248	2	Nnat
Gprc5b	5.33658e-252	1.81482	0.202	0.02	8.99267e-248	2	Gprc5b
Ptn	1.63875e-251	1.23584	0.583	0.184	2.76146e-247	2	Ptn
2310022B05Rik	1.14916e-243	1.7872	0.21	0.024	1.93645e-239	2	2310022B05Rik
Abat	2.00844e-243	1.7516	0.174	0.014	3.38441e-239	2	Abat
Pou3f3	2.62153e-242	1.74233	0.176	0.015	4.41755e-238	2	Pou3f3
Id4	1.14002e-241	1.7863	0.227	0.029	1.92105e-237	2	Id4
Phkg1	5.45694e-241	1.81726	0.178	0.015	9.19548e-237	2	Phkg1
Prex2	1.09051e-238	1.80097	0.22	0.028	1.83762e-234	2	Prex2
Pcdh10	1.11166e-237	1.70737	0.209	0.024	1.87325e-233	2	Pcdh10
Prdx6	1.85953e-237	1.82077	0.425	0.123	3.13349e-233	2	Prdx6
S100b	9.00143e-237	1.65924	0.236	0.032	1.51683e-232	2	S100b
Atp13a4	2.82174e-236	1.69928	0.156	0.011	4.75491e-232	2	Atp13a4
Car2	2.41853e-233	1.79365	0.232	0.032	4.07547e-229	2	Car2
Slc27a1	2.53766e-231	1.88175	0.234	0.034	4.27622e-227	2	Slc27a1
Cst32	1.38076e-228	0.45609	0.993	0.791	2.32672e-224	2	Cst3
Fbln5	1.62586e-226	1.59334	0.128	0.006	2.73974e-222	2	Fbln5
Cspg5	2.03441e-225	1.69607	0.264	0.044	3.42819e-221	2	Cspg5
Npas3	6.54556e-218	1.56507	0.151	0.012	1.10299e-213	2	Npas3
Gabrg1	6.38264e-215	1.58056	0.14	0.009	1.07554e-210	2	Gabrg1
Cadm2	1.38952e-212	1.61568	0.168	0.016	2.34148e-208	2	Cadm2
Lgi1	1.33267e-210	1.61851	0.147	0.011	2.24568e-206	2	Lgi1
Fam213a	3.20307e-207	1.64229	0.229	0.036	5.3975e-203	2	Fam213a
Glud1	3.68794e-203	1.89487	0.414	0.137	6.21455e-199	2	Glud1
Gabbr1	1.17981e-202	1.6981	0.206	0.029	1.9881e-198	2	Gabbr1
Nwd1	1.68422e-200	1.66112	0.146	0.012	2.83809e-196	2	Nwd1
Cmtm5	8.07095e-197	1.59114	0.159	0.016	1.36004e-192	2	Cmtm5
Pantr1	9.21469e-197	1.72071	0.174	0.02	1.55277e-192	2	Pantr1
Dclk1	2.79694e-196	1.79793	0.211	0.032	4.71313e-192	2	Dclk1
Mtss1l	2.90587e-194	1.60681	0.176	0.021	4.89669e-190	2	Mtss1l
Gfap	5.36264e-194	1.74826	0.168	0.019	9.03658e-190	2	Gfap
Camk2g	1.39115e-188	1.6376	0.197	0.029	2.34423e-184	2	Camk2g
Syt11	6.59225e-188	1.68544	0.282	0.063	1.11086e-183	2	Syt11
Itgb8	8.22095e-188	1.48088	0.145	0.013	1.38531e-183	2	Itgb8
Gabbr2	1.14663e-186	1.36756	0.118	0.007	1.93218e-182	2	Gabbr2
Sfxn5	2.14519e-186	1.67333	0.17	0.021	3.61486e-182	2	Sfxn5
Gria1	5.84108e-182	1.48964	0.117	0.008	9.8428e-178	2	Gria1
Nr2f1	6.84032e-182	1.54942	0.16	0.018	1.15266e-177	2	Nr2f1
Sfrp5	1.83165e-179	1.2387	0.112	0.007	3.08652e-175	2	Sfrp5
Fut9	9.86562e-174	1.50858	0.142	0.014	1.66246e-169	2	Fut9
Rgma	6.6963e-173	1.45372	0.123	0.01	1.12839e-168	2	Rgma
Ccdc88a	8.76438e-173	1.74358	0.257	0.057	1.47689e-168	2	Ccdc88a
Fjx1	1.23085e-171	1.54243	0.136	0.013	2.0741e-167	2	Fjx1
Tmod2	7.80056e-170	1.39876	0.139	0.014	1.31447e-165	2	Tmod2
Slitrk2	2.55857e-165	1.45451	0.133	0.013	4.31144e-161	2	Slitrk2
Kcnt1	3.91703e-164	1.34918	0.113	0.009	6.60058e-160	2	Kcnt1
Hes5	6.0537e-164	1.5622	0.146	0.017	1.02011e-159	2	Hes5
Pfkm	1.77156e-163	1.47068	0.125	0.012	2.98525e-159	2	Pfkm
Appl2	4.1349e-163	1.73253	0.221	0.044	6.96771e-159	2	Appl2
Prodh	2.27378e-160	1.44414	0.145	0.017	3.83155e-156	2	Prodh
Gpc5	8.20061e-159	1.4686	0.124	0.012	1.38188e-154	2	Gpc5
Myo6	1.89526e-158	1.57419	0.193	0.034	3.1937e-154	2	Myo6
Paqr6	8.9335e-158	1.3494	0.105	0.007	1.50538e-153	2	Paqr6
Rcn2	1.10723e-155	1.65546	0.273	0.071	1.86579e-151	2	Rcn2
Daam2	3.73523e-154	1.36332	0.115	0.01	6.29424e-150	2	Daam2
Cyp2j6	6.39464e-151	1.26037	0.11	0.009	1.07756e-146	2	Cyp2j6
Msi2	9.74946e-151	1.65476	0.292	0.083	1.64288e-146	2	Msi2
Cdh2	1.5025e-148	1.41594	0.173	0.028	2.53186e-144	2	Cdh2
Scrg1	1.73568e-148	1.31817	0.151	0.021	2.92479e-144	2	Scrg1
Pcdh17	1.8997e-148	1.42303	0.131	0.015	3.20118e-144	2	Pcdh17
Kidins220	5.33756e-148	1.72487	0.24	0.058	8.99432e-144	2	Kidins220
Ramp1	1.477e-146	1.52522	0.206	0.042	2.48889e-142	2	Ramp1
Aldh1l1	5.56364e-146	1.41794	0.125	0.014	9.37529e-142	2	Aldh1l1
Igsf11	6.69059e-146	1.3361	0.108	0.009	1.12743e-141	2	Igsf11
Plcd4	5.76761e-144	1.26603	0.106	0.009	9.719e-140	2	Plcd4
Cyp2d22	3.84192e-142	1.40084	0.136	0.018	6.47402e-138	2	Cyp2d22
Baalc	1.16136e-140	1.44497	0.109	0.01	1.957e-136	2	Baalc
Pygb	1.78775e-140	1.39697	0.153	0.023	3.01253e-136	2	Pygb
Rfx4	3.54164e-140	1.32053	0.112	0.011	5.96802e-136	2	Rfx4
AI464131	4.16725e-140	1.37432	0.101	0.008	7.02224e-136	2	AI464131
Qk	4.34977e-139	1.40912	0.544	0.297	7.32979e-135	2	Qk
Wwc1	7.61941e-139	1.22575	0.105	0.009	1.28395e-134	2	Wwc1
Wasf3	2.56707e-138	1.37948	0.117	0.013	4.32577e-134	2	Wasf3
Chchd10	1.75981e-136	1.67418	0.293	0.092	2.96546e-132	2	Chchd10
Fam184a	7.0787e-136	1.31986	0.106	0.01	1.19283e-131	2	Fam184a
Sparc	2.40824e-134	1.50663	0.52	0.279	4.05812e-130	2	Sparc
Rida	8.45067e-134	1.52001	0.156	0.026	1.42402e-129	2	Rida
Aplp1	3.36396e-133	1.39193	0.129	0.017	5.66861e-129	2	Aplp1
Fabp7	7.86929e-133	1.39803	0.148	0.023	1.32605e-128	2	Fabp7
Serpina3n	8.42267e-132	1.44142	0.127	0.017	1.4193e-127	2	Serpina3n
Kcnj16	1.71175e-130	1.25073	0.101	0.009	2.88447e-126	2	Kcnj16
Mid1ip1	7.16019e-129	1.46124	0.189	0.04	1.20656e-124	2	Mid1ip1
Enah	2.01996e-128	1.30227	0.135	0.019	3.40383e-124	2	Enah
Kif1b	2.17656e-128	1.50887	0.242	0.067	3.66772e-124	2	Kif1b
Ncan	5.87701e-125	1.23088	0.105	0.011	9.90335e-121	2	Ncan
Serpine2	6.404e-124	1.48342	0.358	0.141	1.07914e-119	2	Serpine2
Cnn3	7.13748e-124	1.33849	0.192	0.042	1.20274e-119	2	Cnn3
Sdc4	6.90153e-123	1.61213	0.243	0.071	1.16298e-118	2	Sdc4
Csrp1	4.50861e-122	1.46156	0.242	0.068	7.59745e-118	2	Csrp1
Tst	1.67366e-121	1.37914	0.124	0.018	2.82029e-117	2	Tst
Srebf1	1.92505e-121	1.49165	0.17	0.035	3.24391e-117	2	Srebf1
Ctnnd2	2.88855e-121	1.22781	0.113	0.014	4.8675e-117	2	Ctnnd2
Dag1	3.46734e-121	1.43262	0.193	0.045	5.84282e-117	2	Dag1
Slc6a9	7.14839e-121	1.24174	0.105	0.012	1.20458e-116	2	Slc6a9
Pgm2	1.25281e-120	1.48908	0.141	0.024	2.11111e-116	2	Pgm2
Phactr3	1.96782e-119	1.3564	0.117	0.015	3.31597e-115	2	Phactr3
Agpat5	1.75643e-118	1.51986	0.205	0.052	2.95976e-114	2	Agpat5
Vegfa	2.54743e-116	1.67058	0.206	0.053	4.29268e-112	2	Vegfa
Grk3	3.95504e-116	1.47998	0.163	0.033	6.66464e-112	2	Grk3
Cntfr	6.66094e-116	1.27017	0.117	0.016	1.12243e-111	2	Cntfr
Phlpp1	8.2585e-116	1.40637	0.142	0.025	1.39164e-111	2	Phlpp1
Dlgap1	1.58225e-113	1.12704	0.103	0.012	2.66626e-109	2	Dlgap1
Slc7a2	6.85712e-113	1.23363	0.107	0.014	1.15549e-108	2	Slc7a2
Ddah1	1.69198e-112	1.28668	0.137	0.023	2.85115e-108	2	Ddah1
Nrbp2	2.7407e-109	1.10992	0.115	0.016	4.61835e-105	2	Nrbp2
Timp3	4.86751e-109	1.01225	0.306	0.104	8.20224e-105	2	Timp3
Slc41a1	9.79236e-109	1.33622	0.138	0.025	1.65011e-104	2	Slc41a1
Pmm1	5.42882e-108	1.29597	0.129	0.022	9.1481e-104	2	Pmm1
Adk	8.08042e-107	1.34912	0.145	0.028	1.36163e-102	2	Adk
Hacd3	2.81535e-106	1.35849	0.158	0.034	4.74414e-102	2	Hacd3
Zbtb20	1.01397e-104	1.25751	0.336	0.135	1.70864e-100	2	Zbtb20
Cadm1	2.25673e-103	1.60386	0.284	0.108	3.80282e-99	2	Cadm1
Pnisr	2.53392e-103	1.41499	0.288	0.107	4.26991e-99	2	Pnisr
Dmd	5.75036e-103	1.19735	0.121	0.02	9.68993e-99	2	Dmd
Add3	1.02182e-102	1.35342	0.204	0.056	1.72188e-98	2	Add3
Nim1k	1.81835e-102	1.22474	0.101	0.014	3.06411e-98	2	Nim1k
Sorbs1	2.9823e-102	1.13791	0.121	0.02	5.02548e-98	2	Sorbs1
Farp1	3.30833e-102	1.23181	0.103	0.014	5.57487e-98	2	Farp1
Enho	6.64985e-102	1.13199	0.105	0.015	1.12057e-97	2	Enho
Spry2	4.66577e-101	1.26871	0.137	0.026	7.86229e-97	2	Spry2
Nfib	1.11556e-100	1.17127	0.202	0.055	1.87982e-96	2	Nfib
Arhgef4	5.24e-100	1.1304	0.1	0.014	8.82992e-96	2	Arhgef4
Myo10	6.93594e-99	1.28283	0.156	0.035	1.16877e-94	2	Myo10
mt-Nd4	9.85442e-99	0.85833	0.715	0.59	1.66057e-94	2	mt-Nd4
Xist	5.41452e-98	0.814113	0.787	0.678	9.124e-94	2	Xist
Tspan3	5.61287e-95	1.39043	0.308	0.128	9.45824e-91	2	Tspan3
Tnik	7.80606e-95	1.20972	0.113	0.019	1.3154e-90	2	Tnik
Mfn1	7.82581e-94	1.17024	0.118	0.021	1.31873e-89	2	Mfn1
Sema6d	1.90644e-92	1.13078	0.105	0.017	3.21254e-88	2	Sema6d
Mras	4.02881e-91	1.22028	0.12	0.022	6.78895e-87	2	Mras
Pfn2	5.81001e-91	1.11371	0.106	0.017	9.79044e-87	2	Pfn2
Arglu1	1.35018e-90	1.37113	0.395	0.206	2.27519e-86	2	Arglu1
Atp2a2	4.45057e-89	1.38477	0.286	0.116	7.49966e-85	2	Atp2a2
Spon1	8.00272e-89	1.28679	0.143	0.033	1.34854e-84	2	Spon1
Fgfr1	1.27903e-88	1.11752	0.101	0.016	2.15529e-84	2	Fgfr1
Tprkb	1.17916e-87	1.29831	0.151	0.037	1.987e-83	2	Tprkb
Fermt2	4.59093e-86	1.16315	0.214	0.067	7.73617e-82	2	Fermt2
mt-Nd2	5.08895e-86	0.883075	0.655	0.525	8.57538e-82	2	mt-Nd2
Mfsd2a	5.94154e-85	0.987855	0.137	0.031	1.00121e-80	2	Mfsd2a
Map2	2.67524e-82	1.08566	0.112	0.021	4.50805e-78	2	Map2
Hlf	1.70865e-81	1.08576	0.117	0.023	2.87925e-77	2	Hlf
Macf1	2.17957e-81	1.2909	0.37	0.191	3.67279e-77	2	Macf1
Metrn	2.6462e-81	1.12846	0.108	0.02	4.45911e-77	2	Metrn
Snx32	5.03132e-81	1.24483	0.111	0.022	8.47827e-77	2	Snx32
Msmo1	2.08143e-80	1.49122	0.154	0.042	3.50742e-76	2	Msmo1
Snrnp70	1.42282e-79	1.30313	0.372	0.197	2.39759e-75	2	Snrnp70
Alcam	3.50836e-77	1.11645	0.107	0.021	5.91194e-73	2	Alcam
Nrxn2	5.69413e-77	1.07365	0.1	0.018	9.59518e-73	2	Nrxn2
Arhgap5	2.06335e-76	1.24584	0.273	0.115	3.47696e-72	2	Arhgap5
Mgll	2.60668e-76	1.29653	0.133	0.033	4.39252e-72	2	Mgll
S100a1	1.10674e-74	1.1151	0.301	0.136	1.86498e-70	2	S100a1
Slc25a4	1.27289e-74	1.29388	0.317	0.154	2.14495e-70	2	Slc25a4
Ddhd1	5.47897e-73	1.55495	0.221	0.087	9.2326e-69	2	Ddhd1
Acss1	1.16034e-71	1.19415	0.112	0.025	1.95528e-67	2	Acss1
Mdk	1.90777e-71	1.1201	0.118	0.028	3.21479e-67	2	Mdk
Cry2	1.39272e-70	1.10631	0.104	0.022	2.34687e-66	2	Cry2
Elovl5	1.36836e-68	1.12335	0.116	0.028	2.30583e-64	2	Elovl5
Per3	7.66215e-67	1.11802	0.117	0.028	1.29115e-62	2	Per3
Phgdh	1.2804e-64	1.3433	0.168	0.057	2.15761e-60	2	Phgdh
Tubb2a	6.65274e-63	1.10516	0.209	0.081	1.12105e-58	2	Tubb2a
Nfia	6.88648e-62	1.10277	0.231	0.097	1.16044e-57	2	Nfia
Vcl	6.93122e-62	0.976034	0.107	0.026	1.16798e-57	2	Vcl
Zcchc24	2.76962e-61	1.08357	0.143	0.044	4.66709e-57	2	Zcchc24
Ttyh3	7.81532e-61	1.2338	0.175	0.064	1.31696e-56	2	Ttyh3
S100a16	7.60036e-60	0.945896	0.128	0.036	1.28074e-55	2	S100a16
Chpt1	2.35929e-59	1.16222	0.14	0.043	3.97563e-55	2	Chpt1
Lrrc8a	1.71611e-58	1.0638	0.14	0.044	2.89181e-54	2	Lrrc8a
Lxn	1.41421e-57	1.14741	0.101	0.025	2.38309e-53	2	Lxn
Mpp6	1.77325e-57	1.08398	0.105	0.027	2.98811e-53	2	Mpp6
Fmc1	2.0956e-57	1.13934	0.129	0.039	3.5313e-53	2	Fmc1
Syne1	5.0553e-57	1.0058	0.12	0.034	8.51868e-53	2	Syne1
Cd812	7.68925e-55	0.860313	0.556	0.434	1.29572e-50	2	Cd81
Nckap1	1.42272e-54	0.891726	0.109	0.029	2.39742e-50	2	Nckap1
Leng8	6.42118e-54	1.24642	0.176	0.069	1.08203e-49	2	Leng8
Pbx1	1.9967e-53	1.11782	0.126	0.039	3.36463e-49	2	Pbx1
Sash1	5.37417e-53	1.22676	0.183	0.074	9.05602e-49	2	Sash1
Rtn3	6.59744e-53	1.28012	0.258	0.131	1.11173e-48	2	Rtn3
Hopx	9.37873e-53	1.36612	0.144	0.05	1.58041e-48	2	Hopx
Camk2n1	1.7621e-52	1.21685	0.201	0.087	2.96931e-48	2	Camk2n1
Idh2	3.64279e-51	1.05221	0.129	0.042	6.13847e-47	2	Idh2
Nedd4	1.09727e-50	0.899992	0.158	0.057	1.84901e-46	2	Nedd4
Hspa2	1.26937e-50	0.986342	0.112	0.033	2.13902e-46	2	Hspa2
Gapdh	1.31886e-50	0.985133	0.506	0.407	2.22242e-46	2	Gapdh
Paqr7	1.73368e-50	1.17938	0.127	0.042	2.92143e-46	2	Paqr7
Ldhb	5.02859e-50	1.21904	0.302	0.173	8.47368e-46	2	Ldhb
Tcf4	1.03296e-48	0.922504	0.386	0.242	1.74064e-44	2	Tcf4
Crot	2.13399e-46	1.15903	0.133	0.047	3.59599e-42	2	Crot
Acox1	5.15169e-46	1.01507	0.128	0.044	8.68111e-42	2	Acox1
Hacd2	9.20983e-46	1.24308	0.146	0.056	1.55195e-41	2	Hacd2
Trps1	4.1921e-45	1.1663	0.117	0.039	7.06411e-41	2	Trps1
Ahi1	5.78314e-44	0.905372	0.106	0.033	9.74516e-40	2	Ahi1
Agpat3	3.29735e-43	1.11968	0.142	0.055	5.55637e-39	2	Agpat3
Ckap5	9.06432e-43	0.977886	0.117	0.04	1.52743e-38	2	Ckap5
mt-Cytb	2.43608e-42	0.533695	0.701	0.67	4.10504e-38	2	mt-Cytb
Hist1h2bc	7.11662e-41	0.877695	0.227	0.114	1.19922e-36	2	Hist1h2bc
Spire1	2.19199e-39	1.02841	0.125	0.047	3.69373e-35	2	Spire1
Mgst1	6.69876e-39	1.01303	0.148	0.062	1.12881e-34	2	Mgst1
Tlr3	1.64861e-37	1.05141	0.123	0.047	2.77807e-33	2	Tlr3
Fry	2.53754e-37	0.793992	0.137	0.054	4.276e-33	2	Fry
Gm42418	3.30819e-37	1.31577	0.61	0.602	5.57464e-33	2	Gm42418
Son	4.80391e-37	0.863514	0.498	0.426	8.09506e-33	2	Son
Ugp2	2.9598e-36	0.933105	0.109	0.039	4.98756e-32	2	Ugp2
Apc	6.12674e-36	1.08515	0.136	0.057	1.03242e-31	2	Apc
Clcn3	7.60558e-36	0.954391	0.115	0.043	1.28162e-31	2	Clcn3
Cpeb4	9.6609e-36	1.04967	0.138	0.058	1.62796e-31	2	Cpeb4
Pitpnc1	2.93604e-35	0.881012	0.175	0.083	4.94752e-31	2	Pitpnc1
mt-Co1	5.71743e-35	0.42031	0.855	0.842	9.63444e-31	2	mt-Co1
mt-Co3	1.85324e-33	0.426404	0.808	0.802	3.12289e-29	2	mt-Co3
Arap2	4.75884e-33	0.785086	0.113	0.044	8.01912e-29	2	Arap2
Oat	1.98881e-32	1.00064	0.124	0.052	3.35135e-28	2	Oat
Adgrg1	2.8747e-32	0.788925	0.133	0.057	4.84416e-28	2	Adgrg1
Eps15	9.13661e-32	0.995118	0.114	0.046	1.53961e-27	2	Eps15
Ctso	1.65042e-31	1.01232	0.123	0.052	2.78113e-27	2	Ctso
Spag9	2.84492e-31	1.02862	0.21	0.117	4.79397e-27	2	Spag9
Slc22a17	5.44231e-31	0.915761	0.136	0.061	9.17084e-27	2	Slc22a17
Srsf1	3.72635e-30	0.97038	0.138	0.063	6.27927e-26	2	Srsf1
Lars2	8.2793e-30	0.939941	0.173	0.089	1.39515e-25	2	Lars2
Clasp2	1.03349e-29	0.994589	0.131	0.059	1.74153e-25	2	Clasp2
Hsd17b12	2.46172e-28	1.05285	0.203	0.116	4.14825e-24	2	Hsd17b12
Ktn1	1.2399e-26	0.836606	0.189	0.105	2.08935e-22	2	Ktn1
Tia1	1.78809e-26	0.795588	0.1	0.041	3.01311e-22	2	Tia1
Arhgef12	3.48865e-26	0.857486	0.129	0.06	5.87872e-22	2	Arhgef12
Klf9	7.67072e-26	0.818564	0.117	0.052	1.29259e-21	2	Klf9
Tsc22d4	2.85576e-25	0.898482	0.348	0.268	4.81223e-21	2	Tsc22d4
Hadhb	3.22176e-25	0.926865	0.124	0.059	5.42898e-21	2	Hadhb
Lrrc58	4.2737e-25	0.975852	0.157	0.084	7.20161e-21	2	Lrrc58
Xpr1	8.37251e-25	0.783932	0.104	0.045	1.41085e-20	2	Xpr1
Fibp	9.72039e-25	0.995843	0.104	0.046	1.63798e-20	2	Fibp
Pbxip1	1.72795e-24	0.948963	0.185	0.108	2.91177e-20	2	Pbxip1
Ogt	1.91715e-24	0.998354	0.138	0.07	3.23058e-20	2	Ogt
Cs	5.06508e-24	1.02157	0.115	0.054	8.53517e-20	2	Cs
Tmcc1	7.10596e-24	0.919164	0.1	0.044	1.19743e-19	2	Tmcc1
Fabp5	1.02364e-23	0.765317	0.253	0.165	1.72494e-19	2	Fabp5
Phyh	3.11291e-23	0.920075	0.102	0.046	5.24556e-19	2	Phyh
Tcf7l2	1.43178e-22	0.900245	0.134	0.069	2.4127e-18	2	Tcf7l2
Luc7l3	7.9907e-21	0.889621	0.135	0.073	1.34651e-16	2	Luc7l3
Ddt	1.19724e-20	0.937934	0.155	0.089	2.01747e-16	2	Ddt
Itgav	2.26385e-20	0.9	0.104	0.05	3.81482e-16	2	Itgav
2007-09-01	3.25021e-20	0.8345	0.242	0.163	5.47694e-16	2	2007-09-01
Tecr	4.69954e-20	0.895925	0.147	0.083	7.9192e-16	2	Tecr
Cspp1	5.79094e-20	0.848772	0.117	0.059	9.75832e-16	2	Cspp1
Srebf2	1.80142e-19	0.846661	0.1	0.048	3.03557e-15	2	Srebf2
Nfix	2.29087e-19	0.875552	0.128	0.069	3.86035e-15	2	Nfix
Itm2c	2.63597e-19	0.966218	0.29	0.225	4.44188e-15	2	Itm2c
Cisd1	5.42699e-19	0.854983	0.12	0.063	9.14502e-15	2	Cisd1
Slc9a3r1	1.92055e-18	0.842254	0.113	0.059	3.23632e-14	2	Slc9a3r1
Tmem176a	1.98674e-18	0.742394	0.113	0.058	3.34785e-14	2	Tmem176a
Acadl	2.62996e-18	0.820445	0.129	0.071	4.43175e-14	2	Acadl
C4b1	8.7379e-18	0.991416	0.256	0.192	1.47242e-13	2	C4b
Pea15a	9.39593e-18	0.863755	0.138	0.079	1.58331e-13	2	Pea15a
Prpf4b	1.5876e-17	0.802126	0.242	0.172	2.67527e-13	2	Prpf4b
mt-Nd5	3.80584e-17	0.764838	0.322	0.26	6.41321e-13	2	mt-Nd5
Ndufa4	5.84667e-17	0.771523	0.297	0.23	9.85222e-13	2	Ndufa4
Serinc1	7.61368e-17	0.836257	0.192	0.127	1.28298e-12	2	Serinc1
Tmem106b	8.97489e-16	0.775996	0.105	0.056	1.51236e-11	2	Tmem106b
Aldh2	9.2147e-16	0.7348	0.133	0.077	1.55277e-11	2	Aldh2
mt-Atp6	1.2071e-15	0.336241	0.757	0.789	2.03408e-11	2	mt-Atp6
Suclg1	2.55273e-15	0.741021	0.103	0.055	4.30161e-11	2	Suclg1
Ifi27	3.54724e-15	0.749113	0.162	0.103	5.97746e-11	2	Ifi27
Tkt	4.17925e-15	1.00561	0.171	0.114	7.04246e-11	2	Tkt
Mdh1	1.77277e-13	0.892559	0.157	0.104	2.9873e-09	2	Mdh1
Hnrnpa2b11	3.32084e-13	0.58957	0.409	0.373	5.59595e-09	2	Hnrnpa2b1
Ptpra	3.85862e-13	0.828451	0.142	0.091	6.50217e-09	2	Ptpra
Dhx36	8.04338e-13	0.769236	0.115	0.068	1.35539e-08	2	Dhx36
Eno1	1.23742e-12	0.836734	0.178	0.126	2.08517e-08	2	Eno1
Atxn2	1.2417e-12	0.805867	0.107	0.063	2.09238e-08	2	Atxn2
Ywhae	1.97867e-12	0.675558	0.328	0.281	3.33425e-08	2	Ywhae
Idh3b	2.38456e-12	0.887351	0.121	0.076	4.01822e-08	2	Idh3b
Aco2	2.77177e-12	0.877161	0.125	0.079	4.67071e-08	2	Aco2
mt-Nd4l	7.81243e-12	0.652531	0.345	0.306	1.31647e-07	2	mt-Nd4l
Grina	8.11895e-12	0.901946	0.211	0.163	1.36812e-07	2	Grina
Mtch2	1.3064e-11	0.741863	0.114	0.07	2.20141e-07	2	Mtch2
Ppp3ca	7.48052e-11	0.742254	0.174	0.126	1.26054e-06	2	Ppp3ca
Notch1	2.3889e-10	0.573065	0.11	0.068	4.02554e-06	2	Notch1
Eci2	3.68645e-10	0.740755	0.106	0.066	6.21203e-06	2	Eci2
Nisch	4.62016e-10	0.671104	0.196	0.148	7.78543e-06	2	Nisch
Ddx17	4.73686e-10	0.714665	0.145	0.1	7.98209e-06	2	Ddx17
Gtf2i	1.00283e-09	0.646978	0.111	0.071	1.68986e-05	2	Gtf2i
Pon2	1.02978e-09	0.867456	0.106	0.068	1.73528e-05	2	Pon2
Laptm4a	2.06556e-09	0.640617	0.312	0.278	3.48068e-05	2	Laptm4a
Akap9	2.36397e-09	0.735556	0.135	0.094	3.98352e-05	2	Akap9
Gpatch8	2.76806e-09	0.693276	0.112	0.073	4.66445e-05	2	Gpatch8
Snhg9	1.67816e-08	0.56309	0.107	0.07	0.000282786	2	Snhg9
Ndufc2	1.69886e-08	0.69446	0.255	0.219	0.000286275	2	Ndufc2
mt-Nd6	1.74219e-08	0.605779	0.112	0.075	0.000293577	2	mt-Nd6
Abca11	2.03605e-08	0.76263	0.17	0.131	0.000343095	2	Abca1
Sdf2	2.12217e-08	0.675468	0.112	0.075	0.000357607	2	Sdf2
Lmbrd1	3.07584e-08	0.679325	0.106	0.071	0.00051831	2	Lmbrd1
Emc3	4.03611e-08	0.687404	0.118	0.082	0.000680125	2	Emc3
Kmt2c	4.85415e-08	0.656025	0.112	0.076	0.000817972	2	Kmt2c
Chd9	5.97869e-08	0.676689	0.106	0.072	0.00100747	2	Chd9
Mat2a1	1.20083e-07	0.559081	0.217	0.177	0.00202352	2	Mat2a
Skp1a	1.43107e-07	0.584291	0.183	0.143	0.0024115	2	Skp1a
Atp5o.1	2.14788e-07	0.728592	0.178	0.142	0.0036194	2	Atp5o.1
Dst1	2.37415e-07	0.694333	0.216	0.181	0.00400067	2	Dst
2002-03-01	2.866e-07	0.593769	0.112	0.079	0.00482949	2	2002-03-01
Ccnl2	6.99012e-07	0.602737	0.107	0.075	0.0117791	2	Ccnl2
Saraf	8.71135e-07	0.623468	0.187	0.151	0.0146795	2	Saraf
Vdac1	3.90996e-06	0.571878	0.113	0.083	0.0658867	2	Vdac1
Fnbp1	6.28251e-06	0.732904	0.121	0.092	0.105867	2	Fnbp1
Atp5g3	1.04417e-05	0.755533	0.221	0.197	0.175954	2	Atp5g3
Ndufa12	1.17175e-05	0.630867	0.148	0.119	0.197451	2	Ndufa12
Scp2	1.82338e-05	0.608636	0.147	0.118	0.307258	2	Scp2
Cd302	1.86965e-05	0.643272	0.104	0.078	0.315054	2	Cd302
Cyc1	2.34338e-05	0.586638	0.109	0.082	0.394882	2	Cyc1
Mpc1	2.37161e-05	0.748814	0.182	0.156	0.39964	2	Mpc1
Rpn1	2.63659e-05	0.652556	0.131	0.103	0.444292	2	Rpn1
Hsd17b11	4.3852e-05	0.64883	0.125	0.099	0.73895	2	Hsd17b11
Pttg1ip	0.000104874	0.516502	0.108	0.083	1	2	Pttg1ip
Neat1	0.000126477	0.668159	0.199	0.177	1	2	Neat1
Ndufc1	0.000233434	0.732767	0.203	0.185	1	2	Ndufc1
Rsrp1	0.00023923	0.455875	0.305	0.295	1	2	Rsrp1
Pgk1	0.000317466	0.656941	0.117	0.094	1	2	Pgk1
Dpysl2	0.000337144	0.473625	0.122	0.097	1	2	Dpysl2
Atp5b	0.000361087	0.659113	0.259	0.252	1	2	Atp5b
Abi1	0.000379687	0.637402	0.14	0.118	1	2	Abi1
Tsix1	0.000490185	0.574391	0.115	0.093	1	2	Tsix
Tle4	0.000527239	0.547051	0.131	0.109	1	2	Tle4
Gna13	0.000565605	0.642016	0.184	0.167	1	2	Gna13
Uqcrq	0.00147545	0.254151	0.19	0.249	1	2	Uqcrq
Cbx3	0.00268132	0.457466	0.131	0.111	1	2	Cbx3
Ndufs5	0.00287483	0.656642	0.196	0.184	1	2	Ndufs5
Igtp	0.00373395	0.618583	0.115	0.097	1	2	Igtp
Tmem176b	0.00441671	0.336868	0.138	0.118	1	2	Tmem176b
Gm26917	0.00459517	0.565878	0.11	0.093	1	2	Gm26917
Rdx	0.00489616	0.395263	0.138	0.119	1	2	Rdx
Pnn	0.00531702	0.579793	0.114	0.098	1	2	Pnn
Aplp2	0.00616049	0.381325	0.184	0.166	1	2	Aplp2
Ndufb10	0.0078174	0.264072	0.107	0.14	1	2	Ndufb10
Uqcrfs1	0.009773	0.581221	0.102	0.088	1	2	Uqcrfs1
Ms4a4b	0	4.04568	0.598	0.005	0	3	Ms4a4b
Nkg7	0	3.61841	0.471	0.003	0	3	Nkg7
Trbc2	0	3.51465	0.489	0.004	0	3	Trbc2
Cd3g	0	3.34177	0.479	0.002	0	3	Cd3g
Ifng	0	3.26262	0.26	0.003	0	3	Ifng
Cd3e	0	3.24537	0.469	0.003	0	3	Cd3e
Cd3d	0	3.05866	0.422	0.002	0	3	Cd3d
Trac	0	2.9575	0.407	0.005	0	3	Trac
S100a10	0	2.88286	0.471	0.038	0	3	S100a10
Ctla4	0	2.87997	0.345	0.009	0	3	Ctla4
Tmsb10	0	2.86044	0.882	0.327	0	3	Tmsb10
S100a4	0	2.85365	0.339	0.015	0	3	S100a4
Hcst	0	2.76089	0.478	0.076	0	3	Hcst
Trbc1	0	2.63812	0.255	0.002	0	3	Trbc1
Icos	0	2.63342	0.304	0.001	0	3	Icos
Gimap4	0	2.59924	0.325	0.004	0	3	Gimap4
Gzmb	0	2.58574	0.214	0.002	0	3	Gzmb
Gimap3	0	2.56789	0.31	0.002	0	3	Gimap3
S100a6	0	2.5329	0.524	0.071	0	3	S100a6
Rac2	0	2.51509	0.461	0.096	0	3	Rac2
Ptpn22	0	2.50747	0.32	0.01	0	3	Ptpn22
Tnfrsf4	0	2.41822	0.221	0.002	0	3	Tnfrsf4
Lgals1	0	2.39068	0.335	0.042	0	3	Lgals1
Ptprcap	0	2.35687	0.283	0.004	0	3	Ptprcap
Cd8b1	0	2.34551	0.184	0.001	0	3	Cd8b1
S100a11	0	2.30769	0.462	0.077	0	3	S100a11
Bhlhe40	0	2.29606	0.398	0.058	0	3	Bhlhe40
Plac8	0	2.27313	0.285	0.024	0	3	Plac8
Gimap5	0	2.21994	0.253	0.012	0	3	Gimap5
Thy1	0	2.20177	0.265	0.004	0	3	Thy1
AW112010	0	2.17483	0.726	0.287	0	3	AW112010
Lat	0	2.174	0.257	0.003	0	3	Lat
Il7r	0	2.17155	0.212	0.008	0	3	Il7r
Ltb	0	2.15896	0.224	0.004	0	3	Ltb
Cd2	0	2.15474	0.242	0.001	0	3	Cd2
Il2rb	0	2.14131	0.24	0.002	0	3	Il2rb
Lsp1	0	2.09906	0.301	0.03	0	3	Lsp1
Lck	0	2.08677	0.239	0.002	0	3	Lck
2001-09-01	0	2.04063	0.241	0.007	0	3	2001-09-01
Ifi203	0	2.02577	0.267	0.022	0	3	Ifi203
Gm8369	0	2.02463	0.208	0.003	0	3	Gm8369
Cytip	0	2.01114	0.233	0.016	0	3	Cytip
Sh2d2a	0	1.96959	0.199	0.001	0	3	Sh2d2a
Gimap6	0	1.93435	0.288	0.034	0	3	Gimap6
Ctsw	0	1.91097	0.21	0.002	0	3	Ctsw
Tnfrsf18	0	1.85148	0.179	0.002	0	3	Tnfrsf18
Rps15a	0	1.84555	0.889	0.582	0	3	Rps15a
Gimap7	0	1.81945	0.181	0.002	0	3	Gimap7
Cish	0	1.79273	0.186	0.008	0	3	Cish
Cxcr6	0	1.78337	0.18	0.001	0	3	Cxcr6
Cd8a	0	1.75328	0.143	0.001	0	3	Cd8a
Cd6	0	1.74597	0.158	0.001	0	3	Cd6
Itk	0	1.68524	0.164	0.001	0	3	Itk
Rpsa	0	1.68162	0.819	0.482	0	3	Rpsa
Skap1	0	1.62744	0.162	0.001	0	3	Skap1
Cd4	0	1.60303	0.143	0.002	0	3	Cd4
Rps27	0	1.5579	0.949	0.717	0	3	Rps27
Cd28	0	1.49419	0.141	0.001	0	3	Cd28
Rpl38	0	1.27605	0.93	0.672	0	3	Rpl38
Ms4a6b	8.06812e-305	2.20998	0.34	0.057	1.35956e-300	3	Ms4a6b
Rps24	7.40434e-300	1.29253	0.923	0.678	1.24771e-295	3	Rps24
Rps13	3.58306e-299	1.46893	0.859	0.559	6.03781e-295	3	Rps13
Rpl37a1	9.2951e-295	1.17947	0.941	0.687	1.56632e-290	3	Rpl37a
Crip1	4.396e-292	1.66509	0.469	0.11	7.4077e-288	3	Crip1
Pkp3	1.51205e-287	1.33333	0.125	0.002	2.54796e-283	3	Pkp3
Gzmk	1.75532e-285	1.4514	0.122	0.001	2.95788e-281	3	Gzmk
Il18r1	2.43056e-284	1.44282	0.117	0.001	4.09573e-280	3	Il18r1
Rpl34	2.65624e-282	1.32201	0.89	0.607	4.47603e-278	3	Rpl34
Ptprc1	6.49286e-282	2.11382	0.548	0.19	1.09411e-277	3	Ptprc
Sh2d1a	2.45496e-281	1.35329	0.113	0.001	4.13686e-277	3	Sh2d1a
Cd247	1.4355e-278	1.32594	0.115	0.001	2.41896e-274	3	Cd247
Sytl3	5.83108e-277	1.40371	0.116	0.001	9.82596e-273	3	Sytl3
Ets1	9.44882e-276	1.73436	0.262	0.032	1.59222e-271	3	Ets1
Tpt1	7.09637e-274	1.28878	0.9	0.634	1.19581e-269	3	Tpt1
Cd521	9.262e-270	1.77979	0.731	0.364	1.56074e-265	3	Cd52
Cd5	2.44513e-269	1.33881	0.115	0.001	4.12029e-265	3	Cd5
Bcl11b	8.03925e-269	1.29858	0.114	0.001	1.35469e-264	3	Bcl11b
Fasl	2.69259e-268	1.25461	0.109	0.001	4.53728e-264	3	Fasl
Stat4	7.73426e-266	1.32509	0.114	0.001	1.3033e-261	3	Stat4
Rpl36	2.29569e-265	1.351	0.864	0.602	3.86847e-261	3	Rpl36
Rpl27	8.74939e-263	1.52954	0.797	0.499	1.47436e-258	3	Rpl27
Themis	2.61663e-262	1.22666	0.109	0.001	4.40928e-258	3	Themis
Grap2	1.24041e-260	1.18886	0.108	0.001	2.09022e-256	3	Grap2
Btg11	3.80698e-260	1.7261	0.744	0.394	6.41515e-256	3	Btg1
Ifi27l2a	3.96258e-260	2.88853	0.562	0.22	6.67734e-256	3	Ifi27l2a
Zap70	4.01566e-260	1.31382	0.115	0.002	6.76679e-256	3	Zap70
Dusp5	2.11316e-259	2.06519	0.298	0.051	3.56088e-255	3	Dusp5
Ccnd2	5.4281e-256	1.84159	0.301	0.049	9.14689e-252	3	Ccnd2
Uba521	1.1019e-252	1.24679	0.871	0.586	1.85682e-248	3	Uba52
Rps211	3.50605e-252	1.09439	0.921	0.696	5.90804e-248	3	Rps21
Rpl121	4.74339e-252	1.56681	0.802	0.486	7.99308e-248	3	Rpl12
Spn	1.09417e-245	1.31544	0.12	0.003	1.84378e-241	3	Spn
Shisa5	3.2416e-242	2.06696	0.414	0.114	5.46242e-238	3	Shisa5
Rpl18a	3.99939e-239	1.21743	0.87	0.601	6.73938e-235	3	Rpl18a
Gimap1	2.01805e-238	1.50895	0.184	0.016	3.40062e-234	3	Gimap1
Mndal	2.98158e-236	1.6437	0.193	0.019	5.02427e-232	3	Mndal
Rps101	1.66318e-234	1.22358	0.868	0.592	2.80263e-230	3	Rps10
Rps7	3.32632e-233	1.29073	0.831	0.548	5.60519e-229	3	Rps7
P2ry10	7.06902e-228	1.18076	0.1	0.001	1.1912e-223	3	P2ry10
Rpl18	3.43831e-224	1.38117	0.786	0.508	5.7939e-220	3	Rpl18
Vps37b	9.20625e-221	2.07825	0.309	0.064	1.55135e-216	3	Vps37b
Rpl24	2.40496e-218	1.16994	0.869	0.624	4.0526e-214	3	Rpl24
Stk17b	1.70568e-216	1.85837	0.371	0.097	2.87424e-212	3	Stk17b
Rpl13	2.24957e-216	1.02642	0.908	0.686	3.79075e-212	3	Rpl13
Tmsb4x2	1.3555e-215	1.00364	0.969	0.762	2.28415e-211	3	Tmsb4x
Rpl321	2.80753e-208	1.15971	0.857	0.582	4.73097e-204	3	Rpl32
Rps16	6.09611e-208	1.20915	0.836	0.565	1.02726e-203	3	Rps16
Rpl17	7.37683e-208	1.27061	0.795	0.513	1.24307e-203	3	Rpl17
Cnn2	1.46801e-206	1.36847	0.159	0.014	2.47374e-202	3	Cnn2
Adam19	4.52747e-206	1.18364	0.108	0.004	7.62925e-202	3	Adam19
Dusp21	2.49623e-205	1.79543	0.259	0.047	4.20639e-201	3	Dusp2
Rps181	1.28166e-203	1.24395	0.815	0.534	2.15973e-199	3	Rps18
Rpl27a1	2.49805e-203	0.996209	0.902	0.648	4.20947e-199	3	Rpl27a
Rps112	1.14615e-202	1.16098	0.837	0.566	1.93138e-198	3	Rps11
Rplp21	4.39207e-196	1.12144	0.838	0.588	7.40108e-192	3	Rplp2
Fau2	4.88709e-196	0.890496	0.948	0.738	8.23524e-192	3	Fau
Gpr171	2.3175e-195	1.11287	0.1	0.003	3.90523e-191	3	Gpr171
Rpl392	5.12231e-194	1.02353	0.909	0.666	8.6316e-190	3	Rpl39
Rps14	4.74917e-192	1.13875	0.833	0.581	8.00282e-188	3	Rps14
Rpl301	6.87305e-192	1.0448	0.877	0.628	1.15818e-187	3	Rpl30
Rpl371	7.18277e-189	0.922717	0.916	0.708	1.21037e-184	3	Rpl37
Rpl11	2.47874e-188	1.12169	0.833	0.569	4.17692e-184	3	Rpl11
Rpl9	1.25373e-186	1.06205	0.843	0.597	2.11266e-182	3	Rpl9
Rinl	1.84405e-186	1.47603	0.171	0.02	3.10741e-182	3	Rinl
Srgn1	2.00226e-184	1.57812	0.658	0.357	3.37401e-180	3	Srgn
Rps26	1.69561e-182	1.10656	0.843	0.586	2.85727e-178	3	Rps26
Slfn1	3.58133e-182	1.36635	0.14	0.012	6.03489e-178	3	Slfn1
Rps3a1	1.24669e-179	1.08022	0.848	0.596	2.1008e-175	3	Rps3a1
Runx3	4.61026e-177	1.30517	0.137	0.012	7.76875e-173	3	Runx3
Tnfaip31	5.82476e-176	1.73927	0.409	0.137	9.8153e-172	3	Tnfaip3
Ctla2a	8.07204e-174	0.721771	0.332	0.078	1.36022e-169	3	Ctla2a
Rps5	6.74118e-173	1.15081	0.792	0.529	1.13596e-168	3	Rps5
Rpl231	9.44227e-171	0.965562	0.878	0.631	1.59112e-166	3	Rpl23
Rpl191	2.76618e-170	1.03814	0.834	0.583	4.66129e-166	3	Rpl19
Rps8	8.80969e-170	0.89277	0.923	0.708	1.48452e-165	3	Rps8
Rps231	5.59574e-169	1.01838	0.849	0.598	9.42938e-165	3	Rps23
Bcl2	1.69937e-161	1.52444	0.194	0.031	2.86362e-157	3	Bcl2
Fxyd5	9.04829e-160	1.68252	0.455	0.188	1.52473e-155	3	Fxyd5
Traf1	1.5431e-159	1.35936	0.131	0.013	2.60027e-155	3	Traf1
Rps19	1.67064e-159	1.14933	0.769	0.507	2.81519e-155	3	Rps19
Tnfsf8	1.21023e-155	1.60914	0.104	0.007	2.03936e-151	3	Tnfsf8
Emb	3.04545e-153	1.53542	0.149	0.019	5.13188e-149	3	Emb
Ly6c2	2.58105e-152	2.02898	0.224	0.045	4.34932e-148	3	Ly6c2
Isg20	2.18158e-151	1.47606	0.16	0.023	3.67619e-147	3	Isg20
Rps282	6.96315e-151	0.856402	0.909	0.646	1.17336e-146	3	Rps28
Serpina3g	2.47326e-149	1.59052	0.18	0.03	4.16769e-145	3	Serpina3g
Cd69	9.10967e-148	1.78634	0.209	0.042	1.53507e-143	3	Cd69
Rpl8	4.73486e-147	1.22711	0.708	0.472	7.97871e-143	3	Rpl8
Itgb7	7.15736e-146	1.18487	0.113	0.01	1.20609e-141	3	Itgb7
Rps4x	3.4622e-145	0.997939	0.81	0.561	5.83415e-141	3	Rps4x
Rpl22	5.57082e-142	1.05205	0.767	0.521	9.38739e-138	3	Rpl22
Itgal	9.94619e-140	1.65972	0.23	0.055	1.67603e-135	3	Itgal
Furin	2.05226e-137	2.13412	0.186	0.035	3.45827e-133	3	Furin
Pfn1	6.63264e-136	1.48018	0.553	0.306	1.11767e-131	3	Pfn1
Rplp02	6.9091e-134	1.11861	0.691	0.455	1.16425e-129	3	Rplp0
Rpl211	2.51104e-133	0.915769	0.824	0.595	4.23136e-129	3	Rpl21
Ly6a	2.09742e-131	0.789723	0.594	0.295	3.53436e-127	3	Ly6a
Ptpn181	9.62707e-130	1.54046	0.442	0.205	1.62226e-125	3	Ptpn18
Rpl6	1.81424e-126	0.920937	0.799	0.58	3.05718e-122	3	Rpl6
Inpp4b	1.32055e-125	1.21342	0.146	0.022	2.22525e-121	3	Inpp4b
Coro1a1	7.00734e-125	1.57924	0.365	0.144	1.18081e-120	3	Coro1a
Odc11	2.025e-120	1.78488	0.326	0.117	3.41232e-116	3	Odc1
Nedd9	1.14804e-119	1.06536	0.116	0.014	1.93457e-115	3	Nedd9
Mxd1	1.28144e-119	1.58737	0.205	0.049	2.15936e-115	3	Mxd1
Nabp1	1.8996e-119	1.34069	0.158	0.029	3.20102e-115	3	Nabp1
Slfn2	3.16319e-118	1.57193	0.335	0.128	5.33028e-114	3	Slfn2
Serpinb9	1.36044e-117	1.40491	0.149	0.026	2.29248e-113	3	Serpinb9
Rpl35a2	1.94106e-113	0.768576	0.866	0.623	3.27089e-109	3	Rpl35a
Rps31	6.43845e-111	1.06487	0.668	0.447	1.08494e-106	3	Rps3
Rps122	7.21462e-111	0.755678	0.86	0.621	1.21574e-106	3	Rps12
Arhgdib1	2.044e-110	1.48609	0.43	0.212	3.44435e-106	3	Arhgdib
Fam107b	4.56557e-110	1.02976	0.115	0.016	7.69345e-106	3	Fam107b
Rplp12	2.32693e-108	0.700565	0.889	0.663	3.92111e-104	3	Rplp1
D16Ertd472e	2.55281e-108	1.21639	0.125	0.019	4.30174e-104	3	D16Ertd472e
Hmgb21	3.39767e-108	1.524	0.392	0.176	5.72541e-104	3	Hmgb2
Cyfip2	4.74598e-107	0.970001	0.1	0.012	7.99745e-103	3	Cyfip2
B4galnt1	8.9546e-106	1.233	0.143	0.027	1.50894e-101	3	B4galnt1
Dut	1.529e-105	1.06185	0.112	0.015	2.57652e-101	3	Dut
Sub1	3.30391e-105	1.34625	0.505	0.282	5.56742e-101	3	Sub1
Pdcd4	4.751e-104	1.29375	0.271	0.087	8.00591e-100	3	Pdcd4
4930523C07Rik	3.46172e-103	1.06872	0.149	0.029	5.83334e-99	3	4930523C07Rik
H2-Q72	7.44459e-102	1.26106	0.533	0.313	1.25449e-97	3	H2-Q7
Ahnak	4.49262e-100	1.02201	0.269	0.084	7.57051e-96	3	Ahnak
Rpl41	7.94115e-100	0.74476	0.875	0.698	1.33816e-95	3	Rpl41
Rack11	2.09154e-98	1.15615	0.571	0.366	3.52445e-94	3	Rack1
Itga4	3.31269e-97	1.26333	0.134	0.025	5.58221e-93	3	Itga4
2010111I01Rik	2.31903e-93	1.1678	0.146	0.031	3.90779e-89	3	2010111I01Rik
Rps27a2	4.35041e-92	0.698875	0.853	0.639	7.33087e-88	3	Rps27a
Gramd3	5.26508e-92	1.08583	0.127	0.024	8.87219e-88	3	Gramd3
Ikzf2	6.19941e-90	1.1655	0.1	0.015	1.04466e-85	3	Ikzf2
Dnajc15	1.31056e-88	1.18584	0.18	0.048	2.20842e-84	3	Dnajc15
Rps92	1.52426e-88	0.721475	0.797	0.573	2.56853e-84	3	Rps9
Gadd45b1	1.77963e-88	1.60102	0.241	0.083	2.99885e-84	3	Gadd45b
Zfp36l21	8.73842e-88	1.23963	0.442	0.233	1.47251e-83	3	Zfp36l2
Ppp1r16b	5.10012e-87	0.971658	0.106	0.017	8.59422e-83	3	Ppp1r16b
Rps202	6.41182e-86	0.713135	0.827	0.596	1.08046e-81	3	Rps20
Lcp12	1.01521e-85	1.34395	0.38	0.19	1.71072e-81	3	Lcp1
Snrpg	7.04291e-85	1.195	0.421	0.224	1.1868e-80	3	Snrpg
Leprotl1	8.27648e-85	1.25643	0.22	0.072	1.39467e-80	3	Leprotl1
Rpl5	1.32405e-84	1.05888	0.571	0.381	2.23116e-80	3	Rpl5
Akap13	2.1075e-84	1.33352	0.321	0.142	3.55135e-80	3	Akap13
Rpl351	7.72674e-82	0.660702	0.838	0.621	1.30203e-77	3	Rpl35
Gm100761	2.14215e-80	0.868791	0.662	0.454	3.60974e-76	3	Gm10076
Eef1a12	1.04206e-79	0.639126	0.854	0.664	1.75598e-75	3	Eef1a1
Adgre5	6.0892e-79	0.935875	0.123	0.025	1.02609e-74	3	Adgre5
Il2rg	8.96188e-79	1.4129	0.246	0.095	1.51017e-74	3	Il2rg
Rpl262	4.10147e-76	0.652935	0.804	0.609	6.91139e-72	3	Rpl26
Fyn	1.49358e-75	0.891745	0.115	0.023	2.51683e-71	3	Fyn
Socs1	4.80881e-75	1.23369	0.152	0.04	8.10332e-71	3	Socs1
Rpl15	1.7355e-74	0.80044	0.7	0.514	2.92449e-70	3	Rpl15
Rps22	4.23463e-74	0.926811	0.603	0.424	7.13577e-70	3	Rps2
Gstp1	4.4906e-73	1.09831	0.159	0.044	7.56711e-69	3	Gstp1
Rpl33	3.34862e-72	0.8983	0.595	0.423	5.64275e-68	3	Rpl3
Rps292	3.56486e-72	0.439516	0.971	0.822	6.00715e-68	3	Rps29
Rpl29	6.82605e-72	0.918998	0.593	0.415	1.15026e-67	3	Rpl29
Ccl52	7.72196e-72	1.08478	0.627	0.394	1.30123e-67	3	Ccl5
Ier5l	4.89757e-71	0.988828	0.111	0.023	8.2529e-67	3	Ier5l
Rps15	4.53373e-70	0.913168	0.597	0.425	7.63979e-66	3	Rps15
Myl6	4.95934e-70	0.878207	0.529	0.34	8.35698e-66	3	Myl6
Oaz1	5.03273e-70	1.00245	0.412	0.228	8.48066e-66	3	Oaz1
Naca	1.58544e-69	0.875826	0.595	0.419	2.67162e-65	3	Naca
Rps6	3.75571e-69	0.901293	0.585	0.412	6.32875e-65	3	Rps6
Maf2	1.23172e-68	1.41742	0.319	0.156	2.07557e-64	3	Maf
Epsti1	2.35426e-68	1.38638	0.198	0.072	3.96717e-64	3	Epsti1
Rpl7	4.65207e-67	0.897242	0.57	0.402	7.8392e-63	3	Rpl7
Sh3bgrl31	1.1648e-65	0.996413	0.508	0.331	1.9628e-61	3	Sh3bgrl3
Lilr4b	2.84145e-65	1.28958	0.178	0.06	4.78813e-61	3	Lilr4b
Rpl281	3.01284e-65	0.696654	0.724	0.549	5.07693e-61	3	Rpl28
Nr4a2	2.3174e-64	1.17561	0.145	0.041	3.90504e-60	3	Nr4a2
Rpl36a1	1.44538e-63	0.84572	0.607	0.439	2.43561e-59	3	Rpl36a
Akna	1.89143e-63	1.12859	0.145	0.042	3.18724e-59	3	Akna
Hopx1	9.28808e-62	0.579777	0.164	0.049	1.56513e-57	3	Hopx
Rpl23a	1.50387e-61	0.85083	0.601	0.441	2.53417e-57	3	Rpl23a
Anxa6	3.90898e-61	1.06029	0.131	0.036	6.58702e-57	3	Anxa6
Gmfg	8.75003e-61	1.13369	0.203	0.079	1.47447e-56	3	Gmfg
Mbnl12	9.99452e-61	0.979624	0.411	0.242	1.68418e-56	3	Mbnl1
Rgs12	1.10129e-59	1.23795	0.34	0.18	1.85579e-55	3	Rgs1
Rpl13a	4.2261e-59	1.12586	0.391	0.237	7.1214e-55	3	Rpl13a
Bcl2a1d1	4.54978e-59	1.37186	0.203	0.081	7.66684e-55	3	Bcl2a1d
Ifngr12	1.43511e-57	1.20184	0.316	0.167	2.4183e-53	3	Ifngr1
Hif1a	2.37922e-57	1.24587	0.286	0.142	4.00923e-53	3	Hif1a
AA467197	2.15122e-56	1.02065	0.15	0.048	3.62501e-52	3	AA467197
Aes	3.40009e-56	0.977284	0.205	0.081	5.7295e-52	3	Aes
H2-K12	7.5838e-56	0.57133	0.819	0.598	1.27795e-51	3	H2-K1
Abracl	9.80115e-56	1.16003	0.193	0.076	1.65159e-51	3	Abracl
Mrpl33	8.32116e-55	1.08763	0.251	0.115	1.4022e-50	3	Mrpl33
Emp3	3.08846e-53	1.17291	0.172	0.064	5.20437e-49	3	Emp3
Sp100	4.45298e-53	1.15938	0.197	0.081	7.50372e-49	3	Sp100
Malt1	4.66372e-53	0.935433	0.103	0.026	7.85883e-49	3	Malt1
Aebp2	5.00968e-52	0.909591	0.12	0.034	8.44181e-48	3	Aebp2
Atp5e	2.26183e-51	0.782165	0.552	0.405	3.81142e-47	3	Atp5e
Rpl10a2	2.06758e-50	0.627109	0.662	0.501	3.48407e-46	3	Rpl10a
Crem	4.44589e-50	0.906873	0.109	0.03	7.49177e-46	3	Crem
Rpl7a2	6.15724e-50	0.73574	0.552	0.4	1.03756e-45	3	Rpl7a
Pim11	1.14189e-48	1.29378	0.285	0.154	1.9242e-44	3	Pim1
Chd3	2.0839e-48	0.766479	0.101	0.027	3.51158e-44	3	Chd3
Arap21	1.15477e-47	0.736451	0.134	0.042	1.9459e-43	3	Arap2
Ablim1	1.23016e-47	0.652063	0.164	0.058	2.07295e-43	3	Ablim1
Gng2	1.06737e-45	0.960811	0.153	0.057	1.79862e-41	3	Gng2
Prr13	3.90871e-44	0.900179	0.161	0.063	6.58657e-40	3	Prr13
Rpl141	4.27188e-44	0.791808	0.532	0.396	7.19855e-40	3	Rpl14
Rbm3	4.39459e-44	0.919715	0.404	0.273	7.40532e-40	3	Rbm3
Actb1	1.97766e-43	0.452111	0.926	0.838	3.33255e-39	3	Actb
Sla	6.66352e-43	1.14188	0.143	0.054	1.12287e-38	3	Sla
Elob	1.09666e-42	0.831159	0.425	0.286	1.84798e-38	3	Elob
Id21	9.44264e-42	0.879355	0.4	0.258	1.59118e-37	3	Id2
Glrx	1.26066e-41	0.953292	0.123	0.043	2.12433e-37	3	Glrx
Cdk2ap2	4.28539e-41	0.909923	0.171	0.072	7.22131e-37	3	Cdk2ap2
Ppia	7.17452e-41	0.532059	0.731	0.619	1.20898e-36	3	Ppia
Stat1	2.08408e-39	1.01177	0.378	0.252	3.51189e-35	3	Stat1
Gpr183	4.08703e-39	0.833228	0.124	0.044	6.88705e-35	3	Gpr183
Diaph1	4.70749e-39	0.830042	0.12	0.042	7.9326e-35	3	Diaph1
Hilpda	1.49375e-38	0.993411	0.101	0.032	2.51711e-34	3	Hilpda
Psmb8	3.32747e-38	0.987279	0.35	0.231	5.60713e-34	3	Psmb8
Ugcg	5.63411e-38	0.896591	0.111	0.038	9.49404e-34	3	Ugcg
H2afj	7.57253e-38	0.990678	0.274	0.157	1.27605e-33	3	H2afj
Tma7	1.11416e-37	0.907791	0.31	0.189	1.87747e-33	3	Tma7
Rpl36al	1.21667e-37	0.75165	0.483	0.36	2.05021e-33	3	Rpl36al
Arpc21	2.46975e-36	0.803033	0.421	0.295	4.16178e-32	3	Arpc2
Gm11808	6.49031e-36	0.958025	0.307	0.19	1.09368e-31	3	Gm11808
Il21r2	7.7761e-36	0.876384	0.137	0.055	1.31035e-31	3	Il21r
Rwdd1	1.04705e-35	0.868918	0.184	0.086	1.76438e-31	3	Rwdd1
Nsa2	1.99255e-35	0.804692	0.447	0.331	3.35765e-31	3	Nsa2
Serbp1	1.92426e-34	0.7817	0.404	0.283	3.24257e-30	3	Serbp1
Eif1	2.84926e-34	0.502002	0.679	0.576	4.80129e-30	3	Eif1
[truncated: 2,838 more rows]
