# Supplementary material for: Single cell and spatial transcriptomic analyses reveal microglia-plasma cell crosstalk in the brain during Trypanosoma brucei infection
Source: Nat Commun. 2022 Sep 30;13:5752. doi: 10.1038/s41467-022-33542-z (PMC9525673; doi:10.1038/s41467-022-33542-z)
Supplement: Supplementary file 6 — Supplementary Data 3 [file 41467_2022_33542_MOESM6_ESM.xlsx]

## Sheet: Sheet1
Supplementary table 3 - scCATCH Outputs from reference mapping against mouse brain, blood, or peripheral blood.
1) scCATCH
cluster	cluster_marker	cell_type	celltype_score	celltype_related_marker	PMID
0	C1qa, C1qc, Hexb, Cx3cr1, Lgals3bp, Ctsd, Ctss, C1qb, Trem2, Ly86, Lgmn, Csf1r, Timp2, Tyrobp, Tmem119, Ctsb, Fcer1g, Ctsz, Grn, H2-Aa, Aif1, Cd74, H2-Ab1, Mpeg1, Fcgr3, H2-Eb1, Mafb, Ctsh, Ccl5, Laptm5, Psap, Marcks, Ctsl, H2-D1, B2m, Itm2b, Man2b1, Cd300c2, Lyz2, Npc2, Lpcat2, Cd68, Rgs10, Cd9, Selplg, Cyba, Lair1, Pld4, Unc93b1, P2ry12, Cd84, Gns, Itgb5, Cd63, Hpgds, Rrbp1, Lamp1, Tgfbr1, Cd30…	Microglial Cell	0.95	Aif1, Dock2, Itgam, Cd68, Cx3cr1, Abi3, C1qa, C1qb, C1qc, Ccr5, Cd14, Cd37, Cd53, Csf1r, Ctss, Cyth4, Fcer1g, Fcgr3, Gpr34, Hexb, Hpgds, Il6ra, Inpp5d, Irf8, Lair1, Laptm5, Lpcat2, Ltc4s, Ly86, Mafb, Mpeg1, Ncf1, Olfml3, P2ry12, P2ry13, Pld4, Ptgs1, Rnase4, Selplg, Siglech, Slco2b1, Tgfbr1, Tmem119, Trem2, Tyrobp, Unc93b1, Adap2, Apbb1ip, Bmp2k, Ctsb, Dock8, Adgre1, Entpd1, Fyb, Ikzf1, Itgb5, Lcp…	11455251, 29545511, 18510752, 28398520, 26290874, 27174003, 30029554, 24090101, 29024657, 29727663
1	Ccl4, Ccl3, Ccl2, Ccl12, Il1a, Il1b, Tnf, Cd83, Nfkbiz, Atf3, Plek, Egr1, Cx3cr1, Zfp36, Csf1r, Hexb, H3f3b, Ctss, C1qb, C1qa, C1qc, Ly86, Egr3, Ubc, Ier5, Junb, Slc15a3, Lgmn, Nlrp3, Marcksl1, Tyrobp, Btg2, Fcer1g, Mafb, Mcl1, Ctsc, Rnf19b, Tlr2, Skil, Kdm6b, Kctd12, Fos, Tmem119, Ccnl1, Marcks, Ctsd, Ppp1r15a, Egr2, Cd14, Cebpa, Icam1, Ftl1, Ctsz, Jun, Hcar2, Ccrl2, Trem2, Aif1, Basp1, Lpcat2, …	Microglial Cell	0.95	Aif1, Dock2, Itgam, Cd68, Cx3cr1, Abi3, C1qa, C1qb, C1qc, Ccr5, Cd14, Cd37, Cd53, Csf1r, Ctss, Cyth4, Fcer1g, Fcgr3, Gpr34, Hexb, Hpgd, Hpgds, Il6ra, Inpp5d, Irf8, Lair1, Laptm5, Lpcat2, Ltc4s, Ly86, Mafb, Mpeg1, Ncf1, Olfml3, P2ry12, P2ry13, Pld4, Ptgs1, Rnase4, Selplg, Siglech, Slco2b1, Tgfbr1, Tmem119, Trem2, Tyrobp, Unc93b1, Adap2, Apbb1ip, Bmp2k, Ctsb, Adgre1, Entpd1, Fyb, Ikzf1, Itgb5, Lcp2…	11455251, 29545511, 18510752, 28398520, 26290874, 27174003, 30029554, 24090101, 29024657, 29727663
2	Slc4a4, Slc1a2, Clu, Slc6a11, Slc6a1, Aldoc, Slc1a3, Ndrg2, Itih3, Ttyh1, Plpp3, Agt, Gja1, Atp1b2, Sparcl1, Atp1a2, Scd2, Ntsr2, Acsl3, Gria2, Ntrk2, Gpr37l1, Mt3, Fgfr3, Prnp, Cpe, Gpm6a, Ptch1, Htra1, Gm3764, Bcan, Etnppl, Scg3, Gstm5, Ntm, Ckb, Ptprz1, F3, Gjb6, Ednrb, Acsl6, Nrxn1, Tmem47, Mt2, Aqp4, Mt1, Gstm1, Sox9, Luzp2, Gpld1, Tril, Lsamp, Pla2g7, Mfge8, Cldn10, Mlc1, Hepacam, S1pr1, Ac…	Astrocyte	0.97	Gfap, Aldh1l1, Atp1b2, S100b, Htra1, Acsl3, Acsl6, Agt, Aqp4, Atp13a4, Bcan, Cldn10, Dclk1, Ddhd1, Ednrb, Fgfr3, Fjx1, Fut9, Gja1, Gjb6, Gm3764, Gpld1, Gpr37l1, Gria2, Id4, Mfge8, Nkain4, Ntsr2, Paqr7, Pla2g7, Plcd4, S1pr1, Sdc4, Slc27a1, Slc39a12, Slc4a4, Slc6a1, Slc6a11, Slc7a10, Slc7a11, Sox9, Tril, Trim9, Vegfa, Hacd2, Msmo1, Pnisr, Plpp3, Mt2, Slc1a3, Mt3, Ttyh1, Atp1a2, Sparcl1, Gpm6a, Aldo…	11455251, 29545511, 28373281, 28398520, 27689619, 29029363, 23026192, 23727388, 18510752, 21329662, 27174003, 30029554, 23047490, 19345723, 29483282, 18171944, 29024657, 29775597
3	Ms4a4b, Nkg7, Trbc2, Cd3g, Ifng, Cd3e, Cd3d, Trac, S100a10, Ctla4, Tmsb10, S100a4, Hcst, Trbc1, Icos, Gimap4, Gzmb, Gimap3, S100a6, Rac2, Ptpn22, Tnfrsf4, Lgals1, Ptprcap, Cd8b1, S100a11, Bhlhe40, Plac8, Gimap5, Thy1, AW112010, Lat, Il7r, Ltb, Cd2, Il2rb, Lsp1, Lck, Sept1, Ifi203, Gm8369, Cytip, Sh2d2a, Gimap6, Ctsw, Tnfrsf18, Rps15a, Gimap7, Cish, Cxcr6, Cd8a, Cd6, Itk, Rpsa, Skap1, Cd4, Rps27, …	Type IA spiral ganglion neuron	0.81	Igtp, Lcp2, Mbd2, Maf	30078709, 30078710
4	Ly6c1, Cldn5, Flt1, Cxcl12, Spock2, Itm2a, Slco1a4, Bsg, Abcb1a, Ctla2a, Egfl7, Id1, Pglyrp1, Adgrl4, Cd200, Abcg2, Pltp, Slc2a1, Hspb1, Ramp2, Ptprb, Fn1, Adgrf5, Ly6a, Igf1r, Sptbn1, Slc7a5, Epas1, Klf2, Apold1, Slco1c1, Igfbp7, Jcad, Sgms1, Mal, Klf4, Cavin2, Id3, Slc39a10, Palmd, App, Ndrg1, Pecam1, Cyr61, Tsc22d1, Itih5, Esam, Cdh5, Edn1, Abhd2, Foxq1, Pcp4l1, Arl4a, Ahnak, Eng, Podxl, Ccdc1…	Endothelial Cell	0.92	Pecam1, Rgs5, Abcb1a, Abcg2, Acvrl1, Car4, Cdh5, Cldn5, Clic5, Ctla2a, Cxcl12, Egfl7, Emcn, Esam, Flt1, Fn1, Foxq1, Hspb1, Ifitm3, Igfbp7, Itm2a, Kank3, Kitl, Klf2, Lsr, Ly6a, Ly6c1, Nostrin, Palmd, Paqr5, Pcp4l1, Pglyrp1, Pltp, Podxl, Ptprb, Ramp2, Sema3c, Sgms1, Slc2a1, Slc9a3r2, Slco1a4, Sox17, Tek, Tm4sf1, Wfdc1, Cd34, Eng, Kdr, Ccdc141, Cd93, Cgnl1, Cyyr1, Adgrl4, Epas1, Ets1, Fli1, Adgrf5, …	25788671, 29545511, 23740809, 21622182, 29024657, 26000486
5	Mt3, Mt1, Clu, Slc1a2, Plpp3, Aldoc, Atp1a2, Sparcl1, Slc4a4, Cpe, Slc1a3, Ndrg2, Ttyh1, Bcan, Ckb, Atp1b2, Ntm, Gja1, Slc6a1, Gpm6a, Htra1, Acsl3, Ptprz1, Gstm5, Nrxn1, Ptn, Dbi, Ntrk2, Gpr37l1, Cldn10, S1pr1, Ntsr2, Gria2, Scg3, Mt2, Cxcl14, Scd2, Mfge8, Tspan7, Dclk1, Gnao1, Cst3, Gm3764, Glul, Prnp, Luzp2, Fgfr3, Fxyd1, Cspg5, Sox9, Slc6a11, Pla2g7, Pantr1, Gstm1, Gpm6b, Prdx6, Mlc1, Id4, Acs…	Astrocyte	0.96	Gfap, Atp1b2, S100b, Htra1, Acsl3, Acsl6, Agt, Aqp4, Atp13a4, Bcan, Cldn10, Dclk1, Ddhd1, Ednrb, Fgfr3, Fjx1, Fut9, Gja1, Gjb6, Gm3764, Gpld1, Gpr37l1, Gria2, Id4, Mfge8, Nkain4, Ntsr2, Pla2g7, S1pr1, Sdc4, Slc27a1, Slc39a12, Slc4a4, Slc6a1, Slc6a11, Slc7a10, Slc7a11, Sox9, Tril, Trim9, Vegfa, Msmo1, Pnisr, Plpp3, Mt2, Slc1a3, Mt3, Ttyh1, Atp1a2, Sparcl1, Gpm6a, Aldoc, Clu, Ndrg2, Cpe, Tspan7, Gs…	11455251, 28373281, 28398520, 27689619, 29029363, 23026192, 23727388, 18510752, 21329662, 27174003, 30029554, 23047490, 19345723, 29483282, 29024657, 29775597
6	Chil3, Lyz2, Wfdc17, Ms4a7, Thbs1, Tgfbi, Ms4a6c, AA467197, Msrb1, F13a1, Clec12a, Cybb, Mrc1, Arg1, Hp, Cfb, Myof, Sirpb1c, Clec4d, Plbd1, Klra2, Lgals3, Saa3, Ly6c2, Clec4a1, Cxcl2, Clec4e, S100a8, Napsa, Gm21188, F10, Pirb, Mgst1, Cyp4f18, Fth1, Gda, Cd14, Prdx5, Acp5, Ftl1, Apoe, Msr1, Cfp, Cebpb, H2-Ab1, Clec4n, Tnfaip2, Alox5ap, Cd38, H2-Eb1, Fcer1g, Ms4a6d, Pla2g7, Il1b, AW112010, H2-Aa, G…	Microglial Cell	0.95	Aif1, Stab1, Itgam, Cd68, C1qb, C1qc, Cd14, Cd53, Ctss, Fcer1g, Fcgr3, Lair1, Laptm5, Mafb, Mpeg1, Ncf1, Pld4, Rnase4, Trem2, Tyrobp, Unc93b1, Ctsb, Dock8, Adgre1, Fyb, Myo1f, Nckap1l, Ptprc, Runx1, Skap2	11455251, 23832717, 18510752, 28398520, 26290874, 27174003, 30029554, 24090101, 29024657, 29727663, 29545511
7	Jchain, Iglc2, Iglc1, Mzb1, Pdgfra, Lhfpl3, Slpi, Gpr17, Iglc3, Iglv1, Gm30211, Cd79a, Prg2, Pou2af1, Sox10, Iglv3, Tnr, Olig1, Derl3, Txndc5, Gjc3, Cntn1, Cd79b, Matn4, Cacng4, Dpp6, Ncald, Cspg4, Vcan, Trp53inp1, Olig2, Fam214a, Ighm, Meg3, Bex2, Nap1l5, Igkc, Epn2, Ly6c2, Pllp, Sec11c, Irf4, Rtn1, Xbp1, Rgcc, Cspg5, Pcsk1n, Creld2, Ptprz1, Ckap4, Pdia4, Gm5914, Enpp2, Zcchc24, Fabp7, Tmem100, …	Neuron	0.89	Meg3, Map2, Ncam1, Ahi1, Bex2, Pcsk1n, Rtn1, S100b, Ttc3, Selenow	29545511, 26359103, 25523827, 26839357, 29024657, 29775597
8	Vtn, Rgs5, Acta2, Tagln, Cald1, Mgp, Myl9, Tpm2, Myh11, Gm13889, Ifitm1, Igfbp7, Mylk, Rgs4, Abcc9, Pdgfrb, Ndufa4l2, Higd1b, Gucy1b1, Kcnj8, Atp13a5, Notch3, Zic1, Ppp1r14a, S1pr3, Gucy1a1, Cox4i2, Ace2, Slc6a20a, Aspn, Perp, Gm13861, Tpm1, Gja4, Mcam, Nbl1, Pln, Bgn, Sept4, Ednra, Art3, Gper1, Ebf1, Ogn, Car4, Gng11, Sod3, Foxd1, Pla1a, Phldb2, Gjc1, Mustn1, Nid1, Nr2f2, Ptn, Cspg4, Crip1, Cole…	Pericyte	0.89	Pdgfrb, Mcam, Cspg4, Rgs5, Abcc9, Kcnj8	25788671, 26891660, 24510880, 18212066, 12598306, 16807374, 15459006
9	Rps29, Fau, Rpl35, Ccl5, Rpl27a, Rpl39, Rps12, Cd74, Rplp1, Rpl37, Fth1, Rpl37a, Fcer1g, Rps20, C1qb, Rps28, H2-Aa, Rps24, H2-Eb1, Rps26, Rps21, Tyrobp, Rpl30, Rpl23, C1qa, Rpl32, Timp2, C1qc, H2-Ab1, Rpl13, Uba52, Gm10076, Rpl35a, Rpl10, Rps27a, Rps8, Rpl26, Lyz2, Rps10, Rps11, Rpl11, Rps27, Rpl19, Npc2, Rps15a, Rpl38, Rpl18a, Ctss, Rpl21, Apoe, Rpl22, Rpl36a, Rpl34, Cd63, Rps18, Rps13, Rps9, B2…	Microglial Cell	0.93	Aif1, Cd68, C1qa, C1qb, C1qc, Ctss, Fcer1g, Fcgr3, Hexb, Laptm5, Lpcat2, Ly86, Mpeg1, Trem2, Tyrobp, Ctsb, Adgre1, Lgmn	11455251, 28398520, 26290874, 27174003, 30029554, 24090101, 29024657, 29727663, 29545511
10	6330403K07Rik, Nnat, Rarres2, Tmem212, Ccdc153, Riiad1, Dynlrb2, Mia, Fam183b, Meig1, Foxj1, 1110017D15Rik, Cfap126, Aebp1, Calml4, 1700016K19Rik, Rsph1, Col23a1, Cfap65, Dnah9, Ak7, Ccdc113, Sntn, Gpr50, Mns1, Cfap54, Enkur, Gm19935, Rax, Crym, Odf3b, Tppp3, Nme5, C230004F18Rik, Mt3, S100a6, Map1b, Iqcg, Dbi, Cfap100, Slit2, Elmod1, Tmem107, Sox9, Mlf1, Six3, Mt1, Cd24a, Meg3, Hspa2, Pcsk1n, Tub…	Neuron	0.89	Meg3, Map2, Ncam1, 6330403K07Rik, Ahi1, Bex2, Map1b, Pcsk1n, Rtn1, S100b, Ttc3	29545511, 26359103, 25523827, 26839357, 29024657, 29775597
BLOOD
cluster	cluster_marker	cell_type	celltype_score	celltype_related_marker	PMID
0	C1qa, C1qc, Hexb, Cx3cr1, Lgals3bp, Ctsd, Ctss, C1qb, Trem2, Ly86, Lgmn, Csf1r, Timp2, Tyrobp, Tmem119, Ctsb, Fcer1g, Ctsz, Grn, H2-Aa, Aif1, Cd74, H2-Ab1, Mpeg1, Fcgr3, H2-Eb1, Mafb, Ctsh, Ccl5, Laptm5, Psap, Marcks, Ctsl, H2-D1, B2m, Itm2b, Man2b1, Cd300c2, Lyz2, Npc2, Lpcat2, Cd68, Rgs10, Cd9, Selplg, Cyba, Lair1, Pld4, Unc93b1, P2ry12, Cd84, Gns, Itgb5, Cd63, Hpgds, Rrbp1, Lamp1, Tgfbr1, Cd30…	Dendritic Cell, Monocyte	0.81, 0.81	Itgax, Cd14, Fcgr3, Ccl5, Lyz2, Basp1, Bst2, Itgam, Adgre1	28759029, 29217582, CD Handbook
1	Ccl4, Ccl3, Ccl2, Ccl12, Il1a, Il1b, Tnf, Cd83, Nfkbiz, Atf3, Plek, Egr1, Cx3cr1, Zfp36, Csf1r, Hexb, H3f3b, Ctss, C1qb, C1qa, C1qc, Ly86, Egr3, Ubc, Ier5, Junb, Slc15a3, Lgmn, Nlrp3, Marcksl1, Tyrobp, Btg2, Fcer1g, Mafb, Mcl1, Ctsc, Rnf19b, Tlr2, Skil, Kdm6b, Kctd12, Fos, Tmem119, Ccnl1, Marcks, Ctsd, Ppp1r15a, Egr2, Cd14, Cebpa, Icam1, Ftl1, Ctsz, Jun, Hcar2, Ccrl2, Trem2, Aif1, Basp1, Lpcat2, …	Dendritic Cell	0.81	Itgax, Cd14, Fcgr3, Basp1, Ccl5, Fscn1	28759029, 29217582, CD Handbook
2	Slc4a4, Slc1a2, Clu, Slc6a11, Slc6a1, Aldoc, Slc1a3, Ndrg2, Itih3, Ttyh1, Plpp3, Agt, Gja1, Atp1b2, Sparcl1, Atp1a2, Scd2, Ntsr2, Acsl3, Gria2, Ntrk2, Gpr37l1, Mt3, Fgfr3, Prnp, Cpe, Gpm6a, Ptch1, Htra1, Gm3764, Bcan, Etnppl, Scg3, Gstm5, Ntm, Ckb, Ptprz1, F3, Gjb6, Ednrb, Acsl6, Nrxn1, Tmem47, Mt2, Aqp4, Mt1, Gstm1, Sox9, Luzp2, Gpld1, Tril, Lsamp, Pla2g7, Mfge8, Cldn10, Mlc1, Hepacam, S1pr1, Ac…	Killer Cell, Stem Cell	0.5, 0.5	Sox2, Ncam1	22888050, 28759029
3	Ms4a4b, Nkg7, Trbc2, Cd3g, Ifng, Cd3e, Cd3d, Trac, S100a10, Ctla4, Tmsb10, S100a4, Hcst, Trbc1, Icos, Gimap4, Gzmb, Gimap3, S100a6, Rac2, Ptpn22, Tnfrsf4, Lgals1, Ptprcap, Cd8b1, S100a11, Bhlhe40, Plac8, Gimap5, Thy1, AW112010, Lat, Il7r, Ltb, Cd2, Il2rb, Lsp1, Lck, Sept1, Ifi203, Gm8369, Cytip, Sh2d2a, Gimap6, Ctsw, Tnfrsf18, Rps15a, Gimap7, Cish, Cxcr6, Cd8a, Cd6, Itk, Rpsa, Skap1, Cd4, Rps27, …	CD8+ T Cell	0.88	Cd8a, Cd8b1	16952207, 29217582
4	Ly6c1, Cldn5, Flt1, Cxcl12, Spock2, Itm2a, Slco1a4, Bsg, Abcb1a, Ctla2a, Egfl7, Id1, Pglyrp1, Adgrl4, Cd200, Abcg2, Pltp, Slc2a1, Hspb1, Ramp2, Ptprb, Fn1, Adgrf5, Ly6a, Igf1r, Sptbn1, Slc7a5, Epas1, Klf2, Apold1, Slco1c1, Igfbp7, Jcad, Sgms1, Mal, Klf4, Cavin2, Id3, Slc39a10, Palmd, App, Ndrg1, Pecam1, Cyr61, Tsc22d1, Itih5, Esam, Cdh5, Edn1, Abhd2, Foxq1, Pcp4l1, Arl4a, Ahnak, Eng, Podxl, Ccdc1…	Hematopoietic Stem Cell	0.67	Abcg2, Cd34	22134889, CD Handbook
5	Mt3, Mt1, Clu, Slc1a2, Plpp3, Aldoc, Atp1a2, Sparcl1, Slc4a4, Cpe, Slc1a3, Ndrg2, Ttyh1, Bcan, Ckb, Atp1b2, Ntm, Gja1, Slc6a1, Gpm6a, Htra1, Acsl3, Ptprz1, Gstm5, Nrxn1, Ptn, Dbi, Ntrk2, Gpr37l1, Cldn10, S1pr1, Ntsr2, Gria2, Scg3, Mt2, Cxcl14, Scd2, Mfge8, Tspan7, Dclk1, Gnao1, Cst3, Gm3764, Glul, Prnp, Luzp2, Fgfr3, Fxyd1, Cspg5, Sox9, Slc6a11, Pla2g7, Pantr1, Gstm1, Gpm6b, Prdx6, Mlc1, Id4, Acs…	Killer Cell, Stem Cell	0.5, 0.5	Sox2, Ncam1	22888050, 28759029
6	Chil3, Lyz2, Wfdc17, Ms4a7, Thbs1, Tgfbi, Ms4a6c, AA467197, Msrb1, F13a1, Clec12a, Cybb, Mrc1, Arg1, Hp, Cfb, Myof, Sirpb1c, Clec4d, Plbd1, Klra2, Lgals3, Saa3, Ly6c2, Clec4a1, Cxcl2, Clec4e, S100a8, Napsa, Gm21188, F10, Pirb, Mgst1, Cyp4f18, Fth1, Gda, Cd14, Prdx5, Acp5, Ftl1, Apoe, Msr1, Cfp, Cebpb, H2-Ab1, Clec4n, Tnfaip2, Alox5ap, Cd38, H2-Eb1, Fcer1g, Ms4a6d, Pla2g7, Il1b, AW112010, H2-Aa, G…	Monocyte	0.79	Cd14, Fcgr3, Lyz2, Itgam, Adgre1	28759029, 29217582, CD Handbook
7	Jchain, Iglc2, Iglc1, Mzb1, Pdgfra, Lhfpl3, Slpi, Gpr17, Iglc3, Iglv1, Gm30211, Cd79a, Prg2, Pou2af1, Sox10, Iglv3, Tnr, Olig1, Derl3, Txndc5, Gjc3, Cntn1, Cd79b, Matn4, Cacng4, Dpp6, Ncald, Cspg4, Vcan, Trp53inp1, Olig2, Fam214a, Ighm, Meg3, Bex2, Nap1l5, Igkc, Epn2, Ly6c2, Pllp, Sec11c, Irf4, Rtn1, Xbp1, Rgcc, Cspg5, Pcsk1n, Creld2, Ptprz1, Ckap4, Pdia4, Gm5914, Enpp2, Zcchc24, Fabp7, Tmem100, …	Germinal Center B Cell	0.61	Cd79b, Jchain	29217582
8	Vtn, Rgs5, Acta2, Tagln, Cald1, Mgp, Myl9, Tpm2, Myh11, Gm13889, Ifitm1, Igfbp7, Mylk, Rgs4, Abcc9, Pdgfrb, Ndufa4l2, Higd1b, Gucy1b1, Kcnj8, Atp13a5, Notch3, Zic1, Ppp1r14a, S1pr3, Gucy1a1, Cox4i2, Ace2, Slc6a20a, Aspn, Perp, Gm13861, Tpm1, Gja4, Mcam, Nbl1, Pln, Bgn, Sept4, Ednra, Art3, Gper1, Ebf1, Ogn, Car4, Gng11, Sod3, Foxd1, Pla1a, Phldb2, Gjc1, Mustn1, Nid1, Nr2f2, Ptn, Cspg4, Crip1, Cole…	Endothelial Cell, Granulocyte, Stem Cell	0.5, 0.5, 0.5	Abcg2, Ly6c1, Mcam	22134889, CD Handbook
9	Rps29, Fau, Rpl35, Ccl5, Rpl27a, Rpl39, Rps12, Cd74, Rplp1, Rpl37, Fth1, Rpl37a, Fcer1g, Rps20, C1qb, Rps28, H2-Aa, Rps24, H2-Eb1, Rps26, Rps21, Tyrobp, Rpl30, Rpl23, C1qa, Rpl32, Timp2, C1qc, H2-Ab1, Rpl13, Uba52, Gm10076, Rpl35a, Rpl10, Rps27a, Rps8, Rpl26, Lyz2, Rps10, Rps11, Rpl11, Rps27, Rpl19, Npc2, Rps15a, Rpl38, Rpl18a, Ctss, Rpl21, Apoe, Rpl22, Rpl36a, Rpl34, Cd63, Rps18, Rps13, Rps9, B2…	Monocyte	0.77	Fcgr3, Ccl5, Lyz2, Adgre1	28759029, 29217582, CD Handbook
10	6330403K07Rik, Nnat, Rarres2, Tmem212, Ccdc153, Riiad1, Dynlrb2, Mia, Fam183b, Meig1, Foxj1, 1110017D15Rik, Cfap126, Aebp1, Calml4, 1700016K19Rik, Rsph1, Col23a1, Cfap65, Dnah9, Ak7, Ccdc113, Sntn, Gpr50, Mns1, Cfap54, Enkur, Gm19935, Rax, Crym, Odf3b, Tppp3, Nme5, C230004F18Rik, Mt3, S100a6, Map1b, Iqcg, Dbi, Cfap100, Slit2, Elmod1, Tmem107, Sox9, Mlf1, Six3, Mt1, Cd24a, Meg3, Hspa2, Pcsk1n, Tub…	Monocyte	0.58	S100a4	29217582
PERIPHERAL BLOOD
cluster	cluster_marker	cell_type	celltype_score	celltype_related_marker	PMID
0	C1qa, C1qc, Hexb, Cx3cr1, Lgals3bp, Ctsd, Ctss, C1qb, Trem2, Ly86, Lgmn, Csf1r, Timp2, Tyrobp, Tmem119, Ctsb, Fcer1g, Ctsz, Grn, H2-Aa, Aif1, Cd74, H2-Ab1, Mpeg1, Fcgr3, H2-Eb1, Mafb, Ctsh, Ccl5, Laptm5, Psap, Marcks, Ctsl, H2-D1, B2m, Itm2b, Man2b1, Cd300c2, Lyz2, Npc2, Lpcat2, Cd68, Rgs10, Cd9, Selplg, Cyba, Lair1, Pld4, Unc93b1, P2ry12, Cd84, Gns, Itgb5, Cd63, Hpgds, Rrbp1, Lamp1, Tgfbr1, Cd30…	Macrophage	0.67	Lgals3, Cst3, Psap, Apoe, Alox5ap, Ctss, Fcer1g, Ms4a6c, Cybb, Ctsb	29775597
1	Ccl4, Ccl3, Ccl2, Ccl12, Il1a, Il1b, Tnf, Cd83, Nfkbiz, Atf3, Plek, Egr1, Cx3cr1, Zfp36, Csf1r, Hexb, H3f3b, Ctss, C1qb, C1qa, C1qc, Ly86, Egr3, Ubc, Ier5, Junb, Slc15a3, Lgmn, Nlrp3, Marcksl1, Tyrobp, Btg2, Fcer1g, Mafb, Mcl1, Ctsc, Rnf19b, Tlr2, Skil, Kdm6b, Kctd12, Fos, Tmem119, Ccnl1, Marcks, Ctsd, Ppp1r15a, Egr2, Cd14, Cebpa, Icam1, Ftl1, Ctsz, Jun, Hcar2, Ccrl2, Trem2, Aif1, Basp1, Lpcat2, …	Macrophage	0.67	Cst3, Psap, Alox5ap, Ctss, Fcer1g, Prdx5, Cybb, Ctsb	29775597
2	Slc4a4, Slc1a2, Clu, Slc6a11, Slc6a1, Aldoc, Slc1a3, Ndrg2, Itih3, Ttyh1, Plpp3, Agt, Gja1, Atp1b2, Sparcl1, Atp1a2, Scd2, Ntsr2, Acsl3, Gria2, Ntrk2, Gpr37l1, Mt3, Fgfr3, Prnp, Cpe, Gpm6a, Ptch1, Htra1, Gm3764, Bcan, Etnppl, Scg3, Gstm5, Ntm, Ckb, Ptprz1, F3, Gjb6, Ednrb, Acsl6, Nrxn1, Tmem47, Mt2, Aqp4, Mt1, Gstm1, Sox9, Luzp2, Gpld1, Tril, Lsamp, Pla2g7, Mfge8, Cldn10, Mlc1, Hepacam, S1pr1, Ac…	B Cell, Erythroblast, Macrophage	0.5, 0.5, 0.5	Cst3, Chchd10, Car2	29775597
3	Ms4a4b, Nkg7, Trbc2, Cd3g, Ifng, Cd3e, Cd3d, Trac, S100a10, Ctla4, Tmsb10, S100a4, Hcst, Trbc1, Icos, Gimap4, Gzmb, Gimap3, S100a6, Rac2, Ptpn22, Tnfrsf4, Lgals1, Ptprcap, Cd8b1, S100a11, Bhlhe40, Plac8, Gimap5, Thy1, AW112010, Lat, Il7r, Ltb, Cd2, Il2rb, Lsp1, Lck, Sept1, Ifi203, Gm8369, Cytip, Sh2d2a, Gimap6, Ctsw, Tnfrsf18, Rps15a, Gimap7, Cish, Cxcr6, Cd8a, Cd6, Itk, Rpsa, Skap1, Cd4, Rps27, …	T Cell	0.83	Cd3d, Cd3e, Cd3g, Cd4, Cd8a, Ms4a4b, Shisa5	24370645, 27009448, 29775597
4	Ly6c1, Cldn5, Flt1, Cxcl12, Spock2, Itm2a, Slco1a4, Bsg, Abcb1a, Ctla2a, Egfl7, Id1, Pglyrp1, Adgrl4, Cd200, Abcg2, Pltp, Slc2a1, Hspb1, Ramp2, Ptprb, Fn1, Adgrf5, Ly6a, Igf1r, Sptbn1, Slc7a5, Epas1, Klf2, Apold1, Slco1c1, Igfbp7, Jcad, Sgms1, Mal, Klf4, Cavin2, Id3, Slc39a10, Palmd, App, Ndrg1, Pecam1, Cyr61, Tsc22d1, Itih5, Esam, Cdh5, Edn1, Abhd2, Foxq1, Pcp4l1, Arl4a, Ahnak, Eng, Podxl, Ccdc1…	Hematopoietic Stem Cell	0.76	Pecam1, Ly6a, Cd34	27729946, 10634171
5	Mt3, Mt1, Clu, Slc1a2, Plpp3, Aldoc, Atp1a2, Sparcl1, Slc4a4, Cpe, Slc1a3, Ndrg2, Ttyh1, Bcan, Ckb, Atp1b2, Ntm, Gja1, Slc6a1, Gpm6a, Htra1, Acsl3, Ptprz1, Gstm5, Nrxn1, Ptn, Dbi, Ntrk2, Gpr37l1, Cldn10, S1pr1, Ntsr2, Gria2, Scg3, Mt2, Cxcl14, Scd2, Mfge8, Tspan7, Dclk1, Gnao1, Cst3, Gm3764, Glul, Prnp, Luzp2, Fgfr3, Fxyd1, Cspg5, Sox9, Slc6a11, Pla2g7, Pantr1, Gstm1, Gpm6b, Prdx6, Mlc1, Id4, Acs…	Macrophage	0.58	Cst3, Apoe	29775597
6	Chil3, Lyz2, Wfdc17, Ms4a7, Thbs1, Tgfbi, Ms4a6c, AA467197, Msrb1, F13a1, Clec12a, Cybb, Mrc1, Arg1, Hp, Cfb, Myof, Sirpb1c, Clec4d, Plbd1, Klra2, Lgals3, Saa3, Ly6c2, Clec4a1, Cxcl2, Clec4e, S100a8, Napsa, Gm21188, F10, Pirb, Mgst1, Cyp4f18, Fth1, Gda, Cd14, Prdx5, Acp5, Ftl1, Apoe, Msr1, Cfp, Cebpb, H2-Ab1, Clec4n, Tnfaip2, Alox5ap, Cd38, H2-Eb1, Fcer1g, Ms4a6d, Pla2g7, Il1b, AW112010, H2-Aa, G…	Macrophage	0.68	Ifitm3, Lgals3, Plac8, Psap, Apoe, Alox5ap, Ctss, Fcer1g, Ccl6, Prdx5, Ms4a6c, Cybb, Ctsb	29775597
7	Jchain, Iglc2, Iglc1, Mzb1, Pdgfra, Lhfpl3, Slpi, Gpr17, Iglc3, Iglv1, Gm30211, Cd79a, Prg2, Pou2af1, Sox10, Iglv3, Tnr, Olig1, Derl3, Txndc5, Gjc3, Cntn1, Cd79b, Matn4, Cacng4, Dpp6, Ncald, Cspg4, Vcan, Trp53inp1, Olig2, Fam214a, Ighm, Meg3, Bex2, Nap1l5, Igkc, Epn2, Ly6c2, Pllp, Sec11c, Irf4, Rtn1, Xbp1, Rgcc, Cspg5, Pcsk1n, Creld2, Ptprz1, Ckap4, Pdia4, Gm5914, Enpp2, Zcchc24, Fabp7, Tmem100, …	B Cell, Neutrophil	0.58, 0.58	Cd79a, Slpi, Cd79b	29775597
8	Vtn, Rgs5, Acta2, Tagln, Cald1, Mgp, Myl9, Tpm2, Myh11, Gm13889, Ifitm1, Igfbp7, Mylk, Rgs4, Abcc9, Pdgfrb, Ndufa4l2, Higd1b, Gucy1b1, Kcnj8, Atp13a5, Notch3, Zic1, Ppp1r14a, S1pr3, Gucy1a1, Cox4i2, Ace2, Slc6a20a, Aspn, Perp, Gm13861, Tpm1, Gja4, Mcam, Nbl1, Pln, Bgn, Sept4, Ednra, Art3, Gper1, Ebf1, Ogn, Car4, Gng11, Sod3, Foxd1, Pla1a, Phldb2, Gjc1, Mustn1, Nid1, Nr2f2, Ptn, Cspg4, Crip1, Cole…	Neutrophil	0.58	Dusp1, S100a11	29775597
9	Rps29, Fau, Rpl35, Ccl5, Rpl27a, Rpl39, Rps12, Cd74, Rplp1, Rpl37, Fth1, Rpl37a, Fcer1g, Rps20, C1qb, Rps28, H2-Aa, Rps24, H2-Eb1, Rps26, Rps21, Tyrobp, Rpl30, Rpl23, C1qa, Rpl32, Timp2, C1qc, H2-Ab1, Rpl13, Uba52, Gm10076, Rpl35a, Rpl10, Rps27a, Rps8, Rpl26, Lyz2, Rps10, Rps11, Rpl11, Rps27, Rpl19, Npc2, Rps15a, Rpl38, Rpl18a, Ctss, Rpl21, Apoe, Rpl22, Rpl36a, Rpl34, Cd63, Rps18, Rps13, Rps9, B2…	Macrophage	0.67	Lgals3, Psap, Apoe, Alox5ap, Ctss, Fcer1g, Prdx5, Ms4a6c, Cybb, Ctsb	29775597
10	6330403K07Rik, Nnat, Rarres2, Tmem212, Ccdc153, Riiad1, Dynlrb2, Mia, Fam183b, Meig1, Foxj1, 1110017D15Rik, Cfap126, Aebp1, Calml4, 1700016K19Rik, Rsph1, Col23a1, Cfap65, Dnah9, Ak7, Ccdc113, Sntn, Gpr50, Mns1, Cfap54, Enkur, Gm19935, Rax, Crym, Odf3b, Tppp3, Nme5, C230004F18Rik, Mt3, S100a6, Map1b, Iqcg, Dbi, Cfap100, Slit2, Elmod1, Tmem107, Sox9, Mlf1, Six3, Mt1, Cd24a, Meg3, Hspa2, Pcsk1n, Tub…	Macrophage	0.61	S100a4, Ifitm3, S100a6	29775597
2) Proposed cell ID based on scCATCH predictions. A score > 0.85 was consider a robust cell ID prediction
cluster	cluster_marker	cell_type	celltype_score	celltype_related_marker
0		Microglial Cell	0.95	Aif1, Dock2, Itgam, Cd68, Cx3cr1, Abi3, C1qa, C1qb, C1qc, Ccr5, Cd14, Cd37, Cd53, Csf1r, Ctss, Cyth4, Fcer1g, Fcgr3, Gpr34, Hexb, Hpgds, Il6ra, Inpp5d, Irf8, Lair1, Laptm5, Lpcat2, Ltc4s, Ly86, Mafb, Mpeg1, Ncf1, Olfml3, P2ry12, P2ry13, Pld4, Ptgs1, Rnase4, Selplg, Siglech, Slco2b1, Tgfbr1, Tmem119, Trem2, Tyrobp, Unc93b1, Adap2, Apbb1ip, Bmp2k, Ctsb, Dock8, Adgre1, Entpd1, Fyb, Ikzf1, Itgb5, Lcp…
1		Microglial Cell	0.95	Aif1, Dock2, Itgam, Cd68, Cx3cr1, Abi3, C1qa, C1qb, C1qc, Ccr5, Cd14, Cd37, Cd53, Csf1r, Ctss, Cyth4, Fcer1g, Fcgr3, Gpr34, Hexb, Hpgd, Hpgds, Il6ra, Inpp5d, Irf8, Lair1, Laptm5, Lpcat2, Ltc4s, Ly86, Mafb, Mpeg1, Ncf1, Olfml3, P2ry12, P2ry13, Pld4, Ptgs1, Rnase4, Selplg, Siglech, Slco2b1, Tgfbr1, Tmem119, Trem2, Tyrobp, Unc93b1, Adap2, Apbb1ip, Bmp2k, Ctsb, Adgre1, Entpd1, Fyb, Ikzf1, Itgb5, Lcp2…
2		Astrocyte	0.97	Gfap, Aldh1l1, Atp1b2, S100b, Htra1, Acsl3, Acsl6, Agt, Aqp4, Atp13a4, Bcan, Cldn10, Dclk1, Ddhd1, Ednrb, Fgfr3, Fjx1, Fut9, Gja1, Gjb6, Gm3764, Gpld1, Gpr37l1, Gria2, Id4, Mfge8, Nkain4, Ntsr2, Paqr7, Pla2g7, Plcd4, S1pr1, Sdc4, Slc27a1, Slc39a12, Slc4a4, Slc6a1, Slc6a11, Slc7a10, Slc7a11, Sox9, Tril, Trim9, Vegfa, Hacd2, Msmo1, Pnisr, Plpp3, Mt2, Slc1a3, Mt3, Ttyh1, Atp1a2, Sparcl1, Gpm6a, Aldo…
3		T cells	0.81	Igtp, Lcp2, Mbd2, Maf
4		Endothelial Cell	0.92	Pecam1, Rgs5, Abcb1a, Abcg2, Acvrl1, Car4, Cdh5, Cldn5, Clic5, Ctla2a, Cxcl12, Egfl7, Emcn, Esam, Flt1, Fn1, Foxq1, Hspb1, Ifitm3, Igfbp7, Itm2a, Kank3, Kitl, Klf2, Lsr, Ly6a, Ly6c1, Nostrin, Palmd, Paqr5, Pcp4l1, Pglyrp1, Pltp, Podxl, Ptprb, Ramp2, Sema3c, Sgms1, Slc2a1, Slc9a3r2, Slco1a4, Sox17, Tek, Tm4sf1, Wfdc1, Cd34, Eng, Kdr, Ccdc141, Cd93, Cgnl1, Cyyr1, Adgrl4, Epas1, Ets1, Fli1, Adgrf5, …
5		Astrocyte	0.96	Gfap, Atp1b2, S100b, Htra1, Acsl3, Acsl6, Agt, Aqp4, Atp13a4, Bcan, Cldn10, Dclk1, Ddhd1, Ednrb, Fgfr3, Fjx1, Fut9, Gja1, Gjb6, Gm3764, Gpld1, Gpr37l1, Gria2, Id4, Mfge8, Nkain4, Ntsr2, Pla2g7, S1pr1, Sdc4, Slc27a1, Slc39a12, Slc4a4, Slc6a1, Slc6a11, Slc7a10, Slc7a11, Sox9, Tril, Trim9, Vegfa, Msmo1, Pnisr, Plpp3, Mt2, Slc1a3, Mt3, Ttyh1, Atp1a2, Sparcl1, Gpm6a, Aldoc, Clu, Ndrg2, Cpe, Tspan7, Gs…
6		Microglial Cell	0.95	Aif1, Stab1, Itgam, Cd68, C1qb, C1qc, Cd14, Cd53, Ctss, Fcer1g, Fcgr3, Lair1, Laptm5, Mafb, Mpeg1, Ncf1, Pld4, Rnase4, Trem2, Tyrobp, Unc93b1, Ctsb, Dock8, Adgre1, Fyb, Myo1f, Nckap1l, Ptprc, Runx1, Skap2
7		B cells/ Oligodendrocyte	0.89	Meg3, Map2, Ncam1, Ahi1, Bex2, Pcsk1n, Rtn1, S100b, Ttc3, Selenow
8		Pericyte	0.89	Pdgfrb, Mcam, Cspg4, Rgs5, Abcc9, Kcnj8
9		Microglial Cell	0.93	Aif1, Cd68, C1qa, C1qb, C1qc, Ctss, Fcer1g, Fcgr3, Hexb, Laptm5, Lpcat2, Ly86, Mpeg1, Trem2, Tyrobp, Ctsb, Adgre1, Lgmn
10		Ependymocyte	0.89	Meg3, Map2, Ncam1, 6330403K07Rik, Ahi1, Bex2, Map1b, Pcsk1n, Rtn1, S100b, Ttc3
3) SingleR Outputs from reference mapping against mouse hypothalamus
orig.ident	Naive_1	Naive_2	dpi25_1	dpi25_2	dpi45_1	dpi45_2
Astro	1189	702	251	173	254	140
Ependy	47	27	35	6	27	1
Epith1	554	366	345	198	463	241
Epith2	118	56	42	29	92	69
Macro	39	29	149	95	285	142
Micro	978	539	1074	700	2137	995
OPC	145	101	10	NA	15	7
POPC	6	10	14	NA	5	NA
SCO	4	NA	NA	NA	NA	NA
Tany	56	51	55	12	50	11
GABA11	4	NA	NA	NA	NA	NA
GABA14	NA	NA	1	NA	1	NA
GABA15	1	NA	1	NA	1	NA
GABA16	2	NA	1	NA	NA	NA
GABA18	NA	NA	NA	1	NA	1
GABA3	NA	1	NA	NA	NA	NA
GABA4	NA	1	NA	NA	NA	NA
GABA5	1	NA	NA	NA	NA	NA
GABA6	NA	1	NA	NA	NA	NA
GABA7	NA	1	NA	NA	1	NA
GABA8	1	2	2	NA	NA	NA
GABA9	NA	1	NA	NA	NA	NA
Glu1	2	NA	NA	NA	NA	NA
Glu11	1	NA	NA	NA	NA	NA
Glu14	NA	1	NA	NA	NA	NA
Glu2	1	NA	NA	NA	NA	NA
Glu4	NA	1	NA	NA	NA	NA
Glu5	NA	NA	1	1	2	2
Glu6	1	NA	NA	NA	NA	NA
Glu7	NA	1	2	NA	NA	NA
Glu8	NA	2	NA	NA	NA	NA
Hista	NA	NA	NA	1	NA	NA
IMO	3	6	NA	NA	2	NA
4) Proposed cell ID based on singleR predictions.
orig.ident		Naive_1	Naive_2	dpi25_1	dpi25_2	dpi45_1	dpi45_2
a01	Oligodendrocyte (3)	4	1	1	NA	NA	NA
a03	Endothelial	556	360	292	166	397	193
a04	Mural cells (Pericytes & VSCMs)	98	60	70	47	108	95
a05	Oligodendrocyte (1)	NA	3	1	NA	1	NA
a06	NG2/OPC	162	118	13	NA	15	8
a07	Macrophages (PVMs & microglia)	1019	566	1224	778	2436	1129
a08	VLMCs	13	5	7	6	16	4
a09	Ependymocytes	44	24	36	6	26	1
a10	Astrocytes	1185	697	250	175	259	141
a11	Tanycytes (1)	11	9	12	5	17	8
a12	Tanycytes (2)	39	32	46	8	41	12
a13	Neurons (1)	1	2	1	NA	NA	NA
a14	Neurons (2)	5	1	2	1	2	NA
a15	Neurons (3)	3	1	1	1	1	1
a16	Neurons (4)	1	1	1	NA	NA	NA
a17	Neurons (5)	1	2	NA	1	NA	1
a18	Neurons (6)	2	1	1	NA	2	1
a19	Pars tuberalis (1)	4	4	20	22	13	15
a20	Pars tuberalis (2)	4	10	5	NA	1	NA
miss		1	2	NA	NA	NA	NA
