# Supplementary material for: Single cell and spatial transcriptomic analyses reveal microglia-plasma cell crosstalk in the brain during Trypanosoma brucei infection
Source: Nat Commun. 2022 Sep 30;13:5752. doi: 10.1038/s41467-022-33542-z (PMC9525673; doi:10.1038/s41467-022-33542-z)
Supplement: Supplementary file 7 — Supplementary Data 4 [file 41467_2022_33542_MOESM7_ESM.xlsx]

## Sheet: Sheet1
Supplementary table 4 - Marker genes identified for the vasculature-associated cells (VACs) obtained after subsetting (resolution = 0.3)
VACs Marker genes
Cluster 0	Cluster 1	Cluster 2	Cluster 3	Cluster 4	Cluster 5	Cluster 6		Final cell IDs:
Klf2	Ly6c1	Bsg	Nnat	Vtn	Rgs5	Acta2		Cluster 0	Cldn5+ endothelial cells
Klf4	Klf2	Cldn5	Mt3	Cald1	Vtn	Tagln		Cluster 1	Cldn5+ endothelial cells
Fosb	Ly6a	Spock2	Dbi	Atp1a2	Abcc9	Tpm2		Cluster 2	Cldn5+ endothelial cells
Bsg	Slco1a4	Ly6c1	6330403K07Rik	Rgs5	Atp1a2	Myh11		Cluster 3	Ccdc153+ ependymocytes
Jun	Itm2a	Cxcl12	Sox9	Ifitm1	Cald1	Pln		Cluster 4	Pdgfrb+ pericytes/tanycytes
Flt1	Fau	Flt1	S100a6	Pdgfrb	Ptn	Myl9		Cluster 5	Pdgfrb+ pericytes/tanycytes
Ly6c1	Rpl38	Slco1a4	Apoe	Abcc9	Higd1b	Mylk		Cluster 6	Acta2+ pericytes
Id1	Cldn5	Ly6a	Mt1	Mgp	Mgp	Gm13889
Abcb1a	Selenop	Egfl7	Riiad1	Kcnj8	Atp13a5	Flna
Cldn5	Tmsb10	Itm2a	Chchd10	Ndufa4l2	Ndufa4l2	Pde3a
Apold1	Rps29	Tmsb4x	Clu	Atp13a5	Pdgfrb	Filip1l
Atf3	Rpl37a	Slco1c1	Ntrk2	Rgs4	Lbh	Mustn1
Fos	Id1	Pglyrp1	Tmem212	Art3	Atp2a3	Tpm1
Ly6a	Rpl37	Ly6e	Fam183b	Sod3	Rgs4	Lmod1
Ctla2a	Pglyrp1	Adgrl4	Dynlrb2	Spp1	Eif4ebp2	Crip1
Junb	Rps12	Fn1	Prdx6	Colec12	Cox4i2	Nexn
Tmsb4x	Rpl35	Adgrf5	Tmem47	Higd1b	Myl9	Ntn4
Sgk1	Abcb1a	Ramp2	Cpe	P2ry14	Sema3g	Rrad
Cdkn1a	Abhd2	Abcb1a	Ccdc153	Ptn	Emp2	Palld
Spock2	Ramp2	Abcg2	Mia	Pla1a	Jcad	Dstn
Selenop	Ly6e	Slc2a1	Rarres2	Zic1	Gnas	Pde5a
Ier3	Egfl7	Ptprb	Foxj1	Gucy1b1	Pde8b	Sncg
Abcg2	Rpl18a	Pltp	Pcsk1n	Plxdc2	Kcnj8	Map3k7cl
Slc2a1	Klf4	Selenop	Slc38a1	Notch3	Mfge8	Des
Cxcl12	Clic5	Ctla2a	Meig1	Cox4i2	Gng11	Mrvi1
Cavin2	Ctsd	Edn1	Cfap126	Nbl1	Cyb5r3	Csrp1
Zfp36	Cd2ap	Bmpr2	Enkur	Slc6a20a	Perp	Cald1
Slco1a4	Uba52	Tspan13	Calml4	Ace2	8430408G22Rik	Cebpb
Itm2a	Rps28	App	1110017D15Rik	2007-09-01	Tm4sf1	Dgkb
Ptprb	Cdkn1a	Eng	1700016K19Rik	Cd248	Csde1	Npy1r
Klf6	Mindy1	Clec2d	Id4	Ggt5	Pitpnc1	Rgs7bp
Igf1r	Rps27	Itih5	Rsph1	2004-09-01	Tns1	Rbm24
Adgrl4	Atox1	Slc7a5	Gm19935	Mfge8	Ifitm1	Phldb2
Ly6e	Slc7a5	Igf1r	Col23a1	Gm13889	Slc6a6	Tuba1c
Dusp1	Rpl34	Ahnak	Fxyd1	Il34	Amotl1	Myl6
Egfl7	Nfkbia	Golim4	Hsp90aa1	Gucy1a1	Ssfa2	Pdlim3
Slco1c1	Rps24	AW112010	Ckb	Nupr1	Lhfp	Aspn
Fn1	Rpl36	Sox18	Mns1	Pde8b	Igfbp7	Ppp1r12b
Sgms1	Serinc3	Jcad	Basp1	Myl9	2004-09-01	Ppp1r14a
Cyr61	Rpl35a	Prom1	Gm1673	Cspg4	Ecm2	Crispld2
Id3	Pltp	Eogt	Cfap65	Marcks	P2ry14	Mcam
Egr1	Ier3	Mal	Mlc1	Adap2	Mprip	Cdh6
Ier2		Ablim1	Aebp1	Ppp1r14a	Efhd2	Mob2
Pecam1		Slc6a6	Slc1a3	Slc19a1	Mylk	Hspb2
Tmsb10		Sptbn1	S100b	Lhfp	Camk2n1	Asb2
Slc39a10		Gpcpd1	Gja1	S1pr3	Pten	Zfhx3
Cdh5		Tnfsf10	Sox2	Sdc2	Arhgef2	Wtip
Sptbn1		Pdgfb	Tmem107	Ednra	Car4	Fxyd1
Slc7a5		Cd200	Six3	Bgn	Tbl1x	Rasl11a
Ndrg1		Tek	C230004F18Rik	Dcn	Pdgfa	Ppp1r12a
Tmem252		Slc7a1	Mt2	Ctdspl	Gucy1b1	Errfi1
Nfkbia		8430408G22Rik	Dnah9	Slc16a12	Pcp4l1	Rcan2
Ramp2		Cd34	Ak7	Nr2f2	Slc12a2	Nudt4
Pglyrp1		Rpl38	Cfap100	Arhgap42	Itpripl2	Slmap
Adgrf5		Kdr	Rax	Efhd2	Slc9a3r2	Gucy1a1
Foxq1		S1pr1	Gpm6b	Gja4	Rasgrp2	Smarcd3
Ubc		Lef1	Ccdc113	Spry2	Csnk1e	Dhx58os
Jund		Srgn	C4b	2011-09-01	Zic1	Mfge8
App		Slc39a10	Rtn1	Gm13861	Phlda1	Atp1b1
Sema3c		Vwf	Fam213a	Lgals1	Ccser2	Filip1
Ier5		Stra6	Ccdc34	Foxd1	Actb	Atp2a2
Jcad		Gbp4	Slit2	Pitpnc1	Notch1	Rasd1
Tob1		Rps14	mt-Co1	Gpx8	Notch3	Atp2b4
Plk2		Podxl	Bex2	Uchl1	App	Ccnd2
Hspb1		Hmcn1	Aldoc	Col1a2	Slc30a1	Map3k20
Arl4a		Itga6	Fbxo2	Limd1	S1pr3	Lbh
Srgn		Kitl	Nme5	Cp	Hspb1	Notch3
Rhob		Tmsb10	Tppp3	Dmd	Tsc22d1	Actn1
Fmo2		Flnb	Crym	Arhgef17	Gucy1a1	Map1b
Ccdc141		Esam	Ttyh1	Myo1b	Bsg	Marveld1
Tfrc		Epas1	Fhad1	Perp	Dennd5a	Arhgef7
Palmd		Ptprg	Hepacam	Nid1	Epas1	Plekhg3
Vwf		Atox1	Zcchc18	Arhgap6	Efcab14	Snhg18
Clec2d		Limch1	Ptprz1	Ankrd50	Itga1	mt-Co3
Adamts1		Fnbp1l	Iqcg	Gng2	Hspa1a	2010111I01Rik
Gpcpd1		Fkbp1a	Cst3	Cd63	Lamc1	Gucy1b1
Nostrin		Uba52	Ddr1	Pten	Psma4	Sparcl1
Cd200		Clic4	Meg3	Slc12a2	Rassf3	Cox8a
Actg1		Ifnar1	Sntn	Ecm2	Sox18	Calm2
Sertad1		Abhd2	Gpr50	Phlda1	Epb41l2	Tmem38b
Gbp5		Tsc22d1	Cfap54	Lamc1	Atp1b2	Sh3bgrl
Pltp		Fli1	Ncam1	Ptpn9	Lims1	Actb
Ch25h		Anxa3	mt-Co3	Emp3	Rplp2	Uba2
H2-Q6		Slc40a1	Fzd3	Gper1	Timp3	Gper1
Gpx1		Palmd	Hspe1	Mylk	Mef2c	Lmna
Itih5		Gpd2	Elmod1	Btbd3	Nr2f2	Itgb1
Slc6a6		Gbp2	Scd2	Ogn	Mtss1	Enah
Acvrl1		Sema3c	Hspa2	Rarres2	2011-09-01	Rgs4
Prom1		Fmo2	Cd24a	Car4	Tspo	mt-Atp6
Ier5l		B2m	Timp2	Atp1b2	Pls3	S1pr3
Eng		Gbp5	Tsc22d4	Gjc1	Snapc1	Ptp4a3
Tpt1		Sgms1	Fabp5	Tnfaip1	Myl12b	Runx1t1
Lsr		Adam10	4933434E20Rik	Gpc3	Kmt2a	Bcr
Atox1		Fzd4	Tceal3	Igfbp7	Abhd2	Cog7
Epas1		Maoa	Slc1a2	Cd302	Ctnnb1	Pdgfa
Tpm3		Tpm4	Ezr	Lbh	Ywhab	Rock1
Gata2		Clec14a	Ramp1	Serping1	Nbeal1	Gsn
Mal		Pecam1	S100a4	Gm14964	Dpysl2	Crim1
Nr4a1		Myl12b	Igfbp5	Lrp1	Clic4	Dst
Gm26532		Ccdc141	Map1b	Drap1	Myadm	Plpp3
Btg2		Esyt2	S100a1	Sema6d	Axin2	Cspg4
Arpc1b		Rai14	Fhl1	Arhgdib	Pcmtd1	Cavin1
S1pr1		Fau	mt-Cytb	Apod	Ak3	Rap1a
Cd34		Xdh	Nrbp2	Mcam	Huwe1	Mapre2
Gbp4		Synm	Mlf1	Eva1b	Ltbp4	mt-Co1
Ablim1		St8sia4	Mdk	Atp2a3	Sri	Rbpms
Tspan13		Srarp	Soat1	Dag1	Sptbn1	Slc38a11
Pdgfb		Acer2	Cd63	Xpc	Podxl	St5
Tsc22d3		Ltbp4	mt-Nd4	Ebf1	Canx	mt-Cytb
H3f3b		Tapbp	Odf3b	Pdzd2	Nars	Mef2c
Gimap6		Sp100	Thrsp	Sdc3	Limd1	mt-Nd4
Cdc42ep3		Clic5	Nkain4	2008-09-01	Ybx1	Ppp1r15a
Foxp1		Cdh5	Nrcam	Cebpb	Ccdc50	Ppp1cb
Srarp		Slc9a3r2	Elof1	Prelp	Mrps24	Ednra
Mcl1		Lsr	Ralgps2	Raph1	Rnf10	Perp
Atp10a		Gnai2	Itm2c	Filip1l	Zic3	Syne2
Esam		Rpl31	Khdrbs3	Mndal	Adam15	Mertk
AW112010		Tap2	Gpr37l1	Stim1	Ginm1	Cnn2
Tjp1		Rpl29	Map2	Akap7	Zbtb7a	Inpp4b
H2-Q4		Enpp2	Gstm1	Itm2b	Thbd	Tgfb1i1
Serinc3		Nfib	Ascc1	Dpysl2	Tcf7l2	Ckb
Dusp6		Slc16a1	Cetn2	Mef2c	Fermt2	Slc25a4
H2-K1		S100a13	mt-Atp6	Vcl	Myo1b	Atp1b2
Rasip1		Robo4	Ift74	Stard8	Snrk	Sdc2
Rps29		Kank3	Sdc4	Mxra8	Nes	Atp1a2
Ndnf		Rps20	Ckap5	Cebpd	Lima1	Fam241a
Atf4		Nos3	Lmo4	Ifitm2	Prelid1	Gm13861
Vwa1		Vwa1	Mif	Mospd1	Minos1	Ift43
Polk		Afdn	Tubb4b	Eps8	Cbfa2t3	Tln1
Slco2b1		Polk	Nrxn1	Ifi203	Emcn	Ppp1r12c
Cd59a		Rasip1	Gprc5b	Ifitm3	Glul	Ebf1
Ahnak		Nebl	Gsn	Hspa2	Actn4	Emd
Rgs12		Nostrin	Ahi1	Itgb1	Sox17	Dag1
Hspa8		BC028528	Mid1ip1	Cd81	Akap12	Bcam
B2m		Cav2	Gstm5	4930523C07Rik	Rdx	Cdkn1c
Anxa3		Slc3a2	Cd9	Pik3r1	Tmpo	Dmd
Rpl38		Cav1	Metrn	Myadm	Lamb2	Vcl
H2-Q7		Net1	Wdr60	Cited2	4930523C07Rik	Sort1
Net1		Serpinb6b	Slc22a17	Spry1	Abhd17a	Hcfc1r1
Xdh		Ecscr	Syt11	Eif4ebp2	Sumo2	Pbxip1
Lef1		Rps24	Bcan	Gng11	Eid1	Rheb
Tsc22d1		Pnkd	Dtna	Hrct1	Cfdp1	Pdlim5
Gnai2		Tfrc	Hist1h2bc	Zfhx3	Zmynd11	Igfbp7
Alas1		Slc31a1	Cspp1	Slc25a4	Akr1a1	Fos
Cnot6l		Tinagl1	Atpif1	Sparcl1	Hipk3	Lgalsl
Elk3		Fxyd5	Hist1h4h	Susd6	Kctd12	Junb
Maoa		Ndufa7	Nudt4	Gnb4	Tardbp	Btg2
Tshz2		Pmepa1	Tspan3	Cox8a	Nfat5	2008-09-01
Sema7a		Tiam1	mt-Nd4l	Glud1	Klc1	Tob2
Itga6		Pik3ip1	Dnajb2	Rbpms	Lef1	Gja4
Mtus1		Slfn5	Bphl	Gcnt2	Ubxn1	Lama5
Fkbp1a		Sema7a	Cep290	Wls	Sgms1	Sorbs1
Kank3		Emcn	Arl3	Cbfa2t3	Dync1i2	Lpp
Rap1b		Tjp1	Slc6a1	Rasgrp2	Cast	Nr4a1
Fxyd5		Slc30a1	Tspan7	Lamp1	Fcgrt	Cox6c
Paqr5		Aplp2	Ndrg2	Oaz2		mt-Nd4l
Irgm1		Col4a3bp	Cadm1	Son		Rgs5
Ptprg		Rpl18a	Ank2	Plpp3		Nr4a2
Ptgs2		Rnf144b	mt-Co2	Foxc1		Cavin3
4931406P16Rik		Cd151	Mettl7a1	Pdcd10		Fry
Mecom		Gbp3	Hsph1	Bloc1s1		Zeb2
Pomp		4931406P16Rik	Mgst1	Epb41l2		Ndrg2
Vcam1		Stat1	Dnajc15	Cdh2		Nbl1
Slc30a1		Wfdc1	Tuba1a	Tns2		Zic1
Abhd2		Cd59a	Serpine2	Plat		mt-Co2
Ftl1		Cltb	Srebf1	Lamp2		Camk2g
Col4a3bp		Tcf4	Rpn2	Minos1		Atf3
Kitl		Ucp2	Cdh2	Notch1		Hmgn3
Podxl		Uqcc2	Arl6ip1	Fam133b		Prkar1a
Rps20		Sptan1	Mrps6	Cdc42ep4		Map1lc3a
Eif1		Rps23	Romo1	Prdx5		Frmd4b
Clic5		Alas1	Cxcl10	Ncl		Itpr1
Ecscr		Igtp	Dhrs7	Fam104a		Utrn
Srsf2		Gnb1	Ssbp3	Ctsz		Pls3
Ppp1r2		Ctnnb1	Acsl3	Lrrc58		Atpif1
Tek		Rpl37	Gpm6a	Ndufs2		Rasgrp2
Ocln		Jam2	Srek1ip1	Ppp1cc		Gem
Abcc4		Nampt	Psip1	Mtdh		Atp5k
Dock9		Ndrg1	1110032A03Rik	Dlc1		Csrp2
Slc40a1		Ppfibp1	Fkbp3	M6pr		B230219D22Rik
Degs2		AY036118	Slc4a4	Pnrc1		Actn4
Ttll7		Il10rb	Ndufc2	Rhob		Jag1
BC028528		Pcp4l1	Chpt1	Tspan3		Ate1
Rps28		Psmb9	Nfix	Cfh		4930523C07Rik
Ostf1		Arpc3	1110004E09Rik	Selenom		Btg1
Lipa		Adgrl2	Prelp	Rhoj		Socs3
H2-D1		Myh9	Pbx1	Selenos		Serpine2
Fnbp1l		Vamp5	mt-Nd5	Cirbp		Gadd45b
Mkl2		Ctgf	Prdx4	Ccdc12		Ptms
Lmo2		Samhd1	Notch2	Rrbp1		R3hdm2
Icam1		Tmem204	Atp1b2	Cyb5a		Ncoa3
Galnt15		Klhl5	Bola1	Mbnl2		Myadm
Bmpr2		H2-K1	Gem	Xist		Ywhaq
Cyyr1		Serinc3	St13	Cyth3		S100a11
Sp100		Osbpl1a	Pttg1	Atp5d		mt-Nd1
Wnt5a		Rras	Prdx5	Ndufs7		Morf4l1
Cttnbp2nl		Rpl35	Idh2	Ilk		Sumo3
St3gal6		Lgals9	Psap	Gatm		Fermt2
Fas		H2-Q7	mt-Nd2	Prkar1a		Tinagl1
Lgals9		Cd93	Ildr2	Cds2		Rpl21
Gbp7		Bnip3l	Bex3	Mprip		Fosl2
Tspan5		Paqr5	Gadd45g	Ctsl		Sdhc
Zcchc6		Tie1	Ifi27	Tagln2		Ndufa13
Mat2a		Pcmtd1	Cnn3	Ube2b		Nr2f2
Afap1l1		Tmem14c	Ldhb	Cystm1		Pdgfrb
Cd2ap		Rpl34	Plpp3	Jag1		Lims1
Ppfibp1		Gng5	Tiparp	H3f3b		Cox5b
Slc7a1		Rgs12	Pebp1	Tsc22d4		Nptn
Adm		Rhoa	Pdia4	Fermt2		Sdhb
Wfdc1		Rnaset2b	Ddt	Scand1		Nenf
Dennd5b		Rpl27a	Gpx4	Gadd45b		Tomm22
Edn1		Tshz2	Arhgap5	S100a11		mt-Nd2
AU021092		Sorbs2	Calm3	Ndufs5		Mprip
Parvb		Zmiz1	Zfp36l2	Brd1		Rex1bd
Kdr		Gata2	Ywhae	Tmem30a		Uqcr10
Mcf2l		Mecom	Hmgn2	Ktn1		Foxc1
Bvht		Cd74	Glo1	Dynlrb1		Efhd2
Rsad2		Mfsd2a	Arglu1	Snrnp70		Camk2d
Icam2		Ece1	Cfap36	Laptm4a		Gjc1
Thbd		Shisa5	Ift43	Dad1		Nkd1
Grap		Ocln	Gm47283	Ubb		Ahcyl1
Tdrp		Atp10a	BC005624	Sparc		Cpeb4
Pkp4		H2-Q4	Hsd17b12	Ift20		Ehd2
Grasp		Myl12a	Msi2			Rhoj
Rpl37a		Adam15	Atp1a1			Epn2
Tnfsf10		Manf	Nudc			Cox4i2
Fli1		Irf2	Pgk1			Ccdc50
Ddx50		Smap1	Cfap20			Coq10b
Ddc		Gbp7	mt-Atp8
S100a13		Hip1	Skp1a
Sptan1		Bvht	Ap1s2
Acer2		Dock9	Chchd2
Cd93		Mkl2	Odc1
Zbp1		Dusp3	Maged1
Brd2		Fcgrt	Ift20
Dnm3		Bnip2	Anxa5
Ifnar1		Tmem123	Rtn4
Pcmtd1		Nr3c1	Gkap1
Ddx3x		Arhgap29	Atp5k
Cd47		Kif5b	Ndufc1
Rpl34		Irf7	Pigp
Cfl1		Pfdn5	Mrps33
Cgnl1		Psmb10	Polr2f
Ldha		Tprgl	Dnajc7
Rab11a		Gsk3b	Cox7c
Zfp36l1		Gpi1	Gas6
Grb14		Fam13c	Ndufab1
Rps3		Tpm3	Swi5
Rps12		Eloc	Hmgb1
Fryl		Abi1	Snhg9
Dnajb9			Thra
Ctnnb1			Znhit1
Sypl			Eno1
Samhd1			Cystm1
Serpinb6b			Sat1
Sox17			Prdx2
Smad7			Hint1
Hmcn1			Gstp1
Rps6			Dnajc3
Myl12b			Pbxip1
Cd274			Spcs2
Dab2ip			Hspd1
Foxf2			Hes1
H2-Eb1			Snrpd1
Rps14			Cox7b
Rtl8a			Sf3b2
H2-T23			Cox8a
Rps27			Ttc3
Sik1			Smarca5
Ripor1			Mpc2
Ctgf			Slc25a4
Ccnl1			Elob
Dnaja1			Zranb2
Myl12a			Mpc1
Nek7			Paip2
Rps23			Gapdh
Klf13			2410015M20Rik
Psmb8			Ifit3
Emcn			Rpn1
Xaf1			Sf3b6
Stx12			Selenos
Max			Cbx5
Rpl17			Rpl22l1
Smco4			Cacybp
Pnp			Scand1
Ppp1r10			Rpl36al
Wasf2			Prnp
Wars			Tomm7
Zmiz1			Snrpf
Eef1a1			Hspa5
Snu13			Ndufa12
Jag2			Bola3
Irf2bpl			Rcn2
Tpd52			Ptges3
Sh3glb1			Hsbp1
Pim3			Ubl5
Mfsd2a			Lman1
Rpl23			Socs3
Rpl18a			Ppdpf
Robo4			Erh
Rpl29			Snrpd2
Rnf144b			Eea1
Ucp2			Ranbp1
Rps11			Sec61b
Srgap2			Sf3b5
Anp32a			Syne1
Hexim1			Mdh1
Rpl26			Ifit3b
Slc38a3			Sec61g
Ctsh			Ndufb10
Rpl15			S100a10
Cd74			Atp5e
Tgm2			Zbtb20
Sec14l1			Dad1
Snx3			Slirp
Gbp2			Snrpg
Sod1			Rnase4
Msn			Saraf
Fcho2			Ccdc59
Mindy1			Pnisr
F11r			Bst2
Clec14a			Snw1
Rps10			Ddx5
Plxna2			Mtch1
Eif3f			Ran
Rpl11			Atp5g1
Slc16a1			Mrpl51
Cmtm8			Atp5g3
Tie1			Hmgn1
Midn			Zc3h15
Bcl2l1			U2surp
Plat			Usmg5
Rpl32			Polr2i
Rps4x			Nisch
Hspa1a			Ndufa3
Pabpc1			Reep5
Adipor2			Fam107a
Rasgrp3			Akap9
Slfn5			Ndufa13
Slc3a2			Zfr
Nampt			Bcas2
Aqp11			Atp6v0e
Gatad2a			Lamp2
Rps18			Ssbp4
Insr			Ptpra
Nfkbiz			Cox4i1
Sash1			H2-Ab1
Arl6ip5			Snrpd3
Gsta4			Cox6c
Heg1			Pea15a
Ctnnd1			Eny2
Phactr4			Ctsb
Ifnar2			Grcc10
Vim			Slc38a2
Rac1			Atp5o.1
Snrk			Ewsr1
Jam2			Ndufb5
Psme1			Ndufa2
Rgcc			Mrps14
Tpm4			Csrp1
Arpc3			Eif1b
Rnf130			H2afy
Tmem50a			Npm1
Nos3			Son
Ppp3ca			Cox6b1
Slc38a2			Anapc13
Dnajb1			Hnrnpdl
Lcn2			Tmem59
Rdx
Chic2
Uaca
Arhgap31
Iqgap1
Tgfb2
Grrp1
Pllp
Mpzl1
Mast4
Ifit1
Cfh
Flnb
Ralbp1
Reep3
Eogt
Tubb5
Lpar6
Fam13c
Nfic
Nfib
Wnk1
Pitpna
Irf7
Arpc2
Tap1
Amotl2
8430408G22Rik
Slc9a3r2
Esyt2
Afdn
Sppl2a
Eif4g2
Tuba1b
Ctdsp2
Hist1h1c
Sdcbp
Sdf4
Bnip3l
Adam15
Tapbp
Hip1
Rab5c
Bnip2
Kif5b
Bhlhe40
Tinagl1
Rtf1
Ltbp4
Rnf213
Pnpla2
S100a16
H2-Aa
Nfe2l2
Osbpl1a
Ets1
Ece1
Klf7
Lima1
Actr3
Luzp1
Srsf5
Dusp3
Sqstm1
Pnrc1
Igtp
Plscr4
Psmb9
Xiap
Ifi47
Aes
Tgtp2
2002-03-01
Eif4a2
Smarca2
Dusp11
Arpc5
Irf2
Hspa1b
Srp14
Txndc17
Ap2b1
Fis1
Tubb2a
Eif3a
