# Supplementary material for: Single cell and spatial transcriptomic analyses reveal microglia-plasma cell crosstalk in the brain during Trypanosoma brucei infection
Source: Nat Commun. 2022 Sep 30;13:5752. doi: 10.1038/s41467-022-33542-z (PMC9525673; doi:10.1038/s41467-022-33542-z)
Supplement: Supplementary file 8 — Supplementary Data 5 [file 41467_2022_33542_MOESM8_ESM.xlsx]

## Sheet: Sheet1
Supplementary table 5 - Marker genes identified for principle component analysis that were used to spatial transcriptional clusters identified in the 10X Visium dataset (resolution = 0.4)
Each table represents results from each of the time points included in the analysis
Naïve mouse brain									Infected mouse brain 25dpi										Infected mouse brain 45dpi										T. brucei-specific genes detected at 45dpi
Genes	p_val	avg_log2FC	pct.1	pct.2	p_val_adj	cluster	gene		Genes	p_val	avg_log2FC	pct.1	pct.2	p_val_adj	cluster	gene			Genes	p_val	avg_log2FC	pct.1	pct.2	p_val_adj	cluster	gene			Genes	p_val	avg_log2FC	pct.1	pct.2	p_val_adj	cluster	gene
Cnp	1.18024e-146	2.81319	1	0.912	2.07015e-142	0	Cnp		Prkcd	0	1.50933	0.728	0.1	0	0	Prkcd			Zfyve28	1.86035e-24	0.410019	0.607	0.32	4.49312e-20	0	Zfyve28			Tb927.1.45403	7.67588e-21	3.32312	0.97	0.718	1.85388e-16	17	Tb927.1.4540
Plp1	1.46031e-146	2.98848	1	0.981	2.56139e-142	0	Plp1		Tcf7l2	1.39045e-263	0.932375	0.549	0.046	2.17188e-259	0	Tcf7l2			Zfp523	3.44805e-10	0.313764	0.679	0.525	8.32772e-06	0	Zfp523			Tb927.1.23903	1.48407e-22	2.96097	1	0.489	3.58432e-18	17	Tb927.1.2390
Mal	3.06261e-146	2.87469	1	0.849	5.37181e-142	0	Mal		Pcp4	4.94972e-233	1.52891	0.832	0.28	7.73147e-229	0	Pcp4			Zfp462	1.0656e-10	0.255535	0.336	0.18	2.57363e-06	0	Zfp462			Tb927.9.125703	2.49408e-27	2.72779	0.939	0.283	6.02371e-23	17	Tb927.9.12570
Ppp1r14a	4.05504e-146	2.3086	1	0.637	7.11253e-142	0	Ppp1r14a		Cit	7.15221e-174	0.801303	0.584	0.119	1.11718e-169	0	Cit			Zfp365	3.23407e-12	0.276043	0.964	0.872	7.81092e-08	0	Zfp365			Tb1.NT.273	1.18782e-24	2.64726	1	0.425	2.86881e-20	17	Tb1.NT.27
Cryab	5.26176e-146	2.43264	1	0.944	9.22913e-142	0	Cryab		Ntng1	3.14158e-160	0.541627	0.345	0.027	4.90715e-156	0	Ntng1			Zfp180	1.26946e-24	0.471079	0.625	0.35	3.06601e-20	0	Zfp180			Tb927.6.42803	2.36248e-33	2.63675	0.97	0.24	5.70586e-29	17	Tb927.6.4280
Mobp	9.27443e-146	2.88364	1	0.961	1.62674e-141	0	Mobp		Ramp3	3.43175e-150	0.586098	0.364	0.038	5.36039e-146	0	Ramp3			Zcchc14	3.75197e-12	0.313709	0.575	0.385	9.06175e-08	0	Zcchc14			Tb927.7.68603	8.84704e-34	2.61302	0.97	0.245	2.13674e-29	17	Tb927.7.6860
Gatm	9.35469e-146	2.39565	1	0.774	1.64081e-141	0	Gatm		Pdp1	4.88694e-150	0.67642	0.46	0.077	7.6334e-146	0	Pdp1			Ypel2	4.61236e-23	0.451961	0.607	0.34	1.11398e-18	0	Ypel2			Tb927.8.35303	7.26891e-32	2.5984	0.909	0.214	1.75559e-27	17	Tb927.8.3530
Mbp	9.58521e-146	2.71252	1	0.998	1.68125e-141	0	Mbp		Tnnt1	1.35807e-149	0.50765	0.288	0.015	2.12131e-145	0	Tnnt1			Xist	3.93696e-14	0.367747	0.75	0.554	9.50856e-10	0	Xist			Tb927.5.18103	2.95137e-44	2.25203	0.97	0.166	7.12814e-40	17	Tb927.5.1810
Fth1	1.73606e-145	2.23181	1	1	3.04504e-141	0	Fth1		Ptpn3	3.68714e-146	0.579719	0.36	0.039	5.75932e-142	0	Ptpn3			Wipf3	1.06466e-53	0.770686	0.932	0.674	2.57136e-49	0	Wipf3			Tb927.11.119753	5.99776e-41	2.24622	0.939	0.168	1.44858e-36	17	Tb927.11.11975
Cldn11	9.8807e-145	2.47478	1	0.725	1.73307e-140	0	Cldn11		Adarb1	6.04138e-145	0.760953	0.535	0.121	9.43664e-141	0	Adarb1			Wfs1	6.36889e-51	1.01569	0.829	0.507	1.53821e-46	0	Wfs1			Tb927.3.50502	7.41712e-31	2.12486	0.909	0.21	1.79138e-26	17	Tb927.3.5050
Mog	9.88291e-145	2.43912	1	0.696	1.73346e-140	0	Mog		Plekhg1	2.82343e-144	0.48288	0.314	0.024	4.41019e-140	0	Plekhg1			Wdr17	9.15307e-12	0.253228	0.361	0.19	2.21065e-07	0	Wdr17			Tb927.1.51003	4.36941e-28	2.02911	0.909	0.231	1.0553e-23	17	Tb927.1.5100
Trf	2.39019e-144	2.66532	1	0.885	4.19239e-140	0	Trf		Nsmf	5.15132e-139	0.974046	0.741	0.314	8.04637e-135	0	Nsmf			Vrk1	2.66318e-34	0.551488	0.561	0.25	6.4321e-30	0	Vrk1			Tb927.11.95902	4.88436e-51	2.01635	0.879	0.109	1.17967e-46	17	Tb927.11.9590
Mag	8.15728e-144	2.56596	1	0.809	1.43079e-139	0	Mag		Synpo2	2.24308e-136	0.401776	0.277	0.017	3.50369e-132	0	Synpo2			Utrn	1.5569e-06	0.257452	0.471	0.343	0.0376022	0	Utrn			Tb927.10.45703	7.70652e-47	1.99415	0.97	0.14	1.86128e-42	17	Tb927.10.4570
Plekhb1	1.9953e-143	2.38522	1	0.935	3.49975e-139	0	Plekhb1		Gabrd	4.7465e-131	0.525249	0.354	0.044	7.41403e-127	0	Gabrd			Usp3	9.46473e-16	0.326647	0.525	0.298	2.28592e-11	0	Usp3			Tb927.2.32703	6.67311e-33	1.98962	0.879	0.179	1.61169e-28	17	Tb927.2.3270
Qdpr	1.12978e-142	2.23444	1	0.957	1.98163e-138	0	Qdpr		Rora	2.69445e-130	0.549239	0.371	0.052	4.20873e-126	0	Rora			Unc13c	1.74188e-12	0.264184	0.525	0.308	4.20698e-08	0	Unc13c			Tb11.v5.05852	4.60654e-49	1.86579	0.909	0.118	1.11257e-44	17	Tb11.v5.0585
Opalin	1.66649e-142	2.10658	0.996	0.535	2.92303e-138	0	Opalin		Uchl1	6.48081e-129	0.951124	0.893	0.559	1.0123e-124	0	Uchl1			Ubl3	3.35717e-11	0.266931	0.971	0.951	8.10823e-07	0	Ubl3			Tb927.8.67303	5.83313e-41	1.7809	0.848	0.129	1.40882e-36	17	Tb927.8.6730
Tubb4a	4.05482e-142	1.82365	1	0.988	7.11215e-138	0	Tubb4a		Amotl1	8.82047e-124	0.540461	0.382	0.06	1.37776e-119	0	Amotl1			Tyro3	5.6319e-30	0.60119	0.746	0.47	1.36022e-25	0	Tyro3			Tb927.8.54701	3.22399e-43	1.75969	0.939	0.148	7.78659e-39	17	Tb927.8.5470
2004-09-01	2.264e-141	2.22299	1	0.872	3.97106e-137	0	2004-09-01		Ccdc136	4.93953e-117	0.607364	0.454	0.102	7.71555e-113	0	Ccdc136			Tsnax	1.3375e-10	0.265006	0.936	0.857	3.23034e-06	0	Tsnax			Tb927.10.39303	1.24299e-31	1.7232	0.818	0.146	3.00206e-27	17	Tb927.10.3930
Apod	2.62701e-140	2.68654	1	0.9	4.60778e-136	0	Apod		Ptpn4	2.51972e-100	0.450138	0.314	0.049	3.93581e-96	0	Ptpn4			Trnp1	6.77716e-38	0.583924	0.982	0.858	1.63682e-33	0	Trnp1			Tb927.10.11002	1.06878e-30	1.71414	0.818	0.16	2.58132e-26	17	Tb927.10.1100
Aplp1	1.5586e-139	1.29773	1	1	2.73379e-135	0	Aplp1		Zic1	1.90996e-91	0.363527	0.259	0.033	2.98336e-87	0	Zic1			Trim11	1.57737e-11	0.288073	0.454	0.273	3.80966e-07	0	Trim11			Tb927.7.75303	4.38778e-34	1.7102	0.879	0.159	1.05974e-29	17	Tb927.7.7530
Pllp	8.27097e-139	2.12471	1	0.639	1.45073e-134	0	Pllp		Rims3	4.91106e-91	0.494363	0.421	0.108	7.67108e-87	0	Rims3			Trank1	2.95285e-14	0.424507	0.639	0.447	7.13172e-10	0	Trank1			Tb927.10.20101	2.17999e-42	1.71011	0.818	0.11	5.26511e-38	17	Tb927.10.2010
Tmem88b	1.56878e-138	1.95919	0.975	0.487	2.75164e-134	0	Tmem88b		Ndrg4	1.39721e-85	0.774888	0.798	0.503	2.18245e-81	0	Ndrg4			Traip	4.74809e-22	0.325082	0.368	0.144	1.14676e-17	0	Traip			Tb927.11.43002	1.67515e-49	1.67921	0.909	0.111	4.04582e-45	17	Tb927.11.4300
Ndrg1	1.96852e-138	2.12632	0.992	0.689	3.45278e-134	0	Ndrg1		Zdhhc22	3.02203e-82	0.356722	0.262	0.04	4.72041e-78	0	Zdhhc22			Tpm1	6.75512e-37	0.559137	0.982	0.86	1.6315e-32	0	Tpm1			Tb11.v5.10353	5.69101e-28	1.64469	0.788	0.157	1.37449e-23	17	Tb11.v5.1035
Scd2	3.49107e-138	1.45164	1	1	6.12333e-134	0	Scd2		Slc17a6	1.39425e-78	0.472209	0.367	0.092	2.17782e-74	0	Slc17a6			Tpbg	1.00228e-17	0.306941	0.336	0.139	2.42071e-13	0	Tpbg			Tb927.11.97302	5.70503e-38	1.64225	0.818	0.119	1.37788e-33	17	Tb927.11.9730
Car2	3.57159e-138	2.0961	1	0.957	6.26457e-134	0	Car2		Dlgap3	1.06871e-77	0.545628	0.496	0.174	1.66933e-73	0	Dlgap3			Tomm70a	7.73699e-39	0.672095	0.957	0.829	1.86864e-34	0	Tomm70a			Tb11.v5.04981	1.50989e-41	1.58821	0.818	0.111	3.64668e-37	17	Tb11.v5.0498
Csrp1	1.54147e-137	2.00973	1	0.889	2.70374e-133	0	Csrp1		Hrh3	1.25624e-74	0.401818	0.295	0.061	1.96224e-70	0	Hrh3			Tomm20	1.84151e-17	0.306706	0.996	0.994	4.44762e-13	0	Tomm20			Tb927.5.8103	7.63936e-27	1.56046	0.879	0.208	1.84506e-22	17	Tb927.5.810
Tpt1	2.83813e-137	1.13223	1	1	4.97808e-133	0	Tpt1		Kctd17	2.79613e-73	0.608824	0.494	0.19	4.36755e-69	0	Kctd17			Tmod1	1.27797e-36	0.658208	0.668	0.334	3.08655e-32	0	Tmod1			Tb927.9.130702	1.89261e-45	1.55483	0.909	0.124	4.57104e-41	17	Tb927.9.13070
Tspan2	1.43488e-136	2.07817	0.996	0.664	2.51679e-132	0	Tspan2		Nrip3	1.04656e-69	0.446436	0.389	0.116	1.63473e-65	0	Nrip3			Tmem158	2.7707e-143	1.88412	0.996	0.593	6.6918e-139	0	Tmem158			Tb927.11.112302	1.28091e-45	1.55297	0.818	0.097	3.09365e-41	17	Tb927.11.11230
Tmem63a	1.98914e-136	1.64804	0.917	0.31	3.48895e-132	0	Tmem63a		Ogfrl1	1.54613e-68	0.499907	0.438	0.151	2.41506e-64	0	Ogfrl1			Tmeff1	1.87737e-13	0.318157	0.771	0.559	4.53424e-09	0	Tmeff1			Tb927.1.38301	1.27097e-47	1.53811	0.848	0.102	3.06964e-43	17	Tb927.1.3830
Bcas1	2.01953e-136	2.13205	1	0.766	3.54225e-132	0	Bcas1		Atp2a2	1.54468e-66	0.666557	0.733	0.458	2.4128e-62	0	Atp2a2			Tlnrd1	1.70779e-17	0.32041	0.511	0.271	4.12465e-13	0	Tlnrd1			Tb927.7.75101	1.813e-36	1.53574	0.758	0.106	4.37876e-32	17	Tb927.7.7510
Slc44a1	2.45942e-136	1.88391	0.992	0.617	4.31382e-132	0	Slc44a1		Ywhaz	4.03804e-65	0.646905	0.848	0.637	6.30741e-61	0	Ywhaz			Tle4	1.22256e-13	0.326296	0.629	0.411	2.95273e-09	0	Tle4			Tb927.1.38501	2.41092e-32	1.52883	0.788	0.126	5.82286e-28	17	Tb927.1.3850
Evi2a	8.08424e-136	1.82495	0.963	0.461	1.41798e-131	0	Evi2a		Cplx1	5.7534e-65	0.643162	0.707	0.397	8.98681e-61	0	Cplx1			Tle1	1.48241e-08	0.263532	0.568	0.409	0.000358032	0	Tle1			Tb11.v5.02952	1.42762e-36	1.50408	0.848	0.132	3.44799e-32	17	Tb11.v5.0295
Anln	1.36363e-135	1.64976	0.868	0.252	2.39181e-131	0	Anln		Plcb4	1.36217e-63	0.346119	0.256	0.053	2.12771e-59	0	Plcb4			Tiam2	3.26274e-52	0.751835	0.621	0.232	7.88017e-48	0	Tiam2			Tb927.10.113903	1.98949e-37	1.48569	0.848	0.131	4.80502e-33	17	Tb927.10.11390
Ptma	1.69514e-135	1.6077	1	0.999	2.97327e-131	0	Ptma		Ldhb	3.78428e-63	0.648105	0.76	0.498	5.91104e-59	0	Ldhb			Tgfa	4.45357e-53	0.726436	0.696	0.287	1.07563e-48	0	Tgfa			Tb927.11.1530	1.01897e-35	1.48043	0.758	0.11	2.46103e-31	17	Tb927.11.1530
Rhog	5.70643e-134	1.8676	0.959	0.469	1.00091e-129	0	Rhog		Spock1	8.75644e-62	0.559529	0.535	0.238	1.36776e-57	0	Spock1			Tesc	1.59759e-104	1.2637	0.943	0.496	3.85851e-100	0	Tesc			Tb927.7.40601	1.34875e-50	1.47062	0.788	0.082	3.2575e-46	17	Tb927.7.4060
Pacs2	1.158e-133	1.93708	1	0.784	2.03114e-129	0	Pacs2		Bok	4.05762e-60	0.382991	0.328	0.093	6.33801e-56	0	Bok			Tef	2.04493e-14	0.322895	0.968	0.922	4.93893e-10	0	Tef			Tb11.v5.0559	1.6339e-35	1.46641	0.758	0.109	3.94619e-31	17	Tb11.v5.0559
Ermn	1.05842e-132	2.12099	0.963	0.526	1.85647e-128	0	Ermn		Kcnc2	6.24191e-59	0.406934	0.319	0.092	9.74987e-55	0	Kcnc2			Tceal6	1.32077e-10	0.281921	0.846	0.7	3.18993e-06	0	Tceal6			Tb927.10.73402	1.97295e-40	1.46522	0.788	0.103	4.76508e-36	17	Tb927.10.7340
Gjb1	2.31109e-132	1.43942	0.872	0.256	4.05365e-128	0	Gjb1		Ckb	8.34745e-52	0.470273	0.967	0.895	1.30387e-47	0	Ckb			Tbc1d8	5.06402e-43	0.677126	0.579	0.237	1.22306e-38	0	Tbc1d8			Tb927.10.148901	1.58138e-30	1.46014	0.788	0.135	3.81936e-26	17	Tb927.10.14890
Gltp	1.47642e-131	1.80264	0.975	0.557	2.58964e-127	0	Gltp		Slc24a3	1.3697e-51	0.370954	0.311	0.096	2.13947e-47	0	Slc24a3			Tbc1d16	1.79477e-25	0.558292	0.6	0.335	4.33472e-21	0	Tbc1d16			Tb927.10.145802	9.17974e-40	1.44664	0.818	0.112	2.21709e-35	17	Tb927.10.14580
Gpr37	2.05433e-131	1.9374	0.967	0.559	3.6033e-127	0	Gpr37		Rap1gap	4.4884e-50	0.441243	0.422	0.174	7.01088e-46	0	Rap1gap			Tacc1	2.60986e-10	0.278475	0.904	0.753	6.30334e-06	0	Tacc1			Tb927.11.7401	1.26383e-36	1.44191	0.788	0.115	3.05239e-32	17	Tb927.11.740
Qk	2.60448e-131	1.70727	1	0.938	4.56825e-127	0	Qk		Ildr2	5.6703e-50	0.318365	0.256	0.067	8.85701e-46	0	Ildr2			Tac1	8.08925e-160	2.46244	0.993	0.472	1.95372e-155	0	Tac1			Tb927.2.370	1.08482e-30	1.43908	0.727	0.115	2.62005e-26	17	Tb927.2.370
Cmtm5	1.51002e-128	1.83957	0.992	0.72	2.64857e-124	0	Cmtm5		Atp6ap2	6.93057e-50	0.501023	0.542	0.282	1.08256e-45	0	Atp6ap2			Syt6	7.02323e-39	0.455511	0.411	0.122	1.69625e-34	0	Syt6			Tb927.11.82002	2.28197e-35	1.43673	0.788	0.117	5.51141e-31	17	Tb927.11.8200
Fa2h	1.17822e-127	1.94969	0.95	0.466	2.0666e-123	0	Fa2h		Cck	4.11667e-49	0.447407	0.571	0.277	6.43024e-45	0	Cck			Synpr	1.20748e-15	0.308753	0.736	0.513	2.91631e-11	0	Synpr			Tb927.8.61801	9.21657e-38	1.39367	0.758	0.1	2.22598e-33	17	Tb927.8.6180
Actb	3.87133e-127	1.0743	1	1	6.79032e-123	0	Actb		Nefh	8.19032e-49	0.331564	0.283	0.082	1.27933e-44	0	Nefh			Syne1	9.32246e-11	0.268558	0.825	0.618	2.25156e-06	0	Syne1			Tb927.5.1780	6.63376e-48	1.37499	0.788	0.083	1.60219e-43	17	Tb927.5.1780
Gna12	4.52626e-126	1.6806	0.996	0.722	7.93905e-122	0	Gna12		Scrt1	1.58763e-48	0.436143	0.408	0.166	2.47987e-44	0	Scrt1			Syndig1l	2.45919e-142	1.02251	0.693	0.114	5.93943e-138	0	Syndig1l			Tb927.8.6450	3.68597e-41	1.37489	0.788	0.1	8.90236e-37	17	Tb927.8.6450
Prr18	4.51931e-123	1.70067	0.942	0.484	7.92687e-119	0	Prr18		Gabbr2	1.71857e-48	0.379128	0.384	0.147	2.68441e-44	0	Gabbr2			Sv2c	4.38758e-63	0.845719	0.696	0.266	1.05969e-58	0	Sv2c			Tb927.8.67601	1.39001e-51	1.36476	0.848	0.091	3.35715e-47	17	Tb927.8.6760
Litaf	8.14379e-123	1.69179	0.938	0.419	1.42842e-118	0	Litaf		Rasgrp1	6.60933e-48	0.405812	0.354	0.128	1.03238e-43	0	Rasgrp1			Sun2	6.38374e-12	0.324213	0.5	0.317	1.5418e-07	0	Sun2			Tb927.11.59502	4.31628e-36	1.36234	0.818	0.124	1.04247e-31	17	Tb927.11.5950
Olig1	2.39537e-122	1.71752	1	0.851	4.20148e-118	0	Olig1		Thy1	1.01867e-47	0.547179	0.718	0.479	1.59116e-43	0	Thy1			Sumo3	2.38785e-17	0.382527	0.975	0.925	5.76712e-13	0	Sumo3			Tb927.7.7040	2.0001e-64	1.36183	0.818	0.066	4.83065e-60	17	Tb927.7.7040
Tppp3	3.43233e-122	1.85572	0.983	0.678	6.0203e-118	0	Tppp3		Pcp4l1	2.41973e-47	0.387979	0.34	0.12	3.77961e-43	0	Pcp4l1			Strn	2.61484e-71	1.04223	0.829	0.419	6.31536e-67	0	Strn			Tb927.10.1902	3.64234e-49	1.36136	0.818	0.089	8.79697e-45	17	Tb927.10.190
Stmn4	4.86018e-122	1.37749	1	0.983	8.52476e-118	0	Stmn4		Rab3c	6.30556e-46	0.393014	0.364	0.14	9.84929e-42	0	Rab3c			Strip2	1.12621e-75	0.850133	0.689	0.218	2.72002e-71	0	Strip2			Tb927.5.16103	3.13295e-40	1.3594	0.879	0.125	7.56669e-36	17	Tb927.5.1610
Lamp1	6.52733e-122	1.29665	1	0.985	1.14489e-117	0	Lamp1		Spock2	4.21546e-45	0.454236	0.564	0.301	6.58456e-41	0	Spock2			Stk32c	4.7729e-08	0.285268	0.607	0.471	0.00115275	0	Stk32c			Tb927.2.59101	6.09481e-47	1.35701	0.818	0.092	1.47202e-42	17	Tb927.2.5910
Gjc2	7.17071e-122	1.4295	0.839	0.243	1.25774e-117	0	Gjc2		Slc24a2	2.60005e-43	0.537291	0.461	0.234	4.06128e-39	0	Slc24a2			Stk32a	8.36225e-50	0.314892	0.254	0.035	2.01965e-45	0	Stk32a			Tb927.10.10901	1.20465e-50	1.35614	0.818	0.084	2.90947e-46	17	Tb927.10.1090
Cers2	1.45412e-121	1.66408	0.967	0.571	2.55052e-117	0	Cers2		Hlf	2.38522e-41	0.284362	0.275	0.088	3.72572e-37	0	Hlf			Stard10	3.70986e-25	0.543224	0.761	0.539	8.96005e-21	0	Stard10			Tb927.10.98002	2.65659e-34	1.35492	0.758	0.111	6.4162e-30	17	Tb927.10.9800
Cd81	1.51936e-121	1.23739	1	0.999	2.66495e-117	0	Cd81		Ncdn	2.02442e-40	0.469699	0.72	0.499	3.16215e-36	0	Ncdn			St8sia3	3.80361e-104	1.33291	0.957	0.674	9.18649e-100	0	St8sia3			Tb927.10.113001	7.68426e-42	1.35273	0.758	0.089	1.8559e-37	17	Tb927.10.11300
Psat1	4.38322e-121	1.79169	0.979	0.741	7.68817e-117	0	Psat1		Prkcg	2.13428e-40	0.345898	0.325	0.123	3.33374e-36	0	Prkcg			Sptbn2	1.57192e-28	0.463785	0.996	0.884	3.7965e-24	0	Sptbn2			Tb927.8.11101	1.03111e-36	1.34176	0.818	0.12	2.49034e-32	17	Tb927.8.1110
Efnb3	9.59462e-121	1.68959	0.996	0.691	1.6829e-116	0	Efnb3		Ppp2r5d	2.60388e-40	0.31819	0.272	0.09	4.06726e-36	0	Ppp2r5d			Sptb	1.02372e-17	0.395755	0.714	0.483	2.47248e-13	0	Sptb			Tb927.6.50401	1.01133e-30	1.32644	0.727	0.112	2.44257e-26	17	Tb927.6.5040
Rnf13	9.69139e-121	1.63188	0.996	0.834	1.69987e-116	0	Rnf13		Ywhah	4.14011e-40	0.492104	0.707	0.49	6.46686e-36	0	Ywhah			Spry2	2.47335e-14	0.312152	0.507	0.291	5.97364e-10	0	Spry2			Tb927.3.2960	2.88086e-37	1.32575	0.697	0.086	6.95785e-33	17	Tb927.3.2960
Il33	2.07554e-120	1.7823	0.979	0.643	3.6405e-116	0	Il33		Trnp1	5.20884e-40	0.370954	0.373	0.158	8.13621e-36	0	Trnp1			Spock3	1.15301e-59	0.825918	0.964	0.739	2.78474e-55	0	Spock3			Tb11.v5.0752	2.04828e-78	1.31547	0.879	0.06	4.947e-74	17	Tb11.v5.0752
Tsc22d4	5.5087e-119	1.44837	1	0.939	9.66225e-115	0	Tsc22d4		Gabbr1	1.53572e-39	0.456007	0.665	0.43	2.39879e-35	0	Gabbr1			Speg	5.62479e-13	0.346831	0.736	0.546	1.3585e-08	0	Speg			Tb927.11.32302	5.11928e-50	1.31519	0.788	0.08	1.23641e-45	17	Tb927.11.3230
Aspa	5.88602e-119	1.55731	0.897	0.368	1.03241e-114	0	Aspa		Syt7	2.23344e-38	0.381034	0.396	0.179	3.48864e-34	0	Syt7			Spata2l	1.47914e-29	0.492145	0.582	0.275	3.57242e-25	0	Spata2l			Tb927.10.15760	1.8131e-48	1.31519	0.788	0.083	4.37899e-44	17	Tb927.10.15760
Lpar1	8.36157e-119	1.47226	0.851	0.276	1.46662e-114	0	Lpar1		Atp1a3	3.15791e-37	0.441777	0.853	0.681	4.93266e-33	0	Atp1a3			Sowaha	3.36152e-68	0.940349	0.85	0.42	8.11875e-64	0	Sowaha			Tb927.1.1001	1.65928e-40	1.31457	0.758	0.094	4.0075e-36	17	Tb927.1.100
Desi1	1.91603e-118	1.61465	0.996	0.817	3.36071e-114	0	Desi1		Reep2	9.28561e-37	0.321682	0.316	0.125	1.45041e-32	0	Reep2			Snn	2.88632e-11	0.252564	0.954	0.864	6.97104e-07	0	Snn			Tb927.11.10330	2.2699e-46	1.30447	0.758	0.079	5.48226e-42	17	Tb927.11.10330
Bin1	2.94523e-118	1.42516	1	0.965	5.16593e-114	0	Bin1		Lrrn2	2.01221e-36	0.305356	0.267	0.094	3.14307e-32	0	Lrrn2			Smpd3	4.506e-67	0.912701	0.846	0.427	1.08829e-62	0	Smpd3			Tb927.11.7510	1.35113e-44	1.30348	0.788	0.089	3.26324e-40	17	Tb927.11.7510
Gsn	3.45281e-118	1.74626	0.955	0.528	6.05623e-114	0	Gsn		Nrxn1	3.01605e-36	0.362926	0.413	0.197	4.71107e-32	0	Nrxn1			Smg5	1.07137e-08	0.253431	0.629	0.459	0.000258756	0	Smg5			Tb927.9.56901	1.7729e-33	1.30347	0.727	0.102	4.2819e-29	17	Tb927.9.5690
Grb14	8.85802e-118	1.63043	0.996	0.617	1.5537e-113	0	Grb14		Rap1gds1	1.73677e-35	0.389148	0.461	0.243	2.71284e-31	0	Rap1gds1			Smarcd3	3.32333e-19	0.456689	0.85	0.676	8.02652e-15	0	Smarcd3			Tb927.3.4090	1.61707e-36	1.3025	0.667	0.079	3.90556e-32	17	Tb927.3.4090
Pla2g16	2.46724e-117	1.60297	0.979	0.679	4.32753e-113	0	Pla2g16		Cyp46a1	3.48129e-34	0.283175	0.308	0.123	5.43777e-30	0	Cyp46a1			Smarcd1	1.59698e-15	0.381021	0.886	0.747	3.85702e-11	0	Smarcd1			Tb927.9.151701	1.55299e-42	1.30005	0.727	0.08	3.75078e-38	17	Tb927.9.15170
Ugt8a	5.64705e-116	1.69308	0.913	0.405	9.90492e-112	0	Ugt8a		Gpc1	6.05056e-33	0.303288	0.306	0.125	9.45097e-29	0	Gpc1			Slmap	1.96829e-22	0.510721	0.807	0.595	4.7538e-18	0	Slmap			Tb927.11.9530	1.57105e-52	1.29718	0.879	0.094	3.7944e-48	17	Tb927.11.9530
Gpm6b	4.76456e-114	1.07536	1	0.994	8.35704e-110	0	Gpm6b		Rgs7bp	7.53276e-33	0.339215	0.314	0.132	1.17662e-28	0	Rgs7bp			Slk	3.99013e-08	0.304546	0.607	0.488	0.000963696	0	Slk			Tb927.1.60	4.74337e-40	1.29655	0.697	0.079	1.14562e-35	17	Tb927.1.60
Taldo1	7.93302e-114	1.40601	1	0.871	1.39145e-109	0	Taldo1		C1qtnf4	7.16473e-31	0.362297	0.434	0.228	1.11913e-26	0	C1qtnf4			Slc6a6	2.7676e-11	0.345509	0.721	0.559	6.68431e-07	0	Slc6a6			Tb927.4.1800	7.55251e-35	1.29533	0.758	0.107	1.82408e-30	17	Tb927.4.1800
Slain1	3.28469e-113	1.72691	0.946	0.614	5.76134e-109	0	Slain1		Adgrb1	1.25744e-29	0.357931	0.448	0.244	1.96412e-25	0	Adgrb1			Slc35d3	3.91213e-121	0.626753	0.411	0.032	9.44857e-117	0	Slc35d3			Tb927.6.4980	3.40662e-47	1.28277	0.788	0.084	8.22768e-43	17	Tb927.6.4980
Abca2	1.14731e-112	1.32048	1	0.925	2.01239e-108	0	Abca2		Cend1	2.49228e-29	0.373866	0.481	0.278	3.89294e-25	0	Cend1			Slc32a1	4.55316e-32	0.590096	0.739	0.415	1.09968e-27	0	Slc32a1			Tb927.9.151901	5.50205e-34	1.27414	0.758	0.11	1.32886e-29	17	Tb927.9.15190
Gjc3	1.43938e-112	1.40816	0.843	0.286	2.52468e-108	0	Gjc3		Ncs1	1.47971e-28	0.314651	0.399	0.202	2.31131e-24	0	Ncs1			Slc25a5	5.45486e-19	0.277116	1	1	1.31746e-14	0	Slc25a5			Tb927.2.17001	7.66174e-38	1.26717	0.727	0.092	1.85046e-33	17	Tb927.2.1700
Sox10	1.98931e-112	1.52574	0.901	0.389	3.48926e-108	0	Sox10		Ina	1.69689e-27	0.277243	0.302	0.136	2.65054e-23	0	Ina			Slc1a3	9.71681e-17	0.314834	1	0.987	2.3468e-12	0	Slc1a3			Tb927.11.14020	8.79809e-44	1.26383	0.758	0.084	2.12491e-39	17	Tb927.11.14020
Slc48a1	2.24119e-112	1.38539	1	0.956	3.93104e-108	0	Slc48a1		6430548M08Rik	3.07097e-27	0.274793	0.283	0.123	4.79686e-23	0	6430548M08Rik			Skil	4.68729e-08	0.307982	0.568	0.442	0.00113207	0	Skil			Tb927.9.143702	1.04581e-46	1.25846	0.788	0.085	2.52584e-42	17	Tb927.9.14370
Phldb1	1.03035e-111	1.56895	0.934	0.548	1.80723e-107	0	Phldb1		Rnf112	1.76231e-26	0.284922	0.325	0.152	2.75273e-22	0	Rnf112			Ski	1.97261e-14	0.3953	0.821	0.692	4.76425e-10	0	Ski			Tb11.v5.0556	7.72623e-49	1.25651	0.818	0.088	1.86604e-44	17	Tb11.v5.0556
Pdlim2	2.94914e-111	1.68094	0.921	0.463	5.17279e-107	0	Pdlim2		App	4.87002e-26	0.378678	0.79	0.679	7.60697e-22	0	App			Six3	5.77718e-62	0.593609	0.554	0.149	1.3953e-57	0	Six3			Tb927.1.4900	1.65593e-40	1.24124	0.818	0.11	3.99939e-36	17	Tb927.1.4900
Myrf	6.33074e-111	1.48979	0.851	0.323	1.11041e-106	0	Myrf		Edil3	1.43379e-25	0.278665	0.309	0.145	2.23958e-21	0	Edil3			Sipa1l1	4.65431e-27	0.493674	0.882	0.627	1.12411e-22	0	Sipa1l1			Tb11.v5.04561	1.20398e-33	1.24103	0.697	0.092	2.90786e-29	17	Tb11.v5.0456
Tnfaip6	3.23587e-110	1.33319	0.81	0.248	5.67572e-106	0	Tnfaip6		Ndrg2	2.34458e-25	0.350918	0.764	0.613	3.66224e-21	0	Ndrg2			Shisa9	9.06434e-10	0.271283	0.529	0.355	2.18922e-05	0	Shisa9			Tb07.11L3.1001	6.28275e-36	1.24029	0.758	0.105	1.51741e-31	17	Tb07.11L3.100
Carhsp1	2.52903e-109	1.64268	0.909	0.47	4.43592e-105	0	Carhsp1		Sncb	3.8166e-25	0.329797	0.673	0.484	5.96153e-21	0	Sncb			Shisa7	8.17589e-18	0.430533	0.625	0.385	1.97464e-13	0	Shisa7			Tb927.11.2610	7.11778e-32	1.2391	0.697	0.099	1.71909e-27	17	Tb927.11.2610
Fez1	4.67513e-108	1.24955	0.996	0.952	8.20017e-104	0	Fez1		Atp2b1	8.65538e-25	0.346494	0.376	0.204	1.35197e-20	0	Atp2b1			Shank3	1.16805e-11	0.280605	0.557	0.366	2.82108e-07	0	Shank3			Tb927.6.46901	9.11136e-32	1.23862	0.697	0.099	2.20058e-27	17	Tb927.6.4690
Ttyh2	7.98397e-108	1.39408	0.847	0.301	1.40039e-103	0	Ttyh2		Kndc1	1.19665e-24	0.263096	0.285	0.131	1.86916e-20	0	Kndc1			Sh3rf2	3.08588e-125	0.4522	0.286	0.007	7.45301e-121	0	Sh3rf2			Tb11.v5.0516	8.21806e-52	1.23862	0.788	0.074	1.98483e-47	17	Tb11.v5.0516
Phgdh	5.1273e-105	1.4122	0.967	0.678	8.99328e-101	0	Phgdh		Slc6a17	1.58558e-24	0.279317	0.335	0.168	2.47667e-20	0	Slc6a17			Sh3bgrl3	8.26519e-16	0.258077	1	0.998	1.99621e-11	0	Sh3bgrl3			Tb927.9.151102	4.24882e-41	1.23766	0.788	0.098	1.02618e-36	17	Tb927.9.15110
Clic4	1.07165e-104	1.4429	0.946	0.547	1.87968e-100	0	Clic4		Rab6b	5.94565e-24	0.365261	0.607	0.429	9.28711e-20	0	Rab6b			Sh2d5	4.65553e-56	0.918319	0.861	0.546	1.1244e-51	0	Sh2d5			Tb927.8.60302	1.78859e-41	1.2367	0.788	0.096	4.31979e-37	17	Tb927.8.6030
Plekhh1	3.98105e-103	1.44545	0.835	0.314	6.98275e-99	0	Plekhh1		Kcnc1	2.09611e-23	0.294665	0.309	0.152	3.27412e-19	0	Kcnc1			Sez6	2.00448e-111	1.38524	0.979	0.7	4.84122e-107	0	Sez6			Tb927.11.97101	4.03543e-37	1.23224	0.697	0.083	9.74637e-33	17	Tb927.11.9710
Pip4k2a	4.96484e-103	1.41409	0.959	0.642	8.70834e-99	0	Pip4k2a		Nsg1	1.40668e-22	0.303571	0.439	0.263	2.19724e-18	0	Nsg1			Sesn3	3.86262e-17	0.406139	0.804	0.661	9.32901e-13	0	Sesn3			Tb11.v5.06271	4.54151e-34	1.22979	0.667	0.084	1.09686e-29	17	Tb11.v5.0627
Sirt2	5.28463e-103	1.40844	1	0.889	9.26924e-99	0	Sirt2		Cpe	2.28035e-22	0.288341	0.941	0.865	3.56191e-18	0	Cpe			Sertad4	1.45587e-22	0.401701	0.404	0.173	3.51622e-18	0	Sertad4			Tb927.4.21801	4.41904e-49	1.22784	0.818	0.087	1.06729e-44	17	Tb927.4.2180
Gfap	7.07165e-103	1.71861	0.926	0.481	1.24037e-98	0	Gfap		Atp2b2	1.39881e-21	0.292049	0.386	0.221	2.18495e-17	0	Atp2b2			Serpina9	9.26898e-94	0.460609	0.321	0.025	2.23865e-89	0	Serpina9			Tb927.9.13650	8.43742e-40	1.22203	0.697	0.078	2.03781e-35	17	Tb927.9.13650
Tmbim1	1.52798e-102	1.43014	0.93	0.507	2.68008e-98	0	Tmbim1		Rgs4	3.2243e-21	0.256077	0.315	0.162	5.03636e-17	0	Rgs4			Selenow	1.79388e-49	0.454549	1	1	4.33259e-45	0	Selenow			Tb927.1.31801	9.6143e-50	1.2191	0.758	0.073	2.32205e-45	17	Tb927.1.3180
Lgi3	1.52362e-101	1.31039	1	0.852	2.67243e-97	0	Lgi3		Slc6a11	3.85648e-21	0.275154	0.311	0.16	6.02382e-17	0	Slc6a11			Sec14l1	7.34343e-18	0.38453	0.9	0.741	1.77359e-13	0	Sec14l1			Tb927.11.162801	2.01237e-35	1.21045	0.758	0.105	4.86027e-31	17	Tb927.11.16280
Sez6l2	2.54218e-101	1.13132	1	0.989	4.45898e-97	0	Sez6l2		Acot7	5.21447e-21	0.281647	0.499	0.319	8.14501e-17	0	Acot7			Scrt2	1.99172e-18	0.281824	0.329	0.132	4.81041e-14	0	Scrt2			Tb927.11.42901	1.41795e-46	1.20328	0.758	0.077	3.42463e-42	17	Tb927.11.4290
Rps3	9.8036e-101	0.834197	1	1	1.71955e-96	0	Rps3		Selenom	1.19855e-20	0.279078	0.46	0.286	1.87213e-16	0	Selenom			Scrn1	4.2198e-13	0.34713	0.896	0.805	1.01917e-08	0	Scrn1			Tb927.4.20301	9.98019e-40	1.19837	0.727	0.086	2.41042e-35	17	Tb927.4.2030
Efhd1	2.38874e-100	1.46407	0.872	0.391	4.18985e-96	0	Efhd1		Atp1b1	1.76022e-20	0.33496	0.799	0.663	2.74947e-16	0	Atp1b1			Scn4b	2.68031e-180	2.0747	0.961	0.299	6.47348e-176	0	Scn4b			Tb927.5.630	2.21048e-47	1.19121	0.758	0.076	5.33874e-43	17	Tb927.5.630
Sgk1	2.60678e-100	1.47567	0.983	0.731	4.57228e-96	0	Sgk1		Sptbn1	3.13231e-20	0.323572	0.474	0.311	4.89267e-16	0	Sptbn1			Scamp1	1.97831e-11	0.286582	0.954	0.916	4.77801e-07	0	Scamp1			Tb927.8.82201	4.29816e-37	1.18569	0.727	0.089	1.03809e-32	17	Tb927.8.8220
Enpp2	2.92726e-100	0.90084	1	0.924	5.13441e-96	0	Enpp2		Calm1	3.522e-20	0.301368	0.908	0.804	5.50137e-16	0	Calm1			S100pbp	1.09321e-08	0.254285	0.475	0.322	0.000264033	0	S100pbp			Tb927.10.54801	5.74778e-35	1.18236	0.667	0.08	1.3882e-30	17	Tb927.10.5480
Cd9	3.16123e-100	1.52085	0.959	0.651	5.54479e-96	0	Cd9		Mdh1	3.71884e-20	0.348014	0.671	0.524	5.80883e-16	0	Mdh1			S100a10	7.54514e-15	0.368149	0.854	0.725	1.8223e-10	0	S100a10			Tb927.8.60381	2.29044e-34	1.17161	0.697	0.092	5.53187e-30	17	Tb927.8.6038
Pkp4	4.32581e-100	1.37474	0.992	0.874	7.58748e-96	0	Pkp4		Clstn1	4.55751e-20	0.332998	0.653	0.491	7.11883e-16	0	Clstn1			Ryr3	1.84517e-48	0.596279	0.529	0.175	4.45646e-44	0	Ryr3			Tb927.11.141302	4.89746e-34	1.1664	0.727	0.099	1.18284e-29	17	Tb927.11.14130
Hapln2	6.24143e-100	1.32298	0.818	0.285	1.09475e-95	0	Hapln2		Aldoc	5.20354e-20	0.304975	0.842	0.727	8.12792e-16	0	Aldoc			Rxrg	8.46896e-128	1.13972	0.796	0.192	2.04542e-123	0	Rxrg			Tb927.10.200	1.54967e-40	1.16549	0.667	0.068	3.74277e-36	17	Tb927.10.200
Gng11	9.62407e-100	1.50959	0.971	0.641	1.68806e-95	0	Gng11		Abhd8	7.15688e-20	0.252237	0.37	0.212	1.1179e-15	0	Abhd8			Rragd	4.40363e-30	0.589677	0.739	0.48	1.06356e-25	0	Rragd			Tb927.10.56102	8.13766e-42	1.15976	0.758	0.087	1.96541e-37	17	Tb927.10.5610
Rps12	2.45307e-99	0.797512	1	1	4.30268e-95	0	Rps12		Rhob	9.33922e-20	0.297498	0.421	0.261	1.45879e-15	0	Rhob			Rps6ka5	3.28255e-32	0.532955	0.543	0.238	7.92802e-28	0	Rps6ka5			Tb927.11.4460	5.25772e-46	1.1546	0.758	0.079	1.26984e-41	17	Tb927.11.4460
Tprn	3.19268e-99	1.1749	0.806	0.27	5.59996e-95	0	Tprn		Atp5b	2.10926e-19	0.321547	0.841	0.765	3.29466e-15	0	Atp5b			Rpl31	1.35589e-28	0.300821	1	1	3.27474e-24	0	Rpl31			Tb11.0330	8.3626e-34	1.14919	0.667	0.082	2.01974e-29	17	Tb11.0330
Prdx1	6.489e-98	1.0464	1	0.994	1.13817e-93	0	Prdx1		Nefm	2.63912e-19	0.278906	0.302	0.161	4.12231e-15	0	Nefm			Rnf166	2.02214e-08	0.286003	0.664	0.504	0.000488387	0	Rnf166			Tb927.10.560	2.66103e-34	1.14747	0.758	0.105	6.42693e-30	17	Tb927.10.560
Eef1a1	7.70054e-98	0.591543	1	1	1.35067e-93	0	Eef1a1		Rab3a	6.35431e-19	0.317596	0.643	0.486	9.92542e-15	0	Rab3a			Rnf150	4.03348e-09	0.26571	0.489	0.324	9.74166e-05	0	Rnf150			Tb927.3.33201	1.5529e-43	1.14517	0.818	0.098	3.75057e-39	17	Tb927.3.3320
Trp53inp2	1.0509e-96	1.2158	0.983	0.792	1.84327e-92	0	Trp53inp2		Scg5	2.77473e-18	0.286038	0.473	0.313	4.33413e-14	0	Scg5			Rin1	2.49613e-27	0.472618	0.546	0.257	6.02865e-23	0	Rin1			Tb927.11.65001	2.54345e-35	1.14469	0.727	0.094	6.14293e-31	17	Tb927.11.6500
Wscd1	5.55955e-96	1.42092	0.955	0.683	9.75145e-92	0	Wscd1		Grin1	5.27097e-18	0.257051	0.457	0.29	8.23326e-14	0	Grin1			Ric8b	8.49572e-26	0.545203	0.618	0.354	2.05189e-21	0	Ric8b			Tb927.11.8740	2.51129e-62	1.14394	0.788	0.061	6.06527e-58	17	Tb927.11.8740
Galnt6	1.90142e-95	0.904411	0.599	0.123	3.33509e-91	0	Galnt6		Dynll2	5.41189e-18	0.31669	0.707	0.568	8.45337e-14	0	Dynll2			Rgs9	3.48521e-218	2.42901	0.975	0.244	8.41749e-214	0	Rgs9			Tb927.8.78701	7.19706e-43	1.14233	0.758	0.086	1.73823e-38	17	Tb927.8.7870
Sec11c	6.61959e-95	1.12225	1	0.941	1.16108e-90	0	Sec11c		Snhg11	8.987e-18	0.338766	0.64	0.489	1.40377e-13	0	Snhg11			Rgs8	6.18156e-22	0.495619	0.725	0.491	1.49297e-17	0	Rgs8			Tb927.5.18201	4.01571e-33	1.14233	0.667	0.085	9.69874e-29	17	Tb927.5.1820
Enpp6	7.8939e-95	0.873942	0.512	0.086	1.38459e-90	0	Enpp6		Kif1a	1.27999e-17	0.316124	0.578	0.437	1.99934e-13	0	Kif1a			Rgs7bp	1.89093e-33	0.614487	0.925	0.716	4.56698e-29	0	Rgs7bp			Tb927.2.1210	7.76425e-46	1.13843	0.758	0.079	1.87522e-41	17	Tb927.2.1210
Cntn2	2.73348e-94	1.46314	0.884	0.512	4.79452e-90	0	Cntn2		Dlgap4	1.62985e-17	0.253652	0.347	0.204	2.54582e-13	0	Dlgap4			Rgs4	1.31379e-56	0.860293	0.971	0.844	3.17306e-52	0	Rgs4			Tb11.v5.05371	4.97309e-47	1.1355	0.818	0.089	1.2011e-42	17	Tb11.v5.0537
Nkx6-2	9.07168e-94	1.38357	0.851	0.368	1.59117e-89	0	Nkx6-2		Clip3	1.65154e-15	0.267861	0.48	0.334	2.5797e-11	0	Clip3			Rgs20	5.79386e-20	0.369672	0.443	0.207	1.39933e-15	0	Rgs20			Tb927.3.15101	5.39896e-39	1.12628	0.758	0.092	1.30396e-34	17	Tb927.3.1510
Rplp1	1.05996e-93	0.543762	1	1	1.85916e-89	0	Rplp1		Meg3	5.86398e-15	0.282573	0.756	0.64	9.15954e-11	0	Meg3			Rgs2	3.36669e-27	0.560698	0.846	0.63	8.13122e-23	0	Rgs2			Tb927.5.1110	7.41573e-39	1.11686	0.727	0.086	1.79105e-34	17	Tb927.5.1110
Trim59	1.2286e-93	1.11186	0.731	0.214	2.15497e-89	0	Trim59		Map1b	7.23503e-15	0.296354	0.569	0.437	1.13011e-10	0	Map1b			Rgs14	2.47822e-33	0.581795	0.621	0.3	5.9854e-29	0	Rgs14			Tb927.4.18601	2.42397e-33	1.11425	0.727	0.1	5.85436e-29	17	Tb927.4.1860
S100b	1.35007e-93	1.44196	1	0.966	2.36802e-89	0	S100b		Ndufa4	9.7306e-15	0.31213	0.688	0.569	1.51992e-10	0	Ndufa4			Rem2	7.54698e-105	0.75921	0.561	0.095	1.82275e-100	0	Rem2			Tb927.7.68551	9.55789e-22	1.10037	0.697	0.142	2.30842e-17	17	Tb927.7.6855
Rpl28	1.90127e-93	0.679666	1	1	3.33483e-89	0	Rpl28		Stmn3	1.79545e-14	0.285357	0.543	0.406	2.8045e-10	0	Stmn3			Rbp4	5.04613e-21	0.333788	0.407	0.175	1.21874e-16	0	Rbp4			Tb927.8.1340	6.47293e-57	1.09491	0.727	0.057	1.56334e-52	17	Tb927.8.1340
S100a16	2.64875e-92	1.2299	0.988	0.797	4.64591e-88	0	S100a16		Aplp2	4.58538e-14	0.268925	0.445	0.316	7.16236e-10	0	Aplp2			Rbfox3	2.38042e-10	0.257192	0.875	0.741	5.74919e-06	0	Rbfox3			Tb927.3.570	6.71812e-61	1.09491	0.758	0.058	1.62256e-56	17	Tb927.3.570
Dbi	7.00349e-92	0.914137	1	1	1.22841e-87	0	Dbi		Ctnnb1	1.21976e-13	0.259414	0.501	0.367	1.90527e-09	0	Ctnnb1			Rbfox1	6.48429e-19	0.388376	0.475	0.242	1.56609e-14	0	Rbfox1			Tb927.11.3250	5.8806e-38	1.09306	0.697	0.08	1.42028e-33	17	Tb927.11.3250
Josd2	1.26924e-91	1.40122	0.946	0.69	2.22624e-87	0	Josd2		2900097C17Rik	1.61139e-13	0.254901	0.74	0.619	2.51699e-09	0	2900097C17Rik			Rbck1	1.29086e-15	0.351346	0.836	0.716	3.11768e-11	0	Rbck1			Tb11.v5.0214	3.59442e-45	1.08801	0.727	0.073	8.68124e-41	17	Tb11.v5.0214
Slc12a2	2.53138e-91	1.3883	0.905	0.532	4.44004e-87	0	Slc12a2		Snrpn	3.53764e-12	0.264721	0.627	0.509	5.52579e-08	0	Snrpn			Rasl10b	6.16782e-62	0.91215	0.929	0.68	1.48965e-57	0	Rasl10b			Tb927.11.61401	8.02031e-33	1.08011	0.636	0.077	1.93706e-28	17	Tb927.11.6140
Gstm7	2.66472e-91	1.30983	0.839	0.377	4.67392e-87	0	Gstm7		Ndn	4.56323e-123	1.0086	0.73	0.299	7.12777e-119	1	Ndn			Rasgrp2	1.14263e-65	0.96211	0.757	0.348	2.75968e-61	0	Rasgrp2			Tb927.3.1370	8.51551e-32	1.07568	0.636	0.079	2.05667e-27	17	Tb927.3.1370
Frmd8	3.87453e-91	1.297	0.798	0.301	6.79592e-87	0	Frmd8		Bc1	2.43638e-121	1.12092	0.998	0.968	3.80562e-117	1	Bc1			Rasgrp1	2.63947e-22	0.38338	0.989	0.866	6.37484e-18	0	Rasgrp1			Tb927.11.11360	1.29224e-55	1.07353	0.727	0.058	3.12103e-51	17	Tb927.11.11360
S1pr5	1.4109e-90	1.10464	0.698	0.199	2.47472e-86	0	S1pr5		Nap1l5	1.03135e-91	0.833734	0.736	0.375	1.61097e-87	1	Nap1l5			Rasgef1b	1.24846e-18	0.474223	0.639	0.405	3.01528e-14	0	Rasgef1b			Tb927.11.101601	6.46955e-29	1.06439	0.667	0.096	1.56253e-24	17	Tb927.11.10160
Sema4d	2.80464e-90	1.31536	0.864	0.414	4.91934e-86	0	Sema4d		Scg2	1.30852e-80	0.58413	0.484	0.155	2.0439e-76	1	Scg2			Rasgef1a	4.69824e-42	0.645515	0.936	0.726	1.13472e-37	0	Rasgef1a			Tb927.9.8880	4.22015e-30	1.05527	0.697	0.102	1.01925e-25	17	Tb927.9.8880
Ppp1r16b	1.81834e-89	1.3203	0.917	0.596	3.18937e-85	0	Ppp1r16b		Tmem130	8.21377e-79	0.429424	0.375	0.091	1.28299e-74	1	Tmem130			Rasd2	4.8851e-160	2.35004	1	0.632	1.17985e-155	0	Rasd2			Tb927.9.9210	3.97322e-36	1.04805	0.667	0.077	9.59613e-32	17	Tb927.9.9210
Ywhaq	4.56244e-89	0.834144	1	1	8.00252e-85	0	Ywhaq		Sparc	4.84876e-76	0.724992	0.814	0.474	7.57377e-72	1	Sparc			Rarb	9.25946e-112	0.688221	0.504	0.066	2.23634e-107	0	Rarb			Tb927.10.115401	5.87026e-26	1.03594	0.667	0.108	1.41779e-21	17	Tb927.10.11540
Golga7	9.25099e-88	1.17029	0.979	0.757	1.62262e-83	0	Golga7		Resp18	4.66587e-71	0.520659	0.45	0.146	7.28809e-67	1	Resp18			Rapsn	1.55077e-15	0.272126	0.321	0.141	3.74543e-11	0	Rapsn			Tb927.9.12200	3.23521e-53	1.02696	0.727	0.06	7.81368e-49	17	Tb927.9.12200
Cd82	1.03069e-87	1.24247	0.764	0.262	1.80783e-83	0	Cd82		Zcchc12	1.75092e-67	0.36681	0.291	0.062	2.73493e-63	1	Zcchc12			Rapgef4	1.95366e-10	0.28785	0.968	0.89	4.71849e-06	0	Rapgef4			Tb927.9.15210	1.70647e-44	1.02546	0.727	0.073	4.12146e-40	17	Tb927.9.15210
Arhgef10	2.93272e-87	1.13756	0.777	0.273	5.14398e-83	0	Arhgef10		Calb2	1.00949e-66	0.409413	0.296	0.065	1.57683e-62	1	Calb2			Rap1gap	1.45946e-24	0.433287	0.975	0.831	3.52488e-20	0	Rap1gap			Tb927.11.117251	2.2062e-28	1.01914	0.636	0.09	5.32842e-24	17	Tb927.11.11725
Rpsa	1.1201e-86	0.692708	1	1	1.96466e-82	0	Rpsa		6330403K07Rik	4.073e-66	0.5981	0.503	0.195	6.36202e-62	1	6330403K07Rik			Ramp1	7.65349e-21	0.431567	0.954	0.895	1.84847e-16	0	Ramp1			Tb927.11.3000	7.21932e-54	1.01786	0.697	0.054	1.74361e-49	17	Tb927.11.3000
Itgb4	3.48292e-86	0.943715	0.607	0.14	6.10904e-82	0	Itgb4		Impact	5.45951e-66	0.494424	0.476	0.173	8.52775e-62	1	Impact			Rab40b	1.27579e-41	0.585599	0.7	0.316	3.08129e-37	0	Rab40b			Tb927.10.5030	1.5525e-41	1.01547	0.667	0.066	3.74961e-37	17	Tb927.10.5030
Cyp2j12	7.92693e-86	0.593709	0.401	0.053	1.39038e-81	0	Cyp2j12		Nnat	1.32819e-59	0.441944	0.55	0.221	2.07464e-55	1	Nnat			Rab15	8.55464e-19	0.406361	0.879	0.654	2.06612e-14	0	Rab15			Tb927.6.3750	2.74824e-40	1.01448	0.667	0.067	6.63756e-36	17	Tb927.6.3750
Scd1	1.45769e-85	1.1376	1	0.866	2.55679e-81	0	Scd1		Ahi1	1.54927e-59	0.47727	0.388	0.127	2.41995e-55	1	Ahi1			R3hdm4	8.25299e-14	0.310199	0.936	0.809	1.99326e-09	0	R3hdm4			Tb927.10.32801	1.70535e-33	1.01381	0.697	0.09	4.11877e-29	17	Tb927.10.3280
Ptp4a1	2.96044e-85	1.10881	0.988	0.809	5.1926e-81	0	Ptp4a1		Gap43	1.97888e-58	0.468069	0.419	0.148	3.09101e-54	1	Gap43			Pxdn	1.26281e-11	0.272624	0.407	0.226	3.04994e-07	0	Pxdn			Tb927.9.10230	3.33316e-52	1.00779	0.727	0.062	8.05025e-48	17	Tb927.9.10230
Tmem151a	3.89381e-85	1.05967	1	0.946	6.82974e-81	0	Tmem151a		Lrrc17	7.91327e-58	0.681923	0.701	0.414	1.23605e-53	1	Lrrc17			Pwwp2b	7.18274e-18	0.33809	0.4	0.188	1.73478e-13	0	Pwwp2b			Tb927.2.1920	2.74269e-43	1.00655	0.727	0.076	6.62415e-39	17	Tb927.2.1920
5031439G07Rik	8.18002e-85	1.21565	0.942	0.698	1.43478e-80	0	5031439G07Rik		Zwint	1.89301e-56	0.605349	0.761	0.462	2.95688e-52	1	Zwint			Ptpn5	3.60418e-123	1.4551	0.996	0.817	8.70481e-119	0	Ptpn5			Tb927.11.161301	5.9811e-36	1.00112	0.667	0.076	1.44456e-31	17	Tb927.11.16130
Atp1b3	6.67876e-84	1.11564	0.983	0.812	1.17145e-79	0	Atp1b3		Gaa	2.34323e-55	0.503204	0.576	0.268	3.66012e-51	1	Gaa			Ptms	4.14852e-14	0.251709	0.989	0.979	1.00195e-09	0	Ptms			Tb11.v5.0863	9.18061e-43	1.00028	0.667	0.064	2.2173e-38	17	Tb11.v5.0863
Fgfr2	1.20785e-83	1.16027	0.843	0.39	2.11857e-79	0	Fgfr2		Pnmal2	6.47482e-53	0.460959	0.495	0.209	1.01137e-48	1	Pnmal2			Ptk2b	2.31441e-33	0.50566	0.982	0.836	5.58975e-29	0	Ptk2b			Tb927.7.3680	3.5421e-41	0.999282	0.667	0.066	8.55488e-37	17	Tb927.7.3680
Gab1	3.17167e-83	1.1123	0.777	0.282	5.56311e-79	0	Gab1		Agt	3.75036e-52	0.388312	0.366	0.121	5.85806e-48	1	Agt			Psd	7.65034e-17	0.303719	0.989	0.861	1.84771e-12	0	Psd			Tb927.9.5770	1.40942e-41	0.99235	0.636	0.059	3.40404e-37	17	Tb927.9.5770
Rps9	5.48779e-83	0.765051	1	1	9.62559e-79	0	Rps9		Nrsn2	3.0459e-51	0.341416	0.375	0.126	4.7577e-47	1	Nrsn2			Prrt1	9.27951e-11	0.290439	0.886	0.786	2.24119e-06	0	Prrt1			Tb927.1.5110	1.91507e-67	0.991343	0.818	0.059	4.62527e-63	17	Tb927.1.5110
Hepacam	6.65838e-83	1.1635	0.959	0.666	1.16788e-78	0	Hepacam		Itih3	6.13557e-51	0.310738	0.269	0.068	9.58376e-47	1	Itih3			Prkcz	6.00991e-21	0.414812	0.95	0.88	1.45151e-16	0	Prkcz			Tb927.4.3550	4.75672e-46	0.983314	0.697	0.064	1.14884e-41	17	Tb927.4.3550
Sypl	8.55302e-83	1.26808	0.893	0.577	1.5002e-78	0	Sypl		Timm22	1.42475e-50	0.528326	0.621	0.337	2.22546e-46	1	Timm22			Prkch	3.0013e-14	0.290118	0.468	0.252	7.24874e-10	0	Prkch			Tb927.10.13517	8.37154e-42	0.981314	0.667	0.066	2.0219e-37	17	Tb927.10.13517
Endod1	1.20188e-82	1.2583	0.95	0.759	2.10811e-78	0	Endod1		Pcsk1n	3.00329e-48	0.526341	0.864	0.636	4.69115e-44	1	Pcsk1n			Prkcb	1.87382e-79	0.992886	1	0.931	4.52566e-75	0	Prkcb			Tb927.7.2340	3.13294e-29	0.978972	0.606	0.079	7.56669e-25	17	Tb927.7.2340
Serpinb1a	1.94961e-82	1.23119	0.748	0.26	3.41961e-78	0	Serpinb1a		Slc6a111	5.32959e-48	0.418795	0.393	0.147	8.32481e-44	1	Slc6a11			Prkar2b	1.01071e-28	0.535909	0.6	0.311	2.44107e-24	0	Prkar2b			Tb927.6.45001	7.89136e-37	0.978972	0.697	0.082	1.90592e-32	17	Tb927.6.4500
Tmcc3	1.36746e-81	1.05251	0.736	0.245	2.39852e-77	0	Tmcc3		Hap1	1.31369e-47	0.411757	0.38	0.14	2.05198e-43	1	Hap1			Pptc7	4.40177e-08	0.268079	0.586	0.451	0.00106312	0	Pptc7			Tb927.4.12301	3.62198e-44	0.97782	0.697	0.068	8.74781e-40	17	Tb927.4.1230
Cdc42ep2	7.22099e-81	1.06342	0.707	0.23	1.26656e-76	0	Cdc42ep2		Peg3	6.68428e-47	0.401673	0.369	0.136	1.04409e-42	1	Peg3			Ppp3r1	3.22077e-52	0.675612	1	0.982	7.7788e-48	0	Ppp3r1			Tb927.5.1740	8.59429e-48	0.975828	0.727	0.067	2.07569e-43	17	Tb927.5.1740
Nmral1	1.24682e-80	1.19121	0.764	0.291	2.18692e-76	0	Nmral1		Aldoc1	6.32524e-43	0.544385	0.89	0.72	9.88002e-39	1	Aldoc			Ppp3ca	2.01275e-98	1.09154	1	0.981	4.86119e-94	0	Ppp3ca			Tb927.10.7140	1.85084e-35	0.97533	0.636	0.07	4.47015e-31	17	Tb927.10.7140
Insc	1.34455e-80	0.671591	0.459	0.077	2.35834e-76	0	Insc		Wdr6	6.95078e-43	0.336608	0.353	0.129	1.08571e-38	1	Wdr6			Ppp2r5d	1.83172e-12	0.340314	0.804	0.668	4.42396e-08	0	Ppp2r5d			Tb927.7.6420	1.43468e-41	0.967569	0.636	0.06	3.46503e-37	17	Tb927.7.6420
Wnk1	1.35748e-79	1.13049	0.946	0.696	2.38103e-75	0	Wnk1		Gprasp2	1.02802e-39	0.298254	0.273	0.088	1.60577e-35	1	Gprasp2			Ppp2r2a	1.17679e-19	0.460495	0.875	0.766	2.84219e-15	0	Ppp2r2a			Tb927.8.1990	1.75893e-40	0.964559	0.636	0.061	4.24816e-36	17	Tb927.8.1990
Erbin	2.97827e-79	1.29429	0.851	0.496	5.22388e-75	0	Erbin		Podxl2	5.94637e-37	0.35987	0.374	0.158	9.28823e-33	1	Podxl2			Ppp1r9b	6.91764e-18	0.348069	0.979	0.931	1.67075e-13	0	Ppp1r9b			Tb927.4.3640	2.06156e-37	0.961555	0.636	0.066	4.97908e-33	17	Tb927.4.3640
Dbndd2	3.14891e-79	1.25844	0.86	0.501	5.52319e-75	0	Dbndd2		Maged1	1.63146e-36	0.435322	0.558	0.309	2.54834e-32	1	Maged1			Ppp1r9a	1.12689e-75	0.981265	0.986	0.782	2.72166e-71	0	Ppp1r9a			Tb927.10.12680	5.35403e-34	0.959057	0.606	0.066	1.29311e-29	17	Tb927.10.12680
Aatk	1.05121e-78	1.08235	1	0.864	1.84383e-74	0	Aatk		Fxyd6	7.93053e-36	0.28163	0.273	0.094	1.23875e-31	1	Fxyd6			Ppp1r7	1.55888e-36	0.678016	0.871	0.69	3.765e-32	0	Ppp1r7			Tb927.2.6230	7.48823e-35	0.958945	0.727	0.093	1.80856e-30	17	Tb927.2.6230
Fnbp1	1.79363e-78	1.21818	0.888	0.543	3.14602e-74	0	Fnbp1		Tuba1b	7.98515e-35	0.440924	0.777	0.559	1.24728e-30	1	Tuba1b			Ppp1r2	4.8941e-103	1.13171	0.996	0.953	1.18202e-98	0	Ppp1r2			Tb927.5.42201	9.13447e-29	0.952652	0.667	0.096	2.20616e-24	17	Tb927.5.4220
Selenop	3.05117e-78	0.943241	1	0.974	5.35176e-74	0	Selenop		Slc17a61	3.89054e-34	0.308063	0.301	0.112	6.07703e-30	1	Slc17a6			Ppp1r1b	7.99524e-174	3.22796	1	0.63	1.93101e-169	0	Ppp1r1b			Tb927.10.270	9.61309e-42	0.94902	0.636	0.06	2.32175e-37	17	Tb927.10.270
Kif5a	4.10366e-78	1.21945	1	0.989	7.19783e-74	0	Kif5a		Dzank1	8.10314e-33	0.287252	0.306	0.119	1.26571e-28	1	Dzank1			Ppp1r1a	1.82203e-34	0.518803	0.989	0.893	4.40057e-30	0	Ppp1r1a			Tb927.7.2650	3.34181e-45	0.946889	0.606	0.049	8.07113e-41	17	Tb927.7.2650
Ptgds	5.7151e-78	0.356498	1	0.998	1.00243e-73	0	Ptgds		Vamp1	2.88068e-31	0.315126	0.333	0.139	4.49962e-27	1	Vamp1			Ppp1r16b	5.66094e-22	0.457363	0.861	0.671	1.36723e-17	0	Ppp1r16b			Tb927.10.10140	5.52072e-44	0.946507	0.667	0.062	1.33337e-39	17	Tb927.10.10140
Prr5l	7.55712e-78	0.870823	0.603	0.152	1.32552e-73	0	Prr5l		Zcchc18	9.32154e-31	0.301811	0.383	0.176	1.45603e-26	1	Zcchc18			Ppp1cc	2.63621e-27	0.504432	0.982	0.949	6.36698e-23	0	Ppp1cc			Tb927.7.6100	2.75361e-45	0.94638	0.606	0.049	6.65052e-41	17	Tb927.7.6100
Fis1	1.40805e-77	0.752561	1	0.997	2.46973e-73	0	Fis1		Ndrg21	3.2686e-30	0.443291	0.799	0.61	5.10556e-26	1	Ndrg2			Ppp1ca	1.76183e-50	0.617443	0.993	0.99	4.25516e-46	0	Ppp1ca			Tb927.2.200	4.51596e-37	0.945641	0.667	0.074	1.0907e-32	17	Tb927.2.200
Rps24	3.35518e-77	0.533503	1	1	5.88499e-73	0	Rps24		Abat	1.2058e-29	0.286856	0.388	0.183	1.88346e-25	1	Abat			Pou3f1	1.229e-11	0.277315	0.475	0.281	2.96828e-07	0	Pou3f1			Tb927.10.128501	3.6165e-14	0.939372	0.576	0.142	8.73458e-10	17	Tb927.10.12850
Ftl1	7.00799e-77	0.695466	1	1	1.2292e-72	0	Ftl1		Rtl8a	1.34699e-29	0.32291	0.469	0.251	2.10399e-25	1	Rtl8a			Pmepa1	7.91053e-35	0.643172	0.771	0.484	1.91055e-30	0	Pmepa1			Tb927.7.60501	2.58129e-31	0.938242	0.636	0.079	6.23432e-27	17	Tb927.7.6050
Dnajb2	6.87518e-76	1.13918	0.917	0.646	1.20591e-71	0	Dnajb2		Ttc3	4.75338e-29	0.363153	0.644	0.403	7.42479e-25	1	Ttc3			Plxnd1	2.96765e-19	0.437386	0.557	0.314	7.16746e-15	0	Plxnd1			Tb927.9.11580	1.33398e-39	0.93152	0.667	0.069	3.22183e-35	17	Tb927.9.11580
Unc5b	8.28719e-76	0.928482	0.607	0.164	1.45357e-71	0	Unc5b		Vsnl1	1.01572e-28	0.381876	0.644	0.405	1.58656e-24	1	Vsnl1			Plppr4	3.86509e-32	0.57101	0.857	0.589	9.33497e-28	0	Plppr4			Tb927.3.930	3.67058e-40	0.93003	0.667	0.067	8.86518e-36	17	Tb927.3.930
Tppp	4.37473e-75	1.07266	0.996	0.887	7.67328e-71	0	Tppp		Dynll21	1.55635e-28	0.361766	0.757	0.561	2.43102e-24	1	Dynll2			Plppr1	1.06943e-57	0.639661	0.521	0.145	2.58288e-53	0	Plppr1			Tb927.10.12710	2.00091e-46	0.928653	0.667	0.058	4.83259e-42	17	Tb927.10.12710
Smco3	6.2202e-75	0.874141	0.607	0.159	1.09102e-70	0	Smco3		Slc6a1	1.57229e-28	0.328661	0.44	0.23	2.45591e-24	1	Slc6a1			Plk2	5.44947e-50	0.785243	0.95	0.684	1.31616e-45	0	Plk2			Tb927.11.4860	1.18635e-52	0.927646	0.727	0.06	2.86526e-48	17	Tb927.11.4860
Myo1d	6.15679e-74	0.915457	0.579	0.149	1.0799e-69	0	Myo1d		Ly6h	1.06228e-27	0.280927	0.474	0.248	1.65928e-23	1	Ly6h			Plcl2	6.06339e-10	0.268287	0.593	0.409	1.46443e-05	0	Plcl2			Tb927.9.3920	1.42804e-43	0.923628	0.667	0.061	3.449e-39	17	Tb927.9.3920
Tmem125	3.00501e-73	0.953619	0.624	0.181	5.27078e-69	0	Tmem125		Chd3os	1.43857e-27	0.251573	0.272	0.109	2.24705e-23	1	Chd3os			Plcb1	1.82393e-49	0.773199	0.929	0.657	4.40517e-45	0	Plcb1			Tb927.11.11010	1.34362e-45	0.923126	0.697	0.064	3.2451e-41	17	Tb927.11.11010
Rps20	7.27999e-73	0.566731	1	1	1.27691e-68	0	Rps20		Cbarp	1.5888e-27	0.313832	0.409	0.208	2.48171e-23	1	Cbarp			Pkia	4.32661e-15	0.337398	0.889	0.761	1.04496e-10	0	Pkia			Tb927.10.220	2.0614e-55	0.922139	0.667	0.048	4.97869e-51	17	Tb927.10.220
Aif1l	9.1467e-73	0.750931	0.504	0.105	1.60433e-68	0	Aif1l		Tecr	1.84662e-27	0.304705	0.494	0.278	2.88441e-23	1	Tecr			Pik3r4	1.0683e-15	0.413065	0.596	0.393	2.58016e-11	0	Pik3r4			Tb927.4.2040	1.35618e-38	0.91962	0.636	0.064	3.27544e-34	17	Tb927.4.2040
Gal3st1	1.26835e-72	1.14012	0.731	0.284	2.22468e-68	0	Gal3st1		Gprasp1	4.44433e-27	0.326077	0.401	0.206	6.94204e-23	1	Gprasp1			Phactr1	1.80693e-111	1.3047	0.989	0.732	4.36409e-107	0	Phactr1			Tb11.v5.0294	1.46841e-37	0.91962	0.636	0.066	3.5465e-33	17	Tb11.v5.0294
Rnf7	1.92247e-72	0.97205	0.988	0.922	3.37201e-68	0	Rnf7		Adcyap1r1	1.53811e-26	0.273453	0.288	0.123	2.40253e-22	1	Adcyap1r1			Penk	1.08378e-168	3.54793	1	0.632	2.61756e-164	0	Penk			Tb11.v5.0717	2.83718e-45	0.91812	0.697	0.065	6.85236e-41	17	Tb11.v5.0717
Rhob	2.82499e-72	0.984263	1	0.871	4.95503e-68	0	Rhob		Rpl3	1.88735e-26	0.372878	0.804	0.623	2.94804e-22	1	Rpl3			Pdzd2	2.18404e-66	0.826176	0.707	0.261	5.2749e-62	0	Pdzd2			Tb927.10.14600	1.08056e-43	0.915125	0.697	0.067	2.60978e-39	17	Tb927.10.14600
Tuba1a	8.39586e-72	0.592031	1	1	1.47263e-67	0	Tuba1a		Hdac11	2.90174e-25	0.293269	0.371	0.186	4.53252e-21	1	Hdac11			Pdyn	8.37255e-59	1.16418	0.782	0.377	2.02214e-54	0	Pdyn			Tb927.10.1590	1.56056e-42	0.909981	0.636	0.057	3.76907e-38	17	Tb927.10.1590
Spg20	2.76405e-71	1.07772	0.781	0.347	4.84815e-67	0	Spg20		Camk2n2	2.24826e-24	0.299532	0.417	0.228	3.51178e-20	1	Camk2n2			Pdpk1	1.09215e-10	0.317372	0.8	0.658	2.63777e-06	0	Pdpk1			Tb927.11.35901	5.73119e-35	0.906177	0.636	0.071	1.3842e-30	17	Tb927.11.3590
Rnf130	9.59937e-71	1.20744	0.835	0.49	1.68373e-66	0	Rnf130		Rph3a	8.11269e-24	0.269143	0.372	0.189	1.2672e-19	1	Rph3a			Pde8b	1.43229e-09	0.277535	0.646	0.477	3.45926e-05	0	Pde8b			Tb927.8.13301	7.05984e-26	0.904443	0.606	0.086	1.70509e-21	17	Tb927.8.1330
Rps3a1	1.98801e-70	0.617066	1	1	3.48697e-66	0	Rps3a1		Faim2	2.01917e-21	0.273918	0.416	0.234	3.15394e-17	1	Faim2			Pde1c	4.69007e-25	0.314393	0.264	0.075	1.13275e-20	0	Pde1c			Tb927.11.2060	2.30151e-26	0.899748	0.576	0.077	5.55861e-22	17	Tb927.11.2060
Plcl1	3.72636e-70	1.05276	0.756	0.32	6.53604e-66	0	Plcl1		Eef2	8.65752e-21	0.322911	0.866	0.785	1.35231e-16	1	Eef2			Pde1b	4.6983e-159	2.15691	1	0.774	1.13473e-154	0	Pde1b			Tb927.6.2200	8.94346e-63	0.899095	0.727	0.049	2.16003e-58	17	Tb927.6.2200
Klk6	8.78648e-70	1.19669	0.574	0.158	1.54115e-65	0	Klk6		Sparcl1	1.15166e-20	0.312698	0.799	0.63	1.7989e-16	1	Sparcl1			Pde10a	2.62142e-185	2.62123	0.996	0.44	6.33127e-181	0	Pde10a			Tb927.9.8420	6.90065e-44	0.896049	0.606	0.05	1.66664e-39	17	Tb927.9.8420
Rpl18a	2.08515e-69	0.562134	1	1	3.65735e-65	0	Rpl18a		Ncam1	1.1364e-19	0.250144	0.351	0.19	1.77506e-15	1	Ncam1			Pdcd6	1.84726e-10	0.283075	0.946	0.88	4.4615e-06	0	Pdcd6			Tb927.8.4890	1.07615e-31	0.895314	0.636	0.077	2.59912e-27	17	Tb927.8.4890
Tspan15	3.69014e-69	1.03942	0.715	0.274	6.47251e-65	0	Tspan15		Flywch1	1.28463e-19	0.256533	0.401	0.231	2.00659e-15	1	Flywch1			Pcp4l1	1.00761e-128	1.63314	1	0.822	2.43358e-124	0	Pcp4l1			Tb927.7.4260	1.46726e-18	0.895314	0.485	0.079	3.54373e-14	17	Tb927.7.4260
Gpr62	4.74715e-69	0.939083	0.707	0.248	8.32651e-65	0	Gpr62		Nsg11	1.32363e-19	0.265503	0.448	0.266	2.06751e-15	1	Nsg1			Pcp4	1.18915e-101	1.37245	1	0.986	2.87202e-97	0	Pcp4			Tb927.10.13500	5.86508e-36	0.892931	0.636	0.068	1.41653e-31	17	Tb927.10.13500
Elovl1	8.47981e-69	1.14171	0.76	0.334	1.48736e-64	0	Elovl1		Rpl22l1	5.53846e-19	0.251077	0.419	0.246	8.65108e-15	1	Rpl22l1			Pbx3	1.50907e-11	0.278014	0.325	0.166	3.64471e-07	0	Pbx3			Tb11.v5.0903	1.52259e-34	0.89149	0.576	0.058	3.67737e-30	17	Tb11.v5.0903
Sec14l5	2.01271e-68	0.796413	0.517	0.122	3.5303e-64	0	Sec14l5		Prkacb	5.77247e-19	0.261154	0.367	0.208	9.0166e-15	1	Prkacb			Osbpl8	4.07085e-26	0.530111	0.832	0.608	9.83191e-22	0	Osbpl8			Tb927.11.6130	7.56603e-43	0.889469	0.636	0.056	1.82735e-38	17	Tb927.11.6130
Glul	6.13826e-68	0.767843	1	0.993	1.07665e-63	0	Glul		Slc22a17	1.19423e-18	0.286505	0.557	0.379	1.86539e-14	1	Slc22a17			Nsg2	1.17525e-25	0.428562	1	0.972	2.83847e-21	0	Nsg2			Tb927.10.2440	5.18087e-55	0.889469	0.727	0.057	1.25128e-50	17	Tb927.10.2440
Arsg	1.05463e-67	1.006	0.736	0.28	1.84983e-63	0	Arsg		Prkar1b	3.8751e-18	0.279849	0.523	0.34	6.0529e-14	1	Prkar1b			Nsg1	2.53724e-15	0.320246	0.996	0.945	6.12795e-11	0	Nsg1			Tb927.11.13020	2.85712e-55	0.886931	0.636	0.043	6.90052e-51	17	Tb927.11.13020
Kif1b	2.0144e-67	0.822271	1	0.978	3.53326e-63	0	Kif1b		Map2	6.91413e-18	0.253703	0.481	0.3	1.07999e-13	1	Map2			Nrgn	4.93298e-21	0.332499	1	0.923	1.19141e-16	0	Nrgn			Tb927.7.3550	1.15389e-33	0.882006	0.636	0.074	2.78689e-29	17	Tb927.7.3550
Neat1	2.04698e-67	1.20733	0.826	0.49	3.5904e-63	0	Neat1		Map1lc3a	8.63936e-18	0.261682	0.398	0.238	1.34947e-13	1	Map1lc3a			Nr4a1	1.55423e-07	0.2624	0.582	0.441	0.00375377	0	Nr4a1			Tb11.v5.0547	8.45275e-50	0.8808	0.636	0.049	2.04151e-45	17	Tb11.v5.0547
Bpgm	2.4165e-67	0.992351	0.917	0.674	4.23854e-63	0	Bpgm		Stmn31	1.17093e-17	0.258907	0.589	0.4	1.82899e-13	1	Stmn3			Npas2	2.42598e-15	0.336546	0.382	0.191	5.85922e-11	0	Npas2			Tb927.8.2820	7.93529e-35	0.880028	0.636	0.071	1.91653e-30	17	Tb927.8.2820
Arhgap23	2.65813e-67	1.16364	0.851	0.602	4.66237e-63	0	Arhgap23		Mtch1	6.40768e-17	0.28405	0.519	0.36	1.00088e-12	1	Mtch1			Nomo1	1.08606e-10	0.345328	0.768	0.637	2.62304e-06	0	Nomo1			Tb927.10.14040	1.9851e-74	0.879652	0.667	0.034	4.79441e-70	17	Tb927.10.14040
Agpat4	8.31031e-67	1.07707	0.855	0.541	1.45763e-62	0	Agpat4		Gnas	5.47627e-16	0.250575	0.861	0.717	8.55394e-12	1	Gnas			Nin	1.47184e-08	0.264245	0.457	0.307	0.000355478	0	Nin			Tb927.11.9700	1.01223e-25	0.875588	0.545	0.071	2.44475e-21	17	Tb927.11.9700
Rps10	1.00764e-66	0.535142	1	1	1.7674e-62	0	Rps10		Eif4a2	7.71122e-16	0.261449	0.565	0.389	1.20449e-11	1	Eif4a2			Nhp2	2.65081e-09	0.265284	0.864	0.765	6.40223e-05	0	Nhp2			Tb927.11.11820	5.19009e-63	0.874486	0.636	0.037	1.25351e-58	17	Tb927.11.11820
Rplp0	2.14385e-66	0.686852	1	0.999	3.76031e-62	0	Rplp0		Meg31	2.33577e-15	0.260753	0.803	0.633	3.64848e-11	1	Meg3			Ngef	3.39066e-96	1.22951	0.993	0.699	8.18913e-92	0	Ngef			Tb927.7.6600	4.09784e-43	0.873681	0.606	0.051	9.89711e-39	17	Tb927.7.6600
Pmp22	7.60565e-66	1.10371	0.814	0.422	1.33403e-61	0	Pmp22		Rpl38	7.1856e-15	0.261827	0.858	0.767	1.12239e-10	1	Rpl38			Nexn	1.19334e-43	0.462886	0.379	0.095	2.88215e-39	0	Nexn			Tb927.8.7860	5.84795e-45	0.87064	0.636	0.054	1.4124e-40	17	Tb927.8.7860
Rapgef4	1.24852e-65	1.15127	1	0.892	2.18991e-61	0	Rapgef4		Cox7a2l	3.90533e-13	0.26727	0.466	0.323	6.10012e-09	1	Cox7a2l			Neurl1a	2.56309e-15	0.350874	0.836	0.678	6.19036e-11	0	Neurl1a			Tb927.8.52601	1.61001e-35	0.864439	0.636	0.069	3.88851e-31	17	Tb927.8.5260
Kif5b	4.31288e-65	1.03011	0.979	0.858	7.56478e-61	0	Kif5b		Gm42418	2.19161e-12	0.265486	0.542	0.389	3.4233e-08	1	Gm42418			Neto2	5.24715e-15	0.362182	0.586	0.365	1.26729e-10	0	Neto2			Tb927.10.2840	9.72958e-47	0.863067	0.667	0.057	2.34989e-42	17	Tb927.10.2840
Stmn1	6.86795e-65	0.670995	1	0.996	1.20464e-60	0	Stmn1		Rpl17	5.74651e-12	0.251089	0.803	0.69	8.97605e-08	1	Rpl17			Neto1	1.59684e-17	0.31205	0.361	0.159	3.85668e-13	0	Neto1			Tb927.8.6390	6.06103e-48	0.861653	0.606	0.046	1.46386e-43	17	Tb927.8.6390
Dennd5a	1.42011e-64	0.921431	0.992	0.921	2.49088e-60	0	Dennd5a		Mt3	1.85914e-11	0.25553	0.78	0.682	2.90397e-07	1	Mt3			Nedd4l	9.39385e-30	0.588183	0.846	0.616	2.2688e-25	0	Nedd4l			Tb11.v5.0413	1.18286e-52	0.860631	0.636	0.045	2.85684e-48	17	Tb11.v5.0413
Tmem98	7.16888e-64	0.859229	0.612	0.19	1.25742e-59	0	Tmem98		Fth1	1.45779e-224	1.28018	1	0.998	2.27707e-220	2	Fth1			Necab2	8.91705e-44	0.598126	0.914	0.66	2.15365e-39	0	Necab2			Tb927.9.12980	1.30704e-51	0.857061	0.667	0.051	3.15677e-47	17	Tb927.9.12980
Pcbp4	1.49758e-63	0.911981	0.975	0.875	2.62676e-59	0	Pcbp4		Mbp	1.26714e-222	1.6004	1	0.855	1.97927e-218	2	Mbp			Ndrg4	1.76122e-43	0.518426	1	0.991	4.2537e-39	0	Ndrg4			Tb927.9.5860	6.94862e-63	0.847798	0.667	0.041	1.67823e-58	17	Tb927.9.5860
Degs1	3.34091e-63	0.892113	0.967	0.81	5.85996e-59	0	Degs1		Apod	9.84813e-215	1.90184	0.993	0.629	1.53828e-210	2	Apod			Ncdn	1.90794e-20	0.279662	1	0.991	4.60806e-16	0	Ncdn			Tb927.7.1300	1.16398e-61	0.840103	0.697	0.046	2.81124e-57	17	Tb927.7.1300
Bnip3l	6.16608e-63	0.937337	0.983	0.868	1.08153e-58	0	Bnip3l		Plp1	2.12102e-194	1.71406	0.989	0.652	3.31303e-190	2	Plp1			Nbea	1.0745e-08	0.253405	0.854	0.751	0.000259513	0	Nbea			Tb11.0820	4.44092e-45	0.839844	0.667	0.059	1.07257e-40	17	Tb11.0820
Rpl30	6.79797e-63	0.524581	1	1	1.19236e-58	0	Rpl30		Trf	9.25924e-181	1.44703	0.935	0.481	1.44629e-176	2	Trf			Nat14	6.32974e-08	0.279372	0.614	0.492	0.00152876	0	Nat14			Tb927.9.11270	1.31541e-36	0.838334	0.606	0.06	3.17699e-32	17	Tb927.9.11270
H3f3a	1.05478e-62	0.669769	1	0.997	1.85009e-58	0	H3f3a		Mobp	4.86089e-160	1.286	0.928	0.522	7.59271e-156	2	Mobp			Myt1l	7.41147e-29	0.547127	0.925	0.757	1.79002e-24	0	Myt1l			Tb11.02.5050b	4.71272e-37	0.837831	0.606	0.059	1.13822e-32	17	Tb11.02.5050b
Rpl7	1.31381e-62	0.623452	1	1	2.30442e-58	0	Rpl7		Cldn11	1.66285e-116	0.913804	0.671	0.238	2.59738e-112	2	Cldn11			Myo5b	7.85457e-27	0.382971	0.475	0.194	1.89704e-22	0	Myo5b			Tb927.11.2050	2.93359e-51	0.834996	0.636	0.047	7.0852e-47	17	Tb927.11.2050
Micall1	6.95464e-62	1.0694	0.678	0.273	1.21984e-57	0	Micall1		B2m	1.77491e-108	0.839548	0.988	0.921	2.7724e-104	2	B2m			Myo1b	4.60962e-21	0.422734	0.546	0.292	1.11332e-16	0	Myo1b			Tb11.v5.0509	4.22575e-46	0.833977	0.606	0.047	1.0206e-41	17	Tb11.v5.0509
Zcchc24	1.62228e-61	0.973655	0.868	0.582	2.84547e-57	0	Zcchc24		Ccl5	6.7367e-108	1.08125	0.917	0.598	1.05227e-103	2	Ccl5			Myh10	7.5551e-12	0.345183	0.875	0.785	1.82471e-07	0	Myh10			Tb927.8.7940	3.38763e-54	0.83245	0.667	0.048	8.1818e-50	17	Tb927.8.7940
Ubc	1.9753e-60	0.649958	1	1	3.46468e-56	0	Ubc		H2-D1	9.42471e-89	0.816942	0.951	0.783	1.47214e-84	2	H2-D1			Mtcl1	5.26879e-22	0.42365	0.707	0.418	1.27252e-17	0	Mtcl1			Tb927.10.7930	2.31778e-44	0.831432	0.606	0.049	5.59791e-40	17	Tb927.10.7930
Jam3	3.5035e-60	1.05494	0.777	0.405	6.14514e-56	0	Jam3		C4b	1.16295e-85	0.847367	0.864	0.56	1.81652e-81	2	C4b			mt-Nd5	2.03225e-52	0.672646	1	1	4.9083e-48	0	mt-Nd5			Tb927.7.3440	1.30644e-34	0.820793	0.576	0.058	3.15531e-30	17	Tb927.7.3440
Ddr1	6.56048e-60	1.07775	0.831	0.53	1.15071e-55	0	Ddr1		Csrp1	2.65847e-81	0.803387	0.787	0.453	4.15253e-77	2	Csrp1			mt-Nd4l	4.63864e-24	0.440984	0.979	0.879	1.12032e-19	0	mt-Nd4l			Tb927.4.11001	3.24065e-39	0.815251	0.636	0.062	7.82681e-35	17	Tb927.4.1100
Pea15a	7.94005e-60	0.727758	1	0.992	1.39268e-55	0	Pea15a		Neat1	8.8147e-78	0.841893	0.678	0.321	1.37686e-73	2	Neat1			mt-Nd4	1.01788e-45	0.607547	1	1	2.45839e-41	0	mt-Nd4			Tb927.2.1150	1.83409e-33	0.812237	0.576	0.059	4.42971e-29	17	Tb927.2.1150
Rps6	2.24262e-59	0.617724	1	1	3.93356e-55	0	Rps6		Cnp	2.5661e-73	0.798714	0.683	0.352	4.00825e-69	2	Cnp			mt-Nd3	9.24706e-28	0.536229	1	1	2.23335e-23	0	mt-Nd3			Tb927.2.490	1.14902e-54	0.808228	0.576	0.035	2.7751e-50	17	Tb927.2.490
Map7	3.68856e-59	1.02536	0.843	0.598	6.46973e-55	0	Map7		Ptgds	2.59188e-72	0.559795	0.845	0.556	4.04852e-68	2	Ptgds			mt-Nd2	7.35338e-33	0.502997	1	1	1.77599e-28	0	mt-Nd2			Tb927.10.7330	9.71253e-34	0.805433	0.545	0.053	2.34577e-29	17	Tb927.10.7330
Cystm1	9.33461e-59	0.839974	0.983	0.904	1.63729e-54	0	Cystm1		Ermn	5.0878e-71	0.45754	0.326	0.074	7.94714e-67	2	Ermn			mt-Nd1	1.54724e-24	0.412594	1	1	3.73689e-20	0	mt-Nd1			Tb927.5.610	1.24368e-31	0.80239	0.515	0.051	3.00373e-27	17	Tb927.5.610
Otud7b	1.07298e-58	0.988196	0.69	0.29	1.88201e-54	0	Otud7b		Sgk1	6.60756e-69	0.654599	0.572	0.242	1.0321e-64	2	Sgk1			mt-Cytb	3.65587e-81	0.792553	1	1	8.82966e-77	0	mt-Cytb			Tb927.10.14030	7.01444e-40	0.798344	0.606	0.055	1.69413e-35	17	Tb927.10.14030
Adssl1	2.10371e-58	0.98344	0.727	0.319	3.6899e-54	0	Adssl1		H2-T23	2.8387e-66	0.702827	0.657	0.342	4.43405e-62	2	H2-T23			mt-Co3	5.97418e-55	0.677743	1	1	1.44288e-50	0	mt-Co3			Tb927.6.4000	8.49565e-46	0.796383	0.576	0.043	2.05187e-41	17	Tb927.6.4000
Ptprd	3.39303e-58	0.92026	0.938	0.715	5.95138e-54	0	Ptprd		Mag	2.31023e-64	0.584156	0.465	0.166	3.60857e-60	2	Mag			mt-Co2	1.98032e-29	0.465963	1	1	4.78287e-25	0	mt-Co2			Tb927.11.9130	3.65166e-36	0.79582	0.576	0.055	8.81949e-32	17	Tb927.11.9130
Etv1	3.47532e-58	0.966573	0.913	0.665	6.0957e-54	0	Etv1		Ctss	3.18586e-63	0.718185	0.835	0.572	4.97631e-59	2	Ctss			mt-Co1	2.01428e-43	0.558648	1	1	4.86489e-39	0	mt-Co1			Tb11.v5.0213	2.66285e-40	0.793309	0.545	0.044	6.43133e-36	17	Tb11.v5.0213
Pls1	4.18929e-58	0.849434	0.562	0.173	7.34802e-54	0	Pls1		Saa3	9.08643e-61	0.603241	0.597	0.262	1.4193e-56	2	Saa3			mt-Atp8	3.2506e-39	0.643136	0.975	0.921	7.85086e-35	0	mt-Atp8			Tb927.11.1900	1.12125e-48	0.792286	0.606	0.045	2.70805e-44	17	Tb927.11.1900
1700047M11Rik	2.24546e-57	0.7648	0.554	0.167	3.93853e-53	0	1700047M11Rik		H2-K1	4.12351e-60	0.676446	0.877	0.64	6.44092e-56	2	H2-K1			mt-Atp6	6.6937e-61	0.741602	1	1	1.61666e-56	0	mt-Atp6			Tb927.9.9410	7.42039e-48	0.791775	0.606	0.045	1.79217e-43	17	Tb927.9.9410
Ninj2	2.80434e-57	0.681566	0.488	0.123	4.91881e-53	0	Ninj2		Car2	8.53485e-60	0.678625	0.546	0.249	1.33314e-55	2	Car2			Mprip	5.04964e-10	0.270369	0.957	0.918	1.21959e-05	0	Mprip			Tb927.6.3840	1.22338e-52	0.790753	0.636	0.045	2.95471e-48	17	Tb927.6.3840
Itm2b	3.75798e-57	0.508699	1	1	6.59149e-53	0	Itm2b		H2-Aa	8.88648e-59	0.670303	0.829	0.56	1.38807e-54	2	H2-Aa			Mn1	2.62642e-25	0.411204	0.543	0.253	6.34334e-21	0	Mn1			Tb927.10.4440	1.46408e-46	0.790242	0.606	0.047	3.53604e-42	17	Tb927.10.4440
2008-09-01	4.49306e-57	0.852101	0.996	0.927	7.88083e-53	0	2008-09-01		Apoe	2.51841e-58	0.580671	0.993	0.973	3.93376e-54	2	Apoe			Mme	3.38998e-63	0.421828	0.343	0.052	8.18749e-59	0	Mme			Tb927.10.15250	1.17525e-67	0.788123	0.606	0.031	2.83847e-63	17	Tb927.10.15250
Mt1	5.43215e-57	0.595853	1	0.999	9.52798e-53	0	Mt1		Ifi27l2a	8.50771e-58	0.602712	0.518	0.219	1.3289e-53	2	Ifi27l2a			Mmd	2.18347e-27	0.493696	0.957	0.802	5.27352e-23	0	Mmd			Tb927.1.860	4.14697e-63	0.786568	0.606	0.033	1.00158e-58	17	Tb927.1.860
Shisa4	6.0772e-57	0.804443	0.983	0.892	1.06594e-52	0	Shisa4		Mal	2.43705e-55	0.543281	0.461	0.181	3.80668e-51	2	Mal			Mkrn1	1.30606e-10	0.286823	0.9	0.828	3.15441e-06	0	Mkrn1			Tb927.10.6370	7.45581e-33	0.781769	0.606	0.068	1.80073e-28	17	Tb927.10.6370
Gamt	8.03691e-57	1.07942	0.752	0.413	1.40967e-52	0	Gamt		Cd74	4.00035e-55	0.675633	0.889	0.686	6.24854e-51	2	Cd74			Mkl2	3.971e-13	0.3083	0.871	0.73	9.59075e-09	0	Mkl2			Tb927.10.13630	2.1143e-41	0.781586	0.606	0.052	5.10645e-37	17	Tb927.10.13630
Rcan2	1.02758e-56	0.856953	0.996	0.886	1.80237e-52	0	Rcan2		Vim	3.88501e-54	0.614725	0.544	0.245	6.06838e-50	2	Vim			Mink1	6.00733e-09	0.273812	0.679	0.521	0.000145089	0	Mink1			Tb927.9.9780	4.06629e-41	0.780571	0.606	0.054	9.8209e-37	17	Tb927.9.9780
Enpp4	1.22109e-56	0.886126	0.678	0.276	2.14179e-52	0	Enpp4		Plekhb1	5.97474e-53	0.595349	0.62	0.32	9.33254e-49	2	Plekhb1			Mettl9	3.38289e-08	0.297242	0.843	0.773	0.000817036	0	Mettl9			Tb927.3.710	1.66677e-38	0.780064	0.576	0.052	4.02558e-34	17	Tb927.3.710
Syngr2	1.79132e-56	0.755555	0.587	0.19	3.14197e-52	0	Syngr2		Bcas1	8.48356e-52	0.448024	0.401	0.142	1.32513e-47	2	Bcas1			Meis2	1.0186e-142	1.69876	0.954	0.411	2.46013e-138	0	Meis2			Tb11.v5.0444	1.60469e-54	0.776244	0.606	0.039	3.87564e-50	17	Tb11.v5.0444
Tnni1	2.40287e-56	0.701338	0.504	0.133	4.21464e-52	0	Tnni1		C1qa	3.83534e-48	0.627107	0.856	0.641	5.9908e-44	2	C1qa			Me3	1.77662e-09	0.284966	0.521	0.356	4.2909e-05	0	Me3			Tb927.8.6660	1.72214e-61	0.776013	0.727	0.049	4.15931e-57	17	Tb927.8.6660
Cpox	2.7681e-56	0.882532	0.678	0.273	4.85525e-52	0	Cpox		S100a6	5.96128e-48	0.534469	0.454	0.191	9.31152e-44	2	S100a6			Mctp1	1.69826e-93	1.03482	0.768	0.25	4.10164e-89	0	Mctp1			Tb927.2.460	3.36143e-44	0.774189	0.545	0.039	8.11853e-40	17	Tb927.2.460
Tmeff1	3.36483e-56	0.942323	0.905	0.676	5.90192e-52	0	Tmeff1		H2-Ab1	2.39693e-47	0.617039	0.789	0.532	3.74401e-43	2	H2-Ab1			Mchr1	7.30226e-45	0.526351	0.546	0.187	1.76364e-40	0	Mchr1			Tb927.8.770	5.43982e-29	0.773992	0.515	0.055	1.31383e-24	17	Tb927.8.770
Vamp3	6.41788e-56	0.902863	0.74	0.353	1.1257e-51	0	Vamp3		Lyz2	2.46955e-43	0.628687	0.651	0.371	3.85744e-39	2	Lyz2			Mast3	5.51676e-14	0.3336	0.9	0.764	1.33241e-09	0	Mast3			Tb927.2.6090	7.83618e-37	0.769574	0.515	0.043	1.89259e-32	17	Tb927.2.6090
Car14	1.00276e-55	0.918413	0.653	0.248	1.75884e-51	0	Car14		Cryab	2.84439e-43	0.536618	0.495	0.241	4.44294e-39	2	Cryab			Mapk1	7.49284e-36	0.499521	1	0.968	1.80967e-31	0	Mapk1			Tb927.11.11250	9.7175e-49	0.769574	0.606	0.044	2.34697e-44	17	Tb927.11.11250
Kif13b	1.10912e-55	0.868985	0.628	0.234	1.9454e-51	0	Kif13b		Ifit3	5.31685e-42	0.572186	0.563	0.309	8.30492e-38	2	Ifit3			Map2k1	8.47923e-20	0.396145	0.961	0.911	2.0479e-15	0	Map2k1			Tb927.10.4560	9.4917e-48	0.76855	0.576	0.041	2.29244e-43	17	Tb927.10.4560
Sccpdh	1.26221e-55	0.937752	0.917	0.722	2.21391e-51	0	Sccpdh		Tspan2	1.32323e-40	0.383569	0.342	0.125	2.06688e-36	2	Tspan2			Malat1	5.00899e-46	0.804413	0.975	0.88	1.20977e-41	0	Malat1			Tb927.9.1850	3.07595e-35	0.767527	0.515	0.045	7.42904e-31	17	Tb927.9.1850
Map4	2.23432e-55	0.736944	1	0.977	3.919e-51	0	Map4		Pllp	3.66165e-40	0.361065	0.294	0.097	5.7195e-36	2	Pllp			Lzts3	1.29498e-47	0.739354	0.789	0.425	3.12763e-43	0	Lzts3			Tb927.7.1040	2.44912e-47	0.765994	0.606	0.045	5.91511e-43	17	Tb927.7.1040
Dpysl2	2.27767e-55	0.694112	1	0.992	3.99503e-51	0	Dpysl2		Erbin	6.38414e-40	0.348825	0.282	0.091	9.97202e-36	2	Erbin			Lzts1	2.70784e-30	0.585863	0.639	0.344	6.53998e-26	0	Lzts1			Tb927.7.1320	6.66831e-29	0.764498	0.394	0.032	1.61053e-24	17	Tb927.7.1320
Edil3	3.05826e-55	0.924961	0.971	0.832	5.36419e-51	0	Edil3		Tpt1	5.70312e-39	0.505271	0.908	0.783	8.90827e-35	2	Tpt1			Ly6c1	2.30746e-11	0.276506	0.996	0.986	5.57298e-07	0	Ly6c1			Tb927.11.14880	2.35767e-32	0.764429	0.576	0.061	5.69425e-28	17	Tb927.11.14880
Rftn1	5.03076e-55	0.669699	0.475	0.121	8.82396e-51	0	Rftn1		Psmb8	4.47729e-38	0.522314	0.623	0.381	6.99352e-34	2	Psmb8			Lrrtm3	1.88653e-12	0.327222	0.571	0.371	4.55634e-08	0	Lrrtm3			Tb927.10.6740	1.00352e-49	0.762934	0.636	0.048	2.4237e-45	17	Tb927.10.6740
Npc1	5.52969e-55	1.01157	0.798	0.492	9.69908e-51	0	Npc1		Actb	1.10188e-37	0.387001	0.995	0.991	1.72113e-33	2	Actb			Lrrk2	7.80339e-51	0.695365	0.586	0.213	1.88468e-46	0	Lrrk2			Tb927.11.7705	4.53156e-49	0.760388	0.636	0.048	1.09446e-44	17	Tb927.11.7705
App	5.59413e-55	0.50029	1	1	9.8121e-51	0	App		C1qb	1.23533e-37	0.543535	0.743	0.533	1.92959e-33	2	C1qb			Lrrc10b	7.95817e-242	2.2668	0.943	0.163	1.92206e-237	0	Lrrc10b			Tb927.9.11380	1.59141e-56	0.760353	0.576	0.033	3.84358e-52	17	Tb927.9.11380
Tmsb4x	7.94821e-55	0.43756	1	1	1.39412e-50	0	Tmsb4x		Irgm1	2.86511e-37	0.47849	0.546	0.303	4.4753e-33	2	Irgm1			Lpl	3.87013e-51	0.572136	0.6	0.209	9.34715e-47	0	Lpl			Tb927.7.6810	1.86083e-39	0.759879	0.576	0.05	4.49428e-35	17	Tb927.7.6810
Tmem229a	9.82573e-55	0.920525	0.88	0.638	1.72343e-50	0	Tmem229a		Gfap	2.21378e-36	0.535833	0.701	0.493	3.45793e-32	2	Gfap			Lpcat4	2.13519e-10	0.318274	0.575	0.4	5.15692e-06	0	Lpcat4			Tb927.2.6320	8.54267e-80	0.759264	0.545	0.02	2.06323e-75	17	Tb927.2.6320
Plin3	1.07476e-54	0.903414	0.603	0.213	1.88513e-50	0	Plin3		Dbndd2	3.42445e-35	0.419477	0.417	0.196	5.34899e-31	2	Dbndd2			Lmo7	1.53028e-46	0.658649	0.689	0.304	3.69593e-42	0	Lmo7			Tb927.9.14000	3.31602e-37	0.757846	0.576	0.054	8.00885e-33	17	Tb927.9.14000
Tmod2	1.21367e-54	0.910303	0.979	0.858	2.12879e-50	0	Tmod2		Tmem88b	5.56922e-35	0.33485	0.289	0.102	8.69913e-31	2	Tmem88b			Lmo3	6.25029e-22	0.405018	0.821	0.582	1.50957e-17	0	Lmo3			Tb927.11.13090	9.17801e-41	0.757339	0.576	0.048	2.21667e-36	17	Tb927.11.13090
Npc2	2.21846e-54	0.882102	0.959	0.802	3.89118e-50	0	Npc2		C1qc	7.53722e-35	0.526743	0.683	0.457	1.17731e-30	2	C1qc			Lmo2	2.07256e-13	0.395198	0.643	0.47	5.00564e-09	0	Lmo2			Tb927.10.9570	1.65734e-39	0.757339	0.576	0.05	4.0028e-35	17	Tb927.10.9570
Rpl13	3.55353e-54	0.41588	1	1	6.23289e-50	0	Rpl13		Ndrg1	1.79485e-34	0.362879	0.31	0.118	2.80356e-30	2	Ndrg1			Lingo3	1.31365e-71	0.876254	0.679	0.233	3.17272e-67	0	Lingo3			Tb927.8.7590	1.19536e-40	0.75126	0.606	0.054	2.88703e-36	17	Tb927.8.7590
S100a13	6.4765e-54	0.928484	0.917	0.745	1.13598e-49	0	S100a13		Irf7	2.12233e-34	0.476055	0.5	0.269	3.31508e-30	2	Irf7			Lin7b	6.1979e-11	0.293406	0.743	0.562	1.49692e-06	0	Lin7b			Tb927.8.3460	1.42585e-40	0.750249	0.606	0.053	3.44371e-36	17	Tb927.8.3460
Gstm1	9.71094e-54	0.751074	1	0.986	1.7033e-49	0	Gstm1		Lgals3bp	8.10521e-34	0.518237	0.706	0.502	1.26603e-29	2	Lgals3bp			Limd2	2.25947e-12	0.300417	0.914	0.803	5.45706e-08	0	Limd2			Tb927.7.1750	3.07348e-28	0.749744	0.515	0.056	7.42307e-24	17	Tb927.7.1750
Rps27a	1.63253e-53	0.463217	1	1	2.86346e-49	0	Rps27a		Igtp	1.732e-33	0.510223	0.629	0.4	2.70539e-29	2	Igtp			Limch1	4.09287e-07	0.267933	0.625	0.498	0.00988509	0	Limch1			Tb927.6.5120	1.47748e-32	0.749239	0.545	0.055	3.56842e-28	17	Tb927.6.5120
Rps29	1.70009e-53	0.407166	1	1	2.98195e-49	0	Rps29		Eef1a1	1.92074e-33	0.392345	0.991	0.962	3.0002e-29	2	Eef1a1			Lcn2	1.80011e-28	0.584697	0.943	0.81	4.34764e-24	0	Lcn2			Tb11.v5.0788	2.34114e-36	0.746961	0.515	0.044	5.65432e-32	17	Tb11.v5.0788
Ubxn1	3.35182e-53	0.831997	0.955	0.852	5.8791e-49	0	Ubxn1		2004-09-01	1.11168e-32	0.401528	0.391	0.181	1.73644e-28	2	2004-09-01			Krt12	1.90133e-13	0.317175	0.521	0.302	4.59208e-09	0	Krt12			Tb927.1.5120	2.43103e-49	0.746448	0.606	0.044	5.87142e-45	17	Tb927.1.5120
Rpl23	9.78669e-53	0.452217	1	1	1.71659e-48	0	Rpl23		Kif5a	1.86402e-32	0.535398	0.736	0.558	2.91159e-28	2	Kif5a			Krt10	1.73945e-25	0.541452	0.668	0.409	4.20112e-21	0	Krt10			Tb927.4.2050	2.55589e-65	0.744086	0.576	0.028	6.17298e-61	17	Tb927.4.2050
Syt11	1.04832e-52	0.619705	1	0.994	1.83875e-48	0	Syt11		Tppp3	3.30106e-31	0.32952	0.261	0.093	5.15626e-27	2	Tppp3			Kremen1	5.76111e-09	0.255439	0.371	0.224	0.000139142	0	Kremen1			Tb927.3.4720	1.07566e-30	0.742865	0.485	0.046	2.59794e-26	17	Tb927.3.4720
Rps14	1.19959e-52	0.432052	1	1	2.10408e-48	0	Rps14		Scd2	3.82748e-31	0.493499	0.778	0.622	5.97853e-27	2	Scd2			Klhl2	7.05689e-49	0.748429	0.936	0.739	1.70438e-44	0	Klhl2			Tb927.7.6440	4.66026e-55	0.742004	0.545	0.031	1.12555e-50	17	Tb927.7.6440
Rpl22	1.27087e-52	0.656258	1	0.998	2.22911e-48	0	Rpl22		Qdpr	6.10794e-31	0.393582	0.423	0.209	9.5406e-27	2	Qdpr			Klhl13	3.36661e-41	0.617145	0.754	0.378	8.13104e-37	0	Klhl13			Tb927.11.6510	2.32766e-38	0.739291	0.545	0.046	5.62175e-34	17	Tb927.11.6510
Myo6	1.32276e-52	0.942265	0.851	0.619	2.32013e-48	0	Myo6		H2-Eb1	7.53074e-31	0.49072	0.6	0.373	1.1763e-26	2	H2-Eb1			Kif17	2.17295e-17	0.325623	0.404	0.192	5.2481e-13	0	Kif17			Tb927.7.6570	8.58573e-50	0.73837	0.515	0.031	2.07363e-45	17	Tb927.7.6570
Dcaf17	3.72116e-52	0.821735	0.649	0.258	6.52691e-48	0	Dcaf17		Il33	1.10974e-29	0.306205	0.261	0.096	1.73342e-25	2	Il33			Kdm4b	2.93405e-10	0.297268	0.539	0.367	7.08631e-06	0	Kdm4b			Tb927.11.12580	1.86217e-34	0.733193	0.455	0.036	4.4975e-30	17	Tb927.11.12580
2007-09-01	4.16981e-52	0.656009	1	0.989	7.31384e-48	0	2007-09-01		Mt1	6.30207e-29	0.454507	0.9	0.799	9.84383e-25	2	Mt1			Kdm3a	1.86053e-11	0.306309	0.454	0.275	4.49354e-07	0	Kdm3a			Tb927.6.5020	3.7956e-34	0.733184	0.545	0.051	9.16712e-30	17	Tb927.6.5020
Daam2	5.04604e-52	0.95105	0.694	0.316	8.85075e-48	0	Daam2		Cd52	8.49009e-29	0.435423	0.553	0.34	1.32615e-24	2	Cd52			Kctd17	3.25652e-11	0.25867	0.961	0.889	7.86515e-07	0	Kctd17			Tb927.11.3705	8.06385e-48	0.732677	0.545	0.036	1.94758e-43	17	Tb927.11.3705
Pde8a	5.40322e-52	0.774213	0.574	0.197	9.47724e-48	0	Pde8a		Cd274	9.39777e-29	0.351579	0.352	0.163	1.46793e-24	2	Cd274			Kctd1	3.45102e-16	0.409024	0.625	0.41	8.3349e-12	0	Kctd1			Tb11.v5.0759	2.30204e-31	0.732169	0.515	0.051	5.55989e-27	17	Tb11.v5.0759
Gprc5b	7.63261e-52	0.857565	0.901	0.685	1.33876e-47	0	Gprc5b		Stat1	1.18153e-27	0.450338	0.692	0.506	1.84555e-23	2	Stat1			Kcnt1	1.43166e-13	0.359014	0.786	0.581	3.45774e-09	0	Kcnt1			Tb927.8.1600	2.72862e-47	0.72855	0.545	0.036	6.59016e-43	17	Tb927.8.1600
Ado	1.2995e-51	1.0023	0.789	0.547	2.27932e-47	0	Ado		Gatm	2.1999e-27	0.352299	0.352	0.166	3.43624e-23	2	Gatm			Kcnq5	5.26714e-23	0.448843	0.611	0.325	1.27212e-18	0	Kcnq5			Tb927.8.6150	6.84264e-32	0.726598	0.545	0.056	1.65263e-27	17	Tb927.8.6150
Rcbtb1	2.40591e-51	0.918456	0.74	0.382	4.21997e-47	0	Rcbtb1		Ptma	7.53385e-27	0.47474	0.669	0.496	1.17679e-22	2	Ptma			Kcnk2	1.13591e-19	0.460417	0.596	0.366	2.74345e-15	0	Kcnk2			Tb927.10.1770	3.03927e-52	0.725977	0.576	0.036	7.34044e-48	17	Tb927.10.1770
Dusp26	3.21897e-51	0.829197	0.955	0.746	5.64608e-47	0	Dusp26		Gbp2	8.51387e-27	0.400974	0.576	0.361	1.32987e-22	2	Gbp2			Kcnj4	4.1701e-29	0.456559	0.529	0.225	1.00716e-24	0	Kcnj4			Tb927.6.720	3.21988e-53	0.724949	0.606	0.04	7.77666e-49	17	Tb927.6.720
Eif1	4.10632e-51	0.441988	1	1	7.20248e-47	0	Eif1		Gbp4	5.64489e-26	0.350559	0.354	0.169	8.81732e-22	2	Gbp4			Kcnip2	4.48685e-113	1.41908	0.968	0.548	1.08366e-108	0	Kcnip2			Tb927.2.1080	1.05067e-37	0.719821	0.545	0.047	2.53758e-33	17	Tb927.2.1080
Slc6a9	4.7012e-51	0.891202	0.818	0.493	8.24591e-47	0	Slc6a9		Ifitm3	2.03122e-25	0.458264	0.62	0.425	3.17277e-21	2	Ifitm3			Kcnh3	4.65465e-26	0.448935	0.746	0.415	1.12419e-21	0	Kcnh3			Tb927.2.1800	3.94197e-37	0.719538	0.606	0.059	9.52065e-33	17	Tb927.2.1800
Apoe	6.4506e-51	0.515443	1	1	1.13143e-46	0	Apoe		Itm2b	2.10873e-25	0.434256	0.843	0.733	3.29384e-21	2	Itm2b			Kcnd2	1.49163e-19	0.414157	0.85	0.636	3.60258e-15	0	Kcnd2			Tb927.11.4820	3.0331e-27	0.719538	0.515	0.058	7.32555e-23	17	Tb927.11.4820
Arpc1a	8.04688e-51	0.711405	0.996	0.964	1.41142e-46	0	Arpc1a		Cnn3	5.26505e-25	0.379289	0.41	0.223	8.224e-21	2	Cnn3			Kcnab1	4.73135e-103	1.31394	0.961	0.617	1.14272e-98	0	Kcnab1			Tb927.4.3480	6.4582e-38	0.719309	0.545	0.047	1.55978e-33	17	Tb927.4.3480
2008-03-01	9.77253e-51	0.896421	0.711	0.345	1.7141e-46	0	2008-03-01		Arpc1b	1.28907e-24	0.346262	0.382	0.195	2.01353e-20	2	Arpc1b			Kcna4	3.65288e-23	0.384925	0.4	0.164	8.82243e-19	0	Kcna4			Tb927.11.2290	5.49118e-51	0.718797	0.606	0.042	1.32623e-46	17	Tb927.11.2290
Lap3	3.67125e-50	0.956038	0.806	0.523	6.43937e-46	0	Lap3		Npc2	1.93251e-24	0.361437	0.479	0.283	3.01859e-20	2	Npc2			Kazn	1.03495e-39	0.681175	0.8	0.481	2.49962e-35	0	Kazn			Tb11.v5.0670	2.46293e-28	0.718532	0.545	0.063	5.94848e-24	17	Tb11.v5.0670
Sox8	1.04741e-49	0.808318	0.669	0.285	1.83715e-45	0	Sox8		Mt2	2.76801e-24	0.438033	0.803	0.651	4.32364e-20	2	Mt2			Jph4	6.73895e-28	0.521489	0.921	0.745	1.62759e-23	0	Jph4			Tb927.9.2490	2.47518e-40	0.716752	0.545	0.043	5.97807e-36	17	Tb927.9.2490
Klhl4	3.71582e-49	0.754392	0.525	0.169	6.51755e-45	0	Klhl4		Efnb3	3.82215e-24	0.298871	0.338	0.162	5.9702e-20	2	Efnb3			Jcad	3.90876e-43	0.729239	0.754	0.413	9.44045e-39	0	Jcad			Tb927.7.5180	7.70913e-34	0.71522	0.515	0.047	1.86191e-29	17	Tb927.7.5180
Clu	4.16768e-49	0.681261	1	1	7.31012e-45	0	Clu		Rps29	1.60006e-23	0.331731	0.972	0.924	2.49929e-19	2	Rps29			Jakmip1	2.21945e-10	0.343604	0.689	0.529	5.36041e-06	0	Jakmip1			Tb927.10.1030	1.99857e-38	0.7142	0.545	0.046	4.82694e-34	17	Tb927.10.1030
Scarb2	1.92912e-48	0.869507	0.917	0.743	3.38368e-44	0	Scarb2		Serpina3n	2.37532e-23	0.402205	0.516	0.32	3.71025e-19	2	Serpina3n			Ivns1abp	4.66488e-60	0.865385	0.982	0.836	1.12666e-55	0	Ivns1abp			Tb927.5.310	1.79492e-31	0.713514	0.576	0.062	4.33509e-27	17	Tb927.5.310
Rap1a	1.95777e-48	0.919061	0.839	0.633	3.43392e-44	0	Rap1a		Qk	2.90291e-23	0.387694	0.505	0.315	4.53434e-19	2	Qk			Itpr1	7.66729e-67	0.893187	0.996	0.869	1.8518e-62	0	Itpr1			Tb927.11.15910	2.637e-30	0.712513	0.576	0.066	6.36889e-26	17	Tb927.11.15910
Fam234a	2.21292e-48	0.696758	0.562	0.196	3.88146e-44	0	Fam234a		C3	8.50069e-23	0.338305	0.479	0.28	1.32781e-18	2	C3			Itpka	4.67015e-41	0.582397	0.932	0.617	1.12793e-36	0	Itpka			Tb927.11.540	3.69194e-45	0.710635	0.606	0.048	8.91677e-41	17	Tb927.11.540
Phlpp1	3.78695e-48	0.905157	0.843	0.639	6.64231e-44	0	Phlpp1		Cd9	9.64051e-23	0.339957	0.361	0.188	1.50585e-18	2	Cd9			Itgb1bp1	2.00389e-15	0.406982	0.696	0.508	4.83979e-11	0	Itgb1bp1			Tb927.11.7900	8.78262e-48	0.706625	0.545	0.036	2.12118e-43	17	Tb927.11.7900
Mapk8ip1	8.4933e-48	0.729559	0.992	0.892	1.48973e-43	0	Mapk8ip1		Endod1	2.42203e-22	0.298029	0.308	0.147	3.78321e-18	2	Endod1			Isg15	2.76159e-07	0.286775	0.543	0.406	0.00666979	0	Isg15			Tb927.4.990	5.10783e-57	0.704055	0.485	0.023	1.23364e-52	17	Tb927.4.990
Rps4x	1.69214e-47	0.500276	1	1	2.96801e-43	0	Rps4x		Rapgef4	3.08662e-22	0.338968	0.306	0.149	4.8213e-18	2	Rapgef4			Ippk	1.3793e-11	0.264007	0.396	0.218	3.33129e-07	0	Ippk			Tb927.10.4180	1.90002e-43	0.7025	0.545	0.04	4.58894e-39	17	Tb927.10.4180
Elovl7	2.60689e-47	0.613981	0.45	0.123	4.57248e-43	0	Elovl7		Grn	6.71958e-22	0.37841	0.553	0.362	1.0496e-17	2	Grn			Inf2	7.89097e-123	1.5239	0.975	0.597	1.90583e-118	0	Inf2			Tb927.7.3450	4.84503e-43	0.700442	0.545	0.041	1.17017e-38	17	Tb927.7.3450
Fau	3.28543e-47	0.384651	1	1	5.76265e-43	0	Fau		Olig1	1.52686e-21	0.360554	0.38	0.21	2.38496e-17	2	Olig1			Ier5l	7.07908e-11	0.250999	0.354	0.191	1.70974e-06	0	Ier5l			Tb927.9.7285	2.652e-51	0.6989	0.576	0.037	6.40511e-47	17	Tb927.9.7285
Rhoa	3.72224e-47	0.794881	0.95	0.857	6.52882e-43	0	Rhoa		Ctsz	1.04571e-20	0.362981	0.548	0.369	1.6334e-16	2	Ctsz			Ido1	8.30876e-162	0.818826	0.536	0.043	2.00673e-157	0	Ido1			Tb927.8.6430	4.10118e-29	0.6989	0.455	0.043	9.90518e-25	17	Tb927.8.6430
Adamtsl4	3.85983e-47	0.61909	0.471	0.134	6.77014e-43	0	Adamtsl4		Glul	2.37609e-20	0.383211	0.864	0.78	3.71145e-16	2	Glul			Id4	2.3376e-22	0.449007	0.9	0.755	5.64578e-18	0	Id4			Tb927.10.5400	6.2391e-43	0.697874	0.545	0.041	1.50687e-38	17	Tb927.10.5400
Mid1ip1	7.32826e-47	0.815523	0.967	0.811	1.28538e-42	0	Mid1ip1		Cxcl13	3.80878e-20	0.408978	0.463	0.288	5.94932e-16	2	Cxcl13			Id3	1.44108e-11	0.260899	0.968	0.874	3.4805e-07	0	Id3			Tb11.v5.0280	1.58517e-34	0.697874	0.485	0.04	3.82851e-30	17	Tb11.v5.0280
Map7d1	1.0908e-46	0.77548	0.983	0.924	1.91327e-42	0	Map7d1		Tsc22d4	1.09218e-19	0.278562	0.442	0.262	1.70599e-15	2	Tsc22d4			Icam5	7.92917e-50	0.756308	0.893	0.541	1.91505e-45	0	Icam5			Tb927.9.8950	1.45879e-43	0.696848	0.576	0.045	3.52328e-39	17	Tb927.9.8950
Pink1	1.3974e-46	0.630465	1	0.995	2.45104e-42	0	Pink1		Pla2g16	1.78376e-19	0.279415	0.361	0.199	2.78623e-15	2	Pla2g16			Htr2a	4.98752e-20	0.310287	0.414	0.18	1.20459e-15	0	Htr2a			Tb11.v5.0680	2.63988e-29	0.693441	0.545	0.061	6.37583e-25	17	Tb11.v5.0680
Epb41l3	3.2827e-46	0.783901	0.963	0.784	5.75786e-42	0	Epb41l3		Bc11	1.86201e-19	0.271481	1	0.968	2.90847e-15	2	Bc1			Htr1b	2.35223e-71	0.631463	0.468	0.095	5.68111e-67	0	Htr1b			Tb927.10.2400	9.87794e-29	0.693262	0.455	0.043	2.38572e-24	17	Tb927.10.2400
Arrdc3	3.34909e-46	0.876502	0.62	0.273	5.87431e-42	0	Arrdc3		Tmsb4x	6.59973e-19	0.32587	0.974	0.934	1.03088e-14	2	Tmsb4x			Hrk	1.20561e-20	0.310935	0.336	0.128	2.91178e-16	0	Hrk			Tb927.4.1270	2.95152e-23	0.690196	0.424	0.047	7.12851e-19	17	Tb927.4.1270
Rhou	3.48209e-46	0.945613	0.752	0.437	6.10758e-42	0	Rhou		Pacs2	8.52256e-19	0.250552	0.294	0.147	1.33122e-14	2	Pacs2			Hrh3	7.39814e-26	0.467003	0.889	0.638	1.7868e-21	0	Hrh3			Tb927.7.1050	2.31561e-29	0.689685	0.485	0.048	5.59267e-25	17	Tb927.7.1050
Olig2	5.86724e-46	0.875908	0.711	0.362	1.02911e-41	0	Olig2		Litaf	1.85873e-18	0.250577	0.254	0.12	2.90333e-14	2	Litaf			Hras	1.84057e-22	0.479608	0.968	0.912	4.44534e-18	0	Hras			Tb927.11.1710	3.18403e-35	0.689685	0.515	0.045	7.69007e-31	17	Tb927.11.1710
Gnai2	8.9294e-46	0.735178	0.988	0.905	1.56622e-41	0	Gnai2		Ftl1	1.88667e-18	0.426221	0.493	0.332	2.94698e-14	2	Ftl1			Hpca	5.01826e-120	1.58405	1	0.768	1.21201e-115	0	Hpca			Tb927.3.4360	9.01852e-38	0.688665	0.545	0.047	2.17815e-33	17	Tb927.3.4360
Vmp1	1.36986e-45	0.721037	0.979	0.849	2.40274e-41	0	Vmp1		Dbi	1.92465e-18	0.344679	0.722	0.56	3.0063e-14	2	Dbi			Homer1	9.24142e-35	0.622445	0.829	0.504	2.23199e-30	0	Homer1			Tb927.11.8820	1.01381e-33	0.688665	0.515	0.047	2.44854e-29	17	Tb927.11.8820
Eef1d	1.48781e-45	0.788548	0.917	0.768	2.60961e-41	0	Eef1d		Lgals3	2.40188e-18	0.263665	0.252	0.118	3.75174e-14	2	Lgals3			Hmgn2	3.42393e-08	0.253987	0.782	0.648	0.000826949	0	Hmgn2			Tb927.1.180	5.01309e-36	0.685608	0.515	0.044	1.21076e-31	17	Tb927.1.180
Adi1	1.60338e-45	0.921387	0.719	0.403	2.81233e-41	0	Adi1		Mpeg1	3.59434e-18	0.269467	0.37	0.21	5.61436e-14	2	Mpeg1			Hbb-bs	4.30497e-09	0.511364	0.45	0.284	0.000103974	0	Hbb-bs			Tb927.11.4480	2.50504e-36	0.684767	0.455	0.033	6.05018e-32	17	Tb927.11.4480
Ddc	6.75499e-45	0.625726	0.479	0.144	1.18483e-40	0	Ddc		Tyrobp	9.71953e-18	0.330756	0.468	0.3	1.51819e-13	2	Tyrobp			Gucy1b1	2.51908e-21	0.454211	0.85	0.668	6.08407e-17	0	Gucy1b1			Tb927.6.2270	2.5928e-35	0.683731	0.455	0.035	6.26213e-31	17	Tb927.6.2270
Kcnk13	6.7792e-45	0.600945	0.43	0.117	1.18907e-40	0	Kcnk13		Tap1	1.37996e-17	0.295126	0.423	0.259	2.15549e-13	2	Tap1			Gucy1a1	2.46516e-19	0.42827	0.679	0.425	5.95385e-15	0	Gucy1a1			Tb927.6.4460	1.11686e-30	0.681926	0.606	0.071	2.69745e-26	17	Tb927.6.4460
Foxn3	7.36274e-45	0.923561	0.702	0.383	1.29142e-40	0	Foxn3		Rps9	1.72031e-17	0.321724	0.727	0.598	2.68712e-13	2	Rps9			Gsg1l	5.66359e-48	0.629206	0.643	0.244	1.36787e-43	0	Gsg1l			Tb927.11.3240	1.44659e-41	0.680528	0.606	0.052	3.49381e-37	17	Tb927.11.3240
Tmeff2	1.30931e-44	0.875767	0.901	0.726	2.29654e-40	0	Tmeff2		H2-T22	4.11149e-17	0.312684	0.375	0.228	6.42214e-13	2	H2-T22			Grm5	5.24974e-28	0.5561	0.818	0.562	1.26792e-23	0	Grm5			Tb11.v5.0173	3.38964e-52	0.678566	0.576	0.036	8.18667e-48	17	Tb11.v5.0173
Trak2	1.57262e-44	0.84369	0.868	0.703	2.75838e-40	0	Trak2		Rps20	2.1227e-16	0.356195	0.803	0.679	3.31566e-12	2	Rps20			Gripap1	3.31171e-10	0.295051	0.718	0.547	7.99844e-06	0	Gripap1			Tb11.v5.0337	1.73746e-33	0.677942	0.636	0.071	4.1963e-29	17	Tb11.v5.0337
Nde1	1.74004e-44	0.787486	0.624	0.266	3.05204e-40	0	Nde1		Rplp1	4.17301e-16	0.277547	0.938	0.867	6.51824e-12	2	Rplp1			Grik5	1.70864e-23	0.484475	0.932	0.803	4.12671e-19	0	Grik5			Tb927.11.15100	1.74396e-28	0.677489	0.515	0.056	4.21202e-24	17	Tb927.11.15100
Pex5l	2.62716e-44	0.809603	0.864	0.666	4.60803e-40	0	Pex5l		Rps24	4.18309e-16	0.31498	0.831	0.735	6.53398e-12	2	Rps24			Grik3	1.11379e-11	0.279033	0.511	0.312	2.69002e-07	0	Grik3			Tb927.7.5940	2.63868e-36	0.676983	0.576	0.054	6.37293e-32	17	Tb927.7.5940
Cpm	3.82123e-44	0.534943	0.421	0.111	6.70244e-40	0	Cpm		Ifi47	4.34555e-16	0.256484	0.326	0.182	6.78775e-12	2	Ifi47			Grik2	4.92405e-10	0.255269	0.439	0.267	1.18926e-05	0	Grik2			Tb927.9.15360	2.40223e-25	0.675466	0.485	0.055	5.80186e-21	17	Tb927.9.15360
Tmem258	8.80084e-44	0.750748	0.979	0.893	1.54367e-39	0	Tmem258		H2-Q7	7.77419e-16	0.292179	0.414	0.261	1.21433e-11	2	H2-Q7			Gria2	2.05367e-16	0.353328	0.975	0.879	4.96002e-12	0	Gria2			Tb927.10.3940	5.17948e-43	0.675466	0.636	0.055	1.25095e-38	17	Tb927.10.3940
Adamts4	1.07362e-43	0.447362	0.285	0.053	1.88313e-39	0	Adamts4		Ly6i	8.22877e-16	0.254368	0.262	0.135	1.28533e-11	2	Ly6i			Gria1	3.07599e-12	0.269878	0.946	0.847	7.42912e-08	0	Gria1			Tb927.7.6560	1.59013e-38	0.674447	0.515	0.041	3.84047e-34	17	Tb927.7.6560
Eef1b2	1.08145e-43	0.551818	1	0.997	1.89687e-39	0	Eef1b2		Ctsd	1.07889e-15	0.381838	0.771	0.675	1.68522e-11	2	Ctsd			Grasp	3.30837e-23	0.425334	0.525	0.258	7.99036e-19	0	Grasp			Tb927.10.9200	9.75338e-34	0.672905	0.485	0.042	2.35564e-29	17	Tb927.10.9200
Rps15	1.2247e-43	0.34482	1	1	2.14813e-39	0	Rps15		Rps23	1.39943e-15	0.319739	0.805	0.702	2.18591e-11	2	Rps23			Gpr88	5.41228e-188	2.93969	0.993	0.402	1.30717e-183	0	Gpr88			Tb927.10.4260	3.27857e-37	0.672392	0.515	0.042	7.91839e-33	17	Tb927.10.4260
Tm7sf3	1.52319e-43	0.85797	0.736	0.437	2.67167e-39	0	Tm7sf3		Rplp0	1.75498e-15	0.357937	0.637	0.509	2.74127e-11	2	Rplp0			Gpr83	7.93207e-92	0.972955	0.686	0.187	1.91575e-87	0	Gpr83			Tb927.2.1200	1.68753e-26	0.66829	0.424	0.041	4.07573e-22	17	Tb927.2.1200
Plekhf1	1.73817e-43	0.531585	0.434	0.12	3.04875e-39	0	Plekhf1		Iigp1	1.85337e-15	0.265593	0.442	0.286	2.89496e-11	2	Iigp1			Gpr6	2.74083e-199	1.01989	0.6	0.042	6.61966e-195	0	Gpr6			Tb927.10.15180	5.85737e-59	0.667646	0.545	0.028	1.41467e-54	17	Tb927.10.15180
Mcam	2.37538e-43	0.65663	0.479	0.151	4.16641e-39	0	Mcam		Trp53inp2	2.05147e-15	0.285819	0.315	0.18	3.20439e-11	2	Trp53inp2			Gpr26	4.70131e-11	0.32188	0.464	0.288	1.13546e-06	0	Gpr26			Tb927.11.5450	1.23266e-31	0.665222	0.485	0.044	2.97713e-27	17	Tb927.11.5450
Rps21	2.48662e-43	0.329471	1	1	4.36152e-39	0	Rps21		Tapbp	1.51548e-14	0.272318	0.394	0.25	2.36717e-10	2	Tapbp			Gpr158	3.04141e-36	0.626918	0.893	0.616	7.34562e-32	0	Gpr158			Tb927.8.5320	5.46996e-56	0.665042	0.545	0.03	1.32111e-51	17	Tb927.8.5320
Padi2	3.4336e-43	0.71087	0.517	0.179	6.02254e-39	0	Padi2		Bst2	2.68904e-14	0.331832	0.498	0.368	4.20029e-10	2	Bst2			Gpr155	1.70359e-08	0.293264	0.525	0.38	0.000411451	0	Gpr155			Tb927.8.7270	3.09937e-34	0.6642	0.515	0.046	7.4856e-30	17	Tb927.8.7270
Sh3gl3	3.64992e-43	0.865087	0.781	0.508	6.40197e-39	0	Sh3gl3		AW112010	5.71838e-14	0.27459	0.356	0.217	8.93211e-10	2	AW112010			Gpm6b	1.69758e-36	0.464786	1	0.982	4.1e-32	0	Gpm6b			Tb11.v5.0546	1.57146e-35	0.659613	0.515	0.044	3.79538e-31	17	Tb11.v5.0546
Cenpb	1.45764e-42	0.788876	0.959	0.802	2.55671e-38	0	Cenpb		Prdx1	5.93816e-14	0.304806	0.484	0.346	9.27541e-10	2	Prdx1			Gng7	1.24566e-171	2.20461	0.996	0.505	3.00853e-167	0	Gng7			Tb927.5.640	4.28565e-31	0.658596	0.515	0.051	1.03507e-26	17	Tb927.5.640
Efcab14	2.32103e-42	0.821456	0.752	0.478	4.07108e-38	0	Efcab14		Bin1	7.30488e-14	0.263262	0.428	0.284	1.14102e-09	2	Bin1			Gnb5	7.0432e-82	0.953764	0.989	0.806	1.70107e-77	0	Gnb5			Tb11.v5.0560	3.29351e-56	0.658294	0.576	0.033	7.95449e-52	17	Tb11.v5.0560
Rtkn	2.56692e-42	0.864715	0.748	0.482	4.50237e-38	0	Rtkn		Fau	8.48753e-14	0.321865	0.79	0.708	1.32575e-09	2	Fau			Gnb2	2.3368e-17	0.293155	0.989	0.985	5.64384e-13	0	Gnb2			Tb927.11.14250	1.84314e-39	0.655708	0.485	0.035	4.45154e-35	17	Tb927.11.14250
Ccp110	2.72061e-42	0.862674	0.727	0.437	4.77194e-38	0	Ccp110		Aplp1	2.33328e-13	0.350222	0.586	0.469	3.64459e-09	2	Aplp1			Gnao1	5.83065e-13	0.275763	0.993	0.976	1.40822e-08	0	Gnao1			Tb927.10.12100	2.19684e-45	0.654674	0.515	0.034	5.3058e-41	17	Tb927.10.12100
Rab31	2.72558e-42	0.880784	0.736	0.466	4.78066e-38	0	Rab31		Rpl18a	4.15447e-13	0.300329	0.75	0.652	6.48928e-09	2	Rpl18a			Gnal	3.99372e-105	1.29893	0.982	0.691	9.64564e-101	0	Gnal			Tb927.9.5040	4.23499e-25	0.653013	0.485	0.056	1.02283e-20	17	Tb927.9.5040
Cdc42ep1	3.23938e-42	0.888156	0.599	0.263	5.68188e-38	0	Cdc42ep1		Psmb9	5.05712e-13	0.266717	0.379	0.245	7.89923e-09	2	Psmb9			Gmpr	6.23089e-12	0.325277	0.743	0.598	1.50488e-07	0	Gmpr			Tb927.11.1110	6.56713e-29	0.650482	0.515	0.055	1.58609e-24	17	Tb927.11.1110
Tmbim6	3.49553e-42	0.707939	0.988	0.92	6.13116e-38	0	Tmbim6		Rps12	5.76451e-13	0.315325	0.746	0.644	9.00416e-09	2	Rps12			Gm42418	1.16764e-46	0.48226	1	0.998	2.82008e-42	0	Gm42418			Tb927.11.8970	1.62481e-46	0.650033	0.545	0.037	3.92425e-42	17	Tb927.11.8970
C4b	4.35764e-42	0.803388	0.521	0.187	7.6433e-38	0	C4b		Rps28	6.64005e-13	0.256543	0.755	0.653	1.03718e-08	2	Rps28			Gm19410	6.75153e-17	0.271882	0.257	0.093	1.63063e-12	0	Gm19410			Tb927.9.13785	7.33227e-36	0.649003	0.485	0.039	1.77089e-31	17	Tb927.9.13785
Dazap2	7.5155e-42	0.699499	0.979	0.893	1.31822e-37	0	Dazap2		Cd63	7.4474e-13	0.279459	0.417	0.283	1.16328e-08	2	Cd63			Gcnt2	1.37858e-34	0.457614	0.461	0.162	3.32955e-30	0	Gcnt2			Tb927.6.750	3.03143e-31	0.648489	0.455	0.039	7.32152e-27	17	Tb927.6.750
Rpl37a	8.31144e-42	0.367116	1	1	1.45783e-37	0	Rpl37a		Ly6e	9.49603e-13	0.305932	0.634	0.504	1.48328e-08	2	Ly6e			Gas7	7.14336e-21	0.417198	0.9	0.653	1.72526e-16	0	Gas7			Tb927.2.4230	1.84044e-52	0.648489	0.576	0.036	4.44502e-48	17	Tb927.2.4230
Itpk1	8.7199e-42	0.917431	0.719	0.462	1.52947e-37	0	Itpk1		Cyba	1.26897e-12	0.261821	0.386	0.251	1.98213e-08	2	Cyba			Gad2	2.04508e-71	0.95697	0.968	0.69	4.93927e-67	0	Gad2			Tb927.11.13780	9.86937e-35	0.648489	0.485	0.04	2.38365e-30	17	Tb927.11.13780
Lrrn1	1.02498e-41	0.85815	0.793	0.525	1.79782e-37	0	Lrrn1		Rps10	1.39336e-12	0.259085	0.783	0.678	2.17643e-08	2	Rps10			Gad1	7.70201e-31	0.474978	1	0.827	1.86019e-26	0	Gad1			Tb927.9.15420	2.91978e-30	0.647461	0.455	0.041	7.05186e-26	17	Tb927.9.15420
Nipal4	3.23493e-41	0.386515	0.264	0.048	5.67407e-37	0	Nipal4		Rplp2	3.53257e-12	0.314006	0.614	0.513	5.51787e-08	2	Rplp2			Gabrd	3.9195e-31	0.574093	0.811	0.514	9.46637e-27	0	Gabrd			Tb927.10.13710	2.18833e-33	0.646947	0.485	0.042	5.28526e-29	17	Tb927.10.13710
Rpl21	3.36616e-41	0.34229	1	1	5.90425e-37	0	Rpl21		Hexb	4.18194e-12	0.314354	0.488	0.368	6.53218e-08	2	Hexb			Gabrb3	1.38576e-09	0.265665	0.886	0.752	3.3469e-05	0	Gabrb3			Tb927.8.1960	2.68135e-43	0.646423	0.424	0.024	6.476e-39	17	Tb927.8.1960
Rpl8	3.98444e-41	0.437855	1	1	6.98871e-37	0	Rpl8		Lamp1	1.20701e-11	0.288967	0.648	0.543	1.88535e-07	2	Lamp1			Gabra4	1.33268e-14	0.299103	0.8	0.616	3.21869e-10	0	Gabra4			Tb927.9.6370	1.74439e-31	0.641306	0.485	0.044	4.21306e-27	17	Tb927.9.6370
Prrg1	6.84592e-41	0.587126	0.413	0.119	1.20077e-36	0	Prrg1		Pabpc1	1.29484e-11	0.261476	0.393	0.265	2.02254e-07	2	Pabpc1			Fxyd2	2.19944e-27	0.42512	0.45	0.185	5.31208e-23	0	Fxyd2			Tb927.6.1540	5.32941e-37	0.640795	0.515	0.042	1.28716e-32	17	Tb927.6.1540
Pigz	8.31315e-41	0.73372	0.607	0.266	1.45813e-36	0	Pigz		Ctsb	1.51218e-11	0.282117	0.75	0.661	2.36202e-07	2	Ctsb			Foxp2	4.13902e-18	0.297759	0.386	0.168	9.99657e-14	0	Foxp2			Tb927.3.580	9.23742e-21	0.640795	0.394	0.045	2.23102e-16	17	Tb927.3.580
Tmem189	1.27306e-40	0.81909	0.831	0.666	2.23294e-36	0	Tmem189		Cxcl9	2.85708e-11	0.283926	0.384	0.255	4.46277e-07	2	Cxcl9			Foxp1	2.8506e-84	1.05396	0.864	0.388	6.88478e-80	0	Foxp1			Tb927.10.10920	8.11177e-30	0.63875	0.485	0.047	1.95915e-25	17	Tb927.10.10920
Tmed10	1.48068e-40	0.737559	0.946	0.846	2.59711e-36	0	Tmed10		Rps27	8.82002e-11	0.268689	0.701	0.601	1.37769e-06	2	Rps27			Foxo1	1.56563e-36	0.565876	0.607	0.275	3.78131e-32	0	Foxo1			Tb927.3.4060	3.36638e-42	0.638075	0.455	0.028	8.13049e-38	17	Tb927.3.4060
Rassf2	1.8836e-40	0.794998	0.632	0.292	3.30384e-36	0	Rassf2		Clu	1.56028e-10	0.301299	0.845	0.779	2.43716e-06	2	Clu			Foxg1	1.00249e-33	0.618762	0.779	0.46	2.42122e-29	0	Foxg1			Tb927.10.7410	8.56172e-35	0.638075	0.424	0.031	2.06783e-30	17	Tb927.10.7410
Ctss	3.11217e-40	0.954493	0.872	0.716	5.45875e-36	0	Ctss		Prdx6	2.77787e-10	0.295189	0.489	0.376	4.33903e-06	2	Prdx6			Fnbp1l	2.44743e-12	0.340609	0.6	0.415	5.91102e-08	0	Fnbp1l			Tb927.11.13007	5.40771e-50	0.636515	0.515	0.03	1.30607e-45	17	Tb927.11.13007
Plxnb3	4.18438e-40	0.692132	0.459	0.151	7.33941e-36	0	Plxnb3		Cxcl10	2.91704e-10	0.254662	0.433	0.305	4.55642e-06	2	Cxcl10			Fkbp1a	3.71593e-48	0.542234	1	0.997	8.97472e-44	0	Fkbp1a			Tb927.9.6070	5.94275e-35	0.634159	0.545	0.05	1.43529e-30	17	Tb927.9.6070
Tgfa	4.31738e-40	0.770169	0.595	0.263	7.57269e-36	0	Tgfa		Tmbim6	9.10207e-10	0.263802	0.518	0.41	1.42174e-05	2	Tmbim6			Fcho1	1.68395e-09	0.252731	0.568	0.386	4.06707e-05	0	Fcho1			Tb927.10.3020	3.21793e-32	0.632632	0.515	0.048	7.77195e-28	17	Tb927.10.3020
Pogk	7.30455e-40	0.730016	0.649	0.313	1.28122e-35	0	Pogk		Rpl39	9.38282e-10	0.255557	0.722	0.643	1.4656e-05	2	Rpl39			Fbxo32	1.78284e-15	0.303292	0.414	0.207	4.3059e-11	0	Fbxo32			Tb927.9.2020	3.94061e-46	0.631327	0.515	0.033	9.51737e-42	17	Tb927.9.2020
Dync1li2	7.6473e-40	0.742067	0.926	0.806	1.34134e-35	0	Dync1li2		Gm424181	3.44048e-09	0.364581	0.5	0.399	5.37403e-05	2	Gm42418			Fbxl16	3.33007e-127	1.34306	1	0.961	8.04279e-123	0	Fbxl16			Tb927.10.12960	7.35146e-29	0.630091	0.485	0.048	1.77552e-24	17	Tb927.10.12960
Phlda3	1.03856e-39	0.862586	0.769	0.517	1.82163e-35	0	Phlda3		Rpl30	3.62323e-09	0.287667	0.671	0.588	5.65948e-05	2	Rpl30			Fam49a	2.36745e-10	0.32596	0.843	0.763	5.71786e-06	0	Fam49a			Tb927.7.2660	5.01886e-45	0.629775	0.515	0.034	1.21215e-40	17	Tb927.7.2660
Pfdn5	1.45942e-39	0.457017	1	1	2.55982e-35	0	Pfdn5		Rpl41	5.03423e-09	0.265179	0.646	0.565	7.86347e-05	2	Rpl41			Fam171a1	1.80043e-07	0.264073	0.707	0.598	0.00434839	0	Fam171a1			Tb927.9.9290	6.93008e-55	0.629258	0.576	0.034	1.67375e-50	17	Tb927.9.9290
Rps23	2.6126e-39	0.395954	1	1	4.58251e-35	0	Rps23		Stmn4	7.48799e-09	0.26232	0.46	0.342	0.000116962	2	Stmn4			Fam110b	1.73158e-08	0.283151	0.564	0.416	0.000418212	0	Fam110b			Tb927.3.3580	9.05541e-35	0.629258	0.455	0.035	2.18706e-30	17	Tb927.3.3580
Rpl5	4.06642e-39	0.438025	1	1	7.1325e-35	0	Rpl5		Slc1a3	4.82583e-05	0.25176	0.504	0.449	0.753795	2	Slc1a3			Fam105a	1.15716e-09	0.293011	0.564	0.393	2.79478e-05	0	Fam105a			Tb927.3.5690	5.95477e-34	0.628741	0.455	0.036	1.4382e-29	17	Tb927.3.5690
Abhd4	4.26496e-39	0.813109	0.764	0.52	7.48074e-35	0	Abhd4		Nrgn	8.68755e-226	1.49739	0.926	0.288	1.35699e-221	3	Nrgn			Fam102b	1.99575e-23	0.515661	0.607	0.347	4.82013e-19	0	Fam102b			Tb927.11.10025	1.39735e-24	0.628568	0.455	0.05	3.37487e-20	17	Tb927.11.10025
Rpl10	5.89353e-39	0.491746	1	0.999	1.03373e-34	0	Rpl10		Snap25	9.43122e-133	1.05339	0.951	0.639	1.47316e-128	3	Snap25			Erlin1	2.93258e-12	0.252708	0.332	0.166	7.08277e-08	0	Erlin1			Tb927.10.14790	4.36762e-47	0.628224	0.545	0.036	1.05487e-42	17	Tb927.10.14790
Ttll7	6.51855e-39	0.688815	0.959	0.873	1.14335e-34	0	Ttll7		3110035E14Rik	5.29125e-130	0.522059	0.356	0.04	8.26493e-126	3	3110035E14Rik			Erc2	6.21369e-13	0.330803	0.736	0.544	1.50073e-08	0	Erc2			Tb927.7.180	1.83204e-43	0.627707	0.515	0.035	4.42474e-39	17	Tb927.7.180
Dock10	7.81495e-39	0.782967	0.599	0.283	1.37074e-34	0	Dock10		Slc17a7	3.90849e-112	0.829134	0.705	0.24	6.10507e-108	3	Slc17a7			Elmod1	3.02452e-63	0.884558	0.975	0.786	7.30481e-59	0	Elmod1			Tb927.10.10720	2.07057e-47	0.626674	0.545	0.036	5.00085e-43	17	Tb927.10.10720
Plekhg3	1.06509e-38	0.466212	0.318	0.074	1.86816e-34	0	Plekhg3		Mef2c	6.2469e-111	0.575118	0.445	0.087	9.75765e-107	3	Mef2c			Eif1	1.69803e-28	0.277987	1	1	4.10108e-24	0	Eif1			Tb927.9.8130	2.39309e-39	0.625642	0.455	0.031	5.7798e-35	17	Tb927.9.8130
Erbb3	2.64274e-38	0.495505	0.343	0.086	4.63537e-34	0	Erbb3		Chn1	4.51746e-100	0.727559	0.683	0.251	7.05627e-96	3	Chn1			Egr4	2.12925e-25	0.4195	0.489	0.215	5.14256e-21	0	Egr4			Tb927.10.13860	1.31704e-38	0.624611	0.485	0.035	3.18092e-34	17	Tb927.10.13860
Rpl26	3.15244e-38	0.353201	1	1	5.52938e-34	0	Rpl26		Camk2n1	9.23617e-96	1.11112	0.85	0.548	1.44269e-91	3	Camk2n1			Egr3	4.27501e-39	0.63456	0.768	0.4	1.0325e-34	0	Egr3			Tb927.10.14710	2.41213e-26	0.62401	0.485	0.053	5.82577e-22	17	Tb927.10.14710
Serinc5	7.61076e-38	0.848996	0.682	0.378	1.33493e-33	0	Serinc5		Ngef	2.73977e-90	0.425505	0.323	0.052	4.27952e-86	3	Ngef			Egr1	1.67484e-42	0.670952	0.964	0.673	4.04507e-38	0	Egr1			Tb927.7.1470	2.84069e-31	0.621522	0.455	0.039	6.86084e-27	17	Tb927.7.1470
A230009B12Rik	9.39041e-38	0.45376	0.273	0.056	1.64708e-33	0	A230009B12Rik		Atp1a1	2.56893e-81	0.699116	0.66	0.266	4.01268e-77	3	Atp1a1			Efnb2	1.74711e-13	0.29315	0.389	0.201	4.21963e-09	0	Efnb2			Tb927.11.11370	1.88906e-33	0.621522	0.485	0.042	4.56247e-29	17	Tb927.11.11370
Prdx6	4.07043e-37	0.677486	1	0.976	7.13953e-33	0	Prdx6		Cabp1	4.79355e-79	0.444595	0.34	0.069	7.48753e-75	3	Cabp1			Drd2	1.18884e-239	1.44595	0.825	0.09	2.87129e-235	0	Drd2			Tb927.9.8000	5.11586e-34	0.618953	0.485	0.041	1.23558e-29	17	Tb927.9.8000
Lzts2	5.88757e-37	0.790008	0.698	0.443	1.03268e-32	0	Lzts2		Stx1a	8.92632e-75	0.315991	0.251	0.036	1.39429e-70	3	Stx1a			Drd1	7.6141e-211	1.52225	0.825	0.114	1.83896e-206	0	Drd1			Tb927.6.1460	2.87191e-47	0.618953	0.576	0.04	6.93623e-43	17	Tb927.6.1460
Anp32b	6.36982e-37	0.784315	0.802	0.62	1.11727e-32	0	Anp32b		Stac2	2.12558e-69	0.377438	0.285	0.054	3.32016e-65	3	Stac2			Dpy19l3	1.50957e-07	0.273698	0.393	0.264	0.00364591	0	Dpy19l3			Tb927.11.15140	3.36515e-46	0.617374	0.424	0.022	8.12752e-42	17	Tb927.11.15140
Rps5	1.27237e-36	0.427445	1	1	2.23174e-32	0	Rps5		Scn1b	8.39888e-69	0.704082	0.692	0.341	1.3119e-64	3	Scn1b			Dpf1	1.53905e-17	0.357232	0.504	0.273	3.71711e-13	0	Dpf1			Tb927.11.11220	6.26097e-39	0.612805	0.545	0.045	1.51215e-34	17	Tb927.11.11220
Secisbp2l	2.79324e-36	0.736484	0.822	0.632	4.89935e-32	0	Secisbp2l		Egr1	8.06309e-66	0.492994	0.409	0.12	1.25945e-61	3	Egr1			Dock4	1.18519e-06	0.254966	0.525	0.403	0.0286246	0	Dock4			Tb927.11.11490	7.05623e-28	0.612294	0.455	0.044	1.70422e-23	17	Tb927.11.11490
Nipa1	3.782e-36	0.790588	0.64	0.342	6.63362e-32	0	Nipa1		Dnm1	3.96247e-63	0.669165	0.793	0.481	6.18938e-59	3	Dnm1			Dmkn	6.04174e-79	0.56177	0.379	0.052	1.4592e-74	0	Dmkn			Tb927.8.3020	3.64776e-50	0.611115	0.515	0.03	8.81008e-46	17	Tb927.8.3020
Tjp2	5.82273e-36	0.698058	0.554	0.238	1.02131e-31	0	Tjp2		Cdk5r2	6.69722e-61	0.543275	0.565	0.235	1.04611e-56	3	Cdk5r2			Dlx6	4.8316e-59	0.496793	0.379	0.072	1.16693e-54	0	Dlx6			Tb927.10.11330	2.81464e-39	0.609554	0.455	0.031	6.79792e-35	17	Tb927.10.11330
Rac1	7.03474e-36	0.493528	1	0.997	1.23389e-31	0	Rac1		Psd	3.86637e-57	0.463845	0.49	0.18	6.03928e-53	3	Psd			Dlgap3	2.34596e-21	0.40173	0.957	0.844	5.66595e-17	0	Dlgap3			Tb11.v5.1054	8.69896e-45	0.609554	0.485	0.03	2.10097e-40	17	Tb11.v5.1054
C1qb	9.03695e-36	0.795119	0.88	0.726	1.58508e-31	0	C1qb		Prkcb	5.19398e-56	0.463465	0.439	0.153	8.113e-52	3	Prkcb			Dlg2	2.42365e-24	0.50881	0.832	0.61	5.85361e-20	0	Dlg2			Tb927.9.6380	2.02566e-39	0.609034	0.455	0.031	4.89237e-35	17	Tb927.9.6380
Rps15a	1.01718e-35	0.383282	1	1	1.78414e-31	0	Rps15a		Kalrn	7.54173e-56	0.428997	0.38	0.117	1.17802e-51	3	Kalrn			Dhx32	3.89979e-14	0.340861	0.557	0.35	9.41877e-10	0	Dhx32			Tb927.1.3950	1.11578e-40	0.608211	0.576	0.047	2.69483e-36	17	Tb927.1.3950
Fbxo7	1.37237e-35	0.794542	0.661	0.364	2.40713e-31	0	Fbxo7		Camk2a	2.14362e-55	0.599461	0.654	0.322	3.34833e-51	3	Camk2a			Dgkh	2.50476e-14	0.330749	0.636	0.416	6.0495e-10	0	Dgkh			Tb927.6.2180	3.00551e-53	0.607995	0.485	0.025	7.25891e-49	17	Tb927.6.2180
Kctd13	1.88847e-35	0.683085	0.955	0.829	3.31238e-31	0	Kctd13		Ppp3ca	2.79208e-54	0.659182	0.74	0.457	4.36123e-50	3	Ppp3ca			Dgkb	6.15403e-92	1.16351	0.911	0.474	1.48632e-87	0	Dgkb			Tb927.11.11830	3.21006e-55	0.606957	0.515	0.027	7.75293e-51	17	Tb927.11.11830
Rpl27a	1.91211e-35	0.347517	1	1	3.35384e-31	0	Rpl27a		Enc1	6.48356e-54	0.468564	0.42	0.145	1.01273e-49	3	Enc1			Dgat2	5.41556e-29	0.547229	0.786	0.529	1.30797e-24	0	Dgat2			Tb11.v5.0732	1.16706e-37	0.60592	0.455	0.032	2.81867e-33	17	Tb11.v5.0732
Gabarap	3.19002e-35	0.485581	0.996	0.991	5.5953e-31	0	Gabarap		Calm2	2.52942e-53	0.602977	0.854	0.64	3.95096e-49	3	Calm2			Dek	5.96892e-08	0.266968	0.821	0.75	0.00144161	0	Dek			Tb927.11.8830	3.31335e-36	0.604883	0.455	0.033	8.0024e-32	17	Tb927.11.8830
Arl2	3.7727e-35	0.626965	0.963	0.851	6.61731e-31	0	Arl2		Calm11	8.24771e-52	0.556507	0.939	0.804	1.28829e-47	3	Calm1			Ddn	1.64578e-90	1.15628	1	0.805	3.97488e-86	0	Ddn			Tb927.10.5840	4.13993e-31	0.604365	0.424	0.034	9.99876e-27	17	Tb927.10.5840
Selenok	6.98683e-35	0.492296	1	0.994	1.22549e-30	0	Selenok		Clstn11	9.57378e-52	0.593536	0.76	0.482	1.49542e-47	3	Clstn1			Dclk3	4.46749e-38	0.347713	0.321	0.076	1.07899e-33	0	Dclk3			Tb927.10.2810	3.53321e-35	0.603329	0.455	0.035	8.53341e-31	17	Tb927.10.2810
Mapt	8.19616e-35	0.623809	0.992	0.928	1.43761e-30	0	Mapt		Zfp365	1.35998e-51	0.448865	0.426	0.155	2.12429e-47	3	Zfp365			Dclk1	3.42455e-27	0.453229	1	0.92	8.27098e-23	0	Dclk1			Tb927.10.1080	2.18923e-46	0.599194	0.545	0.037	5.28743e-42	17	Tb927.10.1080
Sema6a	1.63398e-34	0.652062	0.57	0.246	2.86599e-30	0	Sema6a		Arpp19	3.43397e-50	0.475519	0.487	0.201	5.36387e-46	3	Arpp19			Dbp	8.11088e-18	0.406858	0.896	0.791	1.95894e-13	0	Dbp			Tb927.10.15120	5.13686e-32	0.597646	0.455	0.038	1.24065e-27	17	Tb927.10.15120
Sptssa	3.90554e-34	0.748572	0.793	0.599	6.85032e-30	0	Sptssa		Nr4a1	6.3698e-48	0.365248	0.325	0.098	9.94962e-44	3	Nr4a1			Dbndd2	1.01201e-06	0.260113	0.75	0.653	0.024442	0	Dbndd2			Tb927.2.1160	4.31646e-27	0.5961	0.424	0.04	1.04251e-22	17	Tb927.2.1160
H3f3b	4.5824e-34	0.517618	0.988	0.987	8.03752e-30	0	H3f3b		Vsnl11	6.62985e-47	0.530589	0.698	0.403	1.03558e-42	3	Vsnl1			Dach1	1.2774e-73	0.646408	0.454	0.086	3.08518e-69	0	Dach1			Tb927.6.4010	1.10927e-51	0.594596	0.455	0.022	2.6791e-47	17	Tb927.6.4010
Reep3	1.07093e-33	0.699015	0.599	0.291	1.87841e-29	0	Reep3		Cck1	1.49835e-44	0.518943	0.584	0.29	2.34042e-40	3	Cck			D430036J16Rik	1.35131e-48	0.384714	0.254	0.037	3.26367e-44	0	D430036J16Rik			Tb927.8.7790	5.28964e-57	0.593023	0.455	0.02	1.27755e-52	17	Tb927.8.7790
Ap2a1	1.44118e-33	0.662278	0.988	0.947	2.52783e-29	0	Ap2a1		Nptx1	3.67706e-44	0.341666	0.319	0.098	5.74357e-40	3	Nptx1			D430019H16Rik	6.49708e-39	0.644076	0.814	0.492	1.56917e-34	0	D430019H16Rik			Tb927.6.400	5.76284e-29	0.593013	0.424	0.037	1.39184e-24	17	Tb927.6.400
S100a1	2.59573e-33	0.610962	0.996	0.954	4.55291e-29	0	S100a1		Dclk1	8.56654e-44	0.410879	0.411	0.16	1.33809e-39	3	Dclk1			Cystm1	9.07983e-12	0.304223	0.936	0.889	2.19296e-07	0	Cystm1			Tb927.8.730	1.36626e-34	0.591472	0.485	0.04	3.29979e-30	17	Tb927.8.730
Tkt	2.96459e-33	0.664717	0.917	0.776	5.19989e-29	0	Tkt		Sptbn2	9.92923e-44	0.429918	0.462	0.194	1.55095e-39	3	Sptbn2			Cyp46a1	3.61346e-25	0.481265	0.957	0.799	8.72722e-21	0	Cyp46a1			Tb927.9.15090	1.12701e-35	0.589882	0.394	0.025	2.72195e-31	17	Tb927.9.15090
Ak3	3.07738e-33	0.784481	0.752	0.583	5.39772e-29	0	Ak3		Dkk3	1.70567e-43	0.345011	0.319	0.101	2.66425e-39	3	Dkk3			Cyld	3.45288e-60	0.899787	0.929	0.682	8.3394e-56	0	Cyld			Tb927.6.4180	4.84472e-50	0.589882	0.455	0.023	1.1701e-45	17	Tb927.6.4180
Sh3glb1	3.93442e-33	0.820833	0.752	0.634	6.90098e-29	0	Sh3glb1		Syt1	1.95679e-43	0.498668	0.627	0.341	3.0565e-39	3	Syt1			Cxcl13	2.24117e-11	0.318376	0.954	0.836	5.41288e-07	0	Cxcl13			Tb927.8.2830	1.12595e-49	0.588314	0.485	0.027	2.7194e-45	17	Tb927.8.2830
Dip2a	4.32638e-33	0.770144	0.719	0.499	7.58847e-29	0	Dip2a		Phf24	4.816e-43	0.354163	0.359	0.126	7.5226e-39	3	Phf24			Cx3cl1	1.21068e-20	0.38107	0.993	0.948	2.92404e-16	0	Cx3cl1			Tb927.11.13003	1.33014e-52	0.586748	0.485	0.025	3.21255e-48	17	Tb927.11.13003
Papss1	4.60006e-33	0.717418	0.773	0.605	8.06851e-29	0	Papss1		Olfm1	4.89644e-43	0.507401	0.684	0.395	7.64824e-39	3	Olfm1			Ctxn1	2.76737e-51	0.730411	0.996	0.814	6.68375e-47	0	Ctxn1			Tb927.3.4750	5.41061e-31	0.585835	0.485	0.045	1.30677e-26	17	Tb927.3.4750
Inf2	4.87481e-33	0.662605	0.855	0.639	8.55042e-29	0	Inf2		Sv2b	7.14165e-43	0.404168	0.422	0.166	1.11553e-38	3	Sv2b			Crym	1.56515e-42	0.856245	0.754	0.414	3.78015e-38	0	Crym			Tb927.11.13770	1.26784e-44	0.584662	0.455	0.026	3.06208e-40	17	Tb927.11.13770
Nfasc	6.90577e-33	0.754521	0.864	0.719	1.21127e-28	0	Nfasc		Adcy1	2.23963e-42	0.395096	0.449	0.183	3.4983e-38	3	Adcy1			Crip2	6.66086e-35	0.528275	0.982	0.91	1.60873e-30	0	Crip2			Tb927.8.4400	1.66234e-40	0.58102	0.455	0.029	4.01489e-36	17	Tb927.8.4400
Rps27	7.30652e-33	0.360591	1	1	1.28156e-28	0	Rps27		Eef1a2	2.49236e-42	0.551677	0.757	0.519	3.89306e-38	3	Eef1a2			Cpne5	8.17509e-73	0.929181	0.746	0.274	1.97445e-68	0	Cpne5			Tb927.3.1430	6.62539e-29	0.579981	0.394	0.032	1.60016e-24	17	Tb927.3.1430
B3galt5	7.44706e-33	0.666049	0.587	0.281	1.30621e-28	0	B3galt5		Ppp3r1	6.89156e-42	0.475102	0.53	0.261	1.07646e-37	3	Ppp3r1			Cplx2	2.4321e-45	0.669835	0.996	0.856	5.87401e-41	0	Cplx2			Tb927.10.3750	1.61066e-34	0.579981	0.424	0.031	3.89008e-30	17	Tb927.10.3750
S100a6	7.47753e-33	0.843456	0.764	0.56	1.31156e-28	0	S100a6		Atp2b21	2.7889e-40	0.449472	0.477	0.214	4.35626e-36	3	Atp2b2			Coro7	5.39946e-08	0.263042	0.671	0.528	0.00130408	0	Coro7			Tb927.9.5190	2.23126e-34	0.579462	0.424	0.031	5.38895e-30	17	Tb927.9.5190
Pim3	7.72268e-33	0.779213	0.736	0.533	1.35456e-28	0	Pim3		Tuba4a	2.2572e-39	0.485421	0.563	0.294	3.52574e-35	3	Tuba4a			Coch	1.79737e-13	0.324074	0.45	0.255	4.34102e-09	0	Coch			Tb927.10.8190	4.86217e-43	0.57635	0.485	0.031	1.17431e-38	17	Tb927.10.8190
Stxbp3	9.92121e-33	0.675127	0.57	0.264	1.74018e-28	0	Stxbp3		Stmn1	4.57405e-39	0.484148	0.684	0.427	7.14466e-35	3	Stmn1			Cnst	3.86784e-08	0.274651	0.479	0.331	0.00093416	0	Cnst			Tb927.10.10590	7.80871e-51	0.57635	0.545	0.033	1.88596e-46	17	Tb927.10.10590
Zeb2	1.03311e-32	0.763418	0.748	0.537	1.81207e-28	0	Zeb2		Itpr1	6.53288e-39	0.32963	0.335	0.117	1.02044e-34	3	Itpr1			Cnr1	5.22586e-42	0.752844	0.843	0.521	1.26215e-37	0	Cnr1			Tb927.11.10730	8.01653e-61	0.571282	0.455	0.018	1.93615e-56	17	Tb927.11.10730
Slc38a2	1.29321e-32	0.669585	0.88	0.741	2.26829e-28	0	Slc38a2		Serpini1	3.98982e-38	0.317594	0.319	0.11	6.2321e-34	3	Serpini1			Cnksr2	2.29414e-18	0.373361	0.746	0.489	5.5408e-14	0	Cnksr2			Tb927.11.13350	5.17975e-27	0.569632	0.424	0.04	1.25101e-22	17	Tb927.11.13350
Ankrd13a	1.45573e-32	0.812965	0.669	0.429	2.55334e-28	0	Ankrd13a		Rtn1	4.15627e-38	0.499241	0.738	0.492	6.49209e-34	3	Rtn1			Cnih2	7.04808e-12	0.253672	0.946	0.854	1.70225e-07	0	Cnih2			Tb927.6.3500	5.19042e-32	0.568601	0.455	0.038	1.25359e-27	17	Tb927.6.3500
Fxyd1	1.56954e-32	0.69422	0.888	0.76	2.75298e-28	0	Fxyd1		Phyhip	5.8859e-38	0.353674	0.413	0.171	9.19377e-34	3	Phyhip			Clu	1.2947e-31	0.345737	1	1	3.12697e-27	0	Clu			Tb927.6.4630	1.18539e-49	0.568127	0.424	0.02	2.86297e-45	17	Tb927.6.4630
Thbs4	1.69302e-32	0.538687	0.26	0.059	2.96956e-28	0	Thbs4		Diras2	1.82342e-37	0.366775	0.337	0.123	2.84818e-33	3	Diras2			Clip4	8.42441e-37	0.650988	0.729	0.415	2.03466e-32	0	Clip4			Tb927.6.140	1.64216e-41	0.568127	0.394	0.021	3.96614e-37	17	Tb927.6.140
Mob3b	2.474e-32	0.389405	0.285	0.069	4.3394e-28	0	Mob3b		Ctxn1	1.3431e-36	0.3125	0.312	0.109	2.09792e-32	3	Ctxn1			Ckb	1.60168e-71	0.531353	1	1	3.86838e-67	0	Ckb			Tb927.3.3450	2.93216e-17	0.567541	0.394	0.053	7.08175e-13	17	Tb927.3.3450
Oxsr1	3.05992e-32	0.65484	0.636	0.328	5.3671e-28	0	Oxsr1		Dlgap1	7.32144e-35	0.35528	0.416	0.182	1.14361e-30	3	Dlgap1			Cited4	5.62807e-17	0.310274	0.389	0.182	1.35929e-12	0	Cited4			Tb11.v5.0336	2.821e-27	0.566027	0.394	0.034	6.81328e-23	17	Tb11.v5.0336
1810037I17Rik	3.38644e-32	0.526693	0.996	0.973	5.93982e-28	0	1810037I17Rik		Cplx2	1.28459e-34	0.43663	0.47	0.224	2.00653e-30	3	Cplx2			Chst15	3.72413e-40	0.579891	0.586	0.241	8.99451e-36	0	Chst15			Tb927.7.6960	5.46216e-38	0.563971	0.515	0.041	1.31922e-33	17	Tb927.7.6960
Lamp2	3.76328e-32	0.685472	0.806	0.634	6.6008e-28	0	Lamp2		Gas7	9.80534e-34	0.311599	0.317	0.118	1.53159e-29	3	Gas7			Chn1	8.80765e-32	0.479429	1	0.98	2.12722e-27	0	Chn1			Tb927.3.5280	1.88303e-22	0.563971	0.394	0.041	4.5479e-18	17	Tb927.3.5280
Usp54	6.64391e-32	0.698685	0.624	0.332	1.16534e-27	0	Usp54		Sncb1	3.82706e-33	0.473235	0.709	0.488	5.97787e-29	3	Sncb			Chmp3	9.26176e-08	0.25905	0.811	0.756	0.0022369	0	Chmp3			Tb927.3.5530	2.29061e-42	0.561836	0.424	0.024	5.53228e-38	17	Tb927.3.5530
Rpl18	7.99644e-32	0.426562	1	0.999	1.40258e-27	0	Rpl18		Snrpn1	5.27893e-33	0.422316	0.74	0.496	8.24569e-29	3	Snrpn			Chchd10	7.65489e-26	0.34348	1	1	1.84881e-21	0	Chchd10			Tb927.11.17890	5.03014e-52	0.560268	0.455	0.022	1.21488e-47	17	Tb927.11.17890
Cd63	1.28911e-31	0.55663	0.963	0.81	2.26109e-27	0	Cd63		Camk2g	1.54433e-32	0.337833	0.337	0.135	2.41224e-28	3	Camk2g			Celf5	7.65421e-18	0.416237	0.789	0.543	1.84864e-13	0	Celf5			Tb927.6.780	2.31553e-38	0.559745	0.424	0.027	5.59246e-34	17	Tb927.6.780
Smim1	1.84646e-31	0.716967	0.587	0.29	3.23869e-27	0	Smim1		Agap2	1.85965e-31	0.341131	0.462	0.224	2.90477e-27	3	Agap2			Celf2	6.81133e-17	0.370017	0.943	0.85	1.64507e-12	0	Celf2			Tb11.v5.0816	1.15182e-36	0.558844	0.455	0.033	2.78188e-32	17	Tb11.v5.0816
Shtn1	2.1553e-31	0.651924	0.545	0.249	3.78039e-27	0	Shtn1		Prkar1b1	2.13366e-31	0.41245	0.584	0.335	3.33278e-27	3	Prkar1b			Cdo1	5.10226e-11	0.372654	0.579	0.411	1.2323e-06	0	Cdo1			Tb927.8.2690	6.2044e-44	0.558701	0.455	0.027	1.49849e-39	17	Tb927.8.2690
Mat2a	3.30494e-31	0.578613	0.942	0.837	5.79687e-27	0	Mat2a		Chgb	2.78586e-31	0.358582	0.47	0.232	4.35151e-27	3	Chgb			Cdk17	8.43138e-48	0.732776	0.939	0.696	2.03635e-43	0	Cdk17			Tb927.10.13930	6.06794e-24	0.55731	0.424	0.045	1.46553e-19	17	Tb927.10.13930
Ptn	4.56697e-31	0.51387	1	0.961	8.01046e-27	0	Ptn		Grin11	2.74665e-30	0.395762	0.523	0.287	4.29027e-26	3	Grin1			Cdh13	1.03203e-15	0.339993	0.671	0.42	2.49255e-11	0	Cdh13			Tb927.1.240	7.81282e-38	0.557136	0.424	0.028	1.88695e-33	17	Tb927.1.240
Hmgn2	5.17279e-31	0.805383	0.727	0.54	9.07308e-27	0	Hmgn2		Ncald	2.81876e-30	0.393449	0.422	0.205	4.4029e-26	3	Ncald			Cd4	7.66371e-158	0.81101	0.529	0.043	1.85094e-153	0	Cd4			Tb927.8.710	2.36607e-27	0.556798	0.455	0.044	5.71453e-23	17	Tb927.8.710
Ermp1	5.72812e-31	0.753574	0.661	0.412	1.00471e-26	0	Ermp1		Kifc2	6.92106e-30	0.333556	0.411	0.195	1.08107e-25	3	Kifc2			Cd302	5.06502e-09	0.306453	0.743	0.633	0.00012233	0	Cd302			Tb927.7.1420	7.40127e-18	0.556798	0.364	0.044	1.78755e-13	17	Tb927.7.1420
D16Ertd472e	6.21424e-31	0.521693	0.388	0.129	1.08998e-26	0	D16Ertd472e		Cyfip2	7.50772e-30	0.353269	0.462	0.236	1.17271e-25	3	Cyfip2			Ccng2	2.40178e-14	0.345198	0.554	0.341	5.80077e-10	0	Ccng2			Tb927.11.15020	3.79613e-41	0.556614	0.424	0.025	9.16841e-37	17	Tb927.11.15020
Ralgds	8.52869e-31	0.757235	0.769	0.62	1.49593e-26	0	Ralgds		Snhg111	1.16726e-29	0.443236	0.717	0.484	1.82326e-25	3	Snhg11			Ccm2	7.51185e-25	0.51254	0.746	0.515	1.81426e-20	0	Ccm2			Tb927.8.7260	2.14036e-44	0.556093	0.455	0.026	5.16939e-40	17	Tb927.8.7260
Jup	1.06204e-30	0.767212	0.678	0.424	1.86282e-26	0	Jup		Tspan7	4.20526e-28	0.408328	0.606	0.389	6.56862e-24	3	Tspan7			Ccdc88c	3.04732e-56	0.627944	0.546	0.167	7.35988e-52	0	Ccdc88c			Tb927.4.810	2.5289e-37	0.556093	0.424	0.028	6.10779e-33	17	Tb927.4.810
B3gnt9	1.06315e-30	0.346565	0.256	0.059	1.86476e-26	0	B3gnt9		Pip5k1c	4.79974e-28	0.32525	0.371	0.171	7.49719e-24	3	Pip5k1c			Ccdc106	8.56094e-10	0.299113	0.561	0.396	2.06764e-05	0	Ccdc106			Tb927.8.1940	4.7926e-57	0.555572	0.515	0.026	1.15751e-52	17	Tb927.8.1940
4930402H24Rik	1.65329e-30	0.665042	0.764	0.577	2.89987e-26	0	4930402H24Rik		Kif5a1	6.03852e-28	0.377825	0.764	0.555	9.43216e-24	3	Kif5a			Cbr3	9.09709e-28	0.425726	0.393	0.146	2.19713e-23	0	Cbr3			Tb927.10.9780	1.34621e-36	0.555572	0.424	0.028	3.25136e-32	17	Tb927.10.9780
Hhip	2.14381e-30	0.36627	0.302	0.079	3.76025e-26	0	Hhip		Phactr1	6.59797e-28	0.31167	0.319	0.133	1.0306e-23	3	Phactr1			Carhsp1	8.76379e-11	0.281012	0.793	0.63	2.11663e-06	0	Carhsp1			Tb927.5.1800	3.70045e-37	0.555052	0.424	0.028	8.93733e-33	17	Tb927.5.1800
Sys1	2.4421e-30	0.614132	0.917	0.818	4.28345e-26	0	Sys1		Gria2	7.8652e-28	0.337352	0.359	0.162	1.22854e-23	3	Gria2			Car12	8.0135e-30	0.294792	0.332	0.096	1.93542e-25	0	Car12			Tb927.7.2300	1.52005e-39	0.554531	0.424	0.026	3.67123e-35	17	Tb927.7.2300
Ube2d1	2.71683e-30	0.730737	0.773	0.638	4.76532e-26	0	Ube2d1		Rab3a1	8.98569e-28	0.397623	0.707	0.484	1.40356e-23	3	Rab3a			Car11	8.9916e-45	0.738626	0.9	0.625	2.17165e-40	0	Car11			Tb927.10.2680	2.04848e-36	0.554011	0.424	0.029	4.94748e-32	17	Tb927.10.2680
Mtus1	3.0406e-30	0.787926	0.665	0.41	5.33321e-26	0	Mtus1		1110008P14Rik	1.15645e-27	0.291531	0.285	0.113	1.80637e-23	3	1110008P14Rik			Cap1	8.83299e-20	0.448617	0.868	0.735	2.13334e-15	0	Cap1			Tb11.v5.0259	6.07456e-36	0.552971	0.424	0.029	1.46713e-31	17	Tb11.v5.0259
Rdx	6.14723e-30	0.71462	0.694	0.462	1.07822e-25	0	Rdx		Stxbp1	2.08077e-27	0.410575	0.627	0.412	3.25016e-23	3	Stxbp1			Camkv	6.0113e-78	1.00535	0.989	0.845	1.45185e-73	0	Camkv			Tb927.8.6036	6.61517e-29	0.552206	0.455	0.042	1.5977e-24	17	Tb927.8.6036
Cfl2	6.66514e-30	0.573085	0.897	0.774	1.16907e-25	0	Cfl2		Vamp2	4.25032e-27	0.404167	0.755	0.544	6.639e-23	3	Vamp2			Camkk2	1.03213e-19	0.428373	0.775	0.537	2.4928e-15	0	Camkk2			Tb927.11.6710	1.37378e-74	0.552175	0.424	0.012	3.31795e-70	17	Tb927.11.6710
Rps17	8.05118e-30	0.395125	1	1	1.41218e-25	0	Rps17		Lmo4	4.64025e-27	0.315846	0.327	0.141	7.24807e-23	3	Lmo4			Camk4	3.29191e-85	1.14633	0.957	0.59	7.95063e-81	0	Camk4			Tb927.10.3710	4.83093e-43	0.550374	0.485	0.031	1.16677e-38	17	Tb927.10.3710
Elovl5	8.98697e-30	0.720924	0.74	0.52	1.57631e-25	0	Elovl5		Rgs41	6.0177e-27	0.294515	0.361	0.163	9.39965e-23	3	Rgs4			Camk2b	1.6704e-24	0.403394	1	0.957	4.03436e-20	0	Camk2b			Tb927.9.9060	2.28933e-44	0.549855	0.485	0.03	5.5292e-40	17	Tb927.9.9060
Megf10	9.3098e-30	0.54702	0.442	0.17	1.63294e-25	0	Megf10		Ppp2r2c	6.29797e-27	0.32462	0.363	0.168	9.83742e-23	3	Ppp2r2c			Caln1	1.36133e-89	1.08373	0.861	0.364	3.28788e-85	0	Caln1			Tb927.4.4460	6.65466e-41	0.549855	0.485	0.033	1.60723e-36	17	Tb927.4.4460
Vkorc1	9.56441e-30	0.677578	0.731	0.506	1.6776e-25	0	Vkorc1		Aak1	7.4538e-27	0.304606	0.392	0.187	1.16428e-22	3	Aak1			Calm2	7.4616e-34	0.412113	1	1	1.80212e-29	0	Calm2			Tb927.11.1370	2.87323e-44	0.549336	0.485	0.03	6.93943e-40	17	Tb927.11.1370
Rps8	1.02823e-29	0.31207	1	1	1.80352e-25	0	Rps8		Meg32	8.1871e-27	0.402172	0.833	0.633	1.27883e-22	3	Meg3			Calb1	2.92284e-09	0.279774	0.854	0.719	7.05925e-05	0	Calb1			Tb11.v5.1044	2.84657e-33	0.549336	0.424	0.032	6.87503e-29	17	Tb11.v5.1044
Tulp4	1.18234e-29	0.634495	0.839	0.699	2.07382e-25	0	Tulp4		Basp1	8.42045e-27	0.417477	0.627	0.416	1.31527e-22	3	Basp1			Cacng4	7.42397e-18	0.312335	0.432	0.206	1.79304e-13	0	Cacng4			Tb927.3.3620	3.32454e-20	0.548817	0.333	0.033	8.02942e-16	17	Tb927.3.3620
Sh3bgrl3	1.49495e-29	0.467568	1	0.986	2.62215e-25	0	Sh3bgrl3		Napb	1.42576e-26	0.343882	0.464	0.247	2.22703e-22	3	Napb			Cacnb1	1.99808e-12	0.381393	0.693	0.483	4.82576e-08	0	Cacnb1			Tb927.7.5170	1.48795e-33	0.547781	0.424	0.031	3.59369e-29	17	Tb927.7.5170
Zfp536	2.09648e-29	0.512088	0.397	0.139	3.67722e-25	0	Zfp536		Fam131a	2.01767e-26	0.25546	0.297	0.119	3.1516e-22	3	Fam131a			Cacna2d3	4.22236e-39	0.674101	0.786	0.471	1.01978e-34	0	Cacna2d3			Tb927.5.1900	5.47119e-37	0.547781	0.455	0.032	1.3214e-32	17	Tb927.5.1900
Cst3	3.90031e-29	0.397782	1	1	6.84115e-25	0	Cst3		Gpm6a	8.44252e-26	0.415049	0.644	0.431	1.31872e-21	3	Gpm6a			Cacna1h	7.72572e-23	0.42923	0.525	0.259	1.86592e-18	0	Cacna1h			Tb927.6.3490	4.34786e-22	0.547629	0.424	0.048	1.05009e-17	17	Tb927.6.3490
Fah	5.52134e-29	0.671886	0.591	0.308	9.68443e-25	0	Fah		Pak1	1.1808e-25	0.359958	0.424	0.225	1.84441e-21	3	Pak1			Cacna1e	4.0216e-11	0.310696	0.682	0.495	9.71297e-07	0	Cacna1e			Tb927.11.8160	4.48444e-24	0.547629	0.455	0.051	1.08308e-19	17	Tb927.11.8160
Chn2	8.44198e-29	0.749521	0.653	0.407	1.48072e-24	0	Chn2		Rbfox3	1.97184e-25	0.25327	0.257	0.098	3.08002e-21	3	Rbfox3			C78859	4.03327e-14	0.26391	0.339	0.159	9.74116e-10	0	C78859			Tb927.9.9860	3.47066e-27	0.546228	0.394	0.034	8.38233e-23	17	Tb927.9.9860
Csf1	8.484e-29	0.588618	0.45	0.18	1.48809e-24	0	Csf1		Dgkz	3.18931e-25	0.297213	0.411	0.206	4.9817e-21	3	Dgkz			C2cd2l	4.1946e-27	0.560119	0.854	0.683	1.01308e-22	0	C2cd2l			Tb927.9.2350	1.76281e-30	0.543126	0.424	0.035	4.25754e-26	17	Tb927.9.2350
Ctsd	1.306e-28	0.496087	1	0.99	2.29073e-24	0	Ctsd		Apbb1	3.39118e-24	0.343895	0.519	0.306	5.29703e-20	3	Apbb1			C230004F18Rik	1.01922e-08	0.252636	0.639	0.468	0.000246163	0	C230004F18Rik			Tb927.8.5440	1.03267e-38	0.543126	0.485	0.035	2.4941e-34	17	Tb927.8.5440
Slc2a1	1.39515e-28	0.584523	0.876	0.729	2.44709e-24	0	Slc2a1		Adgrb11	4.8924e-24	0.320602	0.464	0.252	7.64192e-20	3	Adgrb1			Brms1	1.42298e-10	0.308616	0.561	0.382	3.43677e-06	0	Brms1			Tb927.11.16110	6.57034e-26	0.543126	0.394	0.036	1.58687e-21	17	Tb927.11.16110
Eps15	1.56919e-28	0.599166	0.946	0.835	2.75237e-24	0	Eps15		Osbpl1a	6.66123e-24	0.271122	0.312	0.138	1.04048e-19	3	Osbpl1a			Bola1	1.08256e-10	0.29053	0.739	0.61	2.6146e-06	0	Bola1			Tb927.11.3570	8.1528e-26	0.54261	0.394	0.036	1.96907e-21	17	Tb927.11.3570
St18	1.67784e-28	0.362159	0.285	0.075	2.94293e-24	0	St18		R3hdm4	3.69225e-23	0.280375	0.367	0.181	5.76729e-19	3	R3hdm4			Bcr	5.93846e-68	0.951589	0.875	0.485	1.43426e-63	0	Bcr			Tb927.8.8150	3.67116e-21	0.541578	0.364	0.037	8.86658e-17	17	Tb927.8.8150
Ptpn11	1.81304e-28	0.617275	0.831	0.702	3.18008e-24	0	Ptpn11		Cplx11	1.30522e-22	0.368493	0.65	0.422	2.03875e-18	3	Cplx1			Bcl11b	4.75012e-121	1.30533	0.868	0.279	1.14725e-116	0	Bcl11b			Tb927.8.2730	1.34739e-35	0.541062	0.485	0.038	3.25422e-31	17	Tb927.8.2730
Mapk3	3.45493e-28	0.525889	0.983	0.887	6.05994e-24	0	Mapk3		Rab6b1	2.92294e-22	0.361797	0.633	0.434	4.56564e-18	3	Rab6b			Baiap2	1.43218e-100	1.2984	0.986	0.708	3.45899e-96	0	Baiap2			Tb927.11.14590	1.64628e-35	0.538487	0.485	0.038	3.9761e-31	17	Tb927.11.14590
Ankrd40	3.6557e-28	0.583458	0.93	0.798	6.41209e-24	0	Ankrd40		1700020I14Rik	3.14435e-22	0.270571	0.369	0.185	4.91147e-18	3	1700020I14Rik			Bag5	1.23188e-11	0.359015	0.65	0.496	2.97525e-07	0	Bag5			Tb927.8.2110	5.26106e-42	0.53688	0.394	0.021	1.27065e-37	17	Tb927.8.2110
Hist1h2bc	3.66582e-28	0.553411	0.942	0.855	6.42985e-24	0	Hist1h2bc		Lingo1	5.19278e-22	0.255531	0.297	0.133	8.11112e-18	3	Lingo1			B230334C09Rik	1.99813e-26	0.520982	0.75	0.47	4.82589e-22	0	B230334C09Rik			Tb927.5.1700	3.50848e-45	0.536356	0.424	0.022	8.47368e-41	17	Tb927.5.1700
Creb5	4.64899e-28	0.383371	0.269	0.069	8.15433e-24	0	Creb5		Cx3cl1	6.99509e-22	0.336905	0.475	0.276	1.09263e-17	3	Cx3cl1			Auts2	1.81207e-12	0.336284	0.668	0.476	4.37652e-08	0	Auts2			Tb927.9.3290	1.43086e-44	0.535832	0.424	0.023	3.45582e-40	17	Tb927.9.3290
C1qa	4.74279e-28	0.741632	0.789	0.637	8.31885e-24	0	C1qa		Gabra1	9.70877e-22	0.305623	0.363	0.185	1.51651e-17	3	Gabra1			Atp6ap1l	3.81567e-27	0.381101	0.429	0.164	9.21561e-23	0	Atp6ap1l			Tb927.10.12090	2.16186e-43	0.535832	0.394	0.02	5.22133e-39	17	Tb927.10.12090
Trp53bp2	5.90188e-28	0.623685	0.603	0.328	1.03519e-23	0	Trp53bp2		Baalc	1.51159e-21	0.260228	0.283	0.126	2.36111e-17	3	Baalc			Atp2b1	5.31131e-62	0.805454	0.993	0.939	1.28279e-57	0	Atp2b1			Tb11.v5.1016	1.98099e-23	0.534888	0.394	0.039	4.78448e-19	17	Tb11.v5.1016
Adipor2	6.29168e-28	0.749907	0.665	0.446	1.10356e-23	0	Adipor2		Atp1b11	1.79067e-21	0.377911	0.821	0.667	2.79703e-17	3	Atp1b1			Asphd2	2.38029e-26	0.488446	0.882	0.677	5.74887e-22	0	Asphd2			Tb927.9.14220	1.47751e-32	0.534375	0.455	0.037	3.56848e-28	17	Tb927.9.14220
Snx1	6.48652e-28	0.632939	0.814	0.654	1.13774e-23	0	Snx1		AC149090.1	5.93762e-21	0.303237	0.39	0.211	9.27455e-17	3	AC149090.1			Asic1	8.55872e-18	0.365788	0.518	0.28	2.0671e-13	0	Asic1			Tb927.9.14480	7.24682e-34	0.533349	0.485	0.04	1.75025e-29	17	Tb927.9.14480
Plpp2	7.76468e-28	0.432515	0.335	0.104	1.36193e-23	0	Plpp2		Atp6v1e1	1.08875e-20	0.34769	0.534	0.339	1.70063e-16	3	Atp6v1e1			Arpp21	7.89274e-147	1.9393	1	0.731	1.90626e-142	0	Arpp21			Tb927.6.4130	6.2919e-37	0.53269	0.394	0.024	1.51962e-32	17	Tb927.6.4130
Arl4d	8.15096e-28	0.701198	0.57	0.298	1.42968e-23	0	Arl4d		Klc1	1.40555e-20	0.366166	0.544	0.369	2.19546e-16	3	Klc1			Arpp19	1.61841e-114	1.19201	1	0.982	3.90877e-110	0	Arpp19			Tb927.7.1340	5.67409e-39	0.531644	0.394	0.023	1.37041e-34	17	Tb927.7.1340
Il1rap	1.29869e-27	0.643745	0.545	0.274	2.2779e-23	0	Il1rap		Map21	1.71607e-20	0.294725	0.5	0.302	2.68051e-16	3	Map2			Arpc1a	1.27908e-19	0.32997	0.996	0.984	3.08923e-15	0	Arpc1a			Tb927.4.1640	1.17627e-33	0.531644	0.364	0.023	2.84093e-29	17	Tb927.4.1640
H2afj	1.8372e-27	0.530973	0.975	0.893	3.22244e-23	0	H2afj		Atp6v1g2	3.03232e-20	0.283114	0.471	0.273	4.73649e-16	3	Atp6v1g2			Arl4d	1.82904e-14	0.367289	0.454	0.255	4.41751e-10	0	Arl4d			Tb927.11.12880	1.71621e-21	0.531299	0.394	0.043	4.145e-17	17	Tb927.11.12880
Plxdc2	2.57229e-27	0.662928	0.579	0.313	4.51179e-23	0	Plxdc2		Ckb1	3.39664e-20	0.303484	0.949	0.902	5.30555e-16	3	Ckb			Arhgef9	1.39156e-48	0.742024	0.964	0.814	3.3609e-44	0	Arhgef9			Tb927.8.5870	2.38349e-35	0.531121	0.394	0.025	5.75661e-31	17	Tb927.8.5870
Aktip	2.68746e-27	0.626602	0.901	0.816	4.7138e-23	0	Aktip		Kcnab2	6.50404e-20	0.265834	0.452	0.256	1.01593e-15	3	Kcnab2			Arhgef2	1.14707e-09	0.277104	0.761	0.605	2.77041e-05	0	Arhgef2			Tb927.9.11480	6.48062e-31	0.530787	0.485	0.044	1.5652e-26	17	Tb927.9.11480
Pcsk6	2.99965e-27	0.611485	0.479	0.213	5.26138e-23	0	Pcsk6		Nat8l	6.84722e-20	0.307682	0.399	0.222	1.06954e-15	3	Nat8l			Arhgap33	4.57892e-38	0.618927	0.757	0.402	1.1059e-33	0	Arhgap33			Tb927.11.5830	6.89639e-38	0.530599	0.394	0.023	1.66562e-33	17	Tb927.11.5830
Cdk19	3.07629e-27	0.67434	0.694	0.488	5.39581e-23	0	Cdk19		Arf3	6.85402e-20	0.327409	0.605	0.414	1.0706e-15	3	Arf3			Arglu1	8.11424e-10	0.258779	0.811	0.7	1.95975e-05	0	Arglu1			Tb927.11.14920	4.99982e-29	0.530275	0.394	0.031	1.20756e-24	17	Tb927.11.14920
Rpl14	3.78682e-27	0.322699	1	1	6.64208e-23	0	Rpl14		Syn1	9.01268e-20	0.304731	0.426	0.245	1.40778e-15	3	Syn1			Arf3	1.47004e-52	0.590739	1	0.992	3.55045e-48	0	Arf3			Tb927.11.8260	7.36195e-31	0.529033	0.364	0.025	1.77806e-26	17	Tb927.11.8260
Serpind1	3.94651e-27	0.351255	0.256	0.064	6.92218e-23	0	Serpind1		Shank1	3.47494e-19	0.251486	0.388	0.211	5.42785e-15	3	Shank1			Arel1	7.93547e-36	0.696234	0.839	0.636	1.91658e-31	0	Arel1			Tb927.11.13450	4.7655e-39	0.529033	0.424	0.026	1.15096e-34	17	Tb927.11.13450
Rpl36	4.12373e-27	0.300701	1	1	7.23302e-23	0	Rpl36		Ywhah1	3.85526e-19	0.337575	0.688	0.505	6.02191e-15	3	Ywhah			Apod	2.73423e-29	0.331509	1	0.995	6.60372e-25	0	Apod			Tb927.6.5130	5.66276e-24	0.527468	0.333	0.028	1.36767e-19	17	Tb927.6.5130
Hmgb1	1.51496e-26	0.556156	0.959	0.9	2.65724e-22	0	Hmgb1		Stx1b	1.24929e-18	0.269201	0.456	0.272	1.95139e-14	3	Stx1b			Ap1s2	8.21142e-09	0.328859	0.711	0.567	0.000198322	0	Ap1s2			Tb927.4.2170	2.42717e-62	0.526947	0.455	0.017	5.8621e-58	17	Tb927.4.2170
St6galnac3	2.40251e-26	0.390937	0.306	0.092	4.214e-22	0	St6galnac3		Calm3	1.4831e-18	0.387346	0.7	0.566	2.3166e-14	3	Calm3			Ap1s1	2.27448e-54	0.691532	0.996	0.959	5.49333e-50	0	Ap1s1			Tb927.9.8070	1.1828e-31	0.525385	0.394	0.029	2.8567e-27	17	Tb927.9.8070
Omg	2.50118e-26	0.53383	0.946	0.865	4.38707e-22	0	Omg		Rtn3	1.00936e-17	0.302361	0.646	0.464	1.57662e-13	3	Rtn3			Ap1ar	7.25679e-18	0.413193	0.771	0.583	1.75266e-13	0	Ap1ar			Tb927.11.950	6.66836e-47	0.525385	0.485	0.028	1.61054e-42	17	Tb927.11.950
Cnn3	4.6175e-26	0.60103	0.777	0.622	8.0991e-22	0	Cnn3		Ndrg3	2.99778e-17	0.282677	0.502	0.323	4.68253e-13	3	Ndrg3			Ano3	8.10927e-68	0.91592	0.771	0.319	1.95855e-63	0	Ano3			Tb927.11.12590	4.12963e-35	0.525385	0.424	0.03	9.97389e-31	17	Tb927.11.12590
Ybx1	5.11265e-26	0.51092	0.921	0.84	8.96758e-22	0	Ybx1		Atp6v1b2	3.73177e-17	0.30855	0.57	0.394	5.82903e-13	3	Atp6v1b2			Anks1b	4.84244e-15	0.319744	0.971	0.892	1.16955e-10	0	Anks1b			Tb927.11.11530	6.29382e-36	0.525385	0.424	0.029	1.52008e-31	17	Tb927.11.11530
Rnf5	8.2411e-26	0.517526	0.905	0.803	1.44549e-21	0	Rnf5		Efhd2	5.50453e-17	0.281225	0.426	0.257	8.59807e-13	3	Efhd2			Ankrd63	1.4462e-99	0.841994	0.557	0.101	3.49287e-95	0	Ankrd63			Tb927.11.15480	2.39178e-45	0.523824	0.485	0.029	5.77663e-41	17	Tb927.11.15480
Ppp2r3a	9.20341e-26	0.603745	0.512	0.248	1.61428e-21	0	Ppp2r3a		Gabarapl1	8.34316e-15	0.287764	0.572	0.415	1.3032e-10	3	Gabarapl1			Alcam	2.0677e-19	0.432231	0.825	0.632	4.9939e-15	0	Alcam			Tb927.9.9810	3.65619e-30	0.522265	0.394	0.03	8.83044e-26	17	Tb927.9.9810
Carns1	1.29614e-25	0.394544	0.335	0.109	2.27344e-21	0	Carns1		Ttc31	2.19271e-14	0.300359	0.576	0.421	3.42502e-10	3	Ttc3			Akt2	9.72612e-07	0.271633	0.668	0.566	0.0234905	0	Akt2			Tb927.6.3100	9.72891e-36	0.522265	0.424	0.029	2.34973e-31	17	Tb927.6.3100
Kazn	1.66527e-25	0.699399	0.674	0.443	2.92088e-21	0	Kazn		Atp2a21	3.11651e-14	0.266128	0.644	0.487	4.86799e-10	3	Atp2a2			Akap9	8.58165e-12	0.360749	0.604	0.42	2.07264e-07	0	Akap9			Tb927.10.9010	1.62285e-38	0.522265	0.455	0.031	3.91951e-34	17	Tb927.10.9010
Nbas	2.02755e-25	0.652817	0.537	0.281	3.55632e-21	0	Nbas		Purb	1.12951e-12	0.251448	0.413	0.273	1.76429e-08	3	Purb			Akap5	2.64813e-97	1.0023	0.732	0.205	6.39577e-93	0	Akap5			Tb927.2.470	1.76672e-25	0.521746	0.364	0.031	4.26699e-21	17	Tb927.2.470
Gng12	2.27637e-25	0.639145	0.69	0.485	3.99276e-21	0	Gng12		Nptn	4.30728e-12	0.265151	0.511	0.373	6.72797e-08	3	Nptn			AI593442	1.46667e-16	0.334707	0.914	0.73	3.54231e-12	0	AI593442			Tb927.10.3830	2.21036e-39	0.52019	0.455	0.03	5.33847e-35	17	Tb927.10.3830
Nkd1	2.51974e-25	0.554291	0.475	0.217	4.41962e-21	0	Nkd1		Thy11	1.91565e-11	0.250159	0.65	0.503	2.99224e-07	3	Thy1			Agfg2	5.09971e-09	0.265401	0.446	0.285	0.000123168	0	Agfg2			Tb927.1.2450	2.43008e-24	0.519153	0.364	0.032	5.86913e-20	17	Tb927.1.2450
Rida	3.51169e-25	0.607255	0.843	0.732	6.15951e-21	0	Rida		Wbp2	1.99812e-11	0.250731	0.443	0.311	3.12107e-07	3	Wbp2			Agap2	1.52929e-28	0.537062	0.75	0.461	3.69355e-24	0	Agap2			Tb927.8.7360	6.23761e-28	0.517081	0.394	0.033	1.50651e-23	17	Tb927.8.7360
Hexb	3.87505e-25	0.723796	0.905	0.79	6.79684e-21	0	Hexb		Ap2m1	2.46221e-10	0.27377	0.549	0.427	3.84596e-06	3	Ap2m1			Adra2c	1.05178e-50	0.54348	0.496	0.144	2.54027e-46	0	Adra2c			Tb927.4.4380	9.04456e-37	0.516564	0.455	0.032	2.18444e-32	17	Tb927.4.4380
C1qc	4.56037e-25	0.715158	0.806	0.689	7.99888e-21	0	C1qc		Jchain	0	1.85004	0.732	0.043	0	4	Jchain			Adora2a	5.19624e-169	0.801454	0.514	0.034	1.255e-164	0	Adora2a			Tb927.5.1360	7.04391e-63	0.516079	0.424	0.015	1.70125e-58	17	Tb927.5.1360
Ccdc13	6.49629e-25	0.422743	0.31	0.098	1.13945e-20	0	Ccdc13		Igkc	2.32728e-227	4.56419	0.98	0.414	3.6352e-223	4	Igkc			Adcy5	1.14401e-156	1.97402	0.996	0.678	2.76302e-152	0	Adcy5			Tb927.5.420	3.08112e-29	0.515013	0.424	0.036	7.44152e-25	17	Tb927.5.420
Dnm2	1.65637e-24	0.665333	0.661	0.434	2.90527e-20	0	Dnm2		Ighm	1.37506e-222	4.74537	0.983	0.438	2.14785e-218	4	Ighm			Adam23	1.41099e-11	0.317557	0.725	0.555	3.40783e-07	0	Adam23			Tb11.v5.0650	2.786e-27	0.515013	0.394	0.033	6.72874e-23	17	Tb11.v5.0650
Bfsp2	1.80331e-24	0.35285	0.298	0.09	3.163e-20	0	Bfsp2		Ly6c2	1.34929e-152	0.969788	0.589	0.093	2.10759e-148	4	Ly6c2			Acy1	3.4532e-32	0.495171	0.443	0.166	8.34017e-28	0	Acy1			Tb11.v5.0307	1.10607e-36	0.515013	0.455	0.032	2.67139e-32	17	Tb11.v5.0307
Wipf1	2.08109e-24	0.476321	0.405	0.161	3.65022e-20	0	Wipf1		Saa31	1.05484e-145	2.03374	0.824	0.259	1.64766e-141	4	Saa3			Acvr1c	3.28676e-20	0.320672	0.318	0.119	7.93817e-16	0	Acvr1c			Tb927.10.9450	2.93633e-39	0.514496	0.485	0.034	7.09183e-35	17	Tb927.10.9450
Gng5	3.0731e-24	0.455133	0.979	0.923	5.39022e-20	0	Gng5		Mzb1	1.60834e-133	0.434179	0.279	0.014	2.51222e-129	4	Mzb1			Actn2	1.92476e-157	1.04913	0.668	0.09	4.64867e-153	0	Actn2			Tb927.10.6170	4.28986e-30	0.514496	0.424	0.035	1.03609e-25	17	Tb927.10.6170
Rplp2	3.15343e-24	0.303848	1	1	5.53112e-20	0	Rplp2		Lyz21	6.07259e-128	1.78714	0.891	0.363	9.48538e-124	4	Lyz2			Actn1	6.84885e-19	0.448263	0.536	0.305	1.65414e-14	0	Actn1			Tb927.5.1630	1.08021e-26	0.51398	0.394	0.034	2.60893e-22	17	Tb927.5.1630
Kif13a	3.28605e-24	0.575988	0.508	0.253	5.76373e-20	0	Kif13a		Chil3	5.16972e-118	0.691736	0.455	0.066	8.0751e-114	4	Chil3			AC149090.1	3.72028e-11	0.271711	0.996	0.957	8.98523e-07	0	AC149090.1			Tb927.3.4760	4.51562e-29	0.513464	0.424	0.036	1.09061e-24	17	Tb927.3.4760
Ckb	3.5354e-24	0.297875	1	1	6.2011e-20	0	Ckb		Apoe1	7.38047e-102	1.11666	1	0.973	1.15283e-97	4	Apoe			Ablim2	3.01166e-59	0.86748	0.911	0.604	7.27377e-55	0	Ablim2			Tb927.1.4370	1.40147e-24	0.512948	0.394	0.037	3.38483e-20	17	Tb927.1.4370
Cdr2	3.58184e-24	0.559723	0.488	0.23	6.28255e-20	0	Cdr2		Arg1	5.3005e-94	0.437919	0.257	0.022	8.27939e-90	4	Arg1			Abat	3.93745e-18	0.357172	0.968	0.914	9.50972e-14	0	Abat			Tb927.7.1430	6.84923e-52	0.512389	0.424	0.019	1.65423e-47	17	Tb927.7.1430
Fam57a	4.8903e-24	0.496246	0.459	0.207	8.57758e-20	0	Fam57a		Tgfbi	3.53023e-93	0.600456	0.447	0.083	5.51422e-89	4	Tgfbi			2010300C02Rik	2.57123e-55	0.738631	0.971	0.681	6.21004e-51	0	2010300C02Rik			Tb927.8.4570	5.50662e-40	0.511336	0.364	0.019	1.32996e-35	17	Tb927.8.4570
Rpl37	5.14719e-24	0.280961	1	1	9.02818e-20	0	Rpl37		C31	1.23236e-86	1.05948	0.718	0.267	1.92494e-82	4	C3			1700037H04Rik	5.49487e-09	0.293812	0.661	0.516	0.000132712	0	1700037H04Rik			Tb927.8.2320	6.92737e-25	0.510885	0.394	0.037	1.6731e-20	17	Tb927.8.2320
Anapc11	5.25934e-24	0.497827	0.955	0.909	9.22488e-20	0	Anapc11		Cd741	4.31486e-83	1.03076	0.961	0.691	6.7398e-79	4	Cd74			Zyx	3.17591e-13	0.403776	0.703	0.524	7.67045e-09	1	Zyx			Tb927.1.4690	2.12617e-37	0.510284	0.364	0.02	5.13513e-33	17	Tb927.1.4690
Klhl2	5.91172e-24	0.557173	0.893	0.774	1.03692e-19	0	Klhl2		B2m1	5.81987e-82	0.899193	0.994	0.925	9.09064e-78	4	B2m			Zmat4	3.74849e-74	0.988284	0.829	0.365	9.05335e-70	1	Zmat4			Tb927.11.11690	8.61474e-28	0.509855	0.424	0.038	2.08063e-23	17	Tb927.11.11690
Trim36	6.86332e-24	0.309794	0.256	0.071	1.20383e-19	0	Trim36		H2-Ab11	2.24538e-80	1.05792	0.891	0.537	3.50728e-76	4	H2-Ab1			Zic1	2.57695e-137	1.43294	0.922	0.275	6.22384e-133	1	Zic1			Tb927.4.120	9.90557e-52	0.509759	0.424	0.019	2.39239e-47	17	Tb927.4.120
Ech1	8.17655e-24	0.616437	0.806	0.689	1.43417e-19	0	Ech1		Ly6a	9.28122e-77	0.804244	0.735	0.299	1.44973e-72	4	Ly6a			Zfyve9	1.35131e-07	0.251138	0.543	0.385	0.00326369	1	Zfyve9			Tb927.11.12860	1.18237e-56	0.508708	0.455	0.02	2.85567e-52	17	Tb927.11.12860
Rpl23a	8.5263e-24	0.307537	1	1	1.49551e-19	0	Rpl23a		AW1120101	2.504e-76	0.72486	0.615	0.198	3.91125e-72	4	AW112010			Zfp804a	3.63016e-27	0.448887	0.398	0.149	8.76757e-23	1	Zfp804a			Tb927.5.3960	2.20371e-37	0.508183	0.364	0.02	5.3224e-33	17	Tb927.5.3960
Rps16	1.07044e-23	0.292499	1	1	1.87755e-19	0	Rps16		Cfb	1.11727e-69	0.497976	0.363	0.072	1.74517e-65	4	Cfb			Zfp423	4.83075e-65	0.70502	0.625	0.188	1.16672e-60	1	Zfp423			Tb927.11.14610	6.64973e-23	0.507283	0.394	0.04	1.60604e-18	17	Tb927.11.14610
Cyth1	1.16073e-23	0.644325	0.715	0.572	2.03592e-19	0	Cyth1		Apod1	4.01641e-69	1.07943	0.939	0.658	6.27363e-65	4	Apod			Zfhx3	1.16691e-48	0.606996	0.554	0.184	2.81833e-44	1	Zfhx3			Tb927.11.9630	8.66412e-51	0.507133	0.424	0.019	2.09256e-46	17	Tb927.11.9630
Ybx3	1.36536e-23	0.712578	0.616	0.396	2.39484e-19	0	Ybx3		Ccl51	3.83012e-67	1.02387	0.93	0.617	5.98265e-63	4	Ccl5			Zfand6	2.53697e-08	0.274959	0.758	0.657	0.00061273	1	Zfand6			Tb927.11.8890	7.15818e-56	0.507133	0.455	0.02	1.72884e-51	17	Tb927.11.8890
Gstm5	1.59859e-23	0.387936	1	0.991	2.80392e-19	0	Gstm5		H2-Aa1	5.78947e-67	0.889154	0.902	0.569	9.04316e-63	4	H2-Aa			Zdhhc22	2.08141e-87	1.11754	0.833	0.328	5.02702e-83	1	Zdhhc22			Tb927.9.5410	8.43425e-48	0.506609	0.424	0.021	2.03704e-43	17	Tb927.9.5410
Rffl	2.57245e-23	0.52409	0.355	0.134	4.51207e-19	0	Rffl		H2-Eb11	6.14294e-64	0.795559	0.765	0.369	9.59527e-60	4	H2-Eb1			Zdhhc17	8.11034e-07	0.260142	0.654	0.531	0.0195881	1	Zdhhc17			Tb927.8.570	1.64262e-39	0.506609	0.394	0.022	3.96726e-35	17	Tb927.8.570
Arhgdia	2.81549e-23	0.480815	0.983	0.962	4.93838e-19	0	Arhgdia		Lgals31	2.26607e-62	0.492713	0.427	0.107	3.5396e-58	4	Lgals3			Zdhhc14	1.65018e-09	0.260369	0.431	0.264	3.98551e-05	1	Zdhhc14			Tb11.v5.0722	1.031e-40	0.506609	0.394	0.022	2.49007e-36	17	Tb11.v5.0722
Lgmn	3.91943e-23	0.51368	0.926	0.831	6.87469e-19	0	Lgmn		H2-K11	3.06334e-62	0.798851	0.941	0.648	4.78493e-58	4	H2-K1			Zbtb7b	4.56691e-09	0.26615	0.379	0.228	0.0001103	1	Zbtb7b			Tb927.5.3570	5.36812e-25	0.505742	0.424	0.042	1.29651e-20	17	Tb927.5.3570
Hopx	5.71932e-23	0.622607	0.773	0.607	1.00317e-18	0	Hopx		Hbb-bs	3.85001e-62	0.800712	0.271	0.044	6.01372e-58	4	Hbb-bs			Zbtb4	3.7421e-28	0.577471	0.874	0.666	9.03792e-24	1	Zbtb4			Tb927.11.12500	4.9996e-40	0.50556	0.394	0.022	1.2075e-35	17	Tb927.11.12500
Cldnd1	6.89736e-23	0.647697	0.74	0.64	1.2098e-18	0	Cldnd1		Cxcl91	1.72958e-61	0.685137	0.628	0.237	2.7016e-57	4	Cxcl9			Ywhaz	8.34446e-43	0.522152	1	0.998	2.01535e-38	1	Ywhaz			Tb11.v5.0751	8.00785e-48	0.505036	0.455	0.024	1.93406e-43	17	Tb11.v5.0751
Ephb1	9.92321e-23	0.556706	0.521	0.274	1.74053e-18	0	Ephb1		Vim1	1.81145e-60	0.65436	0.648	0.253	2.82948e-56	4	Vim			Ywhah	5.90659e-76	0.767681	1	0.996	1.42656e-71	1	Ywhah			Tb927.8.7710	2.04278e-39	0.504512	0.394	0.022	4.93372e-35	17	Tb927.8.7710
Gstp1	1.18231e-22	0.62146	0.483	0.247	2.07378e-18	0	Gstp1		Gbp21	2.29647e-60	0.743609	0.757	0.355	3.58709e-56	4	Gbp2			Ywhag	1.79511e-21	0.384436	1	0.992	4.33555e-17	1	Ywhag			Tb927.3.860	4.20034e-42	0.503465	0.424	0.024	1.01447e-37	17	Tb927.3.860
Sulf2	1.83138e-22	0.645447	0.69	0.514	3.21224e-18	0	Sulf2		Txndc5	6.01555e-59	0.42214	0.327	0.068	9.39629e-55	4	Txndc5			Xylt2	7.61252e-43	0.700082	0.665	0.306	1.83858e-38	1	Xylt2			Tb927.7.6900	1.39141e-30	0.502152	0.455	0.039	3.36054e-26	17	Tb927.7.6900
Dixdc1	2.01804e-22	0.637198	0.665	0.496	3.53965e-18	0	Dixdc1		Ctss1	2.08675e-58	0.774442	0.905	0.581	3.2595e-54	4	Ctss			Xiap	2.16263e-11	0.322991	0.71	0.539	5.22319e-07	1	Xiap			Tb927.11.16690	1.41272e-42	0.501374	0.424	0.024	3.41199e-38	17	Tb927.11.16690
Sspn	2.17525e-22	0.35023	0.289	0.093	3.8154e-18	0	Sspn		H2-D11	9.91743e-58	0.769911	0.958	0.793	1.5491e-53	4	H2-D1			Wnt3	1.19094e-40	0.360582	0.312	0.067	2.87635e-36	1	Wnt3			Tb927.11.14840	1.96506e-34	0.500851	0.394	0.026	4.74602e-30	17	Tb927.11.14840
Tfeb	2.5843e-22	0.432201	0.318	0.114	4.53285e-18	0	Tfeb		Fcgr2b	2.00428e-56	0.46134	0.419	0.114	3.13068e-52	4	Fcgr2b			Wnk2	8.17235e-30	0.605459	0.885	0.691	1.97379e-25	1	Wnk2			Tb927.11.13690	2.6615e-28	0.500617	0.455	0.042	6.42805e-24	17	Tb927.11.13690
Rpl4	3.60322e-22	0.304603	1	1	6.32004e-18	0	Rpl4		Actb1	1.3306e-55	0.609085	1	0.99	2.07839e-51	4	Actb			Vwc2	2.4166e-32	0.488517	0.405	0.137	5.83657e-28	1	Vwc2			Tb927.11.11435	2.56755e-46	0.500329	0.424	0.022	6.20115e-42	17	Tb927.11.11435
Reep5	4.22168e-22	0.378551	1	0.996	7.40482e-18	0	Reep5		S100a61	1.12299e-53	0.530693	0.553	0.197	1.75411e-49	4	S100a6			Vps13d	3.25606e-08	0.273623	0.669	0.521	0.000786403	1	Vps13d			Tb927.8.6160	5.18184e-25	0.500105	0.424	0.042	1.25152e-20	17	Tb927.8.6160
Ppfibp2	4.22652e-22	0.391192	0.339	0.125	7.41332e-18	0	Ppfibp2		Srgn	2.15954e-53	0.43176	0.422	0.118	3.37321e-49	4	Srgn			Vdac2	6.30842e-16	0.29594	0.993	0.991	1.52361e-11	1	Vdac2			Tb927.6.4260	2.23888e-34	0.498764	0.394	0.026	5.40735e-30	17	Tb927.6.4260
Cavin3	4.95831e-22	0.658688	0.694	0.532	8.69688e-18	0	Cavin3		Fgl2	6.77624e-49	0.340344	0.288	0.062	1.05845e-44	4	Fgl2			Vdac1	7.18442e-40	0.475829	1	0.992	1.73518e-35	1	Vdac1			Tb927.6.2100	1.36033e-28	0.498764	0.364	0.027	3.28546e-24	17	Tb927.6.2100
Mt2	5.34984e-22	0.449383	0.996	0.98	9.38361e-18	0	Mt2		Fth11	9.20461e-48	0.712862	1	0.998	1.43776e-43	4	Fth1			Vav3	1.04448e-97	0.904174	0.651	0.147	2.52264e-93	1	Vav3			Tb927.5.2950	4.39653e-43	0.498764	0.455	0.027	1.06185e-38	17	Tb927.5.2950
Syf2	5.49717e-22	0.560985	0.789	0.667	9.64204e-18	0	Syf2		Cd521	2.991e-47	0.600946	0.698	0.337	4.67194e-43	4	Cd52			Vash2	3.61769e-59	0.478057	0.327	0.051	8.73745e-55	1	Vash2			Tb927.11.7170	2.28643e-39	0.498764	0.424	0.026	5.5222e-35	17	Tb927.11.7170
Igfbp5	7.3157e-22	0.733936	0.715	0.606	1.28317e-17	0	Igfbp5		Cybb	4.82636e-47	0.458369	0.408	0.125	7.53877e-43	4	Cybb			Vangl1	1.23998e-44	0.464463	0.335	0.072	2.99481e-40	1	Vangl1			Tb927.10.4160	6.83823e-29	0.497721	0.364	0.027	1.65157e-24	17	Tb927.10.4160
Gpt	8.49638e-22	0.546522	0.405	0.179	1.49026e-17	0	Gpt		Ctsc	1.45083e-46	0.457702	0.405	0.125	2.2662e-42	4	Ctsc			Vamp2	1.78858e-20	0.333562	1	0.99	4.31977e-16	1	Vamp2			Tb927.3.1200	1.78498e-37	0.496679	0.424	0.028	4.31109e-33	17	Tb927.3.1200
Cpd	8.53764e-22	0.612214	0.669	0.503	1.4975e-17	0	Cpd		Serping1	2.06022e-46	0.37361	0.335	0.086	3.21807e-42	4	Serping1			Vamp1	9.74615e-12	0.339375	0.911	0.798	2.35389e-07	1	Vamp1			Tb927.11.12940	5.03881e-37	0.496158	0.424	0.028	1.21697e-32	17	Tb927.11.12940
Snapin	8.81432e-22	0.652157	0.736	0.605	1.54603e-17	0	Snapin		Fcgr4	6.54143e-46	0.413856	0.344	0.093	1.02177e-41	4	Fcgr4			Usp22	1.20821e-08	0.277558	0.959	0.894	0.000291807	1	Usp22			Tb927.9.12240	1.05157e-23	0.495117	0.333	0.028	2.53975e-19	17	Tb927.9.12240
Abhd5	1.10222e-21	0.510109	0.463	0.222	1.93329e-17	0	Abhd5		Ifitm31	4.93839e-45	0.67405	0.76	0.422	7.71377e-41	4	Ifitm3			Usp2	6.22839e-09	0.329994	0.732	0.612	0.000150428	1	Usp2			Tb11.v5.0185	5.6425e-41	0.495117	0.455	0.029	1.36278e-36	17	Tb11.v5.0185
Id3	1.16901e-21	0.561675	0.839	0.697	2.05045e-17	0	Id3		Fcer1g	2.33516e-44	0.462832	0.514	0.199	3.64751e-40	4	Fcer1g			Uqcc2	2.43317e-15	0.26436	0.996	0.997	5.8766e-11	1	Uqcc2			Tb927.11.11590	9.58267e-22	0.494597	0.333	0.031	2.31441e-17	17	Tb927.11.11590
Llgl1	1.65323e-21	0.596918	0.562	0.338	2.89976e-17	0	Llgl1		Tpt11	5.11383e-43	0.623768	0.955	0.786	7.9878e-39	4	Tpt1			Unc80	4.86136e-20	0.442143	0.911	0.791	1.17412e-15	1	Unc80			Tb927.8.3680	4.03479e-34	0.493557	0.424	0.031	9.74483e-30	17	Tb927.8.3680
Rpl19	2.09797e-21	0.272257	1	1	3.67984e-17	0	Rpl19		Cyba1	6.66829e-43	0.520372	0.561	0.241	1.04159e-38	4	Cyba			Uchl1	2.19719e-107	1.0256	1	0.993	5.30667e-103	1	Uchl1			Tb927.6.5070	1.1449e-25	0.493038	0.364	0.031	2.76517e-21	17	Tb927.6.5070
Rpl11	2.43455e-21	0.250329	1	1	4.27019e-17	0	Rpl11		Tgm2	2.39179e-42	0.387196	0.363	0.108	3.73598e-38	4	Tgm2			Ube3c	2.86347e-09	0.339218	0.71	0.588	6.91585e-05	1	Ube3c			Tb927.2.2390	8.23654e-37	0.493038	0.394	0.024	1.98929e-32	17	Tb927.2.2390
Cdc37l1	3.64124e-21	0.644916	0.711	0.617	6.38674e-17	0	Cdc37l1		Fxyd5	4.29298e-42	0.38793	0.366	0.111	6.70563e-38	4	Fxyd5			Ube2e3	1.94269e-12	0.349218	0.881	0.82	4.69199e-08	1	Ube2e3			Tb927.10.4120	4.87859e-29	0.490961	0.394	0.031	1.17828e-24	17	Tb927.10.4120
Myl12a	3.76404e-21	0.519298	0.723	0.557	6.60212e-17	0	Myl12a		H2-Q71	2.70763e-39	0.463514	0.573	0.253	4.22931e-35	4	H2-Q7			Tunar	2.50656e-52	0.626094	0.532	0.16	6.05384e-48	1	Tunar			Tb927.2.1975	2.98119e-61	0.489935	0.394	0.013	7.20018e-57	17	Tb927.2.1975
Rps26	4.55945e-21	0.259204	1	1	7.99727e-17	0	Rps26		Serpina3n1	3.1971e-39	0.564761	0.634	0.32	4.99386e-35	4	Serpina3n			Tubb5	7.805e-26	0.436514	1	0.999	1.88506e-21	1	Tubb5			Tb927.11.600	1.49917e-29	0.489924	0.364	0.026	3.62079e-25	17	Tb927.11.600
Fam53b	4.64618e-21	0.547969	0.467	0.235	8.1494e-17	0	Fam53b		C1qb1	4.88734e-39	0.656526	0.81	0.539	7.63402e-35	4	C1qb			Tubb4a	7.94989e-27	0.41136	1	0.957	1.92006e-22	1	Tubb4a			Tb927.9.14330	7.83086e-35	0.488887	0.455	0.034	1.89131e-30	17	Tb927.9.14330
Dpy19l1	4.93432e-21	0.611586	0.74	0.617	8.6548e-17	0	Dpy19l1		Ubd	4.50257e-38	0.357369	0.318	0.093	7.03302e-34	4	Ubd			Tubb3	2.01767e-56	0.71162	0.996	0.945	4.87307e-52	1	Tubb3			Tb927.10.14780	1.20976e-22	0.488887	0.364	0.035	2.92182e-18	17	Tb927.10.14780
Xaf1	8.90841e-21	0.402268	0.347	0.135	1.56253e-16	0	Xaf1		Vtn	1.13993e-37	0.533629	0.385	0.136	1.78058e-33	4	Vtn			Tubb2a	9.91384e-28	0.456866	1	0.987	2.39439e-23	1	Tubb2a			Tb927.11.15950	1.32866e-28	0.487334	0.394	0.032	3.20897e-24	17	Tb927.11.15950
Card19	1.64565e-20	0.535864	0.504	0.274	2.88648e-16	0	Card19		C1qa1	1.28318e-37	0.553336	0.885	0.651	2.00433e-33	4	C1qa			Tuba1b	7.46169e-32	0.352276	1	1	1.80215e-27	1	Tuba1b			Tb927.1.1980	5.84845e-49	0.48729	0.364	0.015	1.41252e-44	17	Tb927.1.1980
Prkd3	1.71306e-20	0.381803	0.351	0.139	3.00471e-16	0	Prkd3		Gfap1	2.01737e-37	0.629065	0.785	0.497	3.15113e-33	4	Gfap			Tuba1a	1.20401e-40	0.431311	1	0.999	2.90792e-36	1	Tuba1a			Tb927.9.11600	8.28333e-20	0.486817	0.333	0.033	2.00059e-15	17	Tb927.9.11600
Mettl7a1	2.40946e-20	0.507983	0.558	0.323	4.2262e-16	0	Mettl7a1		Fn1	3.75554e-37	0.337642	0.296	0.083	5.86615e-33	4	Fn1			Ttyh3	5.57883e-08	0.31079	0.736	0.626	0.0013474	1	Ttyh3			Tb927.6.5150	5.64175e-21	0.486817	0.333	0.031	1.3626e-16	17	Tb927.6.5150
Kctd3	3.21584e-20	0.593764	0.707	0.565	5.64059e-16	0	Kctd3		Slfn2	7.4534e-37	0.311829	0.304	0.086	1.16422e-32	4	Slfn2			Ttyh1	8.1169e-21	0.395096	1	0.979	1.96039e-16	1	Ttyh1			Tb927.5.1860	4.33292e-25	0.484749	0.394	0.036	1.04649e-20	17	Tb927.5.1860
Arpc1b	3.80606e-20	0.601707	0.517	0.283	6.67584e-16	0	Arpc1b		Msn	1.23255e-36	0.309656	0.318	0.094	1.92524e-32	4	Msn			Ttll7	8.13293e-27	0.541038	0.922	0.811	1.96427e-22	1	Ttll7			Tb927.11.2360	1.3527e-26	0.484749	0.394	0.034	3.26704e-22	17	Tb927.11.2360
Spock3	4.00483e-20	0.496182	0.913	0.768	7.02447e-16	0	Spock3		Mpeg11	2.35654e-36	0.477607	0.494	0.207	3.68091e-32	4	Mpeg1			Ttc7b	2.73675e-22	0.516276	0.9	0.769	6.60979e-18	1	Ttc7b			Tb11.v5.0532	1.10504e-25	0.484233	0.394	0.035	2.6689e-21	17	Tb11.v5.0532
P3h4	4.22141e-20	0.516682	0.442	0.215	7.40434e-16	0	P3h4		Ly6e1	7.3078e-36	0.552971	0.774	0.497	1.14148e-31	4	Ly6e			Ttc19	6.00593e-28	0.548167	0.833	0.568	1.45055e-23	1	Ttc19			Tb09.v4.0059	1.43649e-25	0.483716	0.394	0.036	3.46942e-21	17	Tb09.v4.0059
Igsf11	9.42013e-20	0.468088	0.426	0.202	1.65229e-15	0	Igsf11		Lgals1	2.99712e-35	0.290038	0.291	0.081	4.6815e-31	4	Lgals1			Ttbk2	1.97383e-08	0.283208	0.613	0.464	0.000476718	1	Ttbk2			Tb927.10.6380	2.5569e-44	0.479911	0.364	0.016	6.17542e-40	17	Tb927.10.6380
Gstk1	1.0219e-19	0.568644	0.521	0.294	1.79241e-15	0	Gstk1		Ifitm2	2.96749e-34	0.270853	0.277	0.076	4.63522e-30	4	Ifitm2			Tspyl4	8.94751e-36	0.561799	1	0.951	2.161e-31	1	Tspyl4			Tb927.6.4440	7.49941e-27	0.478564	0.424	0.039	1.81126e-22	17	Tb927.6.4440
Pfn1	1.24448e-19	0.441053	0.946	0.875	2.18281e-15	0	Pfn1		Cxcl101	8.89788e-34	0.502	0.601	0.295	1.38985e-29	4	Cxcl10			Tspan9	2.32224e-08	0.269273	0.461	0.311	0.000560867	1	Tspan9			Tb927.10.9150	7.79271e-42	0.478334	0.394	0.021	1.88209e-37	17	Tb927.10.9150
Picalm	1.56362e-19	0.588285	0.764	0.681	2.74259e-15	0	Picalm		Xbp1	9.46834e-34	0.355434	0.31	0.098	1.47895e-29	4	Xbp1			Tspan33	9.97313e-25	0.502138	0.691	0.407	2.40871e-20	1	Tspan33			Tb927.2.5680	2.33264e-42	0.476759	0.394	0.02	5.63379e-38	17	Tb927.2.5680
Ank	1.58822e-19	0.434267	0.913	0.848	2.78575e-15	0	Ank		S100a11	1.18353e-33	0.275802	0.257	0.068	1.84867e-29	4	S100a11			Tspan14	1.54881e-08	0.269397	0.546	0.388	0.000374069	1	Tspan14			Tb927.11.4430	9.70689e-42	0.476759	0.394	0.021	2.34441e-37	17	Tb927.11.4430
Nrbp2	1.70618e-19	0.526916	0.81	0.709	2.99264e-15	0	Nrbp2		Itgb2	1.31104e-33	0.311674	0.285	0.083	2.04784e-29	4	Itgb2			Tshz2	7.45396e-15	0.288566	0.48	0.256	1.80028e-10	1	Tshz2			Tb927.11.4370	1.59153e-40	0.476759	0.394	0.022	3.84387e-36	17	Tb927.11.4370
Bmp2k	2.23738e-19	0.450103	0.372	0.161	3.92436e-15	0	Bmp2k		Ctsz1	1.07911e-32	0.496353	0.665	0.368	1.68557e-28	4	Ctsz			Tsc22d3	1.24905e-28	0.552413	0.914	0.761	3.01671e-24	1	Tsc22d3			Tb927.11.4770	5.78062e-23	0.476508	0.394	0.04	1.39613e-18	17	Tb927.11.4770
Agap1	2.52019e-19	0.631758	0.674	0.526	4.42041e-15	0	Agap1		Ftl11	1.49182e-32	0.489438	0.626	0.328	2.33023e-28	4	Ftl1			Trpm2	6.94971e-15	0.346984	0.457	0.249	1.67849e-10	1	Trpm2			Tb927.4.2890	2.34588e-42	0.476235	0.394	0.02	5.66577e-38	17	Tb927.4.2890
Kat2b	3.3826e-19	0.485064	0.459	0.23	5.93308e-15	0	Kat2b		Tyrobp1	1.97739e-32	0.434803	0.595	0.297	3.08868e-28	4	Tyrobp			Trpc3	1.90302e-31	0.417383	0.401	0.135	4.59617e-27	1	Trpc3			Tb927.10.230	1.57723e-34	0.475711	0.364	0.022	3.80932e-30	17	Tb927.10.230
Rps19	3.41276e-19	0.261659	1	1	5.98599e-15	0	Rps19		Ctsb1	5.61638e-32	0.555031	0.849	0.656	8.77278e-28	4	Ctsb			Trnp11	1.38887e-54	0.798978	0.996	0.857	3.3544e-50	1	Trnp1			Tb927.5.3600	4.50429e-41	0.475186	0.394	0.021	1.08787e-36	17	Tb927.5.3600
Rpl31	4.59352e-19	0.275386	1	1	8.05704e-15	0	Rpl31		Tmsb4x1	8.10738e-32	0.442559	0.989	0.935	1.26637e-27	4	Tmsb4x			Trim32	3.01148e-18	0.42179	0.937	0.841	7.27332e-14	1	Trim32			Tb927.5.2600	4.77562e-24	0.475186	0.303	0.023	1.15341e-19	17	Tb927.5.2600
Tmem123	4.65347e-19	0.390862	0.376	0.161	8.16219e-15	0	Tmem123		Mt21	9.20229e-32	0.548657	0.872	0.653	1.4374e-27	4	Mt2			Tram1l1	1.00389e-11	0.31239	0.621	0.435	2.42461e-07	1	Tram1l1			Tb927.10.2270	1.54108e-35	0.475186	0.364	0.021	3.72201e-31	17	Tb927.10.2270
Larp6	6.75885e-19	0.566243	0.616	0.414	1.1855e-14	0	Larp6		Tapbp1	3.76736e-31	0.419524	0.52	0.246	5.88462e-27	4	Tapbp			Tpd52l1	1.91695e-08	0.274759	0.599	0.431	0.000462982	1	Tpd52l1			Tb927.11.9360	1.59302e-34	0.474662	0.364	0.022	3.84747e-30	17	Tb927.11.9360
Aldh6a1	1.33814e-18	0.54995	0.678	0.545	2.34709e-14	0	Aldh6a1		Neat11	5.37075e-31	0.487043	0.64	0.347	8.38912e-27	4	Neat1			Tox3	5.36588e-26	0.401502	0.372	0.133	1.29597e-21	1	Tox3			Tb927.11.16080	5.34382e-32	0.473615	0.364	0.024	1.29064e-27	17	Tb927.11.16080
Rnf141	1.37515e-18	0.588746	0.636	0.486	2.41201e-14	0	Rnf141		Arpc1b1	8.65524e-31	0.43473	0.455	0.199	1.35195e-26	4	Arpc1b			Tox2	1.70188e-29	0.483116	0.576	0.257	4.11038e-25	1	Tox2			Tb927.10.12870	1.81485e-33	0.473092	0.364	0.023	4.38321e-29	17	Tb927.10.12870
Epb41l2	1.56536e-18	0.573218	0.649	0.477	2.74564e-14	0	Epb41l2		Laptm5	8.86652e-31	0.363172	0.483	0.211	1.38495e-26	4	Laptm5			Tox	2.14295e-50	0.585862	0.561	0.181	5.17564e-46	1	Tox			Tb927.3.2490	4.2143e-41	0.472569	0.394	0.021	1.01784e-36	17	Tb927.3.2490
Magt1	2.72358e-18	0.38978	0.339	0.139	4.77716e-14	0	Magt1		Ptgds1	3.62081e-30	1.55652	0.791	0.58	5.65571e-26	4	Ptgds			Tomm40	2.79281e-09	0.290272	0.836	0.753	6.7452e-05	1	Tomm40			Tb927.7.4500	8.35725e-21	0.472405	0.394	0.044	2.01844e-16	17	Tb927.7.4500
Scp2	3.0741e-18	0.376811	0.996	0.949	5.39197e-14	0	Scp2		Tspo	8.15306e-30	0.353332	0.413	0.166	1.27351e-25	4	Tspo			Tom1	4.97309e-13	0.337352	0.706	0.502	1.2011e-08	1	Tom1			Tb11.v5.0792	2.27839e-27	0.472046	0.333	0.024	5.50276e-23	17	Tb11.v5.0792
Tns3	3.43953e-18	0.524102	0.545	0.336	6.03293e-14	0	Tns3		Ly6i1	1.32285e-29	0.350059	0.358	0.133	2.06628e-25	4	Ly6i			Tollip	7.79816e-11	0.3577	0.84	0.731	1.88341e-06	1	Tollip			Tb927.9.8510	4.15715e-37	0.471523	0.394	0.024	1.00404e-32	17	Tb927.9.8510
Wasf2	3.52628e-18	0.493478	0.442	0.227	6.18509e-14	0	Wasf2		Irf71	3.44407e-29	0.408497	0.559	0.277	5.37964e-25	4	Irf7			Tnpo2	2.09779e-06	0.253777	0.669	0.563	0.0506659	1	Tnpo2			Tb927.9.15020	1.34134e-36	0.471523	0.394	0.024	3.2396e-32	17	Tb927.9.15020
Svip	4.63433e-18	0.578537	0.707	0.586	8.12861e-14	0	Svip		H2-DMa	7.94721e-29	0.293895	0.358	0.133	1.24135e-24	4	H2-DMa			Tnnt1	2.56216e-127	1.14533	0.673	0.12	6.18813e-123	1	Tnnt1			Tb927.7.7500	1.99792e-41	0.470478	0.424	0.025	4.82537e-37	17	Tb927.7.7500
Rps7	5.69006e-18	0.255592	1	1	9.98036e-14	0	Rps7		Irf1	1.98309e-28	0.362652	0.427	0.181	3.09759e-24	4	Irf1			Tmx2	8.45402e-12	0.254227	0.978	0.939	2.04181e-07	1	Tmx2			Tb927.6.4780	1.78395e-33	0.469955	0.394	0.027	4.3086e-29	17	Tb927.6.4780
P4hb	6.44744e-18	0.521648	0.744	0.659	1.13088e-13	0	P4hb		Rac2	2.02678e-28	0.283542	0.257	0.077	3.16583e-24	4	Rac2			Tmsb10	7.75616e-35	0.491856	1	0.982	1.87327e-30	1	Tmsb10			Tb927.11.10230	5.9303e-30	0.469955	0.364	0.026	1.43229e-25	17	Tb927.11.10230
Sbf1	1.03552e-17	0.51899	0.76	0.676	1.8163e-13	0	Sbf1		Ifi471	2.65265e-28	0.342188	0.43	0.18	4.14343e-24	4	Ifi47			Tmem56	4.5799e-37	0.724404	0.792	0.486	1.10614e-32	1	Tmem56			Tb927.10.10850	1.77742e-28	0.467868	0.364	0.027	4.29284e-24	17	Tb927.10.10850
Bcap31	1.20633e-17	0.43568	0.872	0.779	2.1159e-13	0	Bcap31		Rplp01	6.0348e-28	0.456671	0.765	0.503	9.42636e-24	4	Rplp0			Tmem47	6.95115e-10	0.290095	0.848	0.737	1.67884e-05	1	Tmem47			Tb927.11.15760	1.033e-22	0.466826	0.333	0.029	2.4949e-18	17	Tb927.11.15760
Rab33b	1.43959e-17	0.503946	0.492	0.279	2.52504e-13	0	Rab33b		Npc21	1.01137e-26	0.368807	0.564	0.286	1.57976e-22	4	Npc2			Tmem41a	1.2995e-48	0.748478	0.758	0.391	3.13855e-44	1	Tmem41a			Tb927.10.13920	7.113e-21	0.466826	0.303	0.026	1.71793e-16	17	Tb927.10.13920
Mast4	1.48662e-17	0.446777	0.521	0.296	2.60752e-13	0	Mast4		Cebpb	1.01434e-26	0.283867	0.31	0.11	1.5844e-22	4	Cebpb			Tmem189	6.83787e-10	0.322582	0.747	0.631	1.65148e-05	1	Tmem189			Tb927.11.12960	1.6298e-82	0.466339	0.394	0.009	3.9363e-78	17	Tb927.11.12960
Atp8a1	1.61806e-17	0.513137	0.843	0.738	2.83808e-13	0	Atp8a1		Cd631	2.97146e-26	0.367215	0.547	0.277	4.64142e-22	4	Cd63			Tmem163	1.20592e-51	0.710354	0.699	0.284	2.91253e-47	1	Tmem163			Tb927.10.15720	3.74128e-24	0.465784	0.333	0.027	9.03595e-20	17	Tb927.10.15720
Sall1	2.17783e-17	0.406084	0.343	0.146	3.81991e-13	0	Sall1		Samhd1	3.52471e-26	0.285546	0.321	0.118	5.50559e-22	4	Samhd1			Tmem160	9.08359e-08	0.251577	0.9	0.849	0.00219387	1	Tmem160			Tb11.v5.0754	9.29312e-27	0.465784	0.364	0.029	2.24448e-22	17	Tb11.v5.0754
Fmnl2	2.92857e-17	0.473938	0.562	0.349	5.13671e-13	0	Fmnl2		Lcn2	4.71306e-26	0.269892	0.324	0.118	7.36181e-22	4	Lcn2			Tmem132c	1.23202e-31	0.409192	0.372	0.116	2.97556e-27	1	Tmem132c			Tb927.11.4200	2.17648e-27	0.465264	0.364	0.028	5.25663e-23	17	Tb927.11.4200
Srd5a1	3.10894e-17	0.345242	0.331	0.136	5.45309e-13	0	Srd5a1		Ifi27l2a1	7.84948e-26	0.433105	0.486	0.241	1.22609e-21	4	Ifi27l2a			Tmem131	2.35993e-12	0.345726	0.684	0.512	5.69969e-08	1	Tmem131			Tb927.11.10690	3.65861e-35	0.465264	0.424	0.029	8.83628e-31	17	Tb927.11.10690
Cyb5a	4.26286e-17	0.428813	0.955	0.903	7.47706e-13	0	Cyb5a		Stat11	1.32817e-25	0.464068	0.765	0.51	2.0746e-21	4	Stat1			Tmcc2	2.40279e-16	0.395274	0.918	0.79	5.80321e-12	1	Tmcc2			Tb927.9.1810	2.5215e-19	0.464223	0.303	0.028	6.08992e-15	17	Tb927.9.1810
Jund	4.4872e-17	0.458276	0.921	0.846	7.87055e-13	0	Jund		Rrbp1	1.34863e-25	0.314966	0.394	0.167	2.10656e-21	4	Rrbp1			Tln2	1.56452e-21	0.53653	0.677	0.455	3.77862e-17	1	Tln2			Tb927.7.5900	2.70944e-28	0.463183	0.364	0.027	6.54384e-24	17	Tb927.7.5900
Map4k4	6.81263e-17	0.561909	0.558	0.369	1.19494e-12	0	Map4k4		Psmb81	1.51153e-25	0.36268	0.679	0.391	2.36101e-21	4	Psmb8			Timp3	3.15017e-25	0.632077	0.859	0.714	7.6083e-21	1	Timp3			Tb927.11.9770	2.13975e-26	0.463183	0.364	0.029	5.16792e-22	17	Tb927.11.9770
Dock1	7.85273e-17	0.452241	0.43	0.217	1.37737e-12	0	Dock1		Eef1a11	7.26706e-25	0.374829	0.989	0.964	1.13511e-20	4	Eef1a1			Timm22	1.02458e-09	0.268035	0.907	0.796	2.47456e-05	1	Timm22			Tb06.3A7.960	1.01064e-27	0.463183	0.364	0.028	2.44089e-23	17	Tb06.3A7.960
Hnrnpf	9.84118e-17	0.45376	0.798	0.692	1.72614e-12	0	Hnrnpf		Pfn1	1.50489e-24	0.339683	0.363	0.152	2.35064e-20	4	Pfn1			Tiam1	9.95067e-53	0.884946	0.799	0.423	2.40329e-48	1	Tiam1			Tb927.4.3980	1.06311e-21	0.462664	0.333	0.031	2.56764e-17	17	Tb927.4.3980
Slc4a2	1.25662e-16	0.445783	0.537	0.321	2.20412e-12	0	Slc4a2		Arhgdib	1.8397e-24	0.256114	0.296	0.107	2.8736e-20	4	Arhgdib			Thy1	1.77727e-52	0.7459	1	0.969	4.29245e-48	1	Thy1			Tb927.10.14420	1.73816e-25	0.462664	0.364	0.031	4.19801e-21	17	Tb927.10.14420
Mrfap1	1.30039e-16	0.307568	0.996	0.998	2.28089e-12	0	Mrfap1		Iigp11	3.11625e-24	0.39231	0.542	0.285	4.86758e-20	4	Iigp1			Tesk1	5.50569e-09	0.281599	0.803	0.678	0.000132974	1	Tesk1			Tb927.3.640	1.38449e-29	0.462144	0.394	0.031	3.34382e-25	17	Tb927.3.640
Adipor1	1.42892e-16	0.487216	0.789	0.701	2.50632e-12	0	Adipor1		Igtp1	8.75004e-24	0.341613	0.693	0.408	1.36676e-19	4	Igtp			Tenm1	1.57327e-21	0.537994	0.546	0.302	3.79975e-17	1	Tenm1			Tb927.11.5840	7.08686e-33	0.462144	0.424	0.032	1.71162e-28	17	Tb927.11.5840
Tyrobp	1.8038e-16	0.591981	0.773	0.672	3.16387e-12	0	Tyrobp		Lcp1	1.06954e-23	0.284921	0.288	0.106	1.67062e-19	4	Lcp1			Tcf7l2	9.41268e-181	2.32235	0.967	0.29	2.27335e-176	1	Tcf7l2			Tb11.v5.0892	1.66469e-22	0.462144	0.333	0.029	4.02056e-18	17	Tb11.v5.0892
Rps28	1.85887e-16	0.271054	1	1	3.26046e-12	0	Rps28		Fcgr3	1.30898e-23	0.274132	0.31	0.118	2.04463e-19	4	Fcgr3			Tanc1	1.08261e-74	0.96066	0.814	0.325	2.61471e-70	1	Tanc1			Tb927.10.390	9.07344e-27	0.461625	0.364	0.029	2.19142e-22	17	Tb927.10.390
Lrrc1	1.86306e-16	0.281905	0.285	0.109	3.2678e-12	0	Lrrc1		C1qc1	1.96421e-23	0.410766	0.723	0.467	3.06809e-19	4	C1qc			Syt9	9.78856e-91	0.885099	0.691	0.176	2.36413e-86	1	Syt9			Tb927.10.11860	2.81436e-27	0.461625	0.364	0.028	6.79724e-23	17	Tb927.10.11860
Hcn2	2.18135e-16	0.471993	0.959	0.854	3.82609e-12	0	Hcn2		Grn1	2.80545e-23	0.422671	0.612	0.368	4.38211e-19	4	Grn			Syt7	1.0948e-51	0.801923	0.959	0.743	2.64417e-47	1	Syt7			Tb927.10.15350	5.07482e-28	0.461106	0.394	0.032	1.22567e-23	17	Tb927.10.15350
Rpl36a	2.23912e-16	0.284561	1	1	3.92741e-12	0	Rpl36a		Myl12a	3.23213e-23	0.276186	0.352	0.147	5.04859e-19	4	Myl12a			Syt4	1.93668e-06	0.272705	0.918	0.831	0.0467748	1	Syt4			Tb927.6.3940	1.49573e-17	0.460587	0.303	0.032	3.6125e-13	17	Tb927.6.3940
Smad7	2.53837e-16	0.438042	0.45	0.243	4.45231e-12	0	Smad7		C4b1	8.70299e-23	0.440007	0.835	0.582	1.35941e-18	4	C4b			Syt17	1.23198e-10	0.313223	0.416	0.242	2.97549e-06	1	Syt17			Tb927.4.3450	3.60905e-25	0.460587	0.364	0.031	8.71658e-21	17	Tb927.4.3450
Nacc2	2.68817e-16	0.480009	0.756	0.666	4.71506e-12	0	Nacc2		Ctsd1	3.64819e-22	0.414055	0.872	0.67	5.69847e-18	4	Ctsd			Syt13	7.71832e-35	0.611294	0.97	0.808	1.86413e-30	1	Syt13			Tb927.8.3000	3.95517e-61	0.458908	0.394	0.013	9.55252e-57	17	Tb927.8.3000
Pcolce2	3.01285e-16	0.401816	0.38	0.182	5.28455e-12	0	Pcolce2		Tap11	5.39822e-22	0.367295	0.494	0.262	8.43202e-18	4	Tap1			Syt1	2.4453e-19	0.354207	1	0.97	5.90589e-15	1	Syt1			Tb927.5.3670	1.41273e-31	0.458514	0.394	0.028	3.41203e-27	17	Tb927.5.3670
Plod1	3.20464e-16	0.498257	0.426	0.229	5.62093e-12	0	Plod1		Csf1r	1.46371e-21	0.280817	0.458	0.226	2.28632e-17	4	Csf1r			Syp	1.62806e-26	0.468226	0.996	0.941	3.93209e-22	1	Syp			Tb927.3.2620	8.55786e-26	0.458514	0.394	0.035	2.06689e-21	17	Tb927.3.2620
Rasgrp3	4.46246e-16	0.296102	0.269	0.101	7.82716e-12	0	Rasgrp3		Gm2a	1.50164e-21	0.329643	0.402	0.191	2.34556e-17	4	Gm2a			Synpo2	1.2215e-187	1.60457	0.911	0.201	2.95017e-183	1	Synpo2			Tb927.9.6710	8.4119e-27	0.457996	0.394	0.034	2.03164e-22	17	Tb927.9.6710
Chmp5	4.69955e-16	0.450166	0.917	0.848	8.24301e-12	0	Chmp5		Rps121	2.79116e-21	0.360923	0.863	0.638	4.35979e-17	4	Rps12			Synj2	2.96386e-12	0.346601	0.491	0.301	7.15833e-08	1	Synj2			Tb927.10.8020	7.79749e-23	0.45696	0.364	0.034	1.88325e-18	17	Tb927.10.8020
Rsu1	4.77831e-16	0.454117	0.479	0.27	8.38116e-12	0	Rsu1		Prdx11	3.17522e-21	0.373084	0.589	0.343	4.9597e-17	4	Prdx1			Syngr3	4.48046e-17	0.453954	0.922	0.819	1.08212e-12	1	Syngr3			Tb927.2.4800	4.08985e-41	0.456792	0.333	0.015	9.8778e-37	17	Tb927.2.4800
Mif4gd	4.9346e-16	0.464151	0.471	0.269	8.65529e-12	0	Mif4gd		Ctsh	3.36009e-21	0.256802	0.307	0.124	5.24847e-17	4	Ctsh			Syngr1	2.3043e-11	0.279803	0.993	0.974	5.56534e-07	1	Syngr1			Tb927.8.5410	4.81943e-27	0.456443	0.394	0.033	1.16399e-22	17	Tb927.8.5410
Fbxo32	5.21848e-16	0.395428	0.343	0.154	9.15322e-12	0	Fbxo32		Mt11	4.05494e-21	0.436207	0.927	0.803	6.33382e-17	4	Mt1			Sv2a	3.02237e-25	0.407502	0.993	0.956	7.29964e-21	1	Sv2a			Tb927.11.8430	1.02916e-25	0.456443	0.394	0.035	2.48563e-21	17	Tb927.11.8430
Pou3f1	8.84581e-16	0.415368	0.417	0.216	1.55155e-11	0	Pou3f1		H2-Q4	5.20521e-21	0.262423	0.341	0.147	8.13054e-17	4	H2-Q4			Sult4a1	1.4867e-15	0.324129	0.993	0.933	3.59067e-11	1	Sult4a1			Tb927.3.3210	1.12741e-38	0.455735	0.303	0.013	2.72293e-34	17	Tb927.3.3210
Epn2	8.87659e-16	0.501221	0.727	0.657	1.55695e-11	0	Epn2		Clic4	5.24073e-21	0.332325	0.383	0.18	8.18602e-17	4	Clic4			Stxbp6	2.85929e-38	0.791359	0.777	0.455	6.90575e-34	1	Stxbp6			Tb927.5.2760	7.32658e-25	0.454375	0.364	0.031	1.76952e-20	17	Tb927.5.2760
Malat1	8.96632e-16	0.466606	0.872	0.789	1.57269e-11	0	Malat1		Nfkbia	6.59327e-21	0.26406	0.377	0.169	1.02987e-16	4	Nfkbia			Stum	1.09269e-61	1.04855	0.866	0.524	2.63907e-57	1	Stum			Tb927.10.13290	2.84263e-37	0.454151	0.333	0.017	6.86553e-33	17	Tb927.10.13290
Kcnj10	1.40289e-15	0.40806	0.913	0.77	2.46067e-11	0	Kcnj10		Rps201	8.06369e-21	0.377575	0.872	0.68	1.25955e-16	4	Rps20			Strbp	1.21228e-20	0.473762	0.911	0.776	2.92791e-16	1	Strbp			Tb927.10.14530	1.62644e-23	0.453343	0.364	0.033	3.92817e-19	17	Tb927.10.14530
Abhd17b	1.4345e-15	0.486862	0.653	0.495	2.51612e-11	0	Abhd17b		Pla2g7	1.01162e-20	0.335526	0.411	0.202	1.58015e-16	4	Pla2g7			Stmn4	6.8786e-23	0.401875	0.974	0.928	1.66132e-18	1	Stmn4			Tb927.8.4220	3.74802e-18	0.452827	0.303	0.03	9.05222e-14	17	Tb927.8.4220
Prox1os	2.26911e-15	0.274474	0.277	0.108	3.98002e-11	0	Prox1os		Rps241	1.41503e-20	0.346709	0.902	0.734	2.21027e-16	4	Rps24			Stmn2	9.58596e-22	0.434347	1	0.946	2.3152e-17	1	Stmn2			Tb927.10.7230	7.47589e-18	0.452311	0.333	0.037	1.80558e-13	17	Tb927.10.7230
Polr3e	3.281e-15	0.513513	0.488	0.299	5.75488e-11	0	Polr3e		Litaf1	1.64665e-20	0.260103	0.302	0.123	2.57207e-16	4	Litaf			Stmn1	6.37132e-12	0.36205	1	0.991	1.5388e-07	1	Stmn1			Tb927.11.4120	2.7876e-31	0.451515	0.303	0.017	6.73261e-27	17	Tb927.11.4120
Srebf1	3.34099e-15	0.49286	0.603	0.437	5.8601e-11	0	Srebf1		Serinc3	1.70811e-20	0.346004	0.651	0.411	2.66806e-16	4	Serinc3			Stau2	4.99806e-09	0.338445	0.729	0.659	0.000120713	1	Stau2			Tb11.v5.0894	4.55477e-17	0.450764	0.333	0.039	1.10007e-12	17	Tb11.v5.0894
Abca8a	3.76633e-15	0.35538	0.343	0.154	6.60614e-11	0	Abca8a		H2-T231	1.94893e-20	0.325185	0.623	0.366	3.04424e-16	4	H2-T23			St3gal4	2.18793e-73	0.885297	0.77	0.293	5.28429e-69	1	St3gal4			Tb927.11.15980	3.87512e-45	0.449936	0.394	0.019	9.3592e-41	17	Tb927.11.15980
Dstn	3.81197e-15	0.344308	0.983	0.96	6.6862e-11	0	Dstn		Clu1	5.70996e-20	0.45696	0.891	0.778	8.91896e-16	4	Clu			Srxn1	1.0814e-12	0.367498	0.862	0.734	2.6118e-08	1	Srxn1			Tb927.3.560	2.17024e-20	0.449734	0.364	0.038	5.24157e-16	17	Tb927.3.560
Ddrgk1	3.91355e-15	0.435613	0.818	0.748	6.86437e-11	0	Ddrgk1		Gnai2	1.0283e-19	0.313946	0.547	0.315	1.6062e-15	4	Gnai2			Srrm4	1.39523e-13	0.35503	0.424	0.233	3.36977e-09	1	Srrm4			Tb927.11.330	3.30348e-30	0.44941	0.303	0.017	7.97857e-26	17	Tb927.11.330
Btf3	4.8976e-15	0.356291	0.996	0.98	8.5904e-11	0	Btf3		Gbp41	1.07235e-19	0.297792	0.377	0.178	1.67501e-15	4	Gbp4			Srpk2	1.91584e-19	0.445516	0.952	0.865	4.62714e-15	1	Srpk2			Tb927.8.8230	3.72067e-49	0.448358	0.394	0.017	8.98617e-45	17	Tb927.8.8230
Synm	5.44523e-15	0.429578	0.483	0.293	9.55094e-11	0	Synm		Rack1	1.45027e-19	0.338794	0.687	0.459	2.26532e-15	4	Rack1			Srgap1	9.61165e-25	0.404072	0.413	0.163	2.32141e-20	1	Srgap1			Tb11.v5.0676	7.93346e-23	0.447833	0.273	0.019	1.91609e-18	17	Tb11.v5.0676
Bcl2l1	9.2887e-15	0.42279	0.773	0.705	1.62924e-10	0	Bcl2l1		Rps291	1.48861e-19	0.322078	0.961	0.928	2.32521e-15	4	Rps29			Src	3.45534e-16	0.412905	0.751	0.55	8.34535e-12	1	Src			Tb11.v5.0874	7.38294e-33	0.447307	0.333	0.019	1.78313e-28	17	Tb11.v5.0874
Rpl35	1.1734e-14	0.286256	1	0.998	2.05815e-10	0	Rpl35		Lamp11	7.40907e-19	0.367437	0.76	0.538	1.1573e-14	4	Lamp1			Sptbn1	1.93618e-54	0.62418	1	0.991	4.67626e-50	1	Sptbn1			Tb927.7.5910	1.16736e-30	0.446782	0.333	0.021	2.8194e-26	17	Tb927.7.5910
Tbc1d9b	1.29907e-14	0.430028	0.855	0.764	2.27856e-10	0	Tbc1d9b		H2-DMb1	9.51985e-19	0.282435	0.288	0.121	1.487e-14	4	H2-DMb1			Spsb3	3.80174e-11	0.30157	0.799	0.635	9.18196e-07	1	Spsb3			Tb927.5.960	5.62848e-39	0.446782	0.364	0.019	1.35939e-34	17	Tb927.5.960
Tmcc2	1.35038e-14	0.44937	0.88	0.785	2.36856e-10	0	Tmcc2		Cstb	1.3414e-18	0.294349	0.38	0.187	2.09527e-14	4	Cstb			Spon1	1.37936e-43	0.851455	0.818	0.523	3.33144e-39	1	Spon1			Tb927.10.8240	4.91035e-45	0.446782	0.394	0.019	1.18595e-40	17	Tb927.10.8240
Ldlrad3	1.41121e-14	0.294821	0.26	0.102	2.47526e-10	0	Ldlrad3		Itm2b1	1.49522e-18	0.365846	0.888	0.735	2.33553e-14	4	Itm2b			Spock31	5.04776e-50	0.786632	0.948	0.741	1.21913e-45	1	Spock3			Tb11.v5.1045	3.19271e-22	0.446648	0.394	0.041	7.71103e-18	17	Tb11.v5.1045
Cln8	1.57064e-14	0.404564	0.421	0.232	2.75491e-10	0	Cln8		Aif1	3.02568e-18	0.277664	0.436	0.226	4.72612e-14	4	Aif1			Spock2	8.04003e-33	0.545852	0.97	0.844	1.94183e-28	1	Spock2			Tb927.7.2550	1.43842e-36	0.446257	0.364	0.02	3.47408e-32	17	Tb927.7.2550
Rack1	1.5963e-14	0.303895	0.996	0.993	2.79991e-10	0	Rack1		Rpsa	6.02884e-18	0.358247	0.908	0.776	9.41705e-14	4	Rpsa			Spock1	3.38654e-48	0.800296	0.959	0.869	8.17917e-44	1	Spock1			Tb927.6.2740	2.02697e-40	0.445733	0.394	0.022	4.89553e-36	17	Tb927.6.2740
Ctsa	1.8133e-14	0.437898	0.814	0.758	3.18052e-10	0	Ctsa		Rpl22	9.4819e-18	0.345949	0.561	0.346	1.48107e-13	4	Rpl22			Sparcl1	4.93713e-24	0.310489	1	0.996	1.19242e-19	1	Sparcl1			Tb927.7.300	5.83762e-25	0.444684	0.303	0.022	1.4099e-20	17	Tb927.7.300
Vim	1.81757e-14	0.426898	0.541	0.331	3.18802e-10	0	Vim		Rpl18	1.79284e-17	0.31984	0.656	0.436	2.80042e-13	4	Rpl18			Sparc	1.0396e-38	0.486804	1	0.989	2.51085e-34	1	Sparc			Tb927.11.6440	2.46665e-24	0.444684	0.303	0.022	5.95745e-20	17	Tb927.11.6440
Gnai1	1.93264e-14	0.470432	0.777	0.719	3.38985e-10	0	Gnai1		Pabpc11	2.00451e-17	0.28431	0.475	0.264	3.13105e-13	4	Pabpc1			Sorcs2	5.05248e-12	0.315975	0.546	0.349	1.22028e-07	1	Sorcs2			Tb927.7.6890	4.64114e-32	0.443636	0.364	0.024	1.12093e-27	17	Tb927.7.6890
Pdlim1	2.53488e-14	0.379759	0.351	0.168	4.44617e-10	0	Pdlim1		Cnn31	2.41995e-17	0.30446	0.436	0.232	3.77997e-13	4	Cnn3			Socs6	3.13674e-25	0.470493	0.491	0.222	7.57585e-21	1	Socs6			Tb927.11.4360	1.70905e-32	0.443636	0.364	0.023	4.12769e-28	17	Tb927.11.4360
Prox1	2.67364e-14	0.363486	0.355	0.167	4.68957e-10	0	Prox1		Sdc4	2.83275e-17	0.266989	0.338	0.157	4.42476e-13	4	Sdc4			Snx8	2.17534e-09	0.256009	0.357	0.205	5.25388e-05	1	Snx8			Tb927.11.10320	2.08682e-25	0.443636	0.303	0.021	5.0401e-21	17	Tb927.11.10320
Zdhhc9	2.76264e-14	0.425252	0.409	0.227	4.84568e-10	0	Zdhhc9		Psmb91	3.54636e-17	0.276846	0.45	0.245	5.53941e-13	4	Psmb9			Snx25	4.81684e-09	0.294915	0.606	0.439	0.000116336	1	Snx25			Tb927.10.1880	6.11982e-36	0.443636	0.364	0.021	1.47806e-31	17	Tb927.10.1880
Htra1	3.19662e-14	0.387941	0.95	0.88	5.60687e-10	0	Htra1		Tmbim61	3.98883e-17	0.328898	0.615	0.406	6.23055e-13	4	Tmbim6			Snx21	1.19164e-07	0.258496	0.565	0.425	0.00287805	1	Snx21			Tb927.10.170	4.31858e-25	0.443636	0.303	0.022	1.04302e-20	17	Tb927.10.170
Zdhhc20	3.19945e-14	0.476562	0.533	0.347	5.61184e-10	0	Zdhhc20		Rps15a	5.64747e-17	0.293518	0.729	0.508	8.82134e-13	4	Rps15a			Sntb1	1.93625e-49	0.463374	0.346	0.07	4.67642e-45	1	Sntb1			Tb927.6.4970	6.61761e-19	0.443112	0.273	0.024	1.59828e-14	17	Tb927.6.4970
Foxj1	5.14994e-14	0.262323	0.256	0.099	9.033e-10	0	Foxj1		Lgals3bp1	6.73507e-17	0.338965	0.737	0.511	1.05202e-12	4	Lgals3bp			Snrk	2.10586e-11	0.363409	0.736	0.614	5.08607e-07	1	Snrk			Tb927.11.11160	7.10213e-29	0.443112	0.333	0.022	1.71531e-24	17	Tb927.11.11160
Pigyl	5.49106e-14	0.451324	0.793	0.744	9.63132e-10	0	Pigyl		Cryab1	7.4397e-17	0.359509	0.461	0.26	1.16208e-12	4	Cryab			Sncb	2.90766e-18	0.394356	0.941	0.796	7.02258e-14	1	Sncb			Tb927.10.3380	3.91278e-22	0.443056	0.394	0.041	9.45015e-18	17	Tb927.10.3380
Kcna6	6.07712e-14	0.426839	0.752	0.65	1.06593e-09	0	Kcna6		Trf1	1.27196e-16	0.437125	0.723	0.532	1.9868e-12	4	Trf			Snap91	5.15025e-18	0.369694	0.989	0.914	1.24389e-13	1	Snap91			Tb927.11.6590	7.11414e-26	0.442588	0.333	0.025	1.71821e-21	17	Tb927.11.6590
Prkcq	6.21902e-14	0.31373	0.289	0.122	1.09082e-09	0	Prkcq		Psap	2.4166e-16	0.323104	0.961	0.923	3.77473e-12	4	Psap			Snap47	7.45478e-29	0.415348	1	0.974	1.80048e-24	1	Snap47			Tb927.3.5620	3.17555e-24	0.442065	0.303	0.022	7.6696e-20	17	Tb927.3.5620
Limch1	6.42021e-14	0.522915	0.62	0.479	1.12611e-09	0	Limch1		Rps27rt	2.57891e-16	0.273559	0.514	0.3	4.02826e-12	4	Rps27rt			Smim12	2.61621e-09	0.270045	0.818	0.737	6.31867e-05	1	Smim12			Tb927.11.5430	1.20269e-27	0.442065	0.333	0.023	2.90473e-23	17	Tb927.11.5430
Dusp16	6.5607e-14	0.277838	0.264	0.108	1.15075e-09	0	Dusp16		Rps91	2.5843e-16	0.332877	0.796	0.599	4.03667e-12	4	Rps9			Smad1	6.50934e-10	0.271591	0.491	0.317	1.57214e-05	1	Smad1			Tb927.7.3980	2.55794e-34	0.441542	0.364	0.022	6.17794e-30	17	Tb927.7.3980
Zfp664	7.84448e-14	0.489857	0.69	0.606	1.37592e-09	0	Zfp664		Ssr4	2.68117e-16	0.253657	0.332	0.161	4.18798e-12	4	Ssr4			Slitrk6	1.49741e-161	0.882128	0.591	0.056	3.61653e-157	1	Slitrk6			Tb927.7.4580	1.52631e-22	0.441019	0.303	0.024	3.68635e-18	17	Tb927.7.4580
1190005I06Rik	7.97384e-14	0.498186	0.463	0.284	1.39861e-09	0	1190005I06Rik		Rps271	6.54859e-16	0.313502	0.791	0.598	1.02289e-11	4	Rps27			Slitrk3	1.64893e-15	0.375063	0.476	0.268	3.9825e-11	1	Slitrk3			Tb927.1.4910	4.16933e-31	0.441019	0.364	0.025	1.00698e-26	17	Tb927.1.4910
Cwc15	8.44647e-14	0.409796	0.901	0.846	1.48151e-09	0	Cwc15		Ldha	8.32271e-16	0.319931	0.536	0.333	1.30001e-11	4	Ldha			Slc9a3r1	4.84616e-09	0.309149	0.74	0.614	0.000117044	1	Slc9a3r1			Tb927.1.3560	1.42259e-23	0.441019	0.303	0.023	3.43585e-19	17	Tb927.1.3560
Adap1	1.1527e-13	0.3798	0.95	0.851	2.02183e-09	0	Adap1		Gbp3	1.18695e-15	0.265	0.383	0.204	1.85401e-11	4	Gbp3			Slc9a1	1.1545e-14	0.392695	0.58	0.382	2.78836e-10	1	Slc9a1			Tb927.5.3220	6.22382e-22	0.440496	0.303	0.025	1.50318e-17	17	Tb927.5.3220
Pak2	1.41535e-13	0.441079	0.566	0.411	2.48252e-09	0	Pak2		Cxcl131	1.35807e-15	0.291241	0.506	0.295	2.12131e-11	4	Cxcl13			Slc7a8	8.71787e-22	0.508565	0.654	0.399	2.10554e-17	1	Slc7a8			Tb927.3.1800	1.33615e-27	0.440496	0.333	0.023	3.22708e-23	17	Tb927.3.1800
Tmem59	1.43401e-13	0.303461	0.992	0.976	2.51526e-09	0	Tmem59		Rps25	2.15167e-15	0.305259	0.804	0.619	3.36091e-11	4	Rps25			Slc6a9	2.16058e-13	0.348303	0.546	0.338	5.21824e-09	1	Slc6a9			Tb927.7.3750	2.02335e-33	0.439973	0.364	0.023	4.88678e-29	17	Tb927.7.3750
Tmem50a	1.78114e-13	0.38269	0.963	0.889	3.12413e-09	0	Tmem50a		Rps19	2.84995e-15	0.308074	0.888	0.709	4.45163e-11	4	Rps19			Slc6a7	1.39491e-14	0.3669	0.435	0.235	3.36898e-10	1	Slc6a7			Tb927.10.4690	7.22627e-30	0.439451	0.364	0.026	1.74529e-25	17	Tb927.10.4690
Mtmr10	1.98197e-13	0.368441	0.368	0.187	3.47637e-09	0	Mtmr10		P4hb	5.4004e-15	0.260574	0.391	0.209	8.43543e-11	4	P4hb			Slc6a17	1.06971e-24	0.497081	0.944	0.824	2.58355e-20	1	Slc6a17			Tb927.8.3800	1.78546e-29	0.438929	0.364	0.026	4.31224e-25	17	Tb927.8.3800
Abl1	2.29804e-13	0.477437	0.479	0.306	4.03076e-09	0	Abl1		Rps16	5.79052e-15	0.323477	0.802	0.636	9.04479e-11	4	Rps16			Slc6a11	1.19739e-67	1.032	0.948	0.65	2.89194e-63	1	Slc6a11			Tb11.v5.0881	9.84132e-26	0.438407	0.333	0.025	2.37688e-21	17	Tb11.v5.0881
Klf13	2.44975e-13	0.462422	0.736	0.698	4.29686e-09	0	Klf13		Sod2	1.59199e-14	0.262375	0.341	0.175	2.48668e-10	4	Sod2			Slc4a4	9.98587e-18	0.41348	0.81	0.621	2.41179e-13	1	Slc4a4			Tb927.2.6000	7.23789e-33	0.437885	0.394	0.027	1.7481e-28	17	Tb927.2.6000
Spsb1	2.90864e-13	0.338487	0.322	0.154	5.10175e-09	0	Spsb1		Rpl391	1.73806e-14	0.304765	0.81	0.638	2.71485e-10	4	Rpl39			Slc4a10	1.2119e-08	0.280802	0.825	0.72	0.000292697	1	Slc4a10			Tb927.10.4760	2.04094e-31	0.437885	0.364	0.024	4.92927e-27	17	Tb927.10.4760
Abcg1	3.21744e-13	0.526963	0.558	0.404	5.64338e-09	0	Abcg1		Calr	1.92694e-14	0.319368	0.701	0.513	3.00988e-10	4	Calr			Slc41a3	2.17977e-24	0.395667	0.39	0.149	5.26459e-20	1	Slc41a3			Tb927.9.6510	1.03788e-25	0.437363	0.333	0.025	2.50669e-21	17	Tb927.9.6510
Rps27l	3.96455e-13	0.391857	0.843	0.764	6.95382e-09	0	Rps27l		Rpl18a1	3.77948e-14	0.297374	0.838	0.648	5.90355e-10	4	Rpl18a			Slc41a2	1.29121e-10	0.26494	0.357	0.194	3.11854e-06	1	Slc41a2			Tb927.10.11770	2.20658e-29	0.43632	0.364	0.026	5.32934e-25	17	Tb927.10.11770
Cobll1	5.0337e-13	0.296567	0.252	0.103	8.82911e-09	0	Cobll1		Fau1	4.24305e-14	0.305294	0.849	0.707	6.62764e-10	4	Fau			Slc38a1	2.16495e-08	0.27193	0.803	0.73	0.000522878	1	Slc38a1			Tb927.2.1110	3.19615e-23	0.435278	0.333	0.028	7.71935e-19	17	Tb927.2.1110
Necap2	7.0315e-13	0.45376	0.541	0.38	1.23333e-08	0	Necap2		Gpx1	5.94721e-14	0.25695	0.483	0.289	9.28954e-10	4	Gpx1			Slc35g2	3.42297e-09	0.264153	0.446	0.288	8.26717e-05	1	Slc35g2			Tb927.10.10370	3.18525e-16	0.435278	0.273	0.028	7.69302e-12	17	Tb927.10.10370
Lims2	7.68075e-13	0.466568	0.421	0.249	1.3472e-08	0	Lims2		Rps3	6.11198e-14	0.296092	0.788	0.618	9.54691e-10	4	Rps3			Slc35e2	1.22108e-09	0.345668	0.524	0.372	2.94916e-05	1	Slc35e2			Tb927.11.14190	6.23004e-27	0.434757	0.364	0.029	1.50468e-22	17	Tb927.11.14190
Fnta	8.08539e-13	0.474174	0.694	0.641	1.41818e-08	0	Fnta		Rpl37a	6.36652e-14	0.297034	0.883	0.72	9.94451e-10	4	Rpl37a			Slc30a9	4.28757e-09	0.262704	0.892	0.842	0.000103553	1	Slc30a9			Tb927.7.3420	6.43342e-23	0.434237	0.333	0.029	1.5538e-18	17	Tb927.7.3420
Trim13	1.2874e-12	0.289302	0.31	0.143	2.25809e-08	0	Trim13		Ptma1	6.4195e-14	0.320502	0.698	0.503	1.00273e-09	4	Ptma			Slc29a1	2.55984e-54	0.852651	0.71	0.313	6.18252e-50	1	Slc29a1			Tb927.10.8000	5.97802e-28	0.434237	0.364	0.028	1.44381e-23	17	Tb927.10.8000
Arrdc2	1.43255e-12	0.324249	0.339	0.167	2.51268e-08	0	Arrdc2		Arhgdia	6.53588e-14	0.300477	0.575	0.384	1.0209e-09	4	Arhgdia			Slc25a22	1.01623e-20	0.480704	0.9	0.822	2.45439e-16	1	Slc25a22			Tb927.4.670	1.90836e-19	0.433717	0.303	0.028	4.60906e-15	17	Tb927.4.670
Sft2d1	1.44283e-12	0.502329	0.612	0.496	2.53072e-08	0	Sft2d1		Dbi1	1.25906e-13	0.34995	0.732	0.569	1.96665e-09	4	Dbi			Slc25a18	4.74653e-20	0.489865	0.848	0.657	1.14638e-15	1	Slc25a18			Tb927.3.3040	3.5192e-23	0.432676	0.333	0.028	8.49958e-19	17	Tb927.3.3040
Rnpepl1	1.67084e-12	0.415384	0.521	0.345	2.93065e-08	0	Rnpepl1		Irgm11	2.65113e-13	0.28159	0.508	0.322	4.14106e-09	4	Irgm1			Slc24a3	5.72609e-53	0.891075	0.907	0.632	1.38297e-48	1	Slc24a3			Tb927.11.7030	3.19615e-23	0.432676	0.333	0.028	7.71935e-19	17	Tb927.11.7030
Ankrd28	1.80911e-12	0.462312	0.479	0.321	3.17318e-08	0	Ankrd28		Prdx5	3.77625e-13	0.301165	0.651	0.465	5.89851e-09	4	Prdx5			Slc24a2	1.51789e-14	0.335501	0.97	0.9	3.66601e-10	1	Slc24a2			Tb927.6.190	1.43763e-31	0.432157	0.394	0.028	3.47218e-27	17	Tb927.6.190
Tbc1d14	1.98519e-12	0.438083	0.64	0.551	3.48203e-08	0	Tbc1d14		Cldn111	2.31936e-12	0.303809	0.464	0.287	3.62284e-08	4	Cldn11			Slc1a1	7.83764e-08	0.291492	0.643	0.521	0.00189295	1	Slc1a1			Tb927.11.1070	2.25036e-25	0.432157	0.364	0.031	5.43507e-21	17	Tb927.11.1070
Hmox2	2.12014e-12	0.445758	0.843	0.8	3.71873e-08	0	Hmox2		Rps8	2.41602e-12	0.26634	0.835	0.714	3.77382e-08	4	Rps8			Slc17a6	2.10897e-127	1.69794	0.963	0.438	5.09358e-123	1	Slc17a6			Tb927.8.3290	2.57461e-24	0.431637	0.364	0.032	6.21821e-20	17	Tb927.8.3290
Wipi1	3.31777e-12	0.406833	0.393	0.219	5.81937e-08	0	Wipi1		Rpl19	4.9514e-12	0.286139	0.874	0.743	7.73409e-08	4	Rpl19			Shox2	1.07759e-236	1.52708	0.822	0.085	2.60259e-232	1	Shox2			Tb927.9.7770	2.25872e-25	0.430598	0.364	0.031	5.45526e-21	17	Tb927.9.7770
Echs1	3.44609e-12	0.405826	0.769	0.725	6.04444e-08	0	Echs1		Rps11	5.29511e-12	0.276874	0.802	0.635	8.27096e-08	4	Rps11			Shisa91	4.82384e-19	0.482351	0.576	0.35	1.16505e-14	1	Shisa9			Tb927.9.11330	5.69449e-18	0.430598	0.303	0.031	1.37533e-13	17	Tb927.9.11330
Map6d1	3.88328e-12	0.484722	0.558	0.427	6.81128e-08	0	Map6d1		Plekhb11	7.35187e-12	0.274643	0.528	0.349	1.14836e-07	4	Plekhb1			Shisa6	1.63839e-27	0.444301	0.428	0.164	3.95705e-23	1	Shisa6			Tb927.11.7790	1.48134e-27	0.430598	0.364	0.028	3.57772e-23	17	Tb927.11.7790
Rnf181	4.54643e-12	0.412202	0.764	0.748	7.97443e-08	0	Rnf181		Rps4x	9.93902e-12	0.259244	0.813	0.663	1.55248e-07	4	Rps4x			Shank31	2.62048e-36	0.663239	0.684	0.353	6.32898e-32	1	Shank3			Tb927.10.13830	1.70946e-23	0.430598	0.333	0.028	4.12868e-19	17	Tb927.10.13830
Cdk5rap2	4.63657e-12	0.287274	0.277	0.125	8.13255e-08	0	Cdk5rap2		Rpl27a	1.04262e-11	0.270539	0.852	0.681	1.62857e-07	4	Rpl27a			Sh3gl2	4.04335e-18	0.396004	0.97	0.92	9.76549e-14	1	Sh3gl2			Tb11.v5.0196	8.19246e-22	0.430598	0.333	0.03	1.97864e-17	17	Tb11.v5.0196
Col11a2	4.97069e-12	0.260441	0.256	0.11	8.71859e-08	0	Col11a2		Rpl23a	1.30604e-11	0.252424	0.807	0.644	2.04003e-07	4	Rpl23a			Sh3d19	9.54707e-34	0.47007	0.442	0.155	2.30581e-29	1	Sh3d19			Tb927.11.11080	3.9114e-29	0.429042	0.394	0.031	9.44682e-25	17	Tb927.11.11080
Dnajc24	5.05219e-12	0.40532	0.401	0.226	8.86154e-08	0	Dnajc24		Tmsb10	2.2638e-11	0.274798	0.617	0.442	3.53606e-07	4	Tmsb10			Sh3bp5l	2.16348e-06	0.254956	0.45	0.332	0.0522523	1	Sh3bp5l			Tb927.10.14500	1.77542e-24	0.429042	0.364	0.032	4.288e-20	17	Tb927.10.14500
Snx5	1.1661e-11	0.398583	0.773	0.733	2.04534e-07	0	Snx5		Rps281	2.38574e-11	0.280326	0.81	0.653	3.72652e-07	4	Rps28			Sh3bgrl2	9.13846e-32	0.513644	0.55	0.242	2.20712e-27	1	Sh3bgrl2			Tb927.9.9260	7.32316e-17	0.428523	0.303	0.033	1.76869e-12	17	Tb927.9.9260
Pttg1ip	1.16635e-11	0.418542	0.669	0.573	2.04578e-07	0	Pttg1ip		H3f3b	2.95609e-11	0.281852	0.581	0.404	4.61741e-07	4	H3f3b			Sgpp2	9.86456e-36	0.498698	0.513	0.195	2.38249e-31	1	Sgpp2			Tb927.7.6590	4.52766e-17	0.428005	0.303	0.032	1.09352e-12	17	Tb927.7.6590
Metrn	1.19955e-11	0.362126	0.785	0.716	2.10401e-07	0	Metrn		Rpl34	4.02403e-11	0.253417	0.771	0.61	6.28553e-07	4	Rpl34			Sgip1	7.98608e-14	0.36964	0.803	0.683	1.9288e-09	1	Sgip1			Tb927.8.2770	2.53765e-19	0.426969	0.333	0.034	6.12893e-15	17	Tb927.8.2770
Csf1r	1.3159e-11	0.474032	0.653	0.553	2.30809e-07	0	Csf1r		Rps231	3.36796e-10	0.258806	0.835	0.705	5.26075e-06	4	Rps23			Sfxn5	8.81007e-16	0.447177	0.792	0.606	2.12781e-11	1	Sfxn5			Tb927.4.3730	1.30499e-45	0.426141	0.333	0.013	3.1518e-41	17	Tb927.4.3730
Map3k11	1.33372e-11	0.359591	0.401	0.233	2.33934e-07	0	Map3k11		Rps101	7.16762e-10	0.260229	0.802	0.682	1.11958e-05	4	Rps10			Sez6l	1.58707e-33	0.621363	0.922	0.693	3.8331e-29	1	Sez6l			Tb927.10.14120	6.16181e-37	0.426141	0.303	0.014	1.4882e-32	17	Tb927.10.14120
Atp5g2	1.4021e-11	0.260936	1	0.997	2.45928e-07	0	Atp5g2		Mobp1	2.24067e-08	0.486265	0.654	0.578	0.000349993	4	Mobp			Setd7	5.78054e-16	0.464561	0.755	0.584	1.39612e-11	1	Setd7			Tb927.3.5660	3.95208e-16	0.425416	0.303	0.034	9.54505e-12	17	Tb927.3.5660
Elavl3	2.09521e-11	0.390677	0.847	0.818	3.675e-07	0	Elavl3		Nnat1	7.4756e-08	0.414023	0.391	0.264	0.00116769	4	Nnat			Sestd1	5.33119e-12	0.376326	0.532	0.346	1.28759e-07	1	Sestd1			Tb927.1.2760	6.73619e-47	0.425083	0.364	0.015	1.62692e-42	17	Tb927.1.2760
Rhobtb3	2.21867e-11	0.351555	0.384	0.217	3.89155e-07	0	Rhobtb3		Mbp1	4.86669e-06	0.46051	0.86	0.879	0.0760178	4	Mbp			Serpine2	5.70384e-32	0.504191	0.993	0.965	1.37759e-27	1	Serpine2			Tb927.11.320	8.23427e-51	0.424554	0.364	0.014	1.98874e-46	17	Tb927.11.320
Mbnl2	2.35474e-11	0.373929	0.913	0.873	4.13021e-07	0	Mbnl2		Plp11	7.64621e-05	0.365209	0.743	0.7	1	4	Plp1			Serpina3n	2.90957e-28	0.499763	1	0.947	7.02719e-24	1	Serpina3n			Tb927.6.700	5.98325e-46	0.424026	0.364	0.016	1.44507e-41	17	Tb927.6.700
Ldlrad4	2.68215e-11	0.317833	0.347	0.185	4.70448e-07	0	Ldlrad4		Ddn	4.16295e-86	0.897088	0.606	0.166	6.50253e-82	5	Ddn			Serinc1	7.7196e-24	0.329122	1	0.999	1.86444e-19	1	Serinc1			Tb927.10.12330	7.37908e-34	0.42297	0.303	0.015	1.78219e-29	17	Tb927.10.12330
Slu7	2.69532e-11	0.406772	0.599	0.479	4.72759e-07	0	Slu7		Camk2a1	9.00034e-61	0.850614	0.735	0.334	1.40585e-56	5	Camk2a			Sema6b	2.95458e-07	0.250457	0.625	0.471	0.0071359	1	Sema6b			Tb927.10.11710	3.20268e-44	0.422442	0.364	0.016	7.73512e-40	17	Tb927.10.11710
Mtmr2	3.28147e-11	0.368837	0.397	0.232	5.75569e-07	0	Mtmr2		Ccl2	4.3943e-56	0.578722	0.422	0.112	6.86389e-52	5	Ccl2			Sema6a	5.71529e-14	0.335834	0.457	0.259	1.38036e-09	1	Sema6a			Tb927.9.1440	3.02929e-19	0.422316	0.333	0.034	7.31633e-15	17	Tb927.9.1440
Cdh19	3.28466e-11	0.286895	0.273	0.126	5.76129e-07	0	Cdh19		Lcn21	6.19668e-51	0.518328	0.406	0.112	9.67921e-47	5	Lcn2			Sema5a	3.83821e-27	0.490681	0.587	0.283	9.27005e-23	1	Sema5a			Tb927.7.230	7.67611e-38	0.421387	0.333	0.016	1.85393e-33	17	Tb927.7.230
Ilk	3.32867e-11	0.394812	0.777	0.705	5.83849e-07	0	Ilk		Wipf3	9.13664e-46	0.394843	0.311	0.073	1.42714e-41	5	Wipf3			Sema4g	6.9525e-41	0.590417	0.572	0.221	1.67917e-36	1	Sema4g			Tb927.5.4480	4.30861e-21	0.421284	0.364	0.037	1.04062e-16	17	Tb927.5.4480
Cep97	3.86888e-11	0.266971	0.289	0.137	6.78601e-07	0	Cep97		Hpca	2.74718e-44	0.648237	0.575	0.244	4.2911e-40	5	Hpca			Selenot	1.67241e-10	0.296658	0.981	0.958	4.0392e-06	1	Selenot			Tb927.10.11530	4.0336e-44	0.42086	0.364	0.016	9.74194e-40	17	Tb927.10.11530
Capns1	4.28738e-11	0.336516	0.95	0.915	7.52007e-07	0	Capns1		Cabp7	5.01438e-42	0.346153	0.258	0.055	7.83247e-38	5	Cabp7			Selenop	2.39971e-18	0.309821	1	0.984	5.79579e-14	1	Selenop			Tb927.8.7720	9.18447e-20	0.420768	0.364	0.039	2.21823e-15	17	Tb927.8.7720
Ano4	4.70121e-11	0.32492	0.38	0.214	8.24591e-07	0	Ano4		Ifitm32	2.78848e-36	0.614139	0.742	0.427	4.35561e-32	5	Ifitm3			Selenom	8.32681e-22	0.341912	0.996	0.981	2.01109e-17	1	Selenom			Tb927.10.8630	7.7578e-32	0.420333	0.303	0.016	1.87367e-27	17	Tb927.10.8630
Eif4h	5.05595e-11	0.262036	0.996	0.992	8.86813e-07	0	Eif4h		Cxcl102	2.115e-34	0.645056	0.6	0.298	3.30363e-30	5	Cxcl10			Sel1l3	9.61417e-15	0.354955	0.52	0.304	2.32201e-10	1	Sel1l3			Tb927.7.3060	1.05878e-37	0.419806	0.333	0.016	2.55716e-33	17	Tb927.7.3060
Sorbs3	6.6522e-11	0.285953	0.289	0.14	1.1668e-06	0	Sorbs3		mt-Co2	2.29934e-34	0.490492	1	0.999	3.59158e-30	5	mt-Co2			Secisbp2l	3.69163e-46	0.794102	0.892	0.675	8.91603e-42	1	Secisbp2l			Tb927.8.5760	6.42471e-34	0.419279	0.333	0.019	1.5517e-29	17	Tb927.8.5760
Hadh	7.62614e-11	0.36884	0.471	0.308	1.33762e-06	0	Hadh		Cd14	2.30372e-34	0.325683	0.265	0.068	3.5984e-30	5	Cd14			Sdc3	3.82335e-22	0.413653	0.974	0.851	9.23415e-18	1	Sdc3			Tb927.10.2610	5.1373e-41	0.419279	0.364	0.018	1.24076e-36	17	Tb927.10.2610
Tmod1	9.33807e-11	0.421858	0.5	0.348	1.6379e-06	0	Tmod1		Mt22	2.66051e-34	0.616404	0.868	0.656	4.15571e-30	5	Mt2			Scrt1	1.50161e-23	0.466017	0.528	0.259	3.62668e-19	1	Scrt1			Tb927.5.3100	1.54788e-17	0.419222	0.333	0.038	3.73845e-13	17	Tb927.5.3100
Stard3nl	9.45185e-11	0.399517	0.764	0.7	1.65785e-06	0	Stard3nl		Psd1	2.6941e-34	0.512981	0.48	0.199	4.20819e-30	5	Psd			Scoc	3.22276e-18	0.344025	0.989	0.933	7.78361e-14	1	Scoc			Tb927.7.3920	4.39916e-35	0.418753	0.333	0.018	1.06248e-30	17	Tb927.7.3920
Cdc42bpa	9.76623e-11	0.373291	0.798	0.76	1.713e-06	0	Cdc42bpa		Actb2	4.05197e-34	0.423715	1	0.99	6.32917e-30	5	Actb			Scn2b	3.79351e-20	0.446074	0.922	0.831	9.16208e-16	1	Scn2b			Tb927.5.1960	1.88343e-28	0.418753	0.303	0.019	4.54886e-24	17	Tb927.5.1960
Rela	1.00509e-10	0.363424	0.442	0.277	1.76293e-06	0	Rela		Ctss2	7.36705e-33	0.614681	0.846	0.59	1.15073e-28	5	Ctss			Scn1a	2.26076e-12	0.31272	0.595	0.384	5.46018e-08	1	Scn1a			Tb927.10.8920	2.30303e-40	0.418753	0.364	0.018	5.56228e-36	17	Tb927.10.8920
Kmt5a	1.02328e-10	0.415009	0.55	0.412	1.79483e-06	0	Kmt5a		Slc1a31	9.42671e-33	0.727734	0.683	0.435	1.47245e-28	5	Slc1a3			Scamp5	1.35046e-13	0.30938	0.941	0.911	3.26164e-09	1	Scamp5			Tb927.7.3370	3.18584e-17	0.418707	0.333	0.038	7.69444e-13	17	Tb927.7.3370
Cadm4	1.0802e-10	0.323416	0.893	0.841	1.89467e-06	0	Cadm4		Cxcl132	2.55609e-31	0.594224	0.585	0.289	3.99262e-27	5	Cxcl13			Sash1	6.3979e-20	0.46344	0.647	0.41	1.54522e-15	1	Sash1			Tb927.8.1950	2.42228e-21	0.417701	0.273	0.021	5.8503e-17	17	Tb927.8.1950
Frmd4b	1.17428e-10	0.269164	0.277	0.133	2.05969e-06	0	Frmd4b		mt-Atp6	3.03609e-31	0.419886	1	1	4.74238e-27	5	mt-Atp6			Sars	2.17398e-11	0.293439	0.948	0.901	5.2506e-07	1	Sars			Tb927.5.3150	1.01837e-30	0.416649	0.333	0.021	2.45957e-26	17	Tb927.5.3150
Paqr4	1.20626e-10	0.413906	0.649	0.549	2.11578e-06	0	Paqr4		mt-Nd4	1.21039e-30	0.490202	0.994	0.994	1.89063e-26	5	mt-Nd4			Samd5	7.57853e-20	0.365794	0.409	0.182	1.83037e-15	1	Samd5			Tb927.10.14170	4.34469e-27	0.416124	0.303	0.02	1.04933e-22	17	Tb927.10.14170
Rpl13a	1.4117e-10	0.320206	0.955	0.943	2.47612e-06	0	Rpl13a		Ccl52	1.61725e-30	0.577301	0.88	0.624	2.52614e-26	5	Ccl5			Sacs	9.33049e-12	0.316953	0.535	0.349	2.2535e-07	1	Sacs			Tb927.8.900	7.92807e-39	0.415073	0.364	0.019	1.91479e-34	17	Tb927.8.900
Dusp3	1.43879e-10	0.367023	0.81	0.773	2.52364e-06	0	Dusp3		Gbp22	4.68043e-28	0.496374	0.649	0.37	7.31083e-24	5	Gbp2			Sacm1l	3.90051e-09	0.285589	0.714	0.598	9.42052e-05	1	Sacm1l			Tb927.3.4510	3.27525e-30	0.415073	0.333	0.021	7.91037e-26	17	Tb927.3.4510
Tmem9b	1.50642e-10	0.330288	0.942	0.915	2.64225e-06	0	Tmem9b		Vim2	1.06401e-27	0.429895	0.551	0.266	1.66199e-23	5	Vim			Sac3d1	2.49693e-11	0.307136	0.572	0.392	6.03059e-07	1	Sac3d1			Tb927.10.4110	1.19024e-26	0.415073	0.303	0.02	2.87468e-22	17	Tb927.10.4110
Wrap53	1.52963e-10	0.275876	0.264	0.125	2.68297e-06	0	Wrap53		mt-Co3	2.34978e-26	0.383461	1	1	3.67036e-22	5	mt-Co3			Rusc2	9.38639e-11	0.312709	0.781	0.691	2.267e-06	1	Rusc2			Tb927.10.12410	4.44781e-35	0.415073	0.333	0.018	1.07424e-30	17	Tb927.10.12410
Sort1	1.59205e-10	0.292732	0.975	0.934	2.79246e-06	0	Sort1		mt-Co1	2.96751e-25	0.420571	1	1	4.63525e-21	5	mt-Co1			Rusc1	1.21219e-10	0.309937	0.862	0.754	2.92768e-06	1	Rusc1			Tb927.5.940	3.11282e-14	0.414081	0.303	0.038	7.51809e-10	17	Tb927.5.940
Arl8a	1.66848e-10	0.306515	0.988	0.957	2.92652e-06	0	Arl8a		Nrgn1	5.82294e-25	0.354281	0.683	0.35	9.09543e-21	5	Nrgn			Rufy3	3.18069e-08	0.261693	0.918	0.877	0.000768199	1	Rufy3			Tb927.6.280	1.91119e-36	0.414024	0.364	0.02	4.6159e-32	17	Tb927.6.280
Laptm5	1.73331e-10	0.414141	0.409	0.256	3.04023e-06	0	Laptm5		Egr3	1.20624e-24	0.376526	0.255	0.083	1.88415e-20	5	Egr3			Rtn4rl1	9.23512e-46	0.745399	0.825	0.486	2.23047e-41	1	Rtn4rl1			Tb927.3.5370	9.13485e-30	0.414024	0.333	0.022	2.20625e-25	17	Tb927.3.5370
Hadhb	1.89533e-10	0.372805	0.785	0.741	3.32441e-06	0	Hadhb		Cnih2	1.42317e-24	0.375961	0.391	0.167	2.22299e-20	5	Cnih2			Rtl8b	3.09376e-07	0.250037	0.829	0.742	0.00747204	1	Rtl8b			Tb927.10.10090	1.26223e-31	0.413499	0.333	0.02	3.04853e-27	17	Tb927.10.10090
Tsc22d3	1.95596e-10	0.317524	0.893	0.805	3.43075e-06	0	Tsc22d3		C1qc2	6.26795e-23	0.500414	0.692	0.472	9.79053e-19	5	C1qc			Rsrc1	1.78351e-22	0.525094	0.665	0.428	4.30753e-18	1	Rsrc1			Tb927.5.4070	1.57773e-36	0.412975	0.364	0.02	3.81054e-32	17	Tb927.5.4070
Cyp20a1	1.97427e-10	0.33887	0.347	0.192	3.46287e-06	0	Cyp20a1		Mt12	2.00286e-22	0.437564	0.942	0.802	3.12847e-18	5	Mt1			Rreb1	6.6026e-12	0.291783	0.394	0.213	1.59466e-07	1	Rreb1			Tb927.3.970	8.0679e-34	0.412975	0.364	0.022	1.94856e-29	17	Tb927.3.970
Hs3st1	2.10159e-10	0.360514	0.463	0.306	3.68619e-06	0	Hs3st1		Tmsb4x2	2.15935e-22	0.388934	0.994	0.935	3.37291e-18	5	Tmsb4x			Rraga	1.69093e-07	0.261506	0.84	0.752	0.00408392	1	Rraga			Tb927.3.2590	2.0229e-27	0.412975	0.303	0.019	4.88571e-23	17	Tb927.3.2590
Acot1	2.41398e-10	0.38723	0.38	0.228	4.23412e-06	0	Acot1		C1qa2	5.23953e-22	0.43851	0.828	0.659	8.18415e-18	5	C1qa			Rorb	9.62983e-56	0.722498	0.691	0.27	2.3258e-51	1	Rorb			Tb927.9.11640	1.45789e-24	0.412451	0.303	0.022	3.52109e-20	17	Tb927.9.11640
Rrbp1	2.48409e-10	0.422051	0.541	0.395	4.3571e-06	0	Rrbp1		Vcam1	9.11748e-22	0.31131	0.388	0.17	1.42415e-17	5	Vcam1			Rora	1.02779e-128	1.75366	0.967	0.527	2.48231e-124	1	Rora			Tb11.v5.0616	1.07751e-29	0.412451	0.333	0.022	2.60241e-25	17	Tb11.v5.0616
Dpm3	3.26246e-10	0.296678	0.864	0.788	5.72235e-06	0	Dpm3		Agap21	2.09655e-20	0.410722	0.462	0.238	3.27481e-16	5	Agap2			Robo1	3.04266e-15	0.327196	0.387	0.193	7.34863e-11	1	Robo1			Tb927.1.400	3.11813e-15	0.411517	0.333	0.043	7.53091e-11	17	Tb927.1.400
Anxa5	3.33695e-10	0.408499	0.752	0.696	5.85301e-06	0	Anxa5		Lgals3bp2	5.33135e-20	0.474662	0.711	0.516	8.32757e-16	5	Lgals3bp			Rnf220	7.37144e-34	0.586145	0.981	0.919	1.78035e-29	1	Rnf220			Tb927.9.8670	3.57865e-21	0.411403	0.273	0.021	8.64316e-17	17	Tb927.9.8670
Cdr2l	3.3626e-10	0.356668	0.413	0.254	5.89799e-06	0	Cdr2l		Bst21	9.40376e-20	0.397335	0.6	0.367	1.46887e-15	5	Bst2			Rnf152	9.39022e-44	0.550818	0.468	0.144	2.26793e-39	1	Rnf152			Tb927.7.6670	5.8872e-28	0.411403	0.333	0.023	1.42188e-23	17	Tb927.7.6670
Nudt4	3.85979e-10	0.295625	0.942	0.877	6.77008e-06	0	Nudt4		Grn2	1.66579e-19	0.414049	0.6	0.371	2.60197e-15	5	Grn			Rnf112	5.87782e-19	0.446852	0.937	0.805	1.41961e-14	1	Rnf112			Tb927.11.2540	2.47616e-28	0.411403	0.333	0.023	5.98042e-24	17	Tb927.11.2540
Tmem159	4.02398e-10	0.356898	0.368	0.215	7.05805e-06	0	Tmem159		Prdx61	9.84187e-19	0.469033	0.578	0.376	1.5373e-14	5	Prdx6			Rnf11	2.48459e-20	0.402374	0.989	0.947	6.00077e-16	1	Rnf11			Tb927.8.8030	3.75485e-32	0.410879	0.333	0.02	9.0687e-28	17	Tb927.8.8030
Fasn	4.10301e-10	0.316309	0.959	0.927	7.19667e-06	0	Fasn		Ppp1r1a	1.33617e-18	0.298227	0.274	0.109	2.0871e-14	5	Ppp1r1a			Rit2	2.66871e-49	0.746257	0.963	0.753	6.44546e-45	1	Rit2			Tb927.11.16390	3.55188e-27	0.410879	0.333	0.024	8.5785e-23	17	Tb927.11.16390
Ilvbl	4.76573e-10	0.383947	0.446	0.301	8.35908e-06	0	Ilvbl		Ppp1r9b	1.98047e-18	0.368658	0.532	0.309	3.0935e-14	5	Ppp1r9b			Rims3	2.15865e-98	1.31303	0.985	0.723	5.21357e-94	1	Rims3			Tb11.v5.0497	1.20819e-18	0.410493	0.333	0.035	2.91802e-14	17	Tb11.v5.0497
Krcc1	4.98631e-10	0.339308	0.397	0.241	8.74598e-06	0	Krcc1		Cd742	2.76006e-18	0.409232	0.855	0.704	4.31121e-14	5	Cd74			Rims2	4.15365e-41	0.680976	0.84	0.537	1.00319e-36	1	Rims2			Tb927.9.9630	3.61871e-18	0.410356	0.273	0.025	8.7399e-14	17	Tb927.9.9630
Acaa1a	6.12718e-10	0.430293	0.674	0.652	1.07471e-05	0	Acaa1a		H2-Aa2	3.06929e-18	0.463449	0.785	0.584	4.79423e-14	5	H2-Aa			Rimkla	1.38829e-15	0.283496	0.361	0.165	3.35299e-11	1	Rimkla			Tb927.10.930	1.49943e-27	0.410356	0.333	0.023	3.62141e-23	17	Tb927.10.930
Adh5	6.36316e-10	0.419337	0.686	0.657	1.1161e-05	0	Adh5		Ptk2b	3.31327e-18	0.288834	0.351	0.159	5.17532e-14	5	Ptk2b			Rhou	3.31365e-11	0.366096	0.684	0.519	8.00314e-07	1	Rhou			Tb927.3.920	2.6253e-28	0.409833	0.333	0.023	6.34061e-24	17	Tb927.3.920
Fam129b	6.42646e-10	0.323063	0.368	0.212	1.1272e-05	0	Fam129b		B2m2	3.31661e-18	0.349319	0.988	0.926	5.18054e-14	5	B2m			Rhob	1.97773e-18	0.419952	0.944	0.878	4.7766e-14	1	Rhob			Tb927.11.4670	1.67087e-24	0.409833	0.303	0.022	4.03548e-20	17	Tb927.11.4670
Ssr1	6.5737e-10	0.393216	0.769	0.736	1.15303e-05	0	Ssr1		Gfap2	2.51469e-17	0.413193	0.726	0.505	3.92795e-13	5	Gfap			Rgs81	6.97506e-30	0.597141	0.766	0.487	1.68462e-25	1	Rgs8			Tb927.1.750	5.28638e-31	0.409833	0.364	0.025	1.27677e-26	17	Tb927.1.750
Nkain2	6.94328e-10	0.408439	0.483	0.34	1.21785e-05	0	Nkain2		H2-K12	1.25245e-16	0.384064	0.843	0.66	1.95633e-12	5	H2-K1			Rgs7bp1	6.50641e-19	0.436615	0.9	0.72	1.57143e-14	1	Rgs7bp			Tb927.7.3490	2.16914e-31	0.40931	0.364	0.024	5.23891e-27	17	Tb927.7.3490
Amotl2	7.01061e-10	0.300627	0.384	0.225	1.22966e-05	0	Amotl2		mt-Nd3	3.09627e-16	0.403619	0.951	0.91	4.83637e-12	5	mt-Nd3			Rgs7	6.52178e-15	0.375641	0.773	0.577	1.57514e-10	1	Rgs7			Tb927.2.4850	4.2776e-27	0.40931	0.333	0.024	1.03313e-22	17	Tb927.2.4850
Slc15a4	7.29011e-10	0.381125	0.393	0.243	1.27868e-05	0	Slc15a4		C32	6.70117e-16	0.35954	0.502	0.292	1.04672e-11	5	C3			Rgs3	8.76791e-77	1.12618	0.844	0.438	2.11763e-72	1	Rgs3			Tb11.v5.0625	2.50957e-28	0.408787	0.333	0.023	6.06111e-24	17	Tb11.v5.0625
M6pr	1.00478e-09	0.33779	0.798	0.751	1.76239e-05	0	M6pr		mt-Cytb	2.71821e-15	0.307981	1	0.996	4.24584e-11	5	mt-Cytb			Rgs17	5.57936e-17	0.455255	0.706	0.499	1.34753e-12	1	Rgs17			Tb927.9.9700	2.56034e-32	0.408264	0.364	0.023	6.18374e-28	17	Tb927.9.9700
Nop53	1.27729e-09	0.369896	0.769	0.731	2.24036e-05	0	Nop53		Cplx21	1.00841e-14	0.338096	0.431	0.243	1.57514e-10	5	Cplx2			Rgs16	6.42387e-91	0.845666	0.587	0.123	1.55149e-86	1	Rgs16			Tb927.7.3410	2.60821e-28	0.408264	0.364	0.027	6.29935e-24	17	Tb927.7.3410
Tmed7	1.31281e-09	0.322881	0.806	0.76	2.30267e-05	0	Tmed7		Rps202	4.40798e-14	0.332993	0.843	0.684	6.88526e-10	5	Rps20			Rflnb	3.47095e-41	0.586495	0.506	0.176	8.38303e-37	1	Rflnb			Tb927.10.5460	4.29595e-27	0.408264	0.333	0.024	1.03756e-22	17	Tb927.10.5460
Itch	1.37127e-09	0.407476	0.537	0.422	2.40521e-05	0	Itch		Selenow	4.44906e-14	0.37262	0.674	0.52	6.94943e-10	5	Selenow			Retreg1	3.25434e-29	0.585374	0.729	0.443	7.85987e-25	1	Retreg1			Tb927.7.240	2.3028e-25	0.407742	0.333	0.026	5.56173e-21	17	Tb927.7.240
Fbxo2	1.45485e-09	0.34074	0.872	0.811	2.55181e-05	0	Fbxo2		Camk2b	6.16606e-14	0.354384	0.483	0.294	9.63138e-10	5	Camk2b			Ret	1.0044e-32	0.377628	0.294	0.072	2.42584e-28	1	Ret			Tb927.11.9550	2.5601e-31	0.407742	0.364	0.024	6.18316e-27	17	Tb927.11.9550
Itgb5	1.53868e-09	0.400183	0.475	0.332	2.69885e-05	0	Itgb5		mt-Nd1	7.67513e-14	0.34168	1	0.995	1.19886e-09	5	mt-Nd1			Reps2	1.04139e-39	0.684517	0.944	0.741	2.51516e-35	1	Reps2			Tb11.v5.0783	5.50617e-29	0.407742	0.364	0.026	1.32985e-24	17	Tb11.v5.0783
Ick	1.55317e-09	0.330604	0.384	0.236	2.72426e-05	0	Ick		Eef1a12	1.32923e-13	0.29706	0.994	0.964	2.07625e-09	5	Eef1a1			Relt	3.90328e-17	0.419377	0.524	0.296	9.4272e-13	1	Relt			Tb927.11.2660	1.30497e-28	0.40722	0.364	0.027	3.15176e-24	17	Tb927.11.2660
D730003I15Rik	1.57271e-09	0.301382	0.384	0.227	2.75854e-05	0	D730003I15Rik		C1qb2	2.45615e-13	0.344387	0.729	0.549	3.83651e-09	5	C1qb			Rell2	9.15158e-16	0.36508	0.9	0.772	2.21029e-11	1	Rell2			Tb927.10.5630	5.06658e-17	0.40722	0.273	0.026	1.22368e-12	17	Tb927.10.5630
Chmp2a	1.58058e-09	0.296925	0.917	0.874	2.77233e-05	0	Chmp2a		H2-D12	4.09157e-13	0.323391	0.902	0.8	6.39104e-09	5	H2-D1			Reep2	3.69181e-42	0.686544	0.941	0.79	8.91645e-38	1	Reep2			Tb927.7.2750	1.74779e-27	0.406176	0.333	0.023	4.22127e-23	17	Tb927.7.2750
Nras	1.69393e-09	0.373223	0.459	0.323	2.97116e-05	0	Nras		H2-Ab12	7.29894e-13	0.346897	0.748	0.555	1.14009e-08	5	H2-Ab1			Reep1	1.67434e-23	0.531962	0.758	0.547	4.04387e-19	1	Reep1			Tb927.11.1430	4.79509e-22	0.406176	0.303	0.025	1.15811e-17	17	Tb927.11.1430
Zfp276	1.74358e-09	0.273857	0.277	0.142	3.05824e-05	0	Zfp276		Tgm21	8.57588e-13	0.261836	0.258	0.12	1.33955e-08	5	Tgm2			Rcsd1	4.45186e-17	0.320278	0.394	0.184	1.07521e-12	1	Rcsd1			Tb927.11.10240	1.47795e-37	0.406176	0.364	0.02	3.56956e-33	17	Tb927.11.10240
Slc43a2	1.90345e-09	0.352846	0.45	0.305	3.33866e-05	0	Slc43a2		Ppp3ca1	1.37861e-12	0.338436	0.652	0.482	2.15339e-08	5	Ppp3ca			Rcan2	1.66452e-42	0.609787	1	0.946	4.02015e-38	1	Rcan2			Tb927.8.4600	1.77681e-21	0.405654	0.303	0.025	4.29135e-17	17	Tb927.8.4600
Ipo13	2.0076e-09	0.376019	0.645	0.571	3.52133e-05	0	Ipo13		Rplp02	3.2133e-12	0.329303	0.677	0.515	5.01917e-08	5	Rplp0			Rassf3	2.06691e-19	0.401776	0.58	0.323	4.992e-15	1	Rassf3			Tb927.5.3860	1.17309e-20	0.405133	0.303	0.026	2.83324e-16	17	Tb927.5.3860
Ctnna1	2.12147e-09	0.433098	0.579	0.505	3.72106e-05	0	Ctnna1		Ctsz2	3.49444e-12	0.283425	0.575	0.379	5.45832e-08	5	Ctsz			Rasl11a	5.14587e-45	0.568783	0.431	0.122	1.24283e-40	1	Rasl11a			Tb927.2.660	2.99492e-25	0.405133	0.333	0.026	7.23333e-21	17	Tb927.2.660
Fam102a	2.39397e-09	0.452941	0.612	0.532	4.19903e-05	0	Fam102a		Chgb1	4.46644e-12	0.343398	0.415	0.251	6.97657e-08	5	Chgb			Rasgrp11	1.09783e-54	0.904331	0.981	0.868	2.65147e-50	1	Rasgrp1			Tb927.11.4700	1.52711e-20	0.405133	0.303	0.026	3.68827e-16	17	Tb927.11.4700
Sh3kbp1	2.40535e-09	0.376267	0.459	0.318	4.21899e-05	0	Sh3kbp1		H2-Eb12	6.02566e-12	0.306335	0.572	0.392	9.41208e-08	5	H2-Eb1			Rasgef1b1	5.78478e-11	0.331502	0.591	0.411	1.39714e-06	1	Rasgef1b			Tb927.8.2890	3.81122e-20	0.404611	0.303	0.027	9.20486e-16	17	Tb927.8.2890
Selenof	2.62663e-09	0.265169	0.992	0.973	4.6071e-05	0	Selenof		Lyz22	6.15141e-12	0.384082	0.585	0.398	9.6085e-08	5	Lyz2			Rasd1	2.42951e-102	0.983685	0.717	0.177	5.86774e-98	1	Rasd1			Tb927.6.1770	2.05455e-23	0.404611	0.333	0.028	4.96215e-19	17	Tb927.6.1770
Pfdn2	2.66441e-09	0.299293	0.983	0.957	4.67337e-05	0	Pfdn2		Rpl32	6.47303e-12	0.30264	0.849	0.722	1.01109e-07	5	Rpl32			Rap1gds1	9.57913e-52	0.687622	0.989	0.945	2.31355e-47	1	Rap1gds1			Tb927.8.3540	4.23561e-20	0.40409	0.303	0.027	1.02298e-15	17	Tb927.8.3540
Edem2	2.81687e-09	0.318681	0.413	0.262	4.94078e-05	0	Edem2		Rpl23	7.2014e-12	0.281547	0.985	0.939	1.12486e-07	5	Rpl23			Rap1gap1	9.80788e-80	1.01786	0.985	0.83	2.3688e-75	1	Rap1gap			Tb927.10.5160	7.39334e-21	0.40409	0.303	0.026	1.78564e-16	17	Tb927.10.5160
Pcnp	2.98838e-09	0.325107	0.872	0.833	5.24161e-05	0	Pcnp		mt-Nd2	2.36404e-11	0.360581	0.972	0.954	3.69263e-07	5	mt-Nd2			Rangap1	1.42941e-12	0.311195	0.967	0.878	3.4523e-08	1	Rangap1			Tb9.NT.34	1.16216e-23	0.40409	0.333	0.028	2.80684e-19	17	Tb9.NT.34
Tmbim4	3.2102e-09	0.360878	0.719	0.685	5.63069e-05	0	Tmbim4		Slc17a71	5.20658e-11	0.268849	0.468	0.291	8.13268e-07	5	Slc17a7			Ramp3	3.29647e-165	1.95852	0.948	0.277	7.96164e-161	1	Ramp3			Tb927.8.1840	3.72722e-27	0.403569	0.364	0.028	9.00197e-23	17	Tb927.8.1840
Stard3	3.78572e-09	0.382976	0.496	0.356	6.64016e-05	0	Stard3		Dgkz1	5.88657e-11	0.289357	0.372	0.222	9.19483e-07	5	Dgkz			Rab6b	1.67396e-22	0.373326	1	0.98	4.04295e-18	1	Rab6b			Tb927.11.14900	2.49498e-22	0.403569	0.333	0.029	6.02589e-18	17	Tb927.11.14900
Phc2	3.88418e-09	0.405474	0.64	0.592	6.81285e-05	0	Phc2		Sptbn21	6.93835e-11	0.293397	0.366	0.219	1.08377e-06	5	Sptbn2			Rab4a	1.91968e-08	0.306204	0.74	0.641	0.000463642	1	Rab4a			Tb927.2.170	3.2857e-25	0.402528	0.333	0.026	7.93563e-21	17	Tb927.2.170
Fcor	3.99478e-09	0.329943	0.463	0.307	7.00685e-05	0	Fcor		Tyrobp2	7.52039e-11	0.292771	0.474	0.312	1.17469e-06	5	Tyrobp			Rab3c	5.0733e-121	1.58453	0.996	0.784	1.2253e-116	1	Rab3c			Tb927.10.9250	1.67368e-16	0.402528	0.273	0.027	4.04227e-12	17	Tb927.10.9250
Snrpb	4.2379e-09	0.293435	0.86	0.835	7.43328e-05	0	Snrpb		Isg15	7.71318e-11	0.32905	0.492	0.331	1.2048e-06	5	Isg15			Rab3a	3.5108e-14	0.253306	1	0.992	8.47928e-10	1	Rab3a			Tb11.v5.0577	6.617e-26	0.402528	0.364	0.03	1.59814e-21	17	Tb11.v5.0577
Slco3a1	4.47808e-09	0.351567	0.459	0.309	7.85456e-05	0	Slco3a1		Rplp11	4.94436e-10	0.261	0.932	0.873	7.72309e-06	5	Rplp1			Rab37	1.12011e-110	1.09254	0.662	0.138	2.7053e-106	1	Rab37			Tb927.3.800	6.56742e-25	0.401488	0.333	0.026	1.58616e-20	17	Tb927.3.800
4931406P16Rik	4.60478e-09	0.310585	0.36	0.212	8.07678e-05	0	4931406P16Rik		Npc22	8.34884e-10	0.273822	0.452	0.299	1.30409e-05	5	Npc2			Rab11fip5	4.79742e-14	0.369603	0.81	0.645	1.15867e-09	1	Rab11fip5			Tb927.3.1110	3.72505e-27	0.401488	0.333	0.024	8.99673e-23	17	Tb927.3.1110
Cdk18	4.74449e-09	0.373828	0.488	0.343	8.32184e-05	0	Cdk18		Apoe2	1.01771e-09	0.27235	0.991	0.975	1.58966e-05	5	Apoe			Rab11fip4	3.63308e-08	0.261504	0.84	0.729	0.000877461	1	Rab11fip4			Tb927.10.15140	1.96654e-18	0.401488	0.303	0.03	4.74959e-14	17	Tb927.10.15140
Itgb1	5.47502e-09	0.388047	0.517	0.379	9.60318e-05	0	Itgb1		Ncdn1	1.37842e-09	0.354748	0.668	0.529	2.15309e-05	5	Ncdn			Pygm	7.17112e-13	0.286205	0.42	0.228	1.73197e-08	1	Pygm			Tb927.3.4910	1.70101e-20	0.400968	0.303	0.026	4.10827e-16	17	Tb927.3.4910
Tpst1	6.01682e-09	0.368688	0.583	0.47	0.000105535	0	Tpst1		Adcy11	1.38509e-09	0.293866	0.345	0.209	2.16351e-05	5	Adcy1			Ptprz1	1.04194e-16	0.409466	0.859	0.738	2.51649e-12	1	Ptprz1			Tb927.11.1870	7.25465e-26	0.400968	0.364	0.03	1.75214e-21	17	Tb927.11.1870
Strn	6.02895e-09	0.351095	0.504	0.362	0.000105748	0	Strn		Rps292	2.74581e-09	0.254041	0.969	0.927	4.28895e-05	5	Rps29			Ptprm	1.19689e-40	0.70319	0.721	0.379	2.89074e-36	1	Ptprm			Tb927.11.4420	4.37929e-23	0.400448	0.333	0.028	1.05768e-18	17	Tb927.11.4420
Aig1	6.20899e-09	0.380083	0.686	0.664	0.000108906	0	Aig1		Fam107a	2.88424e-09	0.29834	0.412	0.274	4.50518e-05	5	Fam107a			Ptpn4	8.24019e-123	1.55687	0.955	0.553	1.99017e-118	1	Ptpn4			Tb927.7.5930	4.70114e-46	0.400082	0.303	0.01	1.13542e-41	17	Tb927.7.5930
Pde6d	6.40912e-09	0.353865	0.686	0.67	0.000112416	0	Pde6d		mt-Nd5	1.0755e-08	0.353531	0.658	0.546	0.000167994	5	mt-Nd5			Ptpn3	1.40545e-151	1.9835	0.978	0.436	3.39445e-147	1	Ptpn3			Tb927.8.1100	1.02774e-21	0.399928	0.333	0.03	2.48219e-17	17	Tb927.8.1100
Mast3	6.48282e-09	0.293169	0.855	0.752	0.000113709	0	Mast3		Rps242	1.19019e-08	0.275924	0.837	0.742	0.000185908	5	Rps24			Ptpa	4.87606e-21	0.444793	0.944	0.806	1.17767e-16	1	Ptpa			Tb927.8.3870	3.53489e-21	0.398889	0.333	0.031	8.53748e-17	17	Tb927.8.3870
Emc7	6.87684e-09	0.330984	0.959	0.923	0.00012062	0	Emc7		Rps13	2.57023e-08	0.271602	0.652	0.525	0.00040147	5	Rps13			Psmc1	1.75285e-15	0.350362	0.952	0.911	4.23348e-11	1	Psmc1			Tb927.5.3450	3.78253e-17	0.39837	0.303	0.032	9.13558e-13	17	Tb927.5.3450
Uba52	6.92234e-09	0.303407	0.955	0.921	0.000121418	0	Uba52		Cd522	4.35865e-08	0.292106	0.492	0.361	0.000680822	5	Cd52			Prune2	5.25495e-15	0.361385	0.803	0.629	1.26918e-10	1	Prune2			Tb927.4.1480	5.47219e-27	0.39837	0.364	0.028	1.32164e-22	17	Tb927.4.1480
Ankib1	7.41284e-09	0.426104	0.455	0.332	0.000130021	0	Ankib1		Rps4x1	2.69567e-07	0.271773	0.76	0.67	0.00421064	5	Rps4x			Prrt3	4.86987e-08	0.253298	0.513	0.358	0.00117617	1	Prrt3			Tb927.4.2210	5.6448e-17	0.397852	0.303	0.032	1.36333e-12	17	Tb927.4.2210
Macrod1	7.83159e-09	0.303651	0.368	0.226	0.000137366	0	Macrod1		Rpl35a	3.52316e-07	0.28489	0.769	0.659	0.00550317	5	Rpl35a			Prr13	4.45444e-12	0.322339	0.829	0.732	1.07584e-07	1	Prr13			Tb927.9.3490	2.13951e-51	0.396367	0.333	0.011	5.16734e-47	17	Tb927.9.3490
Pdgfa	8.16469e-09	0.41719	0.57	0.48	0.000143209	0	Pdgfa		Crym	2.38533e-179	1.09829	0.679	0.063	3.72588e-175	6	Crym			Prpf19	2.00518e-06	0.26083	0.714	0.614	0.048429	1	Prpf19			Tb927.5.700	1.82053e-41	0.396367	0.303	0.012	4.39694e-37	17	Tb927.5.700
Slc16a1	8.17429e-09	0.323442	0.459	0.317	0.000143377	0	Slc16a1		Cpne7	2.87478e-145	0.963158	0.626	0.069	4.49041e-141	6	Cpne7			Prox1	1.90628e-30	0.478707	0.528	0.224	4.60405e-26	1	Prox1			Tb927.10.12170	7.20861e-49	0.396367	0.333	0.012	1.74102e-44	17	Tb927.10.12170
Fcer1g	8.29865e-09	0.409339	0.545	0.436	0.000145558	0	Fcer1g		Hpcal4	2.21681e-114	1.08405	0.824	0.175	3.46266e-110	6	Hpcal4			Prnp	8.52115e-31	0.357678	1	0.996	2.05803e-26	1	Prnp			Tb927.11.3260	1.8014e-20	0.396296	0.333	0.032	4.35073e-16	17	Tb927.11.3260
Ptpdc1	9.85003e-09	0.30577	0.38	0.237	0.00017277	0	Ptpdc1		Nptxr	9.01623e-112	1.16564	0.824	0.183	1.40834e-107	6	Nptxr			Prkch1	8.60541e-74	0.836746	0.706	0.227	2.07838e-69	1	Prkch			Tb927.11.11900	2.13751e-19	0.396296	0.333	0.034	5.16251e-15	17	Tb927.11.11900
Ctsz	1.10668e-08	0.437897	0.599	0.531	0.000194111	0	Ctsz		Icam5	2.10687e-111	0.583602	0.513	0.056	3.29093e-107	6	Icam5			Prkcg	3.5289e-19	0.420465	0.569	0.314	8.52301e-15	1	Prkcg			Tb927.10.7500	6.82819e-22	0.396296	0.333	0.03	1.64915e-17	17	Tb927.10.7500
B2m	1.11518e-08	0.33457	0.946	0.923	0.000195602	0	B2m		Ly6h1	6.07054e-101	1.23977	0.872	0.255	9.48218e-97	6	Ly6h			Prkcd	1.54823e-155	2.90914	1	0.654	3.73927e-151	1	Prkcd			Tb927.7.3890	1.23305e-46	0.395837	0.333	0.013	2.97807e-42	17	Tb927.7.3890
Fryl	1.20803e-08	0.36915	0.521	0.399	0.000211888	0	Fryl		Bhlhe22	1.75852e-96	0.4359	0.337	0.026	2.74681e-92	6	Bhlhe22			Ppp4r4	1.86039e-33	0.580427	0.628	0.302	4.49322e-29	1	Ppp4r4			Tb927.8.6033	1.05158e-20	0.395778	0.333	0.032	2.53977e-16	17	Tb927.8.6033
Pdxdc1	1.21228e-08	0.378543	0.628	0.552	0.000212633	0	Pdxdc1		Gda	1.19263e-91	0.688255	0.535	0.079	1.86289e-87	6	Gda			Ppp2r5d1	2.26572e-55	0.844318	0.896	0.658	5.47216e-51	1	Ppp2r5d			Tb927.8.7220	7.84281e-49	0.394778	0.333	0.012	1.89419e-44	17	Tb927.8.7220
Dst	1.25197e-08	0.304624	0.897	0.88	0.000219595	0	Dst		Nnat2	5.18798e-87	1.26745	0.834	0.247	8.10363e-83	6	Nnat			Ppp2r5b	9.24915e-10	0.29457	0.799	0.666	2.23385e-05	1	Ppp2r5b			Tb927.9.9940	7.47254e-16	0.394225	0.303	0.035	1.80477e-11	17	Tb927.9.9940
U2af1	1.39804e-08	0.35445	0.748	0.724	0.000245217	0	U2af1		Cpne6	1.02091e-86	0.675014	0.578	0.097	1.59466e-82	6	Cpne6			Ppp2r1a	2.39107e-18	0.297609	1	0.997	5.77491e-14	1	Ppp2r1a			Tb11.v5.0287	4.89153e-13	0.394225	0.273	0.035	1.1814e-08	17	Tb11.v5.0287
Trim35	1.42288e-08	0.351264	0.851	0.805	0.000249573	0	Trim35		Lypd1	1.08253e-84	0.49068	0.358	0.036	1.69091e-80	6	Lypd1			Ppp1r9b1	1.92295e-18	0.426341	0.985	0.931	4.64431e-14	1	Ppp1r9b			Tb927.9.15380	4.89894e-36	0.393719	0.303	0.014	1.18319e-31	17	Tb927.9.15380
Sik3	1.48658e-08	0.310588	0.798	0.744	0.000260747	0	Sik3		Snca	2.01683e-82	0.598756	0.578	0.1	3.15029e-78	6	Snca			Ppm1l	7.08103e-14	0.347974	0.725	0.518	1.71021e-09	1	Ppm1l			Tb927.11.12950	8.72204e-42	0.393719	0.333	0.015	2.10655e-37	17	Tb927.11.12950
Zfyve21	1.52294e-08	0.322104	0.504	0.364	0.000267124	0	Zfyve21		Ddn1	1.05823e-72	0.802005	0.711	0.177	1.65296e-68	6	Ddn			Ppm1h	2.14544e-18	0.413666	0.639	0.402	5.18168e-14	1	Ppm1h			Tb927.11.590	1.61041e-43	0.39319	0.333	0.014	3.88947e-39	17	Tb927.11.590
Sgk3	1.60968e-08	0.265927	0.277	0.15	0.000282337	0	Sgk3		Nrgn2	2.6457e-70	1.14729	0.925	0.35	4.13259e-66	6	Nrgn			Ppm1e	1.14678e-10	0.310758	0.814	0.679	2.76971e-06	1	Ppm1e			Tb927.11.3790	3.81358e-29	0.39319	0.273	0.015	9.21056e-25	17	Tb927.11.3790
Daam1	1.62587e-08	0.365647	0.492	0.368	0.000285177	0	Daam1		Camkv	1.54425e-67	0.743673	0.679	0.173	2.41212e-63	6	Camkv			Pnpo	1.02666e-16	0.422544	0.732	0.532	2.47959e-12	1	Pnpo			Tb927.11.9570	5.38507e-23	0.392673	0.364	0.033	1.3006e-18	17	Tb927.11.9570
Tbc1d5	1.90096e-08	0.303208	0.413	0.27	0.000333429	0	Tbc1d5		Ak5	1.80236e-67	0.525402	0.439	0.069	2.81529e-63	6	Ak5			Pmvk	1.55914e-17	0.434294	0.844	0.665	3.76564e-13	1	Pmvk			Tb927.9.2560	1.18962e-42	0.392661	0.333	0.014	2.87318e-38	17	Tb927.9.2560
Fat1	2.07075e-08	0.292272	0.364	0.223	0.00036321	0	Fat1		Hap11	9.14203e-67	0.700799	0.647	0.156	1.42798e-62	6	Hap1			Pmm1	4.33436e-20	0.384412	0.985	0.954	1.04683e-15	1	Pmm1			Tb927.10.8930	3.57391e-18	0.392156	0.333	0.036	8.6317e-14	17	Tb927.10.8930
Add3	2.11358e-08	0.371392	0.69	0.652	0.000370721	0	Add3		Sowaha	3.06642e-65	0.371558	0.342	0.042	4.78975e-61	6	Sowaha			Plxdc1	2.74046e-14	0.298624	0.584	0.347	6.61875e-10	1	Plxdc1			Tb927.3.4940	1.0835e-41	0.392133	0.333	0.015	2.61688e-37	17	Tb927.3.4940
Tmed2	2.19342e-08	0.321995	0.831	0.801	0.000384727	0	Tmed2		Sertm1	9.24492e-63	0.373053	0.289	0.031	1.44406e-58	6	Sertm1			Plekhg1	1.60496e-179	1.8653	0.896	0.198	3.8763e-175	1	Plekhg1			Tb927.8.5480	3.09786e-35	0.391605	0.303	0.015	7.48196e-31	17	Tb927.8.5480
Elk4	2.29626e-08	0.320917	0.339	0.207	0.000402764	0	Elk4		Thra	8.10857e-62	1.03138	0.909	0.455	1.26656e-57	6	Thra			Plekhd1	2.84218e-49	0.421716	0.312	0.056	6.86444e-45	1	Plekhd1			Tb927.7.1540	1.2731e-37	0.391605	0.303	0.013	3.07479e-33	17	Tb927.7.1540
Sema6d	2.95417e-08	0.415085	0.508	0.398	0.000518162	0	Sema6d		Unc5a	1.2772e-61	0.447294	0.417	0.068	1.99498e-57	6	Unc5a			Plekhb2	7.13009e-20	0.404945	0.967	0.927	1.72206e-15	1	Plekhb2			Tb927.11.9140	3.51912e-35	0.390548	0.303	0.015	8.49937e-31	17	Tb927.11.9140
Fgf1	3.19425e-08	0.345976	0.566	0.454	0.000560272	0	Fgf1		Cplx22	1.41389e-61	0.749929	0.759	0.233	2.20849e-57	6	Cplx2			Plekha7	3.63464e-34	0.548245	0.491	0.188	8.77839e-30	1	Plekha7			Tb927.5.1770	2.48027e-18	0.389575	0.333	0.036	5.99036e-14	17	Tb927.5.1770
Sec13	3.4266e-08	0.377552	0.661	0.637	0.000601026	0	Sec13		Kcnip2	9.26409e-61	0.388498	0.337	0.045	1.44705e-56	6	Kcnip2			Plekha6	2.05194e-07	0.258522	0.651	0.497	0.00495585	1	Plekha6			Tb927.4.1350	2.33771e-36	0.389493	0.333	0.017	5.64603e-32	17	Tb927.4.1350
Tspan14	3.73414e-08	0.328446	0.45	0.316	0.000654968	0	Tspan14		Nr4a3	5.41981e-59	0.351721	0.283	0.032	8.46575e-55	6	Nr4a3			Plekha5	2.83002e-06	0.252833	0.513	0.38	0.0683506	1	Plekha5			Tb927.3.4580	8.28581e-26	0.389493	0.273	0.017	2.00119e-21	17	Tb927.3.4580
Dusp15	4.12625e-08	0.307418	0.364	0.224	0.000723745	0	Dusp15		Gria1	7.83365e-57	0.706668	0.626	0.173	1.22362e-52	6	Gria1			Plch2	2.0236e-12	0.320587	0.517	0.318	4.8874e-08	1	Plch2			Tb927.11.4450	7.57918e-27	0.389493	0.273	0.016	1.83052e-22	17	Tb927.11.4450
Plekha1	4.17051e-08	0.429052	0.463	0.352	0.000731507	0	Plekha1		Slc17a72	7.62566e-55	0.795226	0.813	0.28	1.19113e-50	6	Slc17a7			Plcb4	7.60706e-123	1.44694	0.963	0.535	1.83726e-118	1	Plcb4			Tb927.11.9790	5.02156e-29	0.388966	0.303	0.018	1.21281e-24	17	Tb927.11.9790
Leprot	4.18554e-08	0.396616	0.459	0.339	0.000734144	0	Leprot		Atp2b4	6.47705e-54	0.394495	0.31	0.043	1.01172e-49	6	Atp2b4			Pkp2	1.20809e-14	0.275155	0.294	0.123	2.91778e-10	1	Pkp2			Tb927.11.730	3.77943e-39	0.388438	0.333	0.016	9.12808e-35	17	Tb927.11.730
Tpd52	4.75503e-08	0.281355	0.715	0.681	0.000834032	0	Tpd52		Syn2	7.62064e-54	0.724951	0.749	0.247	1.19034e-49	6	Syn2			Pkib	4.23422e-10	0.286757	0.435	0.268	1.02265e-05	1	Pkib			Tb927.11.14460	2.33771e-36	0.388438	0.333	0.017	5.64603e-32	17	Tb927.11.14460
Ptp4a2	5.40158e-08	0.328559	0.777	0.74	0.000947436	0	Ptp4a2		Fxyd61	2.13929e-53	0.506861	0.487	0.105	3.34157e-49	6	Fxyd6			Pitpnm1	8.46023e-21	0.428453	0.929	0.79	2.04331e-16	1	Pitpnm1			Tb927.11.10750	3.58385e-31	0.388438	0.303	0.017	8.6557e-27	17	Tb927.11.10750
Ssr3	5.72551e-08	0.298312	0.764	0.741	0.00100425	0	Ssr3		Rasal1	1.63119e-52	0.34984	0.305	0.042	2.54791e-48	6	Rasal1			Pitpnc1	9.82858e-58	0.911492	0.844	0.469	2.3738e-53	1	Pitpnc1			Tb927.9.8060	1.2853e-37	0.387385	0.333	0.016	3.10425e-33	17	Tb927.9.8060
Ifi27	6.19552e-08	0.345405	0.612	0.551	0.00108669	0	Ifi27		Rtn11	3.81462e-51	0.903346	0.941	0.505	5.95844e-47	6	Rtn1			Pitpna	2.99894e-17	0.308594	0.996	0.977	7.24303e-13	1	Pitpna			Tb927.11.2530	5.35553e-35	0.387385	0.333	0.018	1.29347e-30	17	Tb927.11.2530
Samd4	6.63296e-08	0.301008	0.364	0.231	0.00116342	0	Samd4		Cnr1	5.49791e-50	0.415881	0.321	0.05	8.58774e-46	6	Cnr1			Pik3cd	9.33628e-11	0.259333	0.416	0.239	2.2549e-06	1	Pik3cd			Tb927.7.940	4.04505e-39	0.386858	0.333	0.016	9.7696e-35	17	Tb927.7.940
Kndc1	6.85008e-08	0.327586	0.748	0.698	0.0012015	0	Kndc1		Gas71	8.45881e-50	0.527959	0.519	0.126	1.32127e-45	6	Gas7			Phyh	9.92713e-10	0.250981	0.929	0.846	2.3976e-05	1	Phyh			Tb927.3.2330	1.20396e-37	0.386858	0.333	0.016	2.90781e-33	17	Tb927.3.2330
Snx15	7.03477e-08	0.391588	0.587	0.498	0.0012339	0	Snx15		Tesc	1.20439e-49	0.358579	0.305	0.045	1.88125e-45	6	Tesc			Phactr2	8.08425e-19	0.42606	0.509	0.272	1.95251e-14	1	Phactr2			Tb927.10.11920	9.98893e-26	0.386858	0.273	0.017	2.41253e-21	17	Tb927.10.11920
Asrgl1	7.39304e-08	0.276055	0.831	0.785	0.00129674	0	Asrgl1		Jph4	7.81521e-49	0.483221	0.465	0.104	1.22074e-44	6	Jph4			Pgam1	6.72889e-24	0.306899	1	1	1.62516e-19	1	Pgam1			Tb927.1.3820	1.46619e-30	0.386858	0.303	0.017	3.54115e-26	17	Tb927.1.3820
Tmem144	7.46129e-08	0.270003	0.285	0.161	0.00130871	0	Tmem144		Nptx11	8.36019e-49	0.585137	0.476	0.112	1.30586e-44	6	Nptx1			Peak1	5.16462e-14	0.33509	0.372	0.188	1.24736e-09	1	Peak1			Tb927.4.5220	1.99806e-28	0.386331	0.303	0.019	4.8257e-24	17	Tb927.4.5220
Zbtb7b	8.2759e-08	0.250078	0.277	0.154	0.00145159	0	Zbtb7b		Egr4	9.86407e-49	0.341805	0.283	0.039	1.54077e-44	6	Egr4			Pdzd8	9.60382e-11	0.340113	0.632	0.473	2.31951e-06	1	Pdzd8			Tb927.3.2310	6.5919e-24	0.386331	0.273	0.018	1.59208e-19	17	Tb927.3.2310
Bet1	8.81589e-08	0.336337	0.483	0.36	0.00154631	0	Bet1		C2cd2l	1.2146e-48	0.429381	0.401	0.079	1.89721e-44	6	C2cd2l			Pdxp	4.28321e-13	0.338059	0.97	0.926	1.03448e-08	1	Pdxp			Tb927.8.4610	5.69188e-35	0.385805	0.333	0.018	1.3747e-30	17	Tb927.8.4610
Sbds	8.89503e-08	0.334154	0.727	0.693	0.00156019	0	Sbds		Slit1	1.41204e-48	0.288149	0.251	0.031	2.20561e-44	6	Slit1			Pdp1	1.98348e-125	1.62091	0.993	0.771	4.7905e-121	1	Pdp1			Tb927.6.210	1.88858e-27	0.385279	0.303	0.019	4.56129e-23	17	Tb927.6.210
E330009J07Rik	1.0732e-07	0.350777	0.471	0.342	0.0018824	0	E330009J07Rik		Gm13889	1.00613e-47	0.383662	0.294	0.044	1.57158e-43	6	Gm13889			Pdhx	5.98977e-10	0.342156	0.572	0.42	1.44665e-05	1	Pdhx			Tb927.6.1170	1.88858e-27	0.385279	0.303	0.019	4.56129e-23	17	Tb927.6.1170
Nfe2l2	1.08147e-07	0.28113	0.351	0.215	0.0018969	0	Nfe2l2		Mmd	5.18881e-47	0.498392	0.492	0.12	8.10492e-43	6	Mmd			Pcx	8.4325e-10	0.306337	0.654	0.514	2.03662e-05	1	Pcx			Tb927.2.6180	5.25239e-27	0.385279	0.303	0.02	1.26856e-22	17	Tb927.2.6180
Yif1a	1.12022e-07	0.36341	0.442	0.329	0.00196486	0	Yif1a		Nsg2	5.27199e-47	0.768543	0.781	0.334	8.23484e-43	6	Nsg2			Pcsk2	4.56031e-41	0.655507	0.989	0.924	1.10141e-36	1	Pcsk2			Tb927.10.2130	7.45717e-24	0.384753	0.273	0.018	1.80106e-19	17	Tb927.10.2130
Cd59a	1.16639e-07	0.251407	0.38	0.245	0.00204585	0	Cd59a		Mmp17	9.31247e-47	0.370542	0.369	0.068	1.45461e-42	6	Mmp17			Pcp4l11	2.55017e-28	0.511772	0.963	0.827	6.15918e-24	1	Pcp4l1			Tb927.7.4460	6.77658e-22	0.383702	0.273	0.02	1.63668e-17	17	Tb927.7.4460
Ctdsp2	1.24428e-07	0.345444	0.607	0.565	0.00218246	0	Ctdsp2		Ctxn11	2.78069e-45	0.568028	0.476	0.12	4.34344e-41	6	Ctxn1			Pcp41	3.08197e-89	1.47095	1	0.986	7.44357e-85	1	Pcp4			Tb927.11.11170	2.56777e-28	0.383177	0.303	0.019	6.20168e-24	17	Tb927.11.11170
Use1	1.3092e-07	0.274983	0.938	0.904	0.00229634	0	Use1		Slc30a3	5.35899e-45	0.326621	0.262	0.036	8.37074e-41	6	Slc30a3			Pcdh9	1.59083e-11	0.357783	0.747	0.59	3.84216e-07	1	Pcdh9			Tb927.11.1080	4.43367e-26	0.383177	0.303	0.02	1.07082e-21	17	Tb927.11.1080
Hadha	1.35615e-07	0.342729	0.574	0.497	0.00237868	0	Hadha		Foxg1	2.42089e-44	0.325344	0.299	0.048	3.78144e-40	6	Foxg1			Pcdh10	1.53475e-13	0.427876	0.818	0.711	3.70673e-09	1	Pcdh10			Tb927.8.4910	4.45364e-26	0.382652	0.303	0.02	1.07564e-21	17	Tb927.8.4910
Scamp2	1.47726e-07	0.309428	0.384	0.255	0.00259112	0	Scamp2		St6galnac5	1.04232e-43	0.295686	0.273	0.04	1.6281e-39	6	St6galnac5			Pccb	8.09475e-07	0.252826	0.639	0.523	0.0195504	1	Pccb			Tb927.3.4660	1.46199e-32	0.382652	0.333	0.019	3.531e-28	17	Tb927.3.4660
Hnrnph3	1.52027e-07	0.392555	0.607	0.56	0.00266656	0	Hnrnph3		Meg33	1.37056e-43	0.921228	0.952	0.646	2.14081e-39	6	Meg3			Pcbp3	3.70862e-09	0.311702	0.606	0.468	8.95706e-05	1	Pcbp3			Tb927.11.12450	6.95947e-28	0.382652	0.303	0.019	1.68085e-23	17	Tb927.11.12450
Rad21	1.58538e-07	0.32657	0.744	0.726	0.00278075	0	Rad21		Rab3b	2.89999e-42	0.35308	0.278	0.044	4.52978e-38	6	Rab3b			Pcbd1	3.19087e-34	0.539865	0.625	0.273	7.70659e-30	1	Pcbd1			Tb927.8.2150	3.22225e-22	0.382127	0.273	0.02	7.78239e-18	17	Tb927.8.2150
Hsd17b4	1.5888e-07	0.371966	0.591	0.535	0.00278676	0	Hsd17b4		Cadm1	1.43814e-40	0.472986	0.487	0.132	2.24637e-36	6	Cadm1			Paxx	1.33293e-15	0.389428	0.914	0.811	3.2193e-11	1	Paxx			Tb927.7.7495	6.95147e-25	0.382127	0.303	0.022	1.67892e-20	17	Tb927.7.7495
Tmem33	1.67185e-07	0.317178	0.736	0.733	0.00293243	0	Tmem33		Fam131a1	4.93352e-40	0.467646	0.476	0.126	7.70615e-36	6	Fam131a			Patj	1.52109e-113	1.18027	0.77	0.204	3.67374e-109	1	Patj			Tb927.10.9400	8.31775e-21	0.381602	0.273	0.021	2.0089e-16	17	Tb927.10.9400
Cbs	1.67696e-07	0.289753	0.368	0.237	0.00294139	0	Cbs		Gpm6a1	9.52063e-40	0.735576	0.845	0.441	1.48712e-35	6	Gpm6a			Paqr8	4.9082e-32	0.565255	0.922	0.745	1.18543e-27	1	Paqr8			Tb927.8.7980	3.53013e-20	0.381078	0.273	0.022	8.52597e-16	17	Tb927.8.7980
Lmbrd1	1.86687e-07	0.261979	0.917	0.874	0.00327449	0	Lmbrd1		Mpp3	1.1551e-38	0.298061	0.257	0.041	1.80427e-34	6	Mpp3			Paqr7	4.86497e-19	0.414947	0.77	0.552	1.17499e-14	1	Paqr7			Tb927.3.2180	1.8383e-24	0.381078	0.303	0.022	4.43986e-20	17	Tb927.3.2180
Paics	1.96633e-07	0.299955	0.814	0.807	0.00344895	0	Paics		Nr2f2	2.18654e-38	0.372908	0.316	0.061	3.41538e-34	6	Nr2f2			Panx2	3.9124e-18	0.452961	0.662	0.437	9.44924e-14	1	Panx2			Tb927.10.5390	5.40083e-32	0.381078	0.333	0.02	1.30441e-27	17	Tb927.10.5390
Ap3m1	2.10802e-07	0.331962	0.504	0.404	0.00369748	0	Ap3m1		Pnck	5.39758e-38	0.355557	0.316	0.062	8.43103e-34	6	Pnck			Pafah1b1	3.52872e-11	0.283904	1	0.961	8.52257e-07	1	Pafah1b1			Tb927.10.10120	3.43537e-20	0.381078	0.273	0.022	8.29711e-16	17	Tb927.10.10120
Snx30	2.5979e-07	0.340579	0.38	0.257	0.00455672	0	Snx30		Celf5	1.42511e-37	0.376873	0.39	0.092	2.22602e-33	6	Celf5			Pacsin1	2.07249e-11	0.299935	0.922	0.823	5.00548e-07	1	Pacsin1			Tb927.7.840	1.43819e-22	0.380553	0.273	0.019	3.47352e-18	17	Tb927.7.840
Mindy1	2.87998e-07	0.294561	0.351	0.227	0.00505148	0	Mindy1		Arpp21	1.67655e-37	0.401158	0.369	0.083	2.61877e-33	6	Arpp21			Oxr1	2.18038e-34	0.59555	0.985	0.916	5.26605e-30	1	Oxr1			Tb927.11.8210	1.91827e-24	0.380553	0.303	0.022	4.63301e-20	17	Tb927.11.8210
Alyref	3.61615e-07	0.310545	0.554	0.458	0.00634273	0	Alyref		Agap22	1.85239e-37	0.532579	0.658	0.236	2.89344e-33	6	Agap2			Otub1	3.6549e-15	0.334753	0.952	0.881	8.82732e-11	1	Otub1			Tb927.7.3900	1.39193e-29	0.380029	0.333	0.022	3.36179e-25	17	Tb927.7.3900
Micu2	3.78695e-07	0.310493	0.347	0.223	0.0066423	0	Micu2		Phyhip1	2.68085e-37	0.467575	0.578	0.185	4.18749e-33	6	Phyhip			Osbpl5	1.4133e-23	0.458764	0.52	0.249	3.41341e-19	1	Osbpl5			Tb927.6.2170	1.41674e-19	0.380029	0.273	0.023	3.42172e-15	17	Tb927.6.2170
Phc1	4.32219e-07	0.332435	0.38	0.26	0.00758112	0	Phc1		Egr11	2.72215e-37	0.431213	0.503	0.143	4.25199e-33	6	Egr1			Osbpl3	1.49253e-12	0.356317	0.468	0.282	3.60477e-08	1	Osbpl3			Tb927.4.100	1.46589e-29	0.380029	0.333	0.022	3.54041e-25	17	Tb927.4.100
Neo1	5.17307e-07	0.352881	0.554	0.47	0.00907356	0	Neo1		Wasf1	2.7837e-37	0.446264	0.508	0.149	4.34814e-33	6	Wasf1			Osbpl2	1.01148e-09	0.304479	0.729	0.585	2.44293e-05	1	Osbpl2			Tb927.10.210	9.02843e-24	0.380029	0.273	0.018	2.18055e-19	17	Tb927.10.210
Amer2	5.18102e-07	0.340489	0.463	0.357	0.0090875	0	Amer2		Egr31	1.25974e-36	0.381716	0.369	0.084	1.96771e-32	6	Egr3			Opn3	2.37168e-44	0.423035	0.309	0.061	5.72808e-40	1	Opn3			Tb927.8.7390	1.05431e-23	0.379505	0.303	0.023	2.54636e-19	17	Tb927.8.7390
Spns2	5.25628e-07	0.296156	0.471	0.344	0.00921952	0	Spns2		Plppr4	3.00855e-36	0.410579	0.385	0.093	4.69935e-32	6	Plppr4			Olig1	8.92084e-10	0.260754	0.892	0.805	2.15456e-05	1	Olig1			Tb927.11.13330	2.2078e-23	0.379505	0.303	0.023	5.33229e-19	17	Tb927.11.13330
Eid1	5.38608e-07	0.252718	0.967	0.93	0.00944718	0	Eid1		Sst	1.09179e-35	0.753094	0.406	0.109	1.70537e-31	6	Sst			Olfm3	3.14724e-10	0.265423	0.52	0.334	7.60121e-06	1	Olfm3			Tb927.7.7460	3.7043e-21	0.378982	0.273	0.021	8.94663e-17	17	Tb927.7.7460
Usp30	5.7868e-07	0.333697	0.45	0.335	0.01015	0	Usp30		2010300C02Rik	1.17829e-35	0.373889	0.369	0.085	1.84049e-31	6	2010300C02Rik			Ogfrl1	9.99376e-113	1.33654	0.996	0.79	2.41369e-108	1	Ogfrl1			Tb927.2.2670	7.58007e-25	0.378982	0.303	0.022	1.83074e-20	17	Tb927.2.2670
1810058I24Rik	5.80559e-07	0.318408	0.636	0.619	0.010183	0	1810058I24Rik		Gria21	1.61777e-35	0.450613	0.54	0.172	2.52695e-31	6	Gria2			Ogdhl	4.1199e-12	0.313102	0.613	0.421	9.95039e-08	1	Ogdhl			Tb927.1.380	5.62245e-19	0.378982	0.273	0.023	1.35793e-14	17	Tb927.1.380
Hip1	5.97725e-07	0.286069	0.343	0.219	0.0104841	0	Hip1		Ptprn	2.51538e-35	0.550122	0.636	0.238	3.92903e-31	6	Ptprn			Ociad2	2.00027e-16	0.328614	0.933	0.805	4.83105e-12	1	Ociad2			Tb927.1.350	1.85388e-24	0.378982	0.303	0.022	4.4775e-20	17	Tb927.1.350
Arl2bp	6.01359e-07	0.270004	0.963	0.922	0.0105478	0	Arl2bp		Negr1	2.59368e-34	0.355676	0.337	0.076	4.05133e-30	6	Negr1			Nxph1	2.65582e-34	0.601904	0.628	0.299	6.41433e-30	1	Nxph1			Tb927.9.9720	3.84348e-20	0.378458	0.273	0.022	9.28277e-16	17	Tb927.9.9720
Atp11a	6.0906e-07	0.346293	0.504	0.4	0.0106829	0	Atp11a		Car10	3.57268e-34	0.307321	0.262	0.048	5.58052e-30	6	Car10			Nudt19	1.50179e-08	0.257572	0.885	0.834	0.000362712	1	Nudt19			Tb927.11.14520	4.97071e-24	0.378458	0.303	0.022	1.20052e-19	17	Tb927.11.14520
Lrrc58	8.63763e-07	0.314323	0.764	0.749	0.0151504	0	Lrrc58		Galnt16	1.82042e-33	0.374976	0.406	0.108	2.84349e-29	6	Galnt16			Ntsr2	6.23419e-13	0.329186	0.866	0.76	1.50568e-08	1	Ntsr2			Tb927.10.2980	1.04126e-28	0.378458	0.333	0.022	2.51486e-24	17	Tb927.10.2980
Sh3bp5	8.92071e-07	0.300115	0.467	0.351	0.0156469	0	Sh3bp5		Pnmal21	2.40451e-33	0.532366	0.626	0.237	3.75584e-29	6	Pnmal2			Ntng1	1.16003e-172	2.14394	0.97	0.327	2.80171e-168	1	Ntng1			Tb927.7.1260	7.78343e-20	0.377935	0.273	0.022	1.87985e-15	17	Tb927.7.1260
Tprkb	9.5151e-07	0.3634	0.579	0.54	0.0166895	0	Tprkb		Mapk1	1.16352e-32	0.486434	0.551	0.192	1.81741e-28	6	Mapk1			Nt5dc3	6.8998e-69	0.989481	0.922	0.628	1.66644e-64	1	Nt5dc3			Tb927.10.1250	1.14335e-22	0.377935	0.303	0.024	2.76142e-18	17	Tb927.10.1250
Ly86	1.06221e-06	0.319993	0.38	0.267	0.0186311	0	Ly86		D430019H16Rik	1.5894e-32	0.297938	0.278	0.055	2.48264e-28	6	D430019H16Rik			Nsmf	7.12086e-136	1.79155	1	0.953	1.71983e-131	1	Nsmf			Tb927.8.2660	1.39909e-18	0.377411	0.273	0.024	3.37908e-14	17	Tb927.8.2660
Pou3f3	1.10273e-06	0.326004	0.616	0.567	0.0193419	0	Pou3f3		Amph	7.37523e-32	0.358858	0.46	0.136	1.15201e-27	6	Amph			Nsg11	1.13597e-15	0.342734	0.996	0.945	2.74359e-11	1	Nsg1			Tb927.11.16250	2.50489e-23	0.377411	0.303	0.023	6.04981e-19	17	Tb927.11.16250
Grhpr	1.14807e-06	0.386979	0.591	0.562	0.0201371	0	Grhpr		Rasgef1a	1.05389e-31	0.393325	0.401	0.111	1.64618e-27	6	Rasgef1a			Nsf	2.61189e-37	0.607032	1	0.981	6.30824e-33	1	Nsf			Tb927.1.4500	9.91682e-22	0.376888	0.303	0.025	2.39511e-17	17	Tb927.1.4500
Map4k5	1.6137e-06	0.354248	0.421	0.331	0.0283044	0	Map4k5		Sv2b1	1.43107e-31	0.491315	0.535	0.185	2.23533e-27	6	Sv2b			Nrxn1	1.07297e-43	0.683321	0.985	0.88	2.59144e-39	1	Nrxn1			Tb927.6.3950	6.21691e-26	0.376366	0.333	0.025	1.50151e-21	17	Tb927.6.3950
Trem2	1.70533e-06	0.370889	0.401	0.291	0.0299115	0	Trem2		Bex2	3.80695e-31	0.539959	0.663	0.277	5.94645e-27	6	Bex2			Nrsn2	4.42122e-21	0.305532	0.978	0.797	1.06781e-16	1	Nrsn2			Tb927.2.5060	5.09135e-23	0.376366	0.303	0.023	1.22966e-18	17	Tb927.2.5060
Gpr155	1.8434e-06	0.348809	0.459	0.353	0.0323332	0	Gpr155		Sipa1l1	1.02164e-30	0.345703	0.358	0.091	1.5958e-26	6	Sipa1l1			Nrn1	1.88289e-19	0.378185	0.941	0.745	4.54755e-15	1	Nrn1			Tb927.11.3140	5.06584e-22	0.376366	0.303	0.025	1.2235e-17	17	Tb927.11.3140
Rps27rt	2.16895e-06	0.285046	0.843	0.827	0.0380434	0	Rps27rt		Ids	1.78406e-30	0.461611	0.599	0.227	2.78669e-26	6	Ids			Nrip3	1.82031e-119	1.53597	0.978	0.594	4.39642e-115	1	Nrip3			Tb927.11.16660	6.29433e-19	0.376366	0.273	0.023	1.52021e-14	17	Tb927.11.16660
Pon2	2.18345e-06	0.331871	0.649	0.657	0.0382976	0	Pon2		Dbn1	2.03009e-30	0.36761	0.428	0.126	3.171e-26	6	Dbn1			Nrip2	3.46077e-14	0.319675	0.524	0.295	8.35846e-10	1	Nrip2			Tb927.6.4520	2.10117e-17	0.375843	0.273	0.026	5.07473e-13	17	Tb927.6.4520
Ift43	2.3565e-06	0.288854	0.434	0.325	0.041333	0	Ift43		Ahi11	1.17118e-29	0.394699	0.481	0.154	1.82939e-25	6	Ahi1			Nrbp2	1.18407e-17	0.444686	0.859	0.694	2.85978e-13	1	Nrbp2			Tb927.11.15030	6.00833e-17	0.375843	0.273	0.026	1.45113e-12	17	Tb927.11.15030
Atraid	2.49534e-06	0.273014	0.835	0.813	0.0437682	0	Atraid		Ntrk3	1.52316e-29	0.271154	0.278	0.059	2.37917e-25	6	Ntrk3			Nr3c1	5.545e-08	0.291704	0.658	0.548	0.00133923	1	Nr3c1			Tb927.10.2650	1.29236e-22	0.375321	0.303	0.024	3.12132e-18	17	Tb927.10.2650
Bace1	2.62057e-06	0.374775	0.541	0.502	0.0459648	0	Bace1		Lsamp	4.95578e-29	0.405813	0.455	0.146	7.74093e-25	6	Lsamp			Nr2f1	1.39606e-41	0.725525	0.874	0.612	3.37176e-37	1	Nr2f1			Tb927.7.6760	1.34308e-18	0.374798	0.273	0.024	3.2438e-14	17	Tb927.7.6760
Atp6v0e	2.78866e-06	0.288895	0.698	0.684	0.048913	0	Atp6v0e		Srgap3	1.00145e-28	0.336796	0.369	0.101	1.56427e-24	6	Srgap3			Nr1d2	1.46906e-13	0.324389	0.859	0.747	3.54808e-09	1	Nr1d2			Tb927.10.750	6.21691e-26	0.374798	0.333	0.025	1.50151e-21	17	Tb927.10.750
Actr1a	2.81822e-06	0.268469	0.847	0.809	0.0494316	0	Actr1a		Dynll1	1.33244e-28	0.493292	0.615	0.257	2.08128e-24	6	Dynll1			Nptx2	6.46692e-10	0.253849	0.535	0.343	1.56189e-05	1	Nptx2			Tb927.11.15970	1.04175e-21	0.374276	0.303	0.025	2.51603e-17	17	Tb927.11.15970
Rasa3	2.96813e-06	0.31197	0.529	0.433	0.052061	0	Rasa3		Atp6v1g21	2.269e-28	0.508079	0.658	0.282	3.54418e-24	6	Atp6v1g2			Nmt2	1.00217e-06	0.255105	0.621	0.491	0.0242043	1	Nmt2			Tb927.10.8670	4.04667e-19	0.374276	0.273	0.023	9.77352e-15	17	Tb927.10.8670
Txnip	3.02428e-06	0.27274	0.314	0.205	0.0530459	0	Txnip		Hpcal1	2.43179e-28	0.331854	0.299	0.072	3.79846e-24	6	Hpcal1			Nmnat2	1.01108e-29	0.593009	0.903	0.74	2.44197e-25	1	Nmnat2			Tb927.4.4480	7.17311e-18	0.373754	0.273	0.025	1.73245e-13	17	Tb927.4.4480
Pde4b	3.12317e-06	0.346656	0.628	0.6	0.0547805	0	Pde4b		Ptk2b1	4.08243e-28	0.398509	0.476	0.159	6.37675e-24	6	Ptk2b			Nkd1	1.14065e-20	0.357506	0.357	0.142	2.7549e-16	1	Nkd1			Tb927.8.7950	1.35222e-23	0.373233	0.333	0.028	3.26588e-19	17	Tb927.8.7950
Clmn	3.20279e-06	0.298003	0.529	0.425	0.056177	0	Clmn		Rprml	8.26563e-28	0.296501	0.31	0.076	1.29109e-23	6	Rprml			Nhsl2	1.89934e-35	0.580995	0.595	0.265	4.58728e-31	1	Nhsl2			Tb927.8.1050	6.50702e-26	0.373233	0.333	0.025	1.57158e-21	17	Tb927.8.1050
Enoph1	3.2453e-06	0.349674	0.574	0.529	0.0569225	0	Enoph1		Baiap2	8.43025e-28	0.288404	0.337	0.087	1.3168e-23	6	Baiap2			Nhsl1	6.34951e-11	0.270676	0.379	0.211	1.53353e-06	1	Nhsl1			Tb927.7.3780	5.56379e-31	0.373233	0.333	0.02	1.34377e-26	17	Tb927.7.3780
Fermt2	3.30391e-06	0.310166	0.533	0.455	0.0579506	0	Fermt2		Basp11	8.8169e-28	0.574387	0.791	0.427	1.3772e-23	6	Basp1			Nexn1	1.32307e-33	0.382426	0.353	0.099	3.19548e-29	1	Nexn			Tb927.6.220	5.19448e-20	0.373233	0.303	0.027	1.25457e-15	17	Tb927.6.220
Pop4	3.3793e-06	0.356823	0.5	0.438	0.0592729	0	Pop4		Cpe1	1.2778e-27	0.60117	0.989	0.873	1.99592e-23	6	Cpe			Nell2	1.66892e-13	0.361258	0.803	0.671	4.03078e-09	1	Nell2			Tb927.6.4590	4.22636e-17	0.372711	0.273	0.026	1.02075e-12	17	Tb927.6.4590
Gss	3.43474e-06	0.267541	0.339	0.228	0.0602454	0	Gss		Nfib	1.39826e-27	0.316638	0.332	0.086	2.18408e-23	6	Nfib			Nell1	1.45479e-61	0.929296	0.766	0.346	3.51361e-57	1	Nell1			Tb927.2.4410	7.49347e-25	0.372711	0.333	0.026	1.80982e-20	17	Tb927.2.4410
2310022B05Rik	3.75088e-06	0.285738	0.64	0.611	0.0657904	0	2310022B05Rik		Prkce	1.72305e-27	0.423273	0.508	0.181	2.6914e-23	6	Prkce			Nek7	9.84947e-14	0.369327	0.71	0.517	2.37884e-09	1	Nek7			Tb927.8.8320	5.39863e-20	0.37219	0.303	0.027	1.30388e-15	17	Tb927.8.8320
Ccni	4.50293e-06	0.257947	0.798	0.78	0.0789814	0	Ccni		Fbxl16	1.94918e-27	0.455143	0.476	0.164	3.04462e-23	6	Fbxl16			Nefh	1.33734e-58	0.967876	0.87	0.499	3.22995e-54	1	Nefh			Tb927.7.1910	5.57185e-20	0.37219	0.303	0.027	1.34571e-15	17	Tb927.7.1910
Pik3ip1	5.43617e-06	0.301447	0.5	0.406	0.0953504	0	Pik3ip1		Dock4	2.13217e-27	0.303241	0.294	0.071	3.33044e-23	6	Dock4			Necab21	3.23652e-36	0.541817	0.903	0.663	7.81683e-32	1	Necab2			Tb927.3.3560	5.61901e-27	0.37219	0.333	0.024	1.3571e-22	17	Tb927.3.3560
Fscn1	6.20846e-06	0.256384	0.76	0.758	0.108896	0	Fscn1		Psd3	2.93959e-27	0.412177	0.439	0.142	4.59163e-23	6	Psd3			Necab1	8.7497e-72	1.44809	0.796	0.436	2.11323e-67	1	Necab1			Tb927.3.3310	1.69734e-19	0.37219	0.303	0.028	4.09943e-15	17	Tb927.3.3310
Cat	6.71799e-06	0.345261	0.562	0.511	0.117834	0	Cat		Pgrmc1	3.43959e-27	0.435106	0.465	0.163	5.37263e-23	6	Pgrmc1			Ndufv3	8.31374e-17	0.291388	0.996	0.999	2.00793e-12	1	Ndufv3			Tb927.5.300	2.16603e-65	0.371705	0.303	0.006	5.23139e-61	17	Tb927.5.300
Slc20a2	6.89341e-06	0.308109	0.508	0.437	0.12091	0	Slc20a2		Calb1	3.63664e-27	0.348312	0.321	0.083	5.68043e-23	6	Calb1			Ndufb8	2.15913e-13	0.255209	1	0.999	5.21474e-09	1	Ndufb8			Tb927.11.5890	2.4221e-65	0.371705	0.303	0.006	5.84985e-61	17	Tb927.11.5890
Retreg1	6.91857e-06	0.31366	0.525	0.444	0.121352	0	Retreg1		Caly	3.66027e-27	0.395194	0.471	0.161	5.71734e-23	6	Caly			Ndufa13	1.60202e-31	0.343473	1	1	3.8692e-27	1	Ndufa13			Tb927.10.9740	4.89634e-25	0.371148	0.333	0.026	1.18257e-20	17	Tb927.10.9740
Zfp652	7.33666e-06	0.259265	0.326	0.219	0.128685	0	Zfp652		Cacna1e	3.87638e-27	0.334069	0.283	0.067	6.0549e-23	6	Cacna1e			Ndufa10	8.29899e-37	0.544982	0.993	0.943	2.00437e-32	1	Ndufa10			Tb927.3.5150	1.03964e-60	0.370639	0.303	0.007	2.51093e-56	17	Tb927.3.5150
Arnt2	9.04689e-06	0.261609	0.764	0.757	0.158682	0	Arnt2		6330403K07Rik1	3.8808e-27	0.490314	0.578	0.229	6.06181e-23	6	6330403K07Rik			Ndrg41	1.56355e-84	0.829974	1	0.991	3.77629e-80	1	Ndrg4			Tb927.9.5210	1.75084e-16	0.370627	0.273	0.027	4.22863e-12	17	Tb927.9.5210
Prpsap1	1.0126e-05	0.323934	0.57	0.524	0.17761	0	Prpsap1		Calm21	4.15988e-27	0.633055	0.904	0.658	6.49773e-23	6	Calm2			Ndrg2	2.12641e-45	0.525761	1	0.997	5.1357e-41	1	Ndrg2			Tb927.7.3610	3.51394e-29	0.370627	0.273	0.015	8.48686e-25	17	Tb927.7.3610
Psph	1.0202e-05	0.342148	0.442	0.352	0.178942	0	Psph		Arhgap21	4.18292e-27	0.324579	0.321	0.084	6.53372e-23	6	Arhgap21			Ndp	9.54346e-20	0.302735	0.335	0.13	2.30494e-15	1	Ndp			Tb927.2.4760	5.43114e-19	0.370627	0.303	0.029	1.31173e-14	17	Tb927.2.4760
Kif1c	1.09003e-05	0.314902	0.409	0.309	0.191191	0	Kif1c		Neurl1a	4.21726e-27	0.319273	0.332	0.087	6.58737e-23	6	Neurl1a			Ncs1	9.79826e-46	0.675314	0.996	0.902	2.36648e-41	1	Ncs1			Tb927.11.9400	9.93894e-15	0.370107	0.273	0.031	2.40045e-10	17	Tb927.11.9400
Sri	1.59237e-05	0.312259	0.657	0.678	0.279302	0	Sri		Prkca	4.97516e-27	0.323677	0.337	0.091	7.7712e-23	6	Prkca			Nceh1	5.56657e-07	0.253627	0.836	0.77	0.0134444	1	Nceh1			Tb927.8.5880	1.15851e-22	0.369586	0.333	0.029	2.79803e-18	17	Tb927.8.5880
Rer1	1.63894e-05	0.288701	0.752	0.77	0.287471	0	Rer1		Slc4a10	6.37571e-27	0.285222	0.305	0.075	9.95886e-23	6	Slc4a10			Ncdn1	1.40147e-41	0.553888	1	0.991	3.38483e-37	1	Ncdn			Tb927.8.7820	3.51386e-24	0.369066	0.333	0.027	8.48668e-20	17	Tb927.8.7820
Tbc1d10b	1.87972e-05	0.297441	0.583	0.536	0.329702	0	Tbc1d10b		Vgf	9.73937e-27	0.430333	0.524	0.194	1.52129e-22	6	Vgf			Napepld	5.26116e-24	0.41486	0.428	0.179	1.27067e-19	1	Napepld			Tb927.3.5010	3.98218e-22	0.369066	0.333	0.029	9.61777e-18	17	Tb927.3.5010
Slc6a8	1.90177e-05	0.306784	0.616	0.599	0.333571	0	Slc6a8		Cnih21	1.60459e-26	0.401323	0.481	0.171	2.50636e-22	6	Cnih2			Nans	5.48372e-27	0.506117	0.584	0.293	1.32443e-22	1	Nans			Tb927.10.8720	4.5864e-19	0.369066	0.273	0.023	1.10771e-14	17	Tb927.10.8720
Bcar1	1.95418e-05	0.312632	0.545	0.486	0.342763	0	Bcar1		Camk2a2	1.827e-26	0.526027	0.738	0.35	2.85377e-22	6	Camk2a			Nalcn	9.5368e-11	0.302984	0.647	0.472	2.30333e-06	1	Nalcn			Tb927.5.4540	1.15851e-22	0.368546	0.333	0.029	2.79804e-18	17	Tb927.5.4540
Tor1aip1	2.56523e-05	0.258062	0.393	0.289	0.449942	0	Tor1aip1		Itpka	2.55466e-26	0.298395	0.289	0.07	3.99038e-22	6	Itpka			Nacc2	6.37093e-28	0.574879	0.87	0.706	1.53871e-23	1	Nacc2			Tb927.3.3690	2.81355e-23	0.368546	0.333	0.028	6.79529e-19	17	Tb927.3.3690
Eif3l	2.89096e-05	0.286186	0.636	0.648	0.507074	0	Eif3l		Synpo	5.19258e-26	0.255176	0.299	0.074	8.11081e-22	6	Synpo			Myo5a	3.06346e-19	0.394336	0.985	0.94	7.39887e-15	1	Myo5a			Tb11.v5.0566	5.81065e-20	0.368546	0.303	0.027	1.40339e-15	17	Tb11.v5.0566
Gtf3c6	2.99865e-05	0.286458	0.508	0.439	0.525963	0	Gtf3c6		Itm2c	1.01178e-25	0.627539	0.888	0.621	1.5804e-21	6	Itm2c			Mylk	1.81428e-12	0.320392	0.39	0.211	4.38184e-08	1	Mylk			Tb927.4.4910	1.94879e-20	0.367507	0.303	0.026	4.70672e-16	17	Tb927.4.4910
Nfia	3.08926e-05	0.257771	0.397	0.3	0.541856	0	Nfia		Olfm11	1.26587e-25	0.70023	0.749	0.42	1.97729e-21	6	Olfm1			Mturn	1.70001e-64	0.939408	0.829	0.441	4.10587e-60	1	Mturn			Tb927.3.2610	6.06204e-19	0.367507	0.303	0.029	1.4641e-14	17	Tb927.3.2610
Pex2	3.46329e-05	0.345183	0.496	0.435	0.60746	0	Pex2		Sez6	1.48887e-25	0.370225	0.374	0.115	2.32562e-21	6	Sez6			Mtss1	5.86955e-18	0.393833	0.52	0.293	1.41761e-13	1	Mtss1			Tb927.8.6230	2.82779e-17	0.366987	0.303	0.032	6.82968e-13	17	Tb927.8.6230
Raly	4.03606e-05	0.256194	0.624	0.597	0.707926	0	Raly		Mkl2	1.6958e-25	0.323305	0.337	0.094	2.64883e-21	6	Mkl2			Mtfp1	1.15268e-11	0.340411	0.803	0.651	2.78396e-07	1	Mtfp1			Tb927.10.6990	6.05949e-20	0.366468	0.303	0.027	1.46349e-15	17	Tb927.10.6990
Mpzl1	4.1402e-05	0.333293	0.351	0.266	0.726191	0	Mpzl1		Necab2	1.72846e-25	0.329439	0.38	0.114	2.69985e-21	6	Necab2			mt-Nd31	1.80783e-14	0.337764	1	1	4.36627e-10	1	mt-Nd3			Tb927.9.7340	2.20813e-39	0.366383	0.273	0.01	5.33307e-35	17	Tb927.9.7340
Aamdc	4.32482e-05	0.299175	0.62	0.646	0.758573	0	Aamdc		Atp1b12	1.83806e-25	0.613494	0.941	0.675	2.87105e-21	6	Atp1b1			mt-Nd21	2.02413e-12	0.291225	1	1	4.88867e-08	1	mt-Nd2			Tb927.11.14740	7.44249e-17	0.36543	0.303	0.032	1.79751e-12	17	Tb927.11.14740
Ly6c1	4.48103e-05	0.294706	0.76	0.738	0.785973	0	Ly6c1		Cnrip1	1.96185e-25	0.308936	0.251	0.057	3.0644e-21	6	Cnrip1			mt-Nd11	7.11221e-18	0.375827	1	1	1.71774e-13	1	mt-Nd1			Tb927.4.3830	1.79732e-48	0.365322	0.303	0.01	4.34088e-44	17	Tb927.4.3830
Ypel2	4.71048e-05	0.295937	0.5	0.428	0.826218	0	Ypel2		Stum	2.02614e-25	0.304964	0.305	0.079	3.16483e-21	6	Stum			mt-Co31	2.04889e-11	0.257576	1	1	4.94847e-07	1	mt-Co3			Tb927.4.210	1.0501e-19	0.364911	0.333	0.033	2.53621e-15	17	Tb927.4.210
Imp3	4.92141e-05	0.29896	0.694	0.715	0.863216	0	Imp3		Astn1	2.93815e-25	0.330459	0.406	0.13	4.58939e-21	6	Astn1			mt-Co11	1.70383e-13	0.295887	1	1	4.11509e-09	1	mt-Co1			Tb927.11.11210	1.36341e-17	0.364911	0.303	0.031	3.29291e-13	17	Tb927.11.11210
H1f0	4.95336e-05	0.287792	0.682	0.695	0.86882	0	H1f0		Ptprs	5.52582e-25	0.559467	0.652	0.315	8.63132e-21	6	Ptprs			Msantd4	6.83687e-08	0.278027	0.621	0.487	0.00165124	1	Msantd4			Tb11.v5.0847	1.57092e-21	0.364911	0.333	0.03	3.7941e-17	17	Tb11.v5.0847
Shroom2	5.17869e-05	0.297952	0.595	0.56	0.908343	0	Shroom2		Alcam	7.32272e-25	0.311802	0.337	0.096	1.14381e-20	6	Alcam			Mrvi1	1.02305e-72	0.540802	0.379	0.055	2.47087e-68	1	Mrvi1			Tb927.3.4430	2.12054e-34	0.36426	0.273	0.012	5.12153e-30	17	Tb927.3.4430
Mrpl24	5.2506e-05	0.330093	0.603	0.591	0.920956	0	Mrpl24		Mtfp1	1.12084e-24	0.271812	0.305	0.08	1.75075e-20	6	Mtfp1			Mrps25	7.24503e-07	0.262908	0.691	0.59	0.0174982	1	Mrps25			Tb927.9.5680	2.82839e-19	0.363875	0.333	0.034	6.83113e-15	17	Tb927.9.5680
Coro1b	5.36602e-05	0.259744	0.612	0.594	0.9412	0	Coro1b		Gabrb1	1.36358e-24	0.309485	0.305	0.082	2.12991e-20	6	Gabrb1			Mpp6	2.90752e-17	0.413696	0.647	0.424	7.02223e-13	1	Mpp6			Tb927.11.2500	2.2987e-40	0.36373	0.303	0.012	5.55183e-36	17	Tb927.11.2500
Rab10	5.87976e-05	0.267887	0.884	0.843	1	0	Rab10		Efnb31	1.7776e-24	0.38983	0.476	0.173	2.77661e-20	6	Efnb3			Mpdz	1.147e-07	0.277715	0.532	0.384	0.00277023	1	Mpdz			Tb927.10.6230	2.2987e-40	0.36373	0.303	0.012	5.55183e-36	17	Tb927.10.6230
Serpinb6a	6.53317e-05	0.312724	0.533	0.491	1	0	Serpinb6a		Adgrb2	3.80604e-24	0.375186	0.422	0.144	5.94504e-20	6	Adgrb2			Morf4l1	3.40552e-23	0.305898	1	0.999	8.22502e-19	1	Morf4l1			Tb927.8.5900	2.26388e-34	0.3632	0.273	0.012	5.46773e-30	17	Tb927.8.5900
Acadl	6.55626e-05	0.278308	0.5	0.44	1	0	Acadl		Syt11	4.56206e-24	0.502385	0.733	0.363	7.12593e-20	6	Syt1			Mmp15	1.30184e-23	0.369504	0.349	0.128	3.14419e-19	1	Mmp15			Tb927.11.9870	1.04957e-32	0.36267	0.273	0.013	2.53493e-28	17	Tb927.11.9870
Nsa2	6.92483e-05	0.261773	0.723	0.751	1	0	Nsa2		Ncdn2	6.30237e-24	0.544099	0.85	0.524	9.8443e-20	6	Ncdn			Mir124-2hg	5.48989e-14	0.411886	0.639	0.447	1.32592e-09	1	Mir124-2hg			Tb927.10.11960	1.40029e-37	0.361611	0.303	0.013	3.38199e-33	17	Tb927.10.11960
Myh14	7.29942e-05	0.306687	0.471	0.402	1	0	Myh14		Fkbp1a	6.98563e-24	0.503546	0.717	0.37	1.09116e-19	6	Fkbp1a			Miga2	4.66945e-13	0.344102	0.743	0.575	1.12776e-08	1	Miga2			Tb927.8.5600	2.48349e-42	0.361081	0.303	0.012	5.99813e-38	17	Tb927.8.5600
Rexo2	7.96415e-05	0.259975	0.719	0.716	1	0	Rexo2		Pls3	7.84351e-24	0.369796	0.337	0.1	1.22516e-19	6	Pls3			Mgst3	1.18183e-18	0.39867	0.989	0.909	2.85436e-14	1	Mgst3			Tb927.8.7750	1.98744e-30	0.360023	0.273	0.014	4.80006e-26	17	Tb927.8.7750
Entpd5	9.76408e-05	0.294358	0.331	0.25	1	0	Entpd5		Gaa1	8.45544e-24	0.506685	0.642	0.302	1.32074e-19	6	Gaa			Mgat5b	2.10275e-18	0.470502	0.636	0.411	5.07856e-14	1	Mgat5b			Tb11.v5.0342	6.58473e-36	0.360023	0.303	0.014	1.59034e-31	17	Tb11.v5.0342
Tor1aip2	0.000103257	0.252197	0.545	0.5	1	0	Tor1aip2		Enc11	9.04632e-24	0.373359	0.471	0.169	1.41304e-19	6	Enc1			Mgat3	5.17659e-08	0.283469	0.807	0.732	0.00125025	1	Mgat3			Tb927.7.5100	9.50756e-30	0.359495	0.273	0.014	2.29627e-25	17	Tb927.7.5100
Taf13	0.000176369	0.297075	0.545	0.515	1	0	Taf13		Nrcam	1.55874e-23	0.323006	0.385	0.124	2.43475e-19	6	Nrcam			Mfn2	4.77539e-10	0.282137	0.881	0.825	1.15335e-05	1	Mfn2			Tb927.7.2720	9.83454e-34	0.359495	0.303	0.015	2.37524e-29	17	Tb927.7.2720
Gpr17	0.000199462	0.332353	0.269	0.183	1	0	Gpr17		Map22	1.62547e-23	0.467395	0.652	0.313	2.53898e-19	6	Map2			Megf9	9.69365e-45	0.70733	0.9	0.651	2.34121e-40	1	Megf9			Tb927.11.4740	2.02096e-34	0.359495	0.303	0.015	4.88102e-30	17	Tb927.11.4740
Acap2	0.000218629	0.299437	0.5	0.466	1	0	Acap2		Ap1s1	2.09792e-23	0.421455	0.519	0.21	3.27695e-19	6	Ap1s1			Mef2a	1.55657e-41	0.702932	0.907	0.772	3.75944e-37	1	Mef2a			Tb927.7.570	1.04252e-33	0.358966	0.303	0.015	2.51788e-29	17	Tb927.7.570
Nacad	0.000219945	0.279537	0.459	0.388	1	0	Nacad		Dlgap11	2.47682e-23	0.405728	0.508	0.2	3.86879e-19	6	Dlgap1			Medag	9.20719e-40	0.553852	0.561	0.216	2.22372e-35	1	Medag			Tb927.11.1390	9.56136e-30	0.358966	0.273	0.014	2.30926e-25	17	Tb927.11.1390
Smox	0.000228979	0.301472	0.517	0.489	1	0	Smox		Usp11	6.45039e-23	0.280533	0.289	0.078	1.00755e-18	6	Usp11			Me1	1.07333e-13	0.390663	0.699	0.53	2.5923e-09	1	Me1			Tb927.11.1360	6.58474e-36	0.358438	0.303	0.014	1.59035e-31	17	Tb927.11.1360
Cdk2ap2	0.000245105	0.251523	0.545	0.514	1	0	Cdk2ap2		Arf31	8.12836e-23	0.526974	0.749	0.425	1.26965e-18	6	Arf3			Mdh1	1.04055e-26	0.341426	1	1	2.51313e-22	1	Mdh1			Tb927.10.7840	7.45778e-32	0.358438	0.273	0.013	1.8012e-27	17	Tb927.10.7840
Wbp1l	0.000271482	0.253969	0.351	0.273	1	0	Wbp1l		Slc22a171	1.52569e-22	0.460707	0.743	0.391	2.38313e-18	6	Slc22a17			Mcf2	4.93438e-22	0.307664	0.268	0.084	1.19175e-17	1	Mcf2			Tb927.10.4670	5.0495e-33	0.358438	0.303	0.016	1.21956e-28	17	Tb927.10.4670
Smim27	0.000280071	0.268567	0.426	0.35	1	0	Smim27		Tmsb4x3	1.55948e-22	0.468933	1	0.937	2.43591e-18	6	Tmsb4x			Mb21d2	1.80099e-36	0.639043	0.714	0.366	4.34975e-32	1	Mb21d2			Tb927.10.10310	2.27615e-34	0.358438	0.303	0.015	5.49736e-30	17	Tb927.10.10310
Tbc1d16	0.000285565	0.261931	0.364	0.282	1	0	Tbc1d16		Fam171b	1.78368e-22	0.295438	0.342	0.105	2.7861e-18	6	Fam171b			Mast4	6.5434e-15	0.375746	0.524	0.316	1.58036e-10	1	Mast4			Tb927.10.8080	2.46924e-27	0.357909	0.273	0.016	5.96371e-23	17	Tb927.10.8080
Acsl1	0.000335609	0.27652	0.442	0.379	1	0	Acsl1		Calm12	3.0644e-22	0.499068	1	0.814	4.7866e-18	6	Calm1			Mark4	1.68663e-10	0.32657	0.77	0.625	4.07356e-06	1	Mark4			Tb927.2.4590	9.23735e-27	0.357381	0.273	0.016	2.231e-22	17	Tb927.2.4590
Nxt2	0.000359835	0.252729	0.393	0.311	1	0	Nxt2		Sptbn22	3.75519e-22	0.396013	0.529	0.216	5.86561e-18	6	Sptbn2			Mapk8ip1	2.3598e-10	0.267094	0.859	0.752	5.69939e-06	1	Mapk8ip1			Tb927.11.11090	1.05206e-15	0.357154	0.303	0.035	2.54094e-11	17	Tb927.11.11090
Clasp2	0.000359973	0.296798	0.636	0.672	1	0	Clasp2		Cacnb3	6.46322e-22	0.265786	0.294	0.082	1.00956e-17	6	Cacnb3			Map7d2	2.29363e-09	0.269125	0.918	0.824	5.53958e-05	1	Map7d2			Tb927.3.2210	2.4374e-32	0.356854	0.303	0.016	5.88682e-28	17	Tb927.3.2210
Olfml3	0.000403344	0.26577	0.322	0.241	1	0	Olfml3		Chl1	8.10492e-22	0.260676	0.299	0.085	1.26599e-17	6	Chl1			Map6	4.61862e-09	0.316679	0.762	0.634	0.000111549	1	Map6			Tb927.2.5050	2.57771e-32	0.356854	0.303	0.016	6.22568e-28	17	Tb927.2.5050
Bckdha	0.000445322	0.253344	0.541	0.511	1	0	Bckdha		Gabrb3	1.16573e-21	0.288437	0.337	0.105	1.82087e-17	6	Gabrb3			Map4	5.69039e-39	0.564731	0.996	0.975	1.37434e-34	1	Map4			Tb927.10.13030	4.97772e-29	0.356854	0.273	0.015	1.20222e-24	17	Tb927.10.13030
Dip2b	0.000504324	0.288358	0.508	0.473	1	0	Dip2b		Bsn	1.18935e-21	0.364903	0.39	0.136	1.85776e-17	6	Bsn			Map2k4	3.30276e-06	0.262241	0.862	0.786	0.0797682	1	Map2k4			Tb927.5.1750	1.66949e-30	0.355799	0.303	0.017	4.03215e-26	17	Tb927.5.1750
Chmp7	0.000528823	0.300779	0.587	0.628	1	0	Chmp7		Ptpra	2.48849e-21	0.303951	0.374	0.126	3.88702e-17	6	Ptpra			Map1b	7.31212e-43	0.56304	1	0.979	1.76602e-38	1	Map1b			Tb927.4.2310	1.03704e-25	0.355799	0.273	0.017	2.50466e-21	17	Tb927.4.2310
Aldh9a1	0.000576741	0.25898	0.421	0.346	1	0	Aldh9a1		Timp2	3.34946e-21	0.463021	0.599	0.295	5.23185e-17	6	Timp2			Maob	6.1863e-90	1.16925	0.81	0.31	1.49412e-85	1	Maob			Tb927.3.2820	4.53215e-31	0.355799	0.303	0.017	1.09461e-26	17	Tb927.3.2820
Fbxl5	0.00060226	0.298775	0.579	0.608	1	0	Fbxl5		Prkcg1	3.87728e-21	0.331554	0.412	0.148	6.05631e-17	6	Prkcg			Man1a2	4.14218e-08	0.316788	0.68	0.585	0.00100042	1	Man1a2			Tb927.11.6150	4.29448e-31	0.355799	0.303	0.017	1.0372e-26	17	Tb927.11.6150
D1Ertd622e	0.000697853	0.254541	0.529	0.517	1	0	D1Ertd622e		Matk	1.53158e-20	0.342802	0.385	0.136	2.39233e-16	6	Matk			Lyrm4	1.85152e-08	0.298447	0.565	0.423	0.000447179	1	Lyrm4			Tb927.1.3200	9.94435e-32	0.355799	0.303	0.016	2.40176e-27	17	Tb927.1.3200
Il18	0.000701397	0.270461	0.455	0.405	1	0	Il18		Ppp3cb	1.81923e-20	0.39079	0.535	0.237	2.84163e-16	6	Ppp3cb			Lypla2	1.23618e-09	0.301628	0.792	0.665	2.98563e-05	1	Lypla2			Tb927.2.5120	3.2456e-25	0.355272	0.273	0.017	7.83877e-21	17	Tb927.2.5120
Urm1	0.0007183	0.283261	0.541	0.53	1	0	Urm1		Celf4	2.05485e-20	0.417812	0.583	0.266	3.20968e-16	6	Celf4			Lypla1	9.30262e-08	0.254244	0.535	0.386	0.00224677	1	Lypla1			Tb927.2.4890	3.61608e-26	0.355272	0.273	0.016	8.73356e-22	17	Tb927.2.4890
Ktn1	0.00104619	0.27943	0.545	0.569	1	0	Ktn1		Sprn	2.20024e-20	0.265187	0.267	0.074	3.43678e-16	6	Sprn			Lynx1	2.66363e-09	0.285148	0.888	0.752	6.43321e-05	1	Lynx1			Tb927.7.7330	6.51848e-30	0.354745	0.303	0.017	1.57434e-25	17	Tb927.7.7330
Txndc16	0.00106084	0.322433	0.492	0.48	1	0	Txndc16		Lgi1	2.31257e-20	0.258794	0.289	0.085	3.61223e-16	6	Lgi1			Lsamp	3.61135e-07	0.266721	0.859	0.807	0.00872213	1	Lsamp			Tb927.4.4980	1.17197e-36	0.354745	0.303	0.014	2.83054e-32	17	Tb927.4.4980
Aqp4	0.00161021	0.314195	0.595	0.62	1	0	Aqp4		Resp181	2.50609e-20	0.378443	0.46	0.183	3.91451e-16	6	Resp18			Lrtm2	4.01448e-41	0.713614	0.818	0.503	9.69577e-37	1	Lrtm2			Tb927.11.12110	6.51848e-30	0.354745	0.303	0.017	1.57434e-25	17	Tb927.11.12110
Akr7a5	0.00163052	0.256136	0.479	0.454	1	0	Akr7a5		Plk2	2.61505e-20	0.296885	0.332	0.106	4.08471e-16	6	Plk2			Lrrtm2	4.55895e-09	0.334695	0.539	0.389	0.000110108	1	Lrrtm2			Tb927.10.14660	6.5185e-30	0.354218	0.303	0.017	1.57435e-25	17	Tb927.10.14660
H2-D1	0.00164786	0.288748	0.545	0.532	1	0	H2-D1		Grin2b	5.22874e-20	0.277845	0.305	0.093	8.16729e-16	6	Grin2b			Lrrtm1	1.52631e-81	1.10233	0.888	0.446	3.68635e-77	1	Lrrtm1			Tb927.2.2460	1.06206e-24	0.353691	0.273	0.017	2.56508e-20	17	Tb927.2.2460
Ly6a	0.00219537	0.29416	0.583	0.6	1	0	Ly6a		Psd2	5.39972e-20	0.330783	0.508	0.209	8.43437e-16	6	Psd			Lrrn2	4.16957e-53	0.936907	0.896	0.676	1.00703e-48	1	Lrrn2			Tb927.11.9440	2.54927e-28	0.353165	0.303	0.019	6.157e-24	17	Tb927.11.9440
Plxnb1	0.00283681	0.259443	0.471	0.438	1	0	Plxnb1		Ap2a2	6.01799e-20	0.377524	0.513	0.221	9.40009e-16	6	Ap2a2			Lrrc8a	1.3545e-13	0.357547	0.717	0.53	3.27139e-09	1	Lrrc8a			Tb927.11.6800	1.17196e-36	0.353165	0.303	0.014	2.83053e-32	17	Tb927.11.6800
Emc8	0.00658315	0.256187	0.508	0.475	1	0	Emc8		Homer1	6.03928e-20	0.268402	0.289	0.085	9.43336e-16	6	Homer1			Lrrc3	4.89576e-17	0.305499	0.309	0.126	1.18242e-12	1	Lrrc3			Tb927.11.15170	5.61967e-31	0.353165	0.303	0.017	1.35726e-26	17	Tb927.11.15170
Gclm	0.00667415	0.251731	0.562	0.577	1	0	Gclm		Celf2	6.1302e-20	0.361397	0.519	0.224	9.57537e-16	6	Celf2			Lrig1	1.5438e-15	0.414162	0.606	0.395	3.72858e-11	1	Lrig1			Tb927.1.2985	7.25072e-28	0.353165	0.303	0.019	1.75119e-23	17	Tb927.1.2985
H2-K1	0.0075611	0.273012	0.442	0.422	1	0	H2-K1		Chd3	6.49458e-20	0.388071	0.471	0.194	1.01445e-15	6	Chd3			Lrfn5	1.11207e-15	0.357114	0.617	0.39	2.68588e-11	1	Lrfn5			Tb927.5.1850	5.2091e-16	0.353033	0.333	0.041	1.2581e-11	17	Tb927.5.1850
Unc13c	0.00759782	0.502032	0.335	0.295	1	0	Unc13c		Kcnq2	1.04681e-19	0.39221	0.465	0.192	1.63512e-15	6	Kcnq2			Lrch1	2.84869e-09	0.271791	0.379	0.229	6.88016e-05	1	Lrch1			Tb927.8.7250	6.40658e-27	0.352638	0.303	0.02	1.54732e-22	17	Tb927.8.7250
Lhx1os	2.55786e-100	0.671438	0.429	0.047	4.48648e-96	1	Lhx1os		Mllt11	1.15424e-19	0.362832	0.529	0.233	1.80292e-15	6	Mllt11			Limk2	5.55864e-13	0.341619	0.77	0.584	1.34252e-08	1	Limk2			Tb927.9.9840	3.50873e-26	0.352112	0.273	0.016	8.47428e-22	17	Tb927.9.9840
BC039966	4.38279e-90	0.654155	0.415	0.05	7.68742e-86	1	BC039966		Tsc22d1	2.76929e-19	0.413935	0.535	0.247	4.32564e-15	6	Tsc22d1			Lhx9	1.54201e-76	0.666206	0.48	0.088	3.72426e-72	1	Lhx9			Tb927.4.900	4.53216e-31	0.352112	0.303	0.017	1.09461e-26	17	Tb927.4.900
Sparc	3.48866e-77	1.2375	1	0.886	6.11911e-73	1	Sparc		Khdrbs3	3.38229e-19	0.325403	0.369	0.132	5.28313e-15	6	Khdrbs3			Lhfpl3	3.25788e-37	0.609666	0.602	0.261	7.86844e-33	1	Lhfpl3			Tb927.11.15210	2.2138e-23	0.352112	0.273	0.019	5.34678e-19	17	Tb927.11.15210
Slc6a11	1.09414e-64	1.07789	0.978	0.683	1.91911e-60	1	Slc6a11		Rbbp7	3.73414e-19	0.257891	0.294	0.091	5.83273e-15	6	Rbbp7			Lhfp	1.53339e-42	0.726638	0.781	0.443	3.70344e-38	1	Lhfp			Tb927.10.12230	1.80971e-26	0.352112	0.303	0.02	4.3708e-22	17	Tb927.10.12230
Mbp1	6.16039e-62	0.795665	1	0.998	1.08053e-57	1	Mbp		Aldoa	3.99954e-19	0.494088	0.963	0.833	6.24728e-15	6	Aldoa			Lef1	2.24315e-132	1.03312	0.677	0.118	5.41767e-128	1	Lef1			Tb927.4.4880	5.92957e-31	0.351586	0.303	0.017	1.43211e-26	17	Tb927.4.4880
Aldoc	2.65308e-61	0.640167	1	1	4.65351e-57	1	Aldoc		Vamp21	4.07152e-19	0.49181	0.818	0.561	6.35972e-15	6	Vamp2			Ldhb	2.37739e-28	0.358314	1	1	5.74186e-24	1	Ldhb			Tb927.4.1930	1.89502e-26	0.351586	0.303	0.02	4.57686e-22	17	Tb927.4.1930
Rps11	2.75374e-61	0.544495	1	1	4.83007e-57	1	Rps11		Tubb2a	5.10125e-19	0.431056	0.781	0.46	7.96815e-15	6	Tubb2a			Lats2	7.22467e-10	0.270107	0.45	0.282	1.7449e-05	1	Lats2			Tb927.7.7420	3.5464e-22	0.351061	0.273	0.02	8.56526e-18	17	Tb927.7.7420
Mobp1	1.02285e-56	0.676636	1	0.961	1.79408e-52	1	Mobp		Wdr61	1.12568e-18	0.323012	0.401	0.154	1.75831e-14	6	Wdr6			L1cam	3.54693e-25	0.550873	0.662	0.404	8.56655e-21	1	L1cam			Tb927.5.4440	8.4456e-30	0.350535	0.303	0.017	2.03978e-25	17	Tb927.5.4440
Vamp1	1.03186e-56	1.249	0.973	0.758	1.80988e-52	1	Vamp1		Abr	1.276e-18	0.336426	0.519	0.226	1.99311e-14	6	Abr			Kndc1	2.80436e-70	0.929451	0.963	0.665	6.77309e-66	1	Kndc1			Tb927.11.7600	8.38353e-28	0.350535	0.303	0.019	2.02479e-23	17	Tb927.11.7600
Rpl38	1.82299e-55	0.371544	1	1	3.19752e-51	1	Rpl38		Cck2	1.77411e-18	0.480574	0.626	0.316	2.77116e-14	6	Cck			Klhl9	4.06252e-08	0.283411	0.758	0.627	0.00098118	1	Klhl9			Tb927.11.14310	3.73247e-25	0.350535	0.273	0.017	9.01467e-21	17	Tb927.11.14310
Rpl261	3.46948e-55	0.432282	1	1	6.08547e-51	1	Rpl26		Dcaf7	1.78737e-18	0.273177	0.321	0.108	2.79188e-14	6	Dcaf7			Klhdc8a	1.72786e-13	0.287458	0.465	0.259	4.17312e-09	1	Klhdc8a			Tb927.10.10750	2.95433e-28	0.350535	0.303	0.019	7.1353e-24	17	Tb927.10.10750
Plekhb11	5.28851e-53	0.724701	1	0.936	9.27604e-49	1	Plekhb1		Tmx4	1.96759e-18	0.341309	0.422	0.171	3.07337e-14	6	Tmx4			Klhdc3	1.48791e-09	0.251114	0.892	0.832	3.59361e-05	1	Klhdc3			Tb927.1.490	2.41046e-23	0.350535	0.273	0.019	5.82174e-19	17	Tb927.1.490
Rps241	1.19918e-52	0.413141	1	1	2.10336e-48	1	Rps24		Ppm1e	3.26251e-18	0.272969	0.316	0.106	5.09604e-14	6	Ppm1e			Kitl	1.637e-54	0.774101	0.732	0.33	3.95368e-50	1	Kitl			Tb927.8.2750	7.72479e-27	0.35001	0.303	0.02	1.86569e-22	17	Tb927.8.2750
Hcn21	6.83428e-52	0.834904	0.973	0.853	1.19873e-47	1	Hcn2		Bex3	4.0183e-18	0.355286	0.481	0.212	6.27658e-14	6	Bex3			Kif3c	3.27364e-16	0.37474	0.881	0.744	7.90649e-12	1	Kif3c			Tb927.6.4410	4.25963e-21	0.35001	0.273	0.021	1.02878e-16	17	Tb927.6.4410
Rpl17	5.2163e-51	0.439524	1	1	9.14939e-47	1	Rpl17		Syt4	6.14323e-18	0.326429	0.396	0.155	9.59572e-14	6	Syt4			Kif1a	1.19806e-37	0.552625	1	0.976	2.89356e-33	1	Kif1a			Tb927.10.11030	4.40024e-21	0.35001	0.273	0.021	1.06275e-16	17	Tb927.10.11030
Pitx2	1.43431e-50	0.559872	0.344	0.06	2.51578e-46	1	Pitx2		Napb1	6.46105e-18	0.362548	0.556	0.263	1.00922e-13	6	Napb			Kctd2	1.77937e-15	0.399373	0.855	0.713	4.29753e-11	1	Kctd2			Tb927.7.6770	2.27769e-26	0.349485	0.303	0.02	5.50107e-22	17	Tb927.7.6770
Qdpr1	2.57682e-50	0.678133	1	0.957	4.51975e-46	1	Qdpr		Rgs2	7.56931e-18	0.277263	0.267	0.082	1.18233e-13	6	Rgs2			Kctd171	2.7605e-72	0.943022	0.985	0.887	6.66716e-68	1	Kctd17			Tb927.7.1070	2.41248e-27	0.349485	0.303	0.019	5.82663e-23	17	Tb927.7.1070
Agt	5.58157e-50	1.01821	0.893	0.499	9.79007e-46	1	Agt		Pgm2l1	1.15376e-17	0.282454	0.364	0.134	1.80217e-13	6	Pgm2l1			Kcns2	1.0869e-14	0.326584	0.428	0.222	2.62509e-10	1	Kcns2			Tb927.11.12240	5.67223e-26	0.349485	0.303	0.02	1.36996e-21	17	Tb927.11.12240
Ndrg2	8.50218e-50	0.608774	1	0.994	1.49128e-45	1	Ndrg2		Rasgrf1	1.39084e-17	0.358359	0.497	0.223	2.1725e-13	6	Rasgrf1			Kcnq3	1.80645e-10	0.319276	0.762	0.598	4.36293e-06	1	Kcnq3			Tb927.9.5620	3.49048e-19	0.347386	0.273	0.023	8.43021e-15	17	Tb927.9.5620
Dlk1	1.54831e-49	0.729313	0.388	0.083	2.71574e-45	1	Dlk1		Pam	2.11077e-17	0.274018	0.321	0.111	3.29703e-13	6	Pam			Kcnmb4	8.3293e-06	0.270258	0.632	0.532	0.201169	1	Kcnmb4			Tb927.9.9740	1.05409e-24	0.346862	0.303	0.022	2.54585e-20	17	Tb927.9.9740
Resp18	5.87946e-49	0.908589	0.991	0.92	1.03126e-44	1	Resp18		Ywhag	2.8842e-17	0.454751	0.802	0.54	4.50512e-13	6	Ywhag			Kcnk3	4.67959e-14	0.348205	0.435	0.235	1.13022e-09	1	Kcnk3			Tb927.6.970	2.56508e-24	0.346862	0.303	0.022	6.19518e-20	17	Tb927.6.970
Eef2	8.7262e-49	0.490815	1	1	1.53058e-44	1	Eef2		Atp1a11	4.59931e-17	0.434694	0.583	0.309	7.18412e-13	6	Atp1a1			Kcnj9	8.79477e-22	0.463808	0.807	0.559	2.12411e-17	1	Kcnj9			Tb927.6.3290	6.49596e-26	0.346862	0.303	0.02	1.5689e-21	17	Tb927.6.3290
Fth11	3.47413e-48	0.431165	1	1	6.09362e-44	1	Fth1		Hsbp1	6.79188e-17	0.305162	0.524	0.242	1.06089e-12	6	Hsbp1			Kcnj10	5.8098e-53	0.784674	0.978	0.852	1.40318e-48	1	Kcnj10			Tb927.4.5190	2.45844e-24	0.346862	0.303	0.022	5.93761e-20	17	Tb927.4.5190
Nap1l5	9.4308e-48	0.82136	1	0.981	1.65416e-43	1	Nap1l5		Morf4l2	7.71768e-17	0.34619	0.513	0.237	1.2055e-12	6	Morf4l2			Kcnip4	2.23022e-58	0.885802	0.877	0.525	5.38643e-54	1	Kcnip4			Tb927.10.5820	1.64203e-25	0.346338	0.303	0.021	3.96583e-21	17	Tb927.10.5820
Bcas11	1.24316e-47	0.767834	0.991	0.768	2.18051e-43	1	Bcas1		Arhgef9	1.04058e-16	0.262804	0.358	0.135	1.62538e-12	6	Arhgef9			Kcnh2	6.99571e-36	0.649597	0.714	0.38	1.6896e-31	1	Kcnh2			Tb927.6.690	6.00774e-23	0.345815	0.303	0.023	1.45099e-18	17	Tb927.6.690
Syt2	5.98411e-47	0.894324	0.607	0.221	1.04961e-42	1	Syt2		Tcaf1	1.23715e-16	0.271429	0.332	0.121	1.93243e-12	6	Tcaf1			Kcnf1	6.51073e-24	0.542277	0.758	0.506	1.57247e-19	1	Kcnf1			Tb927.5.3870	2.25803e-24	0.345815	0.303	0.022	5.45359e-20	17	Tb927.5.3870
Plp11	9.23738e-47	0.533762	1	0.981	1.62024e-42	1	Plp1		Ttc32	1.48747e-16	0.409546	0.706	0.429	2.32343e-12	6	Ttc3			Kcnd3	4.60198e-11	0.374106	0.584	0.411	1.11147e-06	1	Kcnd3			Tb11.v5.0364	1.30386e-22	0.345815	0.303	0.024	3.14909e-18	17	Tb11.v5.0364
Aldh1a1	9.76035e-47	0.860387	0.893	0.577	1.71196e-42	1	Aldh1a1		Gnas1	3.37958e-16	0.539988	0.898	0.733	5.27891e-12	6	Gnas			Kcnd21	9.12299e-13	0.354938	0.792	0.643	2.20338e-08	1	Kcnd2			Tb927.8.4280	4.91073e-20	0.345291	0.273	0.022	1.18604e-15	17	Tb927.8.4280
Rpsa1	1.36177e-46	0.456244	1	1	2.38854e-42	1	Rpsa		Hk1	3.54224e-16	0.324247	0.449	0.201	5.53299e-12	6	Hk1			Kcnc2	1.72286e-105	1.36022	0.959	0.523	4.16106e-101	1	Kcnc2			Tb927.3.1380	1.38381e-18	0.344768	0.273	0.024	3.34219e-14	17	Tb927.3.1380
Rpl37a1	1.82002e-46	0.412466	1	1	3.19232e-42	1	Rpl37a		Atp6v1a	3.84131e-16	0.33325	0.476	0.218	6.00013e-12	6	Atp6v1a			Kcnc1	7.17187e-33	0.588277	0.9	0.648	1.73215e-28	1	Kcnc1			Tb927.10.4100	1.46804e-22	0.344768	0.303	0.024	3.5456e-18	17	Tb927.10.4100
Ndufb8	7.20799e-45	0.54664	1	0.999	1.26428e-40	1	Ndufb8		Mast3	4.89425e-16	0.251898	0.369	0.142	7.64481e-12	6	Mast3			Kcnab2	1.8669e-13	0.296383	0.952	0.841	4.50892e-09	1	Kcnab2			Tb927.1.4220	4.12118e-19	0.344768	0.273	0.023	9.95348e-15	17	Tb927.1.4220
Rps81	3.96167e-44	0.396849	1	1	6.94877e-40	1	Rps8		Adam11	5.28479e-16	0.274596	0.299	0.106	8.25485e-12	6	Adam11			Kcna41	4.738e-19	0.331309	0.383	0.167	1.14432e-14	1	Kcna4			Tb927.9.6250	7.28985e-19	0.344244	0.273	0.023	1.76064e-14	17	Tb927.9.6250
Rps27a1	5.1498e-44	0.410649	1	1	9.03275e-40	1	Rps27a		Prrt1	5.4354e-16	0.296433	0.358	0.141	8.4901e-12	6	Prrt1			Kcna2	1.14543e-08	0.259239	0.844	0.729	0.000276645	1	Kcna2			Tb927.9.1500	4.75421e-18	0.344244	0.273	0.025	1.14824e-13	17	Tb927.9.1500
Rps121	1.11698e-43	0.444248	1	1	1.95918e-39	1	Rps12		Rundc3a	5.85754e-16	0.312471	0.487	0.222	9.14948e-12	6	Rundc3a			Jup	3.33365e-14	0.381888	0.58	0.377	8.05144e-10	1	Jup			Tb927.8.8200	2.772e-22	0.344244	0.303	0.024	6.69492e-18	17	Tb927.8.8200
Sparcl1	1.86738e-43	0.455304	1	0.999	3.27539e-39	1	Sparcl1		Zcchc181	7.2539e-16	0.342426	0.444	0.198	1.13306e-11	6	Zcchc18			Jam2	9.29816e-09	0.262325	0.52	0.359	0.000224569	1	Jam2			Tb927.11.16100	2.59091e-18	0.344244	0.273	0.024	6.25756e-14	17	Tb927.11.16100
Rpl211	2.35028e-43	0.352809	1	1	4.1224e-39	1	Rpl21		Pnmal1	7.42895e-16	0.258326	0.321	0.118	1.1604e-11	6	Pnmal1			Itsn1	1.97786e-15	0.423812	0.736	0.563	4.77694e-11	1	Itsn1			Tb927.10.12600	4.62326e-18	0.344244	0.273	0.025	1.11661e-13	17	Tb927.10.12600
Pfdn21	6.21075e-43	0.660159	1	0.956	1.08937e-38	1	Pfdn2		Snhg112	8.11401e-16	0.466707	0.781	0.503	1.26741e-11	6	Snhg11			Itpkb	8.03916e-13	0.297898	0.565	0.344	1.94162e-08	1	Itpkb			Tb927.8.7100	6.23948e-22	0.343199	0.303	0.025	1.50696e-17	17	Tb927.8.7100
Rnd2	1.19535e-42	0.79746	0.978	0.859	2.09664e-38	1	Rnd2		Akap8l	8.95134e-16	0.283645	0.342	0.13	1.3982e-11	6	Akap8l			Itih3	2.23841e-55	1.00794	0.833	0.475	5.4062e-51	1	Itih3			Tb927.8.4640	4.4142e-17	0.343199	0.273	0.026	1.06612e-12	17	Tb927.8.4640
Rps61	1.47872e-42	0.482627	1	1	2.59367e-38	1	Rps6		Agap3	8.96153e-16	0.349891	0.492	0.236	1.39979e-11	6	Agap3			Irs2	1.87913e-35	0.671172	0.792	0.511	4.53847e-31	1	Irs2			Tb927.8.3770	2.79224e-24	0.343199	0.303	0.022	6.74382e-20	17	Tb927.8.3770
Rpl81	2.87366e-42	0.417312	1	1	5.0404e-38	1	Rpl8		Auts2	9.87811e-16	0.268229	0.251	0.081	1.54296e-11	6	Auts2			Iqsec1	6.3361e-16	0.387217	0.907	0.826	1.53029e-11	1	Iqsec1			Tb927.7.7440	8.75162e-21	0.342676	0.303	0.026	2.11369e-16	17	Tb927.7.7440
Scg2	8.20034e-42	0.760825	0.987	0.845	1.43834e-37	1	Scg2		Gng2	1.41797e-15	0.294456	0.385	0.159	2.21487e-11	6	Gng2			Insig1	7.91318e-12	0.341122	0.587	0.398	1.91119e-07	1	Insig1			Tb927.7.5350	1.18148e-21	0.342676	0.303	0.025	2.85351e-17	17	Tb927.7.5350
Scd21	9.38707e-42	0.447251	1	1	1.64649e-37	1	Scd2		Map2k1	1.95488e-15	0.274109	0.364	0.145	3.05352e-11	6	Map2k1			Inpp5j	1.17919e-14	0.362926	0.621	0.4	2.84799e-10	1	Inpp5j			Tb927.11.4540	5.77758e-22	0.342154	0.303	0.025	1.3954e-17	17	Tb927.11.4540
Podxl2	2.90871e-41	0.743427	0.978	0.834	5.10188e-37	1	Podxl2		Nell2	2.01116e-15	0.301725	0.364	0.148	3.14143e-11	6	Nell2			Inpp5a	1.08875e-59	0.960725	0.855	0.541	2.62955e-55	1	Inpp5a			Tb927.10.11140	8.38354e-28	0.342154	0.303	0.019	2.02479e-23	17	Tb927.10.11140
Rpl35a	3.90054e-41	0.355875	1	1	6.84155e-37	1	Rpl35a		2006-03-01	2.74992e-15	0.269854	0.385	0.158	4.29537e-11	6	2006-03-01			Inpp4b	4.13624e-37	0.435755	0.416	0.126	9.98984e-33	1	Inpp4b			Tb927.1.4470	2.40576e-19	0.342154	0.273	0.023	5.81038e-15	17	Tb927.1.4470
Lbhd2	8.13392e-41	0.428078	0.321	0.066	1.42669e-36	1	Lbhd2		Nrxn2	2.97e-15	0.305143	0.449	0.202	4.63914e-11	6	Nrxn2			Inpp4a	5.93355e-07	0.291822	0.781	0.727	0.0143307	1	Inpp4a			Tb927.11.13670	3.50148e-22	0.341631	0.303	0.024	8.45678e-18	17	Tb927.11.13670
Rpl24	8.79068e-41	0.38852	1	1	1.54189e-36	1	Rpl24		Nckap1	3.03574e-15	0.328507	0.545	0.272	4.74182e-11	6	Nckap1			Ina	5.235e-38	0.629634	0.981	0.798	1.26436e-33	1	Ina			Tb927.10.2760	1.92923e-20	0.341109	0.303	0.026	4.65949e-16	17	Tb927.10.2760
Ndufb10	4.93216e-40	0.513221	1	0.997	8.651e-36	1	Ndufb10		Pja1	3.21748e-15	0.299147	0.396	0.169	5.02571e-11	6	Pja1			Impdh1	2.98991e-09	0.250502	0.558	0.377	7.22123e-05	1	Impdh1			Tb11.v5.0724	4.85725e-17	0.340587	0.273	0.026	1.17312e-12	17	Tb11.v5.0724
Nts	7.93856e-40	0.69849	0.402	0.102	1.39242e-35	1	Nts		Zer1	4.26148e-15	0.270223	0.385	0.159	6.65642e-11	6	Zer1			Impad1	2.54033e-07	0.25193	0.844	0.775	0.0061354	1	Impad1			Tb11.v5.0586	1.99975e-20	0.340587	0.303	0.026	4.82979e-16	17	Tb11.v5.0586
Rpl361	1.3088e-39	0.40321	1	1	2.29564e-35	1	Rpl36		Prkacb1	4.73241e-15	0.319538	0.471	0.222	7.39202e-11	6	Prkacb			Impa1	4.325e-12	0.371934	0.814	0.714	1.04457e-07	1	Impa1			Tb927.11.2480	8.30008e-17	0.340066	0.273	0.026	2.00464e-12	17	Tb927.11.2480
Rpl371	1.83111e-39	0.347794	1	1	3.21177e-35	1	Rpl37		Gad1	4.92515e-15	0.262785	0.444	0.191	7.69308e-11	6	Gad1			Ildr2	4.57379e-96	1.21377	0.948	0.561	1.10466e-91	1	Ildr2			Tb927.10.3970	2.79012e-18	0.340066	0.273	0.024	6.73869e-14	17	Tb927.10.3970
Phlda31	6.10524e-39	0.761513	0.826	0.514	1.07086e-34	1	Phlda3		Dlg4	5.31573e-15	0.30861	0.535	0.263	8.30318e-11	6	Dlg4			Igsf21	4.86221e-12	0.284137	0.487	0.289	1.17432e-07	1	Igsf21			Tb927.8.4340	5.42403e-21	0.339544	0.303	0.026	1.31001e-16	17	Tb927.8.4340
Rpl231	2.68934e-37	0.331339	1	1	4.7171e-33	1	Rpl23		Pfkp	6.23149e-15	0.309399	0.433	0.194	9.73359e-11	6	Pfkp			Iglc1	3.81678e-94	0.360328	0.989	0.626	9.21829e-90	1	Iglc1			Tb927.8.3840	9.42042e-16	0.339544	0.273	0.028	2.27522e-11	17	Tb927.8.3840
Mag1	3.7405e-37	0.547675	0.982	0.812	6.56084e-33	1	Mag		Map1b1	8.32901e-15	0.375625	0.743	0.447	1.30099e-10	6	Map1b			Igfbp5	2.09385e-15	0.453991	0.818	0.674	5.05708e-11	1	Igfbp5			Tb927.11.4710	6.05717e-21	0.339544	0.303	0.026	1.46293e-16	17	Tb927.11.4710
Trf1	5.34711e-37	0.570571	0.996	0.886	9.37884e-33	1	Trf		Ubald1	8.56626e-15	0.26602	0.337	0.133	1.33805e-10	6	Ubald1			Ift57	1.65466e-08	0.274593	0.613	0.462	0.000399633	1	Ift57			Tb927.11.3390	3.52246e-16	0.339544	0.273	0.028	8.50746e-12	17	Tb927.11.3390
1941-09-01	1.33788e-36	0.535251	0.991	0.873	2.34664e-32	1	2004-09-01		Gng3	1.21223e-14	0.328523	0.626	0.333	1.8935e-10	6	Gng3			Id41	2.41737e-25	0.505626	0.937	0.752	5.83842e-21	1	Id4			Tb927.7.1290	8.57415e-17	0.338502	0.273	0.026	2.07083e-12	17	Tb927.7.1290
Iscu	5.03801e-36	0.686608	0.991	0.951	8.83668e-32	1	Iscu		Slc6a12	1.40941e-14	0.343638	0.513	0.252	2.20149e-10	6	Slc6a1			Ick	3.04356e-13	0.335958	0.424	0.239	7.3508e-09	1	Ick			Tb927.2.3090	5.46839e-17	0.338502	0.273	0.026	1.32073e-12	17	Tb927.2.3090
Uqcrh	6.82117e-36	0.425737	1	1	1.19643e-31	1	Uqcrh		Arhgef25	1.5747e-14	0.255689	0.289	0.105	2.45968e-10	6	Arhgef25			Iah1	8.04272e-10	0.29348	0.599	0.442	1.94248e-05	1	Iah1			Tb927.7.190	1.80592e-18	0.337981	0.303	0.029	4.36166e-14	17	Tb927.7.190
Sfrp5	1.27684e-35	0.485912	0.406	0.115	2.23958e-31	1	Sfrp5		Etnk1	1.62403e-14	0.257255	0.369	0.152	2.53673e-10	6	Etnk1			Htr7	3.36254e-11	0.309794	0.264	0.127	8.1212e-07	1	Htr7			Tb927.7.1840	3.87091e-19	0.33746	0.303	0.028	9.34902e-15	17	Tb927.7.1840
Fabp5	2.77403e-35	0.526222	1	0.986	4.86565e-31	1	Fabp5		Ncam11	1.92037e-14	0.305206	0.444	0.205	2.99962e-10	6	Ncam1			Htr2c	4.61401e-14	0.457034	0.561	0.342	1.11437e-09	1	Htr2c			Tb927.9.3400	1.6303e-15	0.336419	0.273	0.029	3.9375e-11	17	Tb927.9.3400
Rpl23a1	3.37067e-35	0.365259	1	1	5.91216e-31	1	Rpl23a		Cbx6	2.04985e-14	0.341609	0.497	0.243	3.20186e-10	6	Cbx6			Hspa4l	4.08404e-19	0.456659	0.874	0.736	9.86376e-15	1	Hspa4l			Tb927.11.14430	5.10365e-20	0.336419	0.273	0.022	1.23263e-15	17	Tb927.11.14430
Rpl111	3.37766e-35	0.347653	1	1	5.92441e-31	1	Rpl11		Pfn2	2.23031e-14	0.306205	0.545	0.274	3.48375e-10	6	Pfn2			Hspa12a	2.63966e-34	0.670257	0.874	0.641	6.37531e-30	1	Hspa12a			Tb11.v5.0148	4.02438e-20	0.335379	0.303	0.027	9.71968e-16	17	Tb11.v5.0148
mt-Nd1	4.41351e-35	0.311543	1	1	7.74129e-31	1	mt-Nd1		Ywhaz1	3.05281e-14	0.401211	0.888	0.665	4.76848e-10	6	Ywhaz			Hsp90aa1	1.17106e-22	0.308524	1	1	2.82835e-18	1	Hsp90aa1			Tb927.1.3940	2.33991e-19	0.334859	0.303	0.028	5.65134e-15	17	Tb927.1.3940
S100b1	9.61859e-35	0.563471	1	0.966	1.6871e-30	1	S100b		Arhgef4	3.106e-14	0.290638	0.396	0.175	4.85158e-10	6	Arhgef4			Hs6st1	5.28048e-08	0.279948	0.617	0.481	0.00127534	1	Hs6st1			Tb927.5.3940	7.96214e-46	0.334031	0.273	0.008	1.92302e-41	17	Tb927.5.3940
Tmem91	1.6496e-34	0.616577	0.665	0.297	2.89341e-30	1	Tmem91		Arf1	5.03795e-14	0.344278	0.561	0.305	7.86927e-10	6	Arf1			Hrh31	4.30101e-66	0.99945	0.926	0.635	1.03878e-61	1	Hrh3			Tb927.11.13570	1.58598e-16	0.33382	0.273	0.027	3.83047e-12	17	Tb927.11.13570
mt-Co1	1.81749e-34	0.301524	1	1	3.18788e-30	1	mt-Co1		Trim35	5.39226e-14	0.25178	0.369	0.156	8.42272e-10	6	Trim35			Hook1	5.27574e-12	0.334241	0.546	0.356	1.2742e-07	1	Hook1			Tb927.10.9590	4.14073e-19	0.33382	0.303	0.028	1.00007e-14	17	Tb927.10.9590
Rps211	2.38002e-34	0.293607	1	1	4.17456e-30	1	Rps21		Synj1	5.73846e-14	0.325161	0.471	0.23	8.96348e-10	6	Synj1			Homer2	7.90459e-17	0.327668	0.465	0.236	1.90912e-12	1	Homer2			Tb927.9.8370	4.42541e-16	0.332263	0.273	0.028	1.06883e-11	17	Tb927.9.8370
Rpl141	4.11178e-34	0.357547	1	1	7.21206e-30	1	Rpl14		Nsf	7.40344e-14	0.366476	0.551	0.303	1.15642e-09	6	Nsf			Hmgcs1	8.43063e-13	0.38649	0.874	0.773	2.03617e-08	1	Hmgcs1			Tb927.4.1720	3.27621e-39	0.331374	0.273	0.01	7.91271e-35	17	Tb927.4.1720
Rpl281	5.49191e-34	0.358639	1	1	9.63281e-30	1	Rpl28		Ptov1	7.76249e-14	0.291129	0.428	0.196	1.2125e-09	6	Ptov1			Hlf	1.26219e-26	0.570028	0.9	0.7	3.04843e-22	1	Hlf			Tb927.10.14700	1.3319e-18	0.331226	0.303	0.029	3.2168e-14	17	Tb927.10.14700
Cox4i1	8.00468e-34	0.331735	1	1	1.40402e-29	1	Cox4i1		Atp6v1c1	2.09701e-13	0.277825	0.476	0.233	3.27554e-09	6	Atp6v1c1			Hdac9	2.30712e-32	0.461756	0.483	0.185	5.57216e-28	1	Hdac9			Tb927.11.15250	4.1531e-38	0.330843	0.273	0.01	1.00306e-33	17	Tb927.11.15250
Ndn	8.93183e-34	0.726161	0.973	0.855	1.56664e-29	1	Ndn		Ldha1	2.2102e-13	0.322895	0.615	0.339	3.45233e-09	6	Ldha			Hdac5	1.96931e-14	0.391278	0.81	0.729	4.75628e-10	1	Hdac5			Tb927.11.1440	4.32346e-37	0.330313	0.273	0.011	1.0442e-32	17	Tb927.11.1440
Scd11	1.09248e-33	0.586974	0.978	0.868	1.9162e-29	1	Scd1		Dnm11	2.28968e-13	0.339924	0.797	0.511	3.57648e-09	6	Dnm1			Hcn4	1.30026e-57	0.513636	0.379	0.073	3.14039e-53	1	Hcn4			Tb927.8.2520	1.6223e-16	0.329672	0.303	0.033	3.91818e-12	17	Tb927.8.2520
Tuba1b	1.53139e-33	0.415717	1	1	2.68605e-29	1	Tuba1b		Ppp3ca2	2.44694e-13	0.405615	0.738	0.485	3.82211e-09	6	Ppp3ca			Hcn2	2.41218e-48	0.771618	0.926	0.711	5.82591e-44	1	Hcn2			Tb927.9.7000	1.29474e-32	0.328723	0.273	0.013	3.12706e-28	17	Tb927.9.7000
Rpl9	1.68006e-33	0.305417	1	1	2.94683e-29	1	Rpl9		Adgrl1	2.71552e-13	0.250974	0.369	0.16	4.24164e-09	6	Adgrl1			Gstm7	2.13665e-14	0.408193	0.509	0.307	5.16043e-10	1	Gstm7			Tb927.3.4040	3.11339e-34	0.328193	0.273	0.012	7.51947e-30	17	Tb927.3.4040
Cnp1	1.83646e-33	0.36057	0.996	0.913	3.22115e-29	1	Cnp		Cds2	2.78731e-13	0.281341	0.503	0.254	4.35377e-09	6	Cds2			Gstm5	8.08157e-11	0.25542	0.985	0.97	1.95186e-06	1	Gstm5			Tb927.8.4175	2.23603e-44	0.327663	0.273	0.009	5.40047e-40	17	Tb927.8.4175
Rps261	3.28626e-33	0.370979	1	1	5.76409e-29	1	Rps26		Cbarp1	3.04404e-13	0.317556	0.465	0.23	4.75479e-09	6	Cbarp			Gss	1.19572e-15	0.380337	0.401	0.204	2.88791e-11	1	Gss			Tb927.7.7230	4.30542e-31	0.327663	0.273	0.013	1.03984e-26	17	Tb927.7.7230
Pcsk1n	8.40382e-33	0.368331	1	0.999	1.47403e-28	1	Pcsk1n		Hpca1	4.05103e-13	0.494354	0.487	0.262	6.3277e-09	6	Hpca			Grm4	3.93619e-71	0.857344	0.651	0.204	9.50669e-67	1	Grm4			Tb927.10.4680	2.10234e-30	0.327663	0.273	0.014	5.07756e-26	17	Tb927.10.4680
Ntsr2	8.82883e-33	0.645247	0.982	0.918	1.54858e-28	1	Ntsr2		Rnf14	4.05248e-13	0.280719	0.503	0.254	6.32997e-09	6	Rnf14			Grm1	1.47038e-116	1.18146	0.833	0.251	3.55126e-112	1	Grm1			Tb11.v5.0387	2.10234e-30	0.327663	0.273	0.014	5.07756e-26	17	Tb11.v5.0387
Tecr	1.12005e-32	0.504498	1	0.998	1.96458e-28	1	Tecr		Nt5dc3	5.86577e-13	0.308356	0.326	0.134	9.16233e-09	6	Nt5dc3			Grk3	8.86711e-08	0.271119	0.654	0.516	0.00214158	1	Grk3			Tb927.11.6160	8.20551e-32	0.327134	0.273	0.013	1.98179e-27	17	Tb927.11.6160
Gm13205	2.66583e-32	0.575447	0.54	0.212	4.67586e-28	1	Gm13205		Atp1a31	7.70267e-13	0.385491	0.914	0.702	1.20316e-08	6	Atp1a3			Grin3a	7.29279e-13	0.320013	0.446	0.247	1.76136e-08	1	Grin3a			Tb927.6.2830	1.06309e-29	0.326605	0.273	0.014	2.56757e-25	17	Tb927.6.2830
Selenop1	2.80221e-32	0.573148	1	0.974	4.91507e-28	1	Selenop		mt-Nd31	8.13547e-13	0.378096	0.968	0.911	1.27076e-08	6	mt-Nd3			Grin2d	7.4624e-29	0.430263	0.383	0.13	1.80232e-24	1	Grin2d			Tb927.11.16600	3.5012e-34	0.326605	0.273	0.012	8.45609e-30	17	Tb927.11.16600
Cryab1	2.8967e-32	0.461103	1	0.945	5.08081e-28	1	Cryab		Slc25a22	8.51448e-13	0.253598	0.299	0.119	1.32996e-08	6	Slc25a22			Grin2c	5.36875e-49	0.739066	0.621	0.244	1.29666e-44	1	Grin2c			Tb927.7.3770	4.79073e-31	0.326076	0.273	0.013	1.15706e-26	17	Tb927.7.3770
Rps101	3.75241e-32	0.334753	1	1	6.58174e-28	1	Rps10		Prkar1b2	9.88696e-13	0.326976	0.615	0.357	1.54434e-08	6	Prkar1b			Grin2b	4.57774e-09	0.33781	0.658	0.493	0.000110562	1	Grin2b			Tb927.4.4130	4.77983e-29	0.326076	0.273	0.015	1.15442e-24	17	Tb927.4.4130
Mal1	4.11347e-32	0.376813	0.996	0.851	7.21502e-28	1	Mal		Sptan1	1.08561e-12	0.301922	0.497	0.256	1.69573e-08	6	Sptan1			Gpr4	3.90037e-27	0.351115	0.29	0.082	9.42018e-23	1	Gpr4			Tb927.11.820	3.50485e-35	0.326076	0.273	0.012	8.46491e-31	17	Tb927.11.820
Chd3os	5.18e-32	0.68307	0.987	0.873	9.08572e-28	1	Chd3os		Hnrnpa0	1.17808e-12	0.252091	0.471	0.231	1.84016e-08	6	Hnrnpa0			Gpr37l1	1.10191e-10	0.289287	0.985	0.95	2.66134e-06	1	Gpr37l1			Tb927.10.6810	9.15261e-32	0.326076	0.273	0.013	2.21054e-27	17	Tb927.10.6810
Apod1	6.39097e-32	0.472727	0.991	0.901	1.12098e-27	1	Apod		mt-Co31	2.1706e-12	0.294965	1	1	3.39048e-08	6	mt-Co3			Gpr153	1.17657e-52	0.753548	0.61	0.223	2.84164e-48	1	Gpr153			Tb927.10.13780	2.33389e-30	0.326076	0.273	0.014	5.63681e-26	17	Tb927.10.13780
Csrp11	6.5003e-32	0.508411	0.987	0.891	1.14015e-27	1	Csrp1		Chchd6	2.3459e-12	0.276944	0.278	0.109	3.66429e-08	6	Chchd6			Gpr137c	9.44907e-14	0.393605	0.539	0.344	2.28214e-09	1	Gpr137c			Tb927.6.4510	5.05323e-31	0.325547	0.273	0.013	1.22046e-26	17	Tb927.6.4510
Serpine2	8.19053e-32	0.615549	0.987	0.929	1.43662e-27	1	Serpine2		Tmem59l	2.6104e-12	0.286366	0.471	0.242	4.07745e-08	6	Tmem59l			Gpr137	2.32565e-13	0.349166	0.796	0.663	5.61692e-09	1	Gpr137			Tb927.5.4290	5.02477e-29	0.325547	0.273	0.015	1.21358e-24	17	Tb927.5.4290
Cox5b	9.77005e-32	0.360328	1	1	1.71367e-27	1	Cox5b		Atp6v0a1	3.64525e-12	0.253924	0.503	0.257	5.69387e-08	6	Atp6v0a1			Gpr12	1.46632e-11	0.255489	0.383	0.205	3.54146e-07	1	Gpr12			Tb927.5.540	2.91218e-27	0.325019	0.273	0.016	7.0335e-23	17	Tb927.5.540
Igsf1	2.13468e-31	0.470984	0.446	0.146	3.74423e-27	1	Igsf1		Eef1a21	6.81243e-12	0.358941	0.807	0.539	1.0641e-07	6	Eef1a2			Gpld1	1.30633e-16	0.386319	0.658	0.42	3.15505e-12	1	Gpld1			Tb927.10.2470	4.14053e-16	0.325019	0.303	0.033	1.00002e-11	17	Tb927.10.2470
Rps151	6.34495e-31	0.281167	1	1	1.1129e-26	1	Rps15		Ensa	9.48487e-12	0.25855	0.401	0.192	1.48154e-07	6	Ensa			Gpi1	4.37663e-22	0.287112	1	0.999	1.05704e-17	1	Gpi1			Tb927.10.15230	5.02478e-29	0.325019	0.273	0.015	1.21358e-24	17	Tb927.10.15230
Rps3a11	1.08131e-30	0.349376	1	1	1.89661e-26	1	Rps3a1		Atpif1	1.00281e-11	0.298969	0.594	0.343	1.56638e-07	6	Atpif1			Gpc1	5.94824e-60	0.851899	0.833	0.428	1.43662e-55	1	Gpc1			Tb927.10.11910	3.95404e-35	0.325019	0.273	0.012	9.5498e-31	17	Tb927.10.11910
Ndufb5	2.26997e-30	0.4808	0.996	0.998	3.98152e-26	1	Ndufb5		Spock21	1.03417e-11	0.265992	0.604	0.337	1.61537e-07	6	Spock2			Got2	3.10758e-14	0.303856	0.989	0.959	7.50544e-10	1	Got2			Tb927.5.3080	2.02143e-28	0.32449	0.273	0.015	4.88216e-24	17	Tb927.5.3080
Tmem130	5.75081e-30	0.681771	0.902	0.747	1.00869e-25	1	Tmem130		Nisch	1.09428e-11	0.257461	0.551	0.296	1.70927e-07	6	Nisch			Got1	4.13513e-12	0.263639	1	0.978	9.98717e-08	1	Got1			Tb927.10.400	3.05223e-27	0.32449	0.273	0.016	7.37174e-23	17	Tb927.10.400
Abat	9.10484e-30	0.554404	0.978	0.902	1.59699e-25	1	Abat		Maged11	1.39929e-11	0.312493	0.583	0.339	2.18569e-07	6	Maged1			Gnl3l	2.74514e-14	0.384945	0.866	0.735	6.63007e-10	1	Gnl3l			Tb927.9.13310	2.34072e-28	0.323962	0.273	0.015	5.6533e-24	17	Tb927.9.13310
Tsc22d41	1.48364e-29	0.562707	0.996	0.94	2.6023e-25	1	Tsc22d4		Rgs42	1.42878e-11	0.255547	0.385	0.181	2.23176e-07	6	Rgs4			Gng2	3.71967e-12	0.290886	0.948	0.816	8.98374e-08	1	Gng2			Tb927.2.5800	3.19889e-27	0.323962	0.273	0.016	7.72597e-23	17	Tb927.2.5800
Tpt11	1.64295e-29	0.258009	1	1	2.88173e-25	1	Tpt1		Prnp	2.02185e-11	0.313696	0.711	0.463	3.15813e-07	6	Prnp			Gnb1	2.84962e-25	0.370939	1	0.997	6.8824e-21	1	Gnb1			Tb927.10.12520	3.19889e-27	0.323962	0.273	0.016	7.72597e-23	17	Tb927.10.12520
Rtl8a	3.71443e-29	0.449762	1	0.994	6.51512e-25	1	Rtl8a		Klc11	2.03558e-11	0.312551	0.626	0.382	3.17958e-07	6	Klc1			Gnas	9.75682e-53	0.488683	1	1	2.35647e-48	1	Gnas			Tb927.10.7750	1.14849e-26	0.323434	0.273	0.016	2.77384e-22	17	Tb927.10.7750
Mog1	4.87383e-29	0.504902	0.933	0.703	8.54869e-25	1	Mog		C1qtnf41	2.16449e-11	0.282792	0.481	0.255	3.38094e-07	6	C1qtnf4			Gnal1	9.47438e-25	0.49684	0.914	0.699	2.28825e-20	1	Gnal			Tb10.v4.01631	8.79984e-09	0.323131	0.424	0.103	0.000212534	17	Tb10.v4.0163
mt-Nd3	4.89845e-29	0.294788	1	1	8.59189e-25	1	mt-Nd3		Pea15a	2.21261e-11	0.345584	0.615	0.386	3.4561e-07	6	Pea15a			Gm42372	1.04067e-13	0.344398	0.699	0.473	2.51343e-09	1	Gm42372			Tb927.2.220	1.37189e-29	0.322906	0.273	0.014	3.3134e-25	17	Tb927.2.220
Peg3	3.40134e-28	0.640668	0.929	0.812	5.96595e-24	1	Peg3		Tcf4	2.26062e-11	0.273432	0.422	0.209	3.53109e-07	6	Tcf4			Glud1	1.06592e-15	0.319748	0.996	0.976	2.5744e-11	1	Glud1			Tb927.10.13750	1.22918e-25	0.322906	0.273	0.017	2.96872e-21	17	Tb927.10.13750
Nrsn2	3.80842e-28	0.65552	0.938	0.819	6.67997e-24	1	Nrsn2		Spock11	2.68369e-11	0.286471	0.519	0.282	4.19192e-07	6	Spock1			Gls	1.34069e-29	0.525111	0.978	0.91	3.23803e-25	1	Gls			Tb927.8.1220	3.93672e-34	0.322379	0.273	0.012	9.50797e-30	17	Tb927.8.1220
Cd83	4.08112e-28	0.594565	0.549	0.241	7.15828e-24	1	Cd83		Nrxn11	3.00889e-11	0.303222	0.439	0.227	4.69988e-07	6	Nrxn1			Glo1	1.884e-13	0.341911	0.926	0.851	4.55023e-09	1	Glo1			Tb927.7.6090	2.3696e-14	0.321925	0.303	0.038	5.72305e-10	17	Tb927.7.6090
Rpl191	4.39165e-28	0.319991	1	1	7.70296e-24	1	Rpl19		Syn11	3.47747e-11	0.257079	0.492	0.259	5.4318e-07	6	Syn1			Gjc1	6.18706e-37	0.40115	0.331	0.083	1.4943e-32	1	Gjc1			Tb927.10.8650	1.20252e-26	0.321851	0.273	0.016	2.90432e-22	17	Tb927.10.8650
Mt11	7.27875e-28	0.382345	1	0.999	1.27669e-23	1	Mt1		Chn11	3.88124e-11	0.288051	0.545	0.3	6.06249e-07	6	Chn1			Gjb6	4.50463e-31	0.678784	0.851	0.619	1.08796e-26	1	Gjb6			Tb927.10.3010	2.12278e-28	0.321851	0.273	0.015	5.12694e-24	17	Tb927.10.3010
Gatm1	9.1997e-28	0.423159	0.96	0.778	1.61363e-23	1	Gatm		Pja2	7.31698e-11	0.297045	0.497	0.274	1.14291e-06	6	Pja2			Gja1	5.52757e-08	0.277447	0.87	0.786	0.00133502	1	Gja1			Tb927.3.3600	1.28477e-25	0.321324	0.273	0.017	3.10297e-21	17	Tb927.3.3600
Rpl131	9.97784e-28	0.284904	1	1	1.75011e-23	1	Rpl13		Gprasp11	7.44927e-11	0.26836	0.439	0.228	1.16358e-06	6	Gprasp1			Ggt7	9.21282e-25	0.508173	0.881	0.703	2.22508e-20	1	Ggt7			Tb927.10.9750	4.02371e-25	0.321324	0.273	0.017	9.71808e-21	17	Tb927.10.9750
Atp1a2	1.23061e-27	0.409759	1	0.993	2.1585e-23	1	Atp1a2		Pld3	8.69191e-11	0.319099	0.519	0.3	1.35768e-06	6	Pld3			Gdpd5	4.09414e-26	0.520364	0.599	0.306	9.88818e-22	1	Gdpd5			Tb927.10.6470	1.40346e-25	0.321324	0.273	0.017	3.38963e-21	17	Tb927.10.6470
mt-Nd2	1.59894e-27	0.267208	1	1	2.80455e-23	1	mt-Nd2		Ndufb2	8.87928e-11	0.255659	0.487	0.262	1.38694e-06	6	Ndufb2			Gdi1	4.16126e-24	0.370745	0.996	0.983	1.00503e-19	1	Gdi1			Tb927.10.2080	1.20992e-24	0.321324	0.273	0.017	2.92219e-20	17	Tb927.10.2080
Cox7a2l	2.98572e-27	0.440359	1	0.992	5.23694e-23	1	Cox7a2l		Ociad1	9.99982e-11	0.273177	0.545	0.314	1.56197e-06	6	Ociad1			Gdf11	1.44138e-14	0.255631	0.316	0.138	3.48121e-10	1	Gdf11			Tb11.v5.0852	3.21968e-24	0.321324	0.273	0.018	7.77618e-20	17	Tb11.v5.0852
Fau1	5.40311e-27	0.285947	1	1	9.47705e-23	1	Fau		Gm47283	1.73391e-10	0.272455	0.412	0.215	2.70837e-06	6	Gm47283			Gbx2	1.31876e-236	1.21536	0.651	0.035	3.18507e-232	1	Gbx2			Tb927.8.1800	1.34283e-25	0.320797	0.273	0.017	3.24319e-21	17	Tb927.8.1800
Rpl32	6.43252e-27	0.292123	1	1	1.12826e-22	1	Rpl32		mt-Cytb1	2.43209e-10	0.283676	1	0.996	3.79893e-06	6	mt-Cytb			Gbe1	3.35421e-11	0.309371	0.349	0.19	8.10109e-07	1	Gbe1			Tb927.5.1940	4.70485e-26	0.320797	0.273	0.016	1.13632e-21	17	Tb927.5.1940
Atp5j2	8.34573e-27	0.317471	1	1	1.46384e-22	1	Atp5j2		Serinc1	6.88888e-10	0.270332	0.679	0.433	1.07604e-05	6	Serinc1			Gap43	4.23717e-16	0.340185	0.993	0.883	1.02336e-11	1	Gap43			Tb927.4.4760	9.37165e-24	0.320797	0.273	0.018	2.26344e-19	17	Tb927.4.4760
Ppp1r14a1	1.72545e-26	0.456153	0.902	0.646	3.02644e-22	1	Ppp1r14a		Uchl11	7.5341e-10	0.321523	0.829	0.611	1.17683e-05	6	Uchl1			Galnt9	9.78096e-38	0.653391	0.784	0.441	2.3623e-33	1	Galnt9			Tb927.11.10340	4.38809e-25	0.320797	0.273	0.017	1.05981e-20	17	Tb927.11.10340
Olig11	1.8776e-26	0.518738	0.991	0.852	3.2933e-22	1	Olig1		Atp5a1	9.1698e-10	0.287094	0.813	0.603	1.43232e-05	6	Atp5a1			Galnt17	2.6054e-55	0.828171	0.784	0.386	6.29256e-51	1	Galnt17			Tb927.10.10350	1.20992e-24	0.320797	0.273	0.017	2.9222e-20	17	Tb927.10.10350
Rps291	2.00131e-26	0.286402	1	1	3.51029e-22	1	Rps29		Rtn31	1.27848e-09	0.322938	0.69	0.479	1.99699e-05	6	Rtn3			Galk2	1.02739e-16	0.42496	0.643	0.431	2.48134e-12	1	Galk2			Tb927.9.11520	1.51883e-29	0.32027	0.273	0.014	3.66827e-25	17	Tb927.9.11520
Rpl22l1	2.08568e-26	0.384806	1	1	3.65828e-22	1	Rpl22l1		Aplp11	1.31378e-09	0.308125	0.695	0.476	2.05213e-05	6	Aplp1			Gabrd1	1.97577e-60	0.93685	0.896	0.506	4.77187e-56	1	Gabrd			Tb927.8.2800	3.68181e-27	0.32027	0.273	0.016	8.89232e-23	17	Tb927.8.2800
Rps191	2.50022e-26	0.312684	1	1	4.38539e-22	1	Rps19		Zwint1	1.60794e-09	0.26498	0.754	0.499	2.5116e-05	6	Zwint			Gabra41	1.33892e-94	1.29076	0.959	0.599	3.23376e-90	1	Gabra4			Tb927.7.4190	3.8582e-27	0.32027	0.273	0.016	9.31833e-23	17	Tb927.7.4190
Bend6	4.26159e-26	0.619919	0.942	0.827	7.47484e-22	1	Bend6		Pebp1	2.94657e-09	0.294344	0.642	0.427	4.60254e-05	6	Pebp1			Gabra1	2.39233e-12	0.281711	0.993	0.888	5.77795e-08	1	Gabra1			Tb927.10.13250	1.46678e-25	0.32027	0.273	0.017	3.54258e-21	17	Tb927.10.13250
Car21	4.99482e-26	0.415504	1	0.958	8.76092e-22	1	Car2		Rab3a2	3.19759e-09	0.275793	0.743	0.503	4.99464e-05	6	Rab3a			Gabbr2	2.68635e-54	0.882655	0.881	0.583	6.48808e-50	1	Gabbr2			Tb927.4.590	6.59146e-23	0.319744	0.273	0.019	1.59197e-18	17	Tb927.4.590
Sncg	5.37725e-26	0.445174	0.482	0.186	9.4317e-22	1	Sncg		Eif4a21	4.36076e-09	0.269639	0.62	0.408	6.81151e-05	6	Eif4a2			Gabbr1	2.04498e-44	0.600069	1	0.967	4.93904e-40	1	Gabbr1			Tb927.11.9260	2.52676e-23	0.319217	0.273	0.019	6.10263e-19	17	Tb927.11.9260
Nova1	8.3785e-26	0.614185	0.616	0.338	1.46959e-21	1	Nova1		Ubb	5.23818e-09	0.312007	0.93	0.823	8.18203e-05	6	Ubb			Gabarapl2	5.15448e-15	0.263737	1	0.997	1.24491e-10	1	Gabarapl2			Tb927.11.16990	1.26252e-24	0.319217	0.273	0.017	3.04924e-20	17	Tb927.11.16990
Rps91	8.47707e-26	0.34256	1	1	1.48688e-21	1	Rps9		Atp6v1b21	5.63419e-09	0.265324	0.636	0.408	8.8006e-05	6	Atp6v1b2			G6pdx	7.36019e-10	0.312996	0.651	0.484	1.77763e-05	1	G6pdx			Tb927.10.14510	1.73256e-22	0.318691	0.273	0.019	4.18448e-18	17	Tb927.10.14510
Rpl6	8.4809e-26	0.316014	1	1	1.48755e-21	1	Rpl6		Gnao1	8.47558e-09	0.258501	0.61	0.4	0.000132389	6	Gnao1			Fzd1	3.06518e-13	0.250081	0.327	0.153	7.40303e-09	1	Fzd1			Tb927.8.6920	9.75131e-22	0.318165	0.273	0.02	2.35514e-17	17	Tb927.8.6920
Rpl27a1	1.80523e-25	0.272874	1	1	3.16638e-21	1	Rpl27a		Rab6a	1.19171e-08	0.256167	0.497	0.299	0.000186146	6	Rab6a			Fryl	1.79361e-23	0.525641	0.732	0.491	4.33192e-19	1	Fryl			Tb927.7.6980	2.96858e-23	0.318165	0.273	0.019	7.16972e-19	17	Tb927.7.6980
Il331	2.29463e-25	0.535547	0.857	0.654	4.02477e-21	1	Il33		Ddx5	1.3205e-08	0.28527	0.749	0.551	0.000206262	6	Ddx5			Fry	4.98112e-18	0.48017	0.814	0.67	1.20304e-13	1	Fry			Tb927.4.740	1.43418e-24	0.318165	0.273	0.017	3.46383e-20	17	Tb927.4.740
Rasgrp2	4.10959e-25	0.654136	0.612	0.325	7.20822e-21	1	Rasgrp2		Gpi1	1.69344e-08	0.275039	0.711	0.515	0.000264516	6	Gpi1			Frmpd4	1.09325e-08	0.291237	0.554	0.404	0.000264043	1	Frmpd4			Tb927.3.730	1.80132e-22	0.318165	0.273	0.019	4.35056e-18	17	Tb927.3.730
Lsm6	6.31519e-25	0.504639	0.915	0.789	1.10768e-20	1	Lsm6		Prkar1a	1.89725e-08	0.293773	0.631	0.426	0.000296351	6	Prkar1a			Fras1	3.4307e-17	0.265778	0.253	0.089	8.28584e-13	1	Fras1			Tb927.10.5680	1.80132e-22	0.318165	0.273	0.019	4.35056e-18	17	Tb927.10.5680
Metrn1	7.59588e-25	0.634163	0.853	0.711	1.33232e-20	1	Metrn		Actg1	2.42773e-08	0.312331	0.877	0.731	0.000379211	6	Actg1			Foxp21	1.98845e-38	0.553284	0.472	0.16	4.80249e-34	1	Foxp2			Tb927.6.580	7.42297e-23	0.317639	0.273	0.019	1.79279e-18	17	Tb927.6.580
Rps13	8.31671e-25	0.301728	1	1	1.45875e-20	1	Rps13		Hnrnpa1	3.64483e-08	0.251763	0.476	0.288	0.000569323	6	Hnrnpa1			Fndc5	6.18333e-31	0.627877	0.862	0.619	1.4934e-26	1	Fndc5			Tb927.11.15050	4.41411e-22	0.317639	0.273	0.02	1.0661e-17	17	Tb927.11.15050
Acsbg1	3.76189e-24	0.558471	0.955	0.844	6.59836e-20	1	Acsbg1		2900097C17Rik1	3.68559e-08	0.283051	0.834	0.632	0.00057569	6	2900097C17Rik			Fndc4	1.46659e-58	0.901496	0.929	0.716	3.5421e-54	1	Fndc4			Tb927.2.6070	7.72237e-23	0.317113	0.273	0.019	1.86511e-18	17	Tb927.2.6070
Pllp1	5.46965e-24	0.394675	0.875	0.65	9.59377e-20	1	Pllp		Kif1a1	4.02057e-08	0.253513	0.658	0.453	0.000628013	6	Kif1a			Fkbp4	6.76005e-12	0.316147	0.866	0.784	1.63269e-07	1	Fkbp4			Tb927.9.4755	1.15038e-23	0.316588	0.273	0.018	2.77839e-19	17	Tb927.9.4755
Pcbd1	6.70569e-24	0.479476	0.585	0.272	1.17618e-19	1	Pcbd1		Eno2	4.91284e-08	0.25751	0.61	0.4	0.000767385	6	Eno2			Fign	7.33678e-36	0.296737	0.268	0.055	1.77198e-31	1	Fign			Tb927.8.2490	1.09167e-21	0.316588	0.273	0.02	2.6366e-17	17	Tb927.8.2490
Nkain4	7.55427e-24	0.62049	0.853	0.68	1.32502e-19	1	Nkain4		Tpi1	9.69317e-08	0.267199	0.722	0.541	0.00151407	6	Tpi1			Fgf13	2.14496e-12	0.360563	0.77	0.633	5.1805e-08	1	Fgf13			Tb927.11.2210	2.9686e-23	0.316588	0.273	0.019	7.16976e-19	17	Tb927.11.2210
Rps161	7.56828e-24	0.286089	1	1	1.32748e-19	1	Rps16		Usmg5	1.48352e-07	0.251846	0.545	0.355	0.00231726	6	Usmg5			Fgf12	1.962e-10	0.323657	0.784	0.62	4.73862e-06	1	Fgf12			Tb927.11.3150	4.58617e-22	0.316063	0.273	0.02	1.10765e-17	17	Tb927.11.3150
mt-Nd5	8.66108e-24	0.302593	1	1	1.51915e-19	1	mt-Nd5		Tspan71	3.44802e-07	0.266839	0.588	0.411	0.00538581	6	Tspan7			Fez2	1.50158e-12	0.359996	0.717	0.577	3.62661e-08	1	Fez2			Tb927.11.3670	2.43737e-21	0.315538	0.273	0.02	5.88674e-17	17	Tb927.11.3670
Itih3	1.01082e-23	0.501128	0.647	0.342	1.77297e-19	1	Itih3		Neurod6	1.43849e-145	0.753618	0.597	0.024	2.24692e-141	8	Neurod6			Fem1c	4.94795e-20	0.41087	0.554	0.304	1.19503e-15	1	Fem1c			Tb927.10.9970	1.09167e-21	0.315538	0.273	0.02	2.63661e-17	17	Tb927.10.9970
Atp1b2	1.07842e-23	0.502458	0.996	0.955	1.89155e-19	1	Atp1b2		Wipf31	1.6267e-84	1.10595	0.761	0.081	2.54091e-80	8	Wipf3			Fbxo44	3.19359e-08	0.253321	0.903	0.825	0.000771315	1	Fbxo44			Tb927.7.7430	3.96097e-19	0.315013	0.273	0.023	9.56653e-15	17	Tb927.7.7430
Eef1b21	1.50833e-23	0.346816	1	0.997	2.64562e-19	1	Eef1b2		Hpca2	2.4826e-70	2.67092	1	0.26	3.87783e-66	8	Hpca			Fbln5	1.33128e-16	0.441409	0.498	0.271	3.21531e-12	1	Fbln5			Tb927.10.4840	2.73895e-23	0.315013	0.273	0.019	6.6151e-19	17	Tb927.10.4840
Tmem88b1	2.36405e-23	0.424709	0.799	0.503	4.14654e-19	1	Tmem88b		Cpne61	2.87353e-68	1.21815	0.776	0.109	4.48845e-64	8	Cpne6			Far2	2.2533e-38	0.529016	0.472	0.162	5.44218e-34	1	Far2			Tb11.v5.0652	2.52922e-21	0.315013	0.273	0.02	6.10856e-17	17	Tb11.v5.0652
Gstm11	2.60525e-23	0.418133	1	0.986	4.5696e-19	1	Gstm1		Gabra5	2.66803e-63	0.616228	0.478	0.04	4.16747e-59	8	Gabra5			Fam8a1	2.63322e-07	0.268686	0.777	0.697	0.00635975	1	Fam8a1			Tb927.3.1420	1.09492e-19	0.314488	0.273	0.022	2.64445e-15	17	Tb927.3.1420
Gap43	5.15584e-23	0.506057	1	0.92	9.04335e-19	1	Gap43		Rgs14	5.7678e-63	0.557357	0.358	0.021	9.0093e-59	8	Rgs14			Fam53c	9.28935e-11	0.3339	0.617	0.45	2.24356e-06	1	Fam53c			Tb927.11.14600	1.30377e-20	0.314488	0.273	0.021	3.14887e-16	17	Tb927.11.14600
Naca	5.73998e-23	0.360936	1	0.997	1.00679e-18	1	Naca		Zbtb18	6.51913e-61	0.981666	0.791	0.124	1.01829e-56	8	Zbtb18			Fam49a1	4.58637e-09	0.298276	0.848	0.763	0.00011077	1	Fam49a			Tb927.7.6350	1.17241e-19	0.313439	0.273	0.022	2.83161e-15	17	Tb927.7.6350
Rpl3	1.22744e-22	0.305039	1	1	2.15293e-18	1	Rpl3		Ptk2b2	1.15743e-54	1.17255	0.836	0.163	1.8079e-50	8	Ptk2b			Fam222a	1.41601e-17	0.26765	0.283	0.104	3.41995e-13	1	Fam222a			Tb927.4.2500	5.69413e-20	0.313439	0.273	0.022	1.37525e-15	17	Tb927.4.2500
Tmem229a1	1.715e-22	0.516982	0.839	0.643	3.00811e-18	1	Tmem229a		Hs3st4	1.29239e-51	0.641428	0.493	0.052	2.01872e-47	8	Hs3st4			Fam210b	4.95363e-38	0.601375	0.576	0.243	1.1964e-33	1	Fam210b			Tb927.10.1450	1.30378e-20	0.312915	0.273	0.021	3.14888e-16	17	Tb927.10.1450
Rps25	2.48529e-22	0.267232	1	1	4.35919e-18	1	Rps25		Cabp71	4.07806e-49	0.666386	0.537	0.064	6.36993e-45	8	Cabp7			Fam20c	4.03142e-58	0.982939	0.84	0.513	9.73668e-54	1	Fam20c			Tb927.7.4240	6.10296e-20	0.312391	0.273	0.022	1.47399e-15	17	Tb927.7.4240
Slc6a91	2.53149e-22	0.533974	0.777	0.498	4.44023e-18	1	Slc6a9		Fam131a2	2.21131e-48	0.919716	0.746	0.133	3.45407e-44	8	Fam131a			Fam19a4	1.20199e-62	0.408615	0.257	0.026	2.90304e-58	1	Fam19a4			Tb927.10.10880	6.10296e-20	0.312391	0.273	0.022	1.47399e-15	17	Tb927.10.10880
mt-Nd4l	2.92858e-22	0.415909	1	0.994	5.13673e-18	1	mt-Nd4l		Neurod2	7.38295e-48	0.596264	0.493	0.055	1.15322e-43	8	Neurod2			Fam168a	2.42822e-10	0.302794	0.874	0.798	5.86464e-06	1	Fam168a			Tb927.1.3890	8.78333e-19	0.312391	0.273	0.023	2.12135e-14	17	Tb927.1.3890
AW551984	3.43852e-22	0.309219	0.335	0.109	6.03117e-18	1	AW551984		Enc12	1.09428e-47	1.0607	0.836	0.173	1.70926e-43	8	Enc1			Fam155a	1.30358e-12	0.340673	0.699	0.51	3.14839e-08	1	Fam155a			Tb927.7.6850	1.40041e-20	0.311867	0.273	0.021	3.38226e-16	17	Tb927.7.6850
Rps271	4.71396e-22	0.290677	1	1	8.26829e-18	1	Rps27		Cacna1e1	2.20908e-46	0.669296	0.537	0.069	3.45058e-42	8	Cacna1e			Fam126b	4.33784e-09	0.316297	0.651	0.514	0.000104768	1	Fam126b			Tb927.11.6170	4.67655e-19	0.311867	0.273	0.023	1.12948e-14	17	Tb927.11.6170
Ndufa6	5.27656e-22	0.351827	1	0.999	9.25509e-18	1	Ndufa6		Wasf11	5.50868e-46	0.938833	0.776	0.155	8.60455e-42	8	Wasf1			Fam110b1	7.50035e-16	0.356692	0.643	0.408	1.81148e-11	1	Fam110b			Tb927.11.2320	1.4004e-20	0.311867	0.273	0.021	3.38226e-16	17	Tb927.11.2320
Limk1	5.27859e-22	0.518958	0.571	0.3	9.25865e-18	1	Limk1		Slc17a73	1.19598e-45	1.55725	0.955	0.295	1.86812e-41	8	Slc17a7			Fam102a	1.44889e-08	0.329711	0.665	0.575	0.000349937	1	Fam102a			Tb11.v5.0199	9.0751e-19	0.311867	0.273	0.023	2.19182e-14	17	Tb11.v5.0199
Calb2	5.48939e-22	0.313581	0.723	0.419	9.62839e-18	1	Calb2		Prkca1	2.31361e-45	0.794175	0.612	0.094	3.61386e-41	8	Prkca			F2r	1.96156e-24	0.438974	0.401	0.16	4.73756e-20	1	F2r			Tb11.v5.0774	2.52927e-19	0.311344	0.273	0.023	6.1087e-15	17	Tb11.v5.0774
Cda	8.99058e-22	0.318154	0.281	0.086	1.57695e-17	1	Cda		Chgb2	3.23514e-44	1.61281	0.881	0.254	5.05328e-40	8	Chgb			Extl3	2.96007e-12	0.339175	0.825	0.671	7.14916e-08	1	Extl3			Tb927.5.2730	2.70663e-20	0.31082	0.273	0.022	6.53706e-16	17	Tb927.5.2730
Rps201	1.06226e-21	0.269922	1	1	1.8632e-17	1	Rps20		Smpd3	4.083e-43	0.434733	0.373	0.035	6.37765e-39	8	Smpd3			Evl	2.07855e-10	0.299208	0.862	0.785	5.0201e-06	1	Evl			Tb927.4.2860	6.36821e-21	0.31082	0.273	0.021	1.53805e-16	17	Tb927.4.2860
Psmc5	1.57683e-21	0.460966	0.973	0.92	2.76575e-17	1	Psmc5		Fam19a1	5.13787e-42	0.384767	0.313	0.025	8.02535e-38	8	Fam19a1			Etv1	1.2265e-11	0.328575	0.74	0.554	2.96224e-07	1	Etv1			Tb927.10.15480	1.78599e-18	0.31082	0.273	0.024	4.31352e-14	17	Tb927.10.15480
Rpl301	1.59561e-21	0.288929	1	1	2.7987e-17	1	Rpl30		Epha4	1.19357e-41	0.647746	0.493	0.065	1.86436e-37	8	Epha4			Etnppl	5.74344e-20	0.47428	0.796	0.586	1.38715e-15	1	Etnppl			Tb927.8.3720	1.4004e-20	0.310297	0.273	0.021	3.38226e-16	17	Tb927.8.3720
Sdha	2.43357e-21	0.355441	0.996	0.989	4.26848e-17	1	Sdha		Scn3b	1.45144e-41	0.695612	0.478	0.062	2.26716e-37	8	Scn3b			Esyt2	1.20444e-09	0.28367	0.502	0.33	2.90895e-05	1	Esyt2			Tb927.4.1810	3.04181e-21	0.310297	0.273	0.02	7.34658e-17	17	Tb927.4.1810
Gpr37l1	1.12453e-20	0.484537	0.982	0.957	1.97242e-16	1	Gpr37l1		Cpne4	6.5278e-41	0.515182	0.493	0.064	1.01964e-36	8	Cpne4			Esrra	5.27698e-16	0.418994	0.717	0.511	1.2745e-11	1	Esrra			Tb927.10.2330	1.04834e-17	0.310297	0.273	0.025	2.53195e-13	17	Tb927.10.2330
Gng111	1.52976e-20	0.511212	0.853	0.651	2.68319e-16	1	Gng11		Ddn2	7.47511e-41	0.862527	0.851	0.193	1.16761e-36	8	Ddn			Ero1lb	3.44195e-18	0.426196	0.502	0.273	8.31301e-14	1	Ero1lb			Tb927.3.5550	9.37637e-19	0.309774	0.273	0.023	2.26458e-14	17	Tb927.3.5550
Rps71	1.58541e-20	0.263677	1	1	2.7808e-16	1	Rps7		Homer3	1.66833e-40	0.400708	0.313	0.026	2.60593e-36	8	Homer3			Eps8l2	1.2358e-41	0.551004	0.409	0.116	2.9847e-37	1	Eps8l2			Tb927.11.1880	5.54377e-17	0.308206	0.273	0.026	1.33893e-12	17	Tb927.11.1880
Dbi1	2.17198e-20	0.287754	1	1	3.80965e-16	1	Dbi		Nrgn3	1.82883e-39	1.55308	0.985	0.368	2.85663e-35	8	Nrgn			Eps8	2.13579e-14	0.354121	0.509	0.293	5.15835e-10	1	Eps8			Tb927.7.930	6.35031e-18	0.307162	0.273	0.025	1.53373e-13	17	Tb927.7.930
Chchd10	2.84552e-20	0.330637	1	1	4.99105e-16	1	Chchd10		Sv2b2	1.84494e-39	0.944804	0.821	0.191	2.8818e-35	8	Sv2b			Epn3	3.66269e-57	0.469922	0.349	0.06	8.84612e-53	1	Epn3			Tb927.10.290	3.71258e-17	0.306118	0.273	0.026	8.96662e-13	17	Tb927.10.290
Impact	5.85007e-20	0.474922	0.969	0.906	1.0261e-15	1	Impact		Chn12	2.03099e-39	1.26868	0.925	0.302	3.17241e-35	8	Chn1			Epha4	8.15194e-19	0.405949	0.848	0.627	1.96886e-14	1	Epha4			Tb927.8.2720	6.05902e-17	0.305597	0.273	0.026	1.46338e-12	17	Tb927.8.2720
Tubb4a1	6.24739e-20	0.277809	1	0.988	1.09579e-15	1	Tubb4a		Arhgef251	3.25928e-39	0.716051	0.612	0.105	5.091e-35	8	Arhgef25			Epb41l3	4.17974e-22	0.452528	0.914	0.793	1.00949e-17	1	Epb41l3			Tb927.3.5180	6.24093e-17	0.304555	0.273	0.026	1.50731e-12	17	Tb927.3.5180
Fkbp2	6.738e-20	0.428747	1	0.974	1.18184e-15	1	Fkbp2		Rin1	8.51772e-39	0.327363	0.269	0.02	1.33047e-34	8	Rin1			Enho	1.42225e-76	0.94582	0.981	0.805	3.43501e-72	1	Enho			Tb927.2.1890	4.49725e-15	0.304034	0.273	0.029	1.08618e-10	17	Tb927.2.1890
Mid1ip11	9.30125e-20	0.444947	0.92	0.815	1.63144e-15	1	Mid1ip1		Prkcg2	2.08524e-37	0.844672	0.716	0.151	3.25714e-33	8	Prkcg			Enah	5.99859e-28	0.532092	0.903	0.757	1.44878e-23	1	Enah			Tb11.v5.0544	4.99808e-15	0.302472	0.273	0.029	1.20714e-10	17	Tb11.v5.0544
Rpl36a1	1.04644e-19	0.289594	1	1	1.83545e-15	1	Rpl36a		Itpka1	2.14857e-36	0.702098	0.493	0.073	3.35606e-32	8	Itpka			Eml2	1.0673e-07	0.281853	0.71	0.589	0.00257775	1	Eml2			Tb927.7.1580	3.12704e-15	0.301952	0.273	0.029	7.55242e-11	17	Tb927.7.1580
Rps231	1.37138e-19	0.256095	1	1	2.4054e-15	1	Rps23		Plk21	2.24737e-36	0.756848	0.597	0.108	3.51039e-32	8	Plk2			Eml1	4.819e-29	0.574232	0.729	0.441	1.16389e-24	1	Eml1			Tb927.5.760	4.04238e-18	0.300392	0.273	0.024	9.76316e-14	17	Tb927.5.760
Rps31	1.81937e-19	0.26773	1	1	3.19118e-15	1	Rps3		Nptx12	4.22625e-36	0.937328	0.612	0.121	6.6014e-32	8	Nptx1			Elmo1	4.95584e-58	0.828949	0.985	0.826	1.19693e-53	1	Elmo1			Tb927.6.3180	3.43224e-13	0.29676	0.273	0.033	8.28955e-09	17	Tb927.6.3180
Ctxn2	1.95741e-19	0.67914	0.688	0.48	3.4333e-15	1	Ctxn2		Prdm8	7.22797e-36	0.418918	0.328	0.033	1.12901e-31	8	Prdm8			Elavl2	1.76007e-39	0.693325	0.859	0.565	4.25093e-35	1	Elavl2			Tb927.11.178101	7.70967e-14	0.268744	0.343	0.118	1.86204e-09	11	Tb927.11.17810
Cldn111	2.27082e-19	0.253947	0.915	0.733	3.98302e-15	1	Cldn11		Ak51	2.54308e-35	0.665246	0.507	0.08	3.97229e-31	8	Ak5			Eif5a2	2.07584e-18	0.429429	0.673	0.436	5.01358e-14	1	Eif5a2			Tb927.1.23902	1.04048e-27	0.841479	0.818	0.477	2.51296e-23	10	Tb927.1.2390
Rit2	2.40873e-19	0.512349	0.906	0.776	4.22492e-15	1	Rit2		Dkk31	2.97631e-35	0.633684	0.642	0.123	4.649e-31	8	Dkk3			Eif1ax	8.44691e-23	0.415807	0.963	0.89	2.0401e-18	1	Eif1ax			Tb927.1.45402	1.48484e-29	0.793094	0.951	0.708	3.58619e-25	10	Tb927.1.4540
Mrap2	3.16728e-19	0.289399	0.344	0.126	5.55541e-15	1	Mrap2		Rprml1	3.38489e-35	0.596943	0.507	0.08	5.2872e-31	8	Rprml			Ehbp1	6.04752e-13	0.293697	0.517	0.303	1.4606e-08	1	Ehbp1			Tb927.9.125702	5.76435e-21	0.642487	0.615	0.273	1.3922e-16	10	Tb927.9.12570
B630019K06Rik	4.31049e-19	0.579547	0.714	0.534	7.56059e-15	1	B630019K06Rik		Icam51	7.42154e-35	0.607569	0.478	0.072	1.15925e-30	8	Icam5			Efr3b	1.39375e-11	0.280802	0.874	0.73	3.36619e-07	1	Efr3b			Tb927.7.68602	1.08041e-25	0.622027	0.608	0.234	2.60942e-21	10	Tb927.7.6860
Rps281	4.34812e-19	0.271007	1	1	7.6266e-15	1	Rps28		Dock41	7.98098e-35	0.504442	0.493	0.075	1.24663e-30	8	Dock4			Eef1a2	4.36628e-22	0.466838	0.896	0.71	1.05454e-17	1	Eef1a2			Tb1.NT.272	1.91489e-20	0.61733	0.755	0.414	4.62484e-16	10	Tb1.NT.27
Pla2g7	4.48475e-19	0.457034	0.973	0.87	7.86625e-15	1	Pla2g7		Cplx23	4.5442e-34	0.976469	0.851	0.248	7.09804e-30	8	Cplx2			Edil3	1.74319e-23	0.513126	0.929	0.765	4.21016e-19	1	Edil3			Tb927.10.11001	1.40762e-25	0.49941	0.483	0.15	3.39969e-21	10	Tb927.10.1100
Zcchc12	1.5175e-18	0.406576	0.817	0.557	2.6617e-14	1	Zcchc12		Cnih22	1.51328e-33	0.885684	0.731	0.177	2.36375e-29	8	Cnih2			Dzank1	1.12018e-18	0.420244	0.926	0.803	2.70546e-14	1	Dzank1			Tb927.10.1901	2.54838e-36	0.495759	0.399	0.081	6.15484e-32	10	Tb927.10.190
Nrip2	1.80819e-18	0.447631	0.482	0.242	3.17157e-14	1	Nrip2		Camta2	3.10928e-33	0.753217	0.716	0.167	4.8567e-29	8	Camta2			Dynll2	5.8304e-29	0.385701	0.996	0.989	1.40816e-24	1	Dynll2			Tb927.3.50501	1.40289e-20	0.490486	0.517	0.201	3.38827e-16	10	Tb927.3.5050
Cox5a	2.15605e-18	0.377376	1	0.999	3.78171e-14	1	Cox5a		Ppp3r11	5.71919e-33	1.11806	0.866	0.289	8.93338e-29	8	Ppp3r1			Dync1li1	1.05667e-13	0.383206	0.814	0.673	2.55206e-09	1	Dync1li1			Tb927.5.8102	2.52745e-18	0.474157	0.51	0.2	6.1043e-14	10	Tb927.5.810
Ddt	4.64371e-18	0.437818	0.92	0.843	8.14507e-14	1	Ddt		Nell21	6.53378e-33	0.705823	0.672	0.149	1.02058e-28	8	Nell2			Dst	1.14554e-12	0.326338	0.926	0.873	2.7667e-08	1	Dst			Tb927.10.39302	8.46466e-24	0.462762	0.448	0.138	2.04439e-19	10	Tb927.10.3930
Glul1	5.01882e-18	0.335663	1	0.993	8.80302e-14	1	Glul		Ppp3ca3	8.52142e-33	1.36465	0.97	0.489	1.33105e-28	8	Ppp3ca			Dpysl3	1.69206e-14	0.302463	0.435	0.226	4.08666e-10	1	Dpysl3			Tb927.6.42802	3.60144e-19	0.444368	0.559	0.232	8.69821e-15	10	Tb927.6.4280
Disp2	5.17297e-18	0.433254	0.973	0.895	9.07338e-14	1	Disp2		Phyhip2	1.12939e-32	0.771359	0.761	0.195	1.76411e-28	8	Phyhip			Dpysl2	4.11071e-16	0.313924	0.996	0.985	9.92818e-12	1	Dpysl2			Tb927.7.75302	3.17771e-27	0.436175	0.503	0.149	7.67481e-23	10	Tb927.7.7530
Qk1	5.36425e-18	0.301145	0.996	0.939	9.4089e-14	1	Qk		Camk2a3	2.17666e-32	1.08809	0.955	0.359	3.39994e-28	8	Camk2a			Dpy19l31	8.96456e-13	0.297511	0.454	0.258	2.16512e-08	1	Dpy19l3			Tb927.8.35302	9.09523e-13	0.422622	0.462	0.21	2.19668e-08	10	Tb927.8.3530
Ndufv2	5.98626e-18	0.342056	1	0.995	1.04999e-13	1	Ndufv2		Crym1	2.3796e-32	0.754068	0.507	0.087	3.71694e-28	8	Crym			Dpp6	1.54196e-14	0.374912	0.87	0.694	3.72415e-10	1	Dpp6			Tb927.10.45702	1.17446e-21	0.422304	0.427	0.135	2.83655e-17	10	Tb927.10.4570
Efhd11	7.67271e-18	0.384908	0.705	0.407	1.34579e-13	1	Efhd1		Ppm1e1	2.90141e-32	0.684627	0.567	0.108	4.53201e-28	8	Ppm1e			Dpp10	3.37887e-14	0.349396	0.81	0.617	8.16064e-10	1	Dpp10			Tb927.4.1860	5.82755e-20	0.409176	0.336	0.095	1.40747e-15	10	Tb927.4.1860
Ndufa3	9.83144e-18	0.278293	1	1	1.72443e-13	1	Ndufa3		Arhgap39	6.63664e-32	0.455336	0.418	0.059	1.03664e-27	8	Arhgap39			Dnm3	1.03525e-19	0.440337	0.896	0.765	2.50033e-15	1	Dnm3			Tb927.1.3850	3.58792e-16	0.390968	0.357	0.122	8.66554e-12	10	Tb927.1.3850
Cmtm51	1.04556e-17	0.404784	0.915	0.727	1.83391e-13	1	Cmtm5		Gria11	7.52946e-32	0.848499	0.731	0.186	1.1761e-27	8	Gria1			Dnm1l	6.60556e-10	0.289345	0.926	0.847	1.59537e-05	1	Dnm1l			Tb11.v5.05851	4.3107e-20	0.380488	0.378	0.114	1.04112e-15	10	Tb11.v5.0585
Kcnj101	1.9419e-17	0.439483	0.933	0.769	3.4061e-13	1	Kcnj10		Camk2b1	1.19195e-31	0.996287	0.896	0.3	1.86183e-27	8	Camk2b			Dner	3.48416e-17	0.391209	0.952	0.813	8.41494e-13	1	Dner			Tb927.5.16102	1.64631e-19	0.372422	0.385	0.12	3.97616e-15	10	Tb927.5.1610
Fgf11	2.12742e-17	0.541186	0.661	0.447	3.7315e-13	1	Fgf1		Camkv1	2.35799e-30	0.896721	0.716	0.19	3.68318e-26	8	Camkv			Dnajc6	1.51687e-26	0.524423	0.959	0.845	3.66355e-22	1	Dnajc6			Tb927.10.98001	2.09963e-20	0.370614	0.364	0.105	5.07103e-16	10	Tb927.10.9800
Zwint	2.19896e-17	0.375581	1	0.998	3.85698e-13	1	Zwint		Syn21	8.49558e-30	1.0461	0.836	0.262	1.32701e-25	8	Syn2			Dlgap4	8.68936e-30	0.549211	0.963	0.874	2.09865e-25	1	Dlgap4			Tb927.10.73401	5.27044e-23	0.369213	0.364	0.097	1.27292e-18	10	Tb927.10.7340
Sec11c1	2.58211e-17	0.362795	0.987	0.942	4.52902e-13	1	Sec11c		Cnksr2	8.99022e-30	0.351262	0.313	0.036	1.40427e-25	8	Cnksr2			Dlgap31	2.83458e-74	1.03011	0.985	0.841	6.84609e-70	1	Dlgap3			Tb927.5.18102	6.73989e-19	0.365578	0.455	0.16	1.62782e-14	10	Tb927.5.1810
Enho	2.68436e-17	0.365887	0.96	0.903	4.70836e-13	1	Enho		Cck3	9.56867e-30	1.04514	0.91	0.321	1.49463e-25	8	Cck			Dlc1	1.69161e-12	0.342283	0.476	0.285	4.08558e-08	1	Dlc1			Tb927.11.10160	4.20858e-17	0.364251	0.308	0.092	1.01646e-12	10	Tb927.11.10160
Unc13c1	3.44845e-17	0.503985	0.531	0.281	6.04858e-13	1	Unc13c		Rasgrp11	9.77542e-30	0.781487	0.672	0.162	1.52692e-25	8	Rasgrp1			Disp2	2.99355e-22	0.410938	0.963	0.85	7.23001e-18	1	Disp2			Tb927.11.6500	1.57593e-20	0.362231	0.329	0.089	3.80618e-16	10	Tb927.11.6500
Rps51	3.5023e-17	0.293477	1	1	6.14303e-13	1	Rps5		Fam212b	1.41924e-29	0.365847	0.328	0.04	2.21686e-25	8	Fam212b			Diras1	6.07751e-23	0.507557	0.729	0.468	1.46784e-18	1	Diras1			Tb927.11.82001	1.28796e-22	0.361811	0.392	0.111	3.11068e-18	10	Tb927.11.8200
Fndc5	3.79069e-17	0.524933	0.799	0.645	6.64887e-13	1	Fndc5		Ncdn3	1.45007e-29	1.20133	0.97	0.533	2.26501e-25	8	Ncdn			Dhx321	1.09049e-08	0.256257	0.524	0.355	0.000263374	1	Dhx32			Tb927.10.113902	1.4298e-16	0.360403	0.371	0.127	3.45325e-12	10	Tb927.10.11390
Chga	4.25157e-17	0.467682	0.906	0.832	7.45725e-13	1	Chga		Bok1	1.79426e-29	0.706159	0.597	0.128	2.80263e-25	8	Bok			Dennd5a	2.146e-12	0.309436	0.959	0.926	5.18301e-08	1	Dennd5a			Tb927.8.60301	1.87106e-20	0.355231	0.336	0.092	4.51899e-16	10	Tb927.8.6030
5031439G07Rik1	5.87368e-17	0.410605	0.871	0.705	1.03024e-12	1	5031439G07Rik		Dnm12	5.33921e-29	1.22213	0.955	0.518	8.33985e-25	8	Dnm1			Def8	5.07919e-09	0.318463	0.491	0.348	0.000122673	1	Def8			Tb927.6.5040	1.99231e-18	0.343983	0.35	0.107	4.81183e-14	10	Tb927.6.5040
Atp5h	5.90169e-17	0.25262	1	1	1.03516e-12	1	Atp5h		2010300C02Rik1	5.94119e-29	0.745135	0.493	0.093	9.28014e-25	8	2010300C02Rik			Ddx25	5.84507e-14	0.390799	0.74	0.571	1.4117e-09	1	Ddx25			Tb927.8.1330	3.67401e-19	0.343174	0.301	0.08	8.87348e-15	10	Tb927.8.1330
Gpx3	1.53406e-16	0.398925	0.433	0.198	2.69074e-12	1	Gpx3		Psd4	1.1599e-28	0.768245	0.776	0.214	1.81177e-24	8	Psd			Ddb1	1.28891e-09	0.252638	0.955	0.901	3.11297e-05	1	Ddb1			Tb927.8.1110	2.48325e-16	0.342232	0.35	0.116	5.99756e-12	10	Tb927.8.1110
Ap1s2	1.97515e-16	0.594626	0.67	0.484	3.46442e-12	1	Ap1s2		Slc8a2	1.69138e-28	0.506256	0.463	0.08	2.64194e-24	8	Slc8a2			Ddah1	9.44387e-67	1.02703	0.922	0.619	2.28088e-62	1	Ddah1			Tb927.11.112301	2.32816e-23	0.341696	0.357	0.092	5.62296e-19	10	Tb927.11.11230
Cox17	2.92451e-16	0.314895	0.996	0.987	5.1296e-12	1	Cox17		Adgrb21	2.61016e-28	0.724973	0.627	0.15	4.07707e-24	8	Adgrb2			Dclk2	6.94305e-19	0.415583	0.68	0.437	1.67688e-14	1	Dclk2			Tb927.3.3320	4.03179e-22	0.339849	0.35	0.093	9.73758e-18	10	Tb927.3.3320
Cd811	3.02936e-16	0.283671	1	0.999	5.31349e-12	1	Cd81		Brinp1	5.1709e-28	0.622642	0.597	0.131	8.07695e-24	8	Brinp1			Dbpht2	6.63012e-14	0.381528	0.721	0.53	1.60131e-09	1	Dbpht2			Tb927.10.11540	1.18589e-21	0.339589	0.364	0.101	2.86415e-17	10	Tb927.10.11540
Pdlim21	5.53621e-16	0.367259	0.723	0.48	9.71051e-12	1	Pdlim2		Rnf1121	8.40194e-28	0.699016	0.687	0.175	1.31238e-23	8	Rnf112			Dbp1	7.73646e-08	0.269184	0.848	0.797	0.00186851	1	Dbp			Tb927.9.15190	4.5117e-16	0.334256	0.329	0.106	1.08967e-11	10	Tb927.9.15190
Lrig1	5.58332e-16	0.407085	0.54	0.302	9.79315e-12	1	Lrig1		Nptxr1	9.33621e-28	1.06485	0.716	0.206	1.45832e-23	8	Nptxr			Dbndd1	6.94622e-52	0.705273	0.61	0.224	1.67765e-47	1	Dbndd1			Tb927.10.3280	3.65175e-21	0.326935	0.329	0.085	8.81971e-17	10	Tb927.10.3280
Apoe1	8.08838e-16	0.300651	1	1	1.4187e-11	1	Apoe		St6galnac51	1.27031e-27	0.447494	0.343	0.047	1.98422e-23	8	St6galnac5			Dapk2	5.55085e-28	0.291467	0.257	0.064	1.34064e-23	1	Dapk2			Tb927.6.4690	3.85541e-24	0.326802	0.364	0.092	9.31159e-20	10	Tb927.6.4690
Flywch1	9.48175e-16	0.366132	0.982	0.957	1.6631e-11	1	Flywch1		Kcnip21	1.32414e-27	0.388432	0.373	0.054	2.0683e-23	8	Kcnip2			Dagla	1.3889e-27	0.552748	0.766	0.474	3.35446e-23	1	Dagla			Tb927.11.11725	3.01229e-25	0.324722	0.35	0.083	7.27529e-21	10	Tb927.11.11725
Smim17	1.02369e-15	0.291248	0.29	0.112	1.79555e-11	1	Smim17		Snca1	1.43303e-27	0.596251	0.552	0.116	2.2384e-23	8	Snca			D630045J12Rik	6.93605e-20	0.392801	0.498	0.247	1.6752e-15	1	D630045J12Rik			Tb927.11.141301	1.05683e-16	0.324307	0.315	0.095	2.55245e-12	10	Tb927.11.14130
Baiap3	1.30564e-15	0.315717	0.402	0.178	2.29009e-11	1	Baiap3		Gabrb31	1.56889e-27	0.554143	0.537	0.109	2.45061e-23	8	Gabrb3			Cyp46a11	2.22017e-23	0.472628	0.963	0.799	5.36215e-19	1	Cyp46a1			Tb927.11.43001	3.57438e-16	0.32429	0.336	0.109	8.63284e-12	10	Tb927.11.4300
Rpl101	1.39213e-15	0.292968	1	0.999	2.4418e-11	1	Rpl10		Fosb	6.0566e-27	0.372611	0.328	0.043	9.46042e-23	8	Fosb			Cyp2j9	6.78563e-13	0.313359	0.532	0.327	1.63887e-08	1	Cyp2j9			Tb927.7.4060	9.85008e-22	0.321474	0.315	0.078	2.37899e-17	10	Tb927.7.4060
Tspan21	1.57652e-15	0.297138	0.871	0.675	2.76522e-11	1	Tspan2		Stum1	1.55303e-26	0.476669	0.463	0.083	2.42583e-22	8	Stum			Cyp2j6	4.37736e-09	0.273359	0.48	0.318	0.000105722	1	Cyp2j6			Tb927.9.143701	3.63886e-19	0.316405	0.308	0.082	8.78857e-15	10	Tb927.9.14370
Adgrg1	1.9066e-15	0.475145	0.701	0.513	3.34417e-11	1	Adgrg1		Arf32	2.16891e-26	0.988664	0.94	0.432	3.38784e-22	8	Arf3			Cyld1	1.96705e-12	0.321484	0.84	0.693	4.75083e-08	1	Cyld			Tb927.10.1090	2.1433e-18	0.314888	0.301	0.082	5.1765e-14	10	Tb927.10.1090
Prr181	2.12406e-15	0.395232	0.732	0.502	3.72561e-11	1	Prr18		Mmd1	3.0022e-26	0.7065	0.567	0.131	4.68943e-22	8	Mmd			Cx3cl11	3.86749e-25	0.49954	0.993	0.949	9.34076e-21	1	Cx3cl1			Tb927.9.5690	6.91125e-21	0.309381	0.35	0.096	1.66921e-16	10	Tb927.9.5690
Dynll2	3.43063e-15	0.299194	1	0.995	6.01733e-11	1	Dynll2		Cacna1a	3.95098e-26	0.448055	0.358	0.053	6.17143e-22	8	Cacna1a			Cux2	2.95819e-11	0.26403	0.431	0.242	7.14462e-07	1	Cux2			Tb927.10.56101	4.01316e-19	0.308277	0.308	0.083	9.69258e-15	10	Tb927.10.5610
Cldn10	3.49886e-15	0.504864	0.853	0.766	6.137e-11	1	Cldn10		Fhl2	2.31695e-25	0.28135	0.254	0.028	3.61908e-21	8	Fhl2			Cul3	7.07523e-09	0.263817	0.859	0.774	0.000170881	1	Cul3			Tb927.9.151101	7.25125e-15	0.302611	0.301	0.095	1.75132e-10	10	Tb927.9.15110
Gprc5b1	4.16171e-15	0.436725	0.83	0.691	7.29965e-11	1	Gprc5b		Lingo11	3.72363e-25	0.667447	0.597	0.149	5.81631e-21	8	Lingo1			Ctsf	3.16287e-07	0.258338	0.688	0.551	0.00763897	1	Ctsf			Tb927.11.119752	1.80374e-09	0.30113	0.364	0.167	4.35639e-05	10	Tb927.11.11975
Gpr371	4.83138e-15	0.355578	0.763	0.577	8.47425e-11	1	Gpr37		Susd6	4.42486e-25	0.333425	0.299	0.039	6.91163e-21	8	Susd6			Ctr9	7.45687e-13	0.373342	0.569	0.375	1.80098e-08	1	Ctr9			Tb927.11.16130	3.71636e-14	0.300727	0.252	0.074	8.97574e-10	10	Tb927.11.16130
Pfdn51	4.94886e-15	0.260974	1	1	8.6803e-11	1	Pfdn5		Mpp31	5.00108e-25	0.370707	0.328	0.047	7.81168e-21	8	Mpp3			Ctnnd2	1.66933e-11	0.33275	0.907	0.811	4.03177e-07	1	Ctnnd2			Tb927.11.6140	2.21145e-19	0.2997	0.287	0.072	5.34109e-15	10	Tb927.11.6140
Vegfb	5.237e-15	0.383207	0.969	0.921	9.1857e-11	1	Vegfb		Pgm2l11	5.98515e-25	0.59359	0.582	0.137	9.3488e-21	8	Pgm2l1			Ctnnbip1	6.74409e-15	0.401275	0.639	0.45	1.62883e-10	1	Ctnnbip1			Tb11.v5.0456	1.01158e-14	0.298302	0.287	0.088	2.44317e-10	10	Tb11.v5.0456
Atp5g3	7.41295e-15	0.290181	1	0.999	1.30023e-10	1	Atp5g3		Kalrn1	6.2744e-25	0.618574	0.597	0.146	9.80062e-21	8	Kalrn			Ctnnb1	1.79396e-53	0.659998	1	0.988	4.33277e-49	1	Ctnnb1			Tb927.1.51002	2.72767e-10	0.296999	0.462	0.227	6.58787e-06	10	Tb927.1.5100
Fa2h1	7.52411e-15	0.36399	0.701	0.487	1.31973e-10	1	Fa2h		Calm22	1.45063e-24	1.16011	0.985	0.664	2.26588e-20	8	Calm2			Ctif	1.11536e-48	0.756384	0.833	0.474	2.69383e-44	1	Ctif			Tb927.4.2180	2.84505e-17	0.296798	0.301	0.085	6.87137e-13	10	Tb927.4.2180
Evi2a1	7.91489e-15	0.337007	0.719	0.482	1.38827e-10	1	Evi2a		Shisa7	1.89741e-24	0.359722	0.313	0.044	2.96375e-20	8	Shisa7			Cthrc1	7.66852e-19	0.364715	0.435	0.207	1.8521e-14	1	Cthrc1			Tb927.10.11300	4.04497e-16	0.295624	0.294	0.086	9.76942e-12	10	Tb927.10.11300
Ache	8.51169e-15	0.472197	0.705	0.527	1.49295e-10	1	Ache		Dgkz2	2.49382e-24	0.780238	0.701	0.227	3.89535e-20	8	Dgkz			Ctbp1	1.00161e-08	0.258109	0.974	0.949	0.00024191	1	Ctbp1			Tb927.6.4500	1.12729e-18	0.29114	0.294	0.078	2.72263e-14	10	Tb927.6.4500
Ndufa12	8.5812e-15	0.261946	1	1	1.50514e-10	1	Ndufa12		Epha5	2.62592e-24	0.37359	0.343	0.052	4.10168e-20	8	Epha5			Csdc2	1.34891e-28	0.532662	0.862	0.665	3.25788e-24	1	Csdc2			Tb927.11.97301	1.46515e-14	0.289565	0.336	0.116	3.53864e-10	10	Tb927.11.9730
Ndufaf2	2.53443e-14	0.488994	0.737	0.607	4.44539e-10	1	Ndufaf2		Epha7	3.1503e-24	0.305254	0.269	0.032	4.92077e-20	8	Epha7			Crmp1	2.36583e-09	0.284361	0.9	0.787	5.71395e-05	1	Crmp1			Tb927.11.59501	1.82368e-11	0.287382	0.315	0.122	4.40454e-07	10	Tb927.11.5950
Camk2n2	2.53538e-14	0.379014	0.996	0.926	4.44706e-10	1	Camk2n2		Chrm1	4.19823e-24	0.368693	0.358	0.056	6.55763e-20	8	Chrm1			Crim1	7.67481e-32	0.59064	0.792	0.473	1.85362e-27	1	Crim1			Tb11.v5.0537	7.22319e-16	0.286304	0.294	0.087	1.74455e-11	10	Tb11.v5.0537
Dzank1	2.63375e-14	0.436244	0.884	0.796	4.61959e-10	1	Dzank1		Kcnab1	2.72268e-23	0.444879	0.373	0.063	4.25283e-19	8	Kcnab1			Creg1	1.41135e-29	0.525284	0.955	0.792	3.4087e-25	1	Creg1			Tb927.9.15170	7.35562e-17	0.284893	0.28	0.077	1.77653e-12	10	Tb927.9.15170
Endod11	2.81098e-14	0.403545	0.888	0.764	4.93046e-10	1	Endod1		Grin2a	3.01404e-23	0.64201	0.463	0.097	4.70793e-19	8	Grin2a			Cpne9	4.78818e-103	1.13114	0.851	0.288	1.15644e-98	1	Cpne9			Tb927.11.740	1.18939e-13	0.284568	0.322	0.112	2.87261e-09	10	Tb927.11.740
Use11	2.85206e-14	0.337712	0.933	0.905	5.00251e-10	1	Use1		Orai2	3.45393e-23	0.321583	0.313	0.045	5.39504e-19	8	Orai2			Cpne7	7.88115e-48	0.864669	0.736	0.35	1.90345e-43	1	Cpne7			Tb927.11.32301	2.99252e-16	0.28337	0.28	0.078	7.22754e-12	10	Tb927.11.3230
Etnppl	3.95506e-14	0.419833	0.585	0.366	6.93717e-10	1	Etnppl		Slc25a221	3.85212e-23	0.551222	0.522	0.121	6.01701e-19	8	Slc25a22			Cpne4	1.96649e-26	0.527083	0.647	0.34	4.74946e-22	1	Cpne4			Tb11.v5.10352	4.09065e-15	0.280371	0.406	0.151	9.87974e-11	10	Tb11.v5.1035
Klk61	4.27136e-14	0.287652	0.384	0.175	7.49196e-10	1	Klk6		Agap23	4.4649e-23	0.789556	0.746	0.249	6.97417e-19	8	Agap2			Cplx1	1.25378e-26	0.550288	1	0.969	3.02813e-22	1	Cplx1			Tb927.5.4220	4.94581e-13	0.279743	0.28	0.093	1.19451e-08	10	Tb927.5.4220
Gprasp2	4.63734e-14	0.404023	0.812	0.716	8.13389e-10	1	Gprasp2		Olfm12	6.29944e-23	1.14245	0.866	0.429	9.83972e-19	8	Olfm1			Cpe	1.35346e-39	0.469408	1	0.999	3.26887e-35	1	Cpe			Tb927.8.7870	3.02269e-12	0.277359	0.259	0.085	7.30041e-08	10	Tb927.8.7870
Rpl27	5.21185e-14	0.282997	0.996	0.991	9.14158e-10	1	Rpl27		Ndrg31	6.96775e-23	0.844538	0.851	0.339	1.08836e-18	8	Ndrg3			Cox7b	4.16404e-29	0.354781	1	1	1.0057e-24	1	Cox7b			Tb927.5.1820	8.24611e-21	0.277359	0.315	0.08	1.9916e-16	10	Tb927.5.1820
Ndufa11	8.17299e-14	0.300194	1	0.996	1.43354e-09	1	Ndufa11		Rasgef1a1	7.46592e-23	0.498054	0.522	0.119	1.16618e-18	8	Rasgef1a			Cox6a2	4.21914e-60	0.963623	0.803	0.409	1.01901e-55	1	Cox6a2			Tb927.11.4290	1.4178e-18	0.275895	0.287	0.074	3.42428e-14	10	Tb927.11.4290
Rnf1301	8.90115e-14	0.3463	0.714	0.501	1.56126e-09	1	Rnf130		Mical2	7.7272e-23	0.470529	0.463	0.095	1.20699e-18	8	Mical2			Coro2b	2.71878e-09	0.314977	0.84	0.722	6.56639e-05	1	Coro2b			Tb927.8.5260	2.74009e-17	0.275038	0.259	0.066	6.61786e-13	10	Tb927.8.5260
Bc1	9.48942e-14	0.334125	0.996	0.98	1.66444e-09	1	Bc1		Nbl1	1.26479e-22	0.418333	0.433	0.084	1.9756e-18	8	Nbl1			Coro2a	6.56192e-10	0.290341	0.416	0.255	1.58484e-05	1	Coro2a			Tb927.8.8220	5.4141e-14	0.27376	0.28	0.087	1.30761e-09	10	Tb927.8.8220
Ifitm10	9.84291e-14	0.468924	0.616	0.444	1.72645e-09	1	Ifitm10		Gria22	1.309e-22	0.629037	0.642	0.182	2.04466e-18	8	Gria2			Coq7	1.48649e-14	0.348473	0.84	0.714	3.59016e-10	1	Coq7			Tb927.8.67302	8.65172e-17	0.270887	0.378	0.125	2.08956e-12	10	Tb927.8.6730
Grb141	1.17048e-13	0.344534	0.79	0.635	2.05302e-09	1	Grb14		Syngap1	1.31944e-22	0.453933	0.463	0.095	2.06096e-18	8	Syngap1			Col25a1	1.90664e-36	0.798768	0.621	0.292	4.60491e-32	1	Col25a1			Tb927.8.6038	1.29787e-14	0.269759	0.287	0.088	3.13461e-10	10	Tb927.8.6038
Npc21	1.1906e-13	0.35701	0.897	0.807	2.08832e-09	1	Npc2		Pcdh1	2.70073e-22	0.405363	0.433	0.085	4.21853e-18	8	Pcdh1			Cntn4	3.17862e-41	0.603171	0.61	0.249	7.67701e-37	1	Cntn4			Tb927.3.1510	3.88161e-15	0.268728	0.294	0.089	9.37486e-11	10	Tb927.3.1510
Opalin1	1.45581e-13	0.294727	0.759	0.556	2.55349e-09	1	Opalin		Creg2	5.68243e-22	0.334465	0.313	0.048	8.87596e-18	8	Creg2			Cntn1	4.90447e-38	0.597315	0.985	0.911	1.18453e-33	1	Cntn1			Tb927.11.16280	7.08981e-15	0.268666	0.315	0.101	1.71233e-10	10	Tb927.11.16280
Tekt5	1.47455e-13	0.327474	0.321	0.144	2.58636e-09	1	Tekt5		Atp2b11	7.90609e-22	0.714361	0.701	0.228	1.23493e-17	8	Atp2b1			Cntfr	4.48515e-13	0.357124	0.535	0.339	1.08325e-08	1	Cntfr			Tb11.v5.0498	4.72447e-11	0.268136	0.294	0.11	1.14105e-06	10	Tb11.v5.0498
A730017C20Rik	1.90388e-13	0.457643	0.621	0.433	3.3394e-09	1	A730017C20Rik		Rab15	1.40053e-21	0.45187	0.403	0.078	2.18763e-17	8	Rab15			Cnksr3	5.42963e-38	0.410008	0.346	0.088	1.31137e-33	1	Cnksr3			Tb927.1.3180	7.45732e-19	0.267804	0.28	0.07	1.80109e-14	10	Tb927.1.3180
Slc7a10	2.06798e-13	0.419988	0.54	0.328	3.62723e-09	1	Slc7a10		Tesc1	1.95319e-21	0.340372	0.328	0.053	3.05088e-17	8	Tesc			Cmpk1	2.43321e-09	0.271729	0.844	0.738	5.87669e-05	1	Cmpk1			Tb927.10.145801	1.46141e-14	0.26618	0.329	0.109	3.52959e-10	10	Tb927.10.14580
Ndrg11	2.38005e-13	0.287731	0.853	0.701	4.17462e-09	1	Ndrg1		Shisa6	5.50522e-21	0.339961	0.254	0.034	8.59915e-17	8	Shisa6			Cmas	1.51354e-26	0.509422	0.933	0.811	3.6555e-22	1	Cmas			Tb927.11.95901	1.32183e-13	0.264229	0.315	0.107	3.19249e-09	10	Tb927.11.9590
Litaf1	2.70248e-13	0.327253	0.674	0.442	4.74014e-09	1	Litaf		Slit11	5.98224e-21	0.336497	0.269	0.038	9.34426e-17	8	Slit1			Clybl	1.23348e-12	0.279054	0.465	0.266	2.97909e-08	1	Clybl			Tb927.11.3590	2.21855e-15	0.263681	0.252	0.068	5.35825e-11	10	Tb927.11.3590
Lamp11	2.74768e-13	0.260809	0.991	0.985	4.81943e-09	1	Lamp1		Grin12	6.46806e-21	0.791444	0.776	0.313	1.01031e-16	8	Grin1			Clvs1	5.70397e-11	0.33223	0.554	0.377	1.37762e-06	1	Clvs1			Tb927.4.1100	5.54339e-20	0.263139	0.259	0.059	1.33884e-15	10	Tb927.4.1100
Tsc22d31	2.8423e-13	0.355866	0.897	0.805	4.9854e-09	1	Tsc22d3		Plppr2	6.76595e-21	0.397423	0.373	0.069	1.05684e-16	8	Plppr2			Cltc	6.21877e-18	0.311367	1	0.996	1.50196e-13	1	Cltc			Tb927.4.2030	4.25833e-15	0.262681	0.28	0.083	1.02847e-10	10	Tb927.4.2030
Slc4a4	3.5966e-13	0.408469	0.817	0.648	6.30844e-09	1	Slc4a4		Dagla	8.37045e-21	0.363439	0.343	0.059	1.30746e-16	8	Dagla			Clstn2	9.98919e-14	0.353563	0.714	0.495	2.41259e-09	1	Clstn2			Tb927.4.1230	2.99204e-17	0.262637	0.259	0.066	7.22638e-13	10	Tb927.4.1230
Ndufb3	4.05152e-13	0.28754	1	0.99	7.10636e-09	1	Ndufb3		Prkce1	1.0117e-20	0.651496	0.627	0.19	1.58027e-16	8	Prkce			Clstn1	4.73886e-14	0.262078	1	0.987	1.14453e-09	1	Clstn1			Tb927.7.7510	1.1284e-10	0.262263	0.28	0.104	2.72531e-06	10	Tb927.7.7510
Nudc	4.85825e-13	0.325615	0.938	0.888	8.52137e-09	1	Nudc		Chst2	1.67252e-20	0.537223	0.642	0.187	2.61248e-16	8	Chst2			Clmn	3.83694e-72	0.991968	0.814	0.377	9.26698e-68	1	Clmn			Tb927.7.6050	2.45007e-13	0.260093	0.252	0.076	5.91742e-09	10	Tb927.7.6050
Lgi31	5.02623e-13	0.360613	0.942	0.858	8.816e-09	1	Lgi3		Kcnab21	1.69155e-20	0.721338	0.761	0.275	2.6422e-16	8	Kcnab2			Clip3	7.62259e-22	0.365456	1	0.984	1.84101e-17	1	Clip3			Tb927.8.6180	3.98896e-14	0.257259	0.301	0.097	9.63414e-10	10	Tb927.8.6180
Kctd9	5.49832e-13	0.312128	0.335	0.157	9.64405e-09	1	Kctd9		Unc5a1	1.73188e-20	0.391511	0.403	0.08	2.7052e-16	8	Unc5a			Clec2l	1.18646e-29	0.576571	0.851	0.61	2.86554e-25	1	Clec2l			Tb927.9.130701	3.41607e-10	0.257041	0.308	0.123	8.2505e-06	10	Tb927.9.13070
Ndufa5	8.44719e-13	0.253944	1	0.999	1.48164e-08	1	Ndufa5		Pgbd5	2.0045e-20	0.457688	0.463	0.104	3.13103e-16	8	Pgbd5			Cldn12	2.33708e-19	0.445482	0.543	0.304	5.64451e-15	1	Cldn12			Tb927.10.5480	9.30241e-15	0.256553	0.266	0.077	2.24672e-10	10	Tb927.10.5480
S100a161	1.00117e-12	0.357548	0.92	0.803	1.75605e-08	1	S100a16		Mast31	2.56172e-20	0.568352	0.552	0.147	4.0014e-16	8	Mast3			Clcn3	3.1892e-11	0.322907	0.836	0.718	7.70257e-07	1	Clcn3			Tb927.2.32702	1.04087e-10	0.254907	0.399	0.176	2.5139e-06	10	Tb927.2.3270
Nefl	1.13482e-12	0.425375	0.991	0.975	1.99047e-08	1	Nefl		Fkbp1a1	2.96027e-20	0.775932	0.866	0.379	4.62394e-16	8	Fkbp1a			Clasp2	1.7568e-07	0.274205	0.695	0.599	0.00424302	1	Clasp2			Tb927.1.23901	1.65443e-19	0.718493	0.774	0.478	3.99579e-15	8	Tb927.1.2390
Mlc1	1.14132e-12	0.325113	0.964	0.919	2.00187e-08	1	Mlc1		Kif1bp	7.01039e-20	0.464415	0.433	0.095	1.09502e-15	8	Kif1bp			Cited2	4.40269e-31	0.623035	0.796	0.578	1.06334e-26	1	Cited2			Tb927.1.45401	1.06002e-11	0.602854	0.839	0.714	2.56016e-07	8	Tb927.1.4540
Gm1673	1.67759e-12	0.305001	0.987	0.97	2.94249e-08	1	Gm1673		Gpm6a2	7.93331e-20	0.821629	0.896	0.454	1.23918e-15	8	Gpm6a			Cited1	2.12243e-21	0.308607	0.454	0.197	5.12609e-17	1	Cited1			Tb927.9.125701	7.15402e-21	0.542535	0.606	0.272	1.72784e-16	8	Tb927.9.12570
Rpl13a1	1.74782e-12	0.301318	0.973	0.941	3.06568e-08	1	Rpl13a		Cadm2	8.8482e-20	0.510927	0.507	0.127	1.38209e-15	8	Cadm2			Cit	3.16525e-116	1.49654	0.926	0.441	7.64472e-112	1	Cit			Tb927.3.5050	4.19869e-22	0.518435	0.535	0.199	1.01407e-17	8	Tb927.3.5050
S100a11	2.21893e-12	0.303905	0.996	0.954	3.89201e-08	1	S100a1		Bcl11a	1.15475e-19	0.306794	0.254	0.036	1.80372e-15	8	Bcl11a			Cib2	1.65673e-10	0.299675	0.621	0.437	4.00132e-06	1	Cib2			Tb927.7.68601	1.23916e-18	0.483965	0.548	0.236	2.99282e-14	8	Tb927.7.6860
Npm1	2.69345e-12	0.336434	0.982	0.951	4.72431e-08	1	Npm1		Ptprs1	1.50743e-19	0.837424	0.776	0.324	2.3546e-15	8	Ptprs			Cib1	5.82174e-09	0.277443	0.658	0.501	0.000140607	1	Cib1			Tb927.5.8101	8.77062e-20	0.483332	0.51	0.198	2.11828e-15	8	Tb927.5.810
Gltp1	3.24185e-12	0.292828	0.754	0.576	5.68621e-08	1	Gltp		Aldoa1	1.63971e-19	0.874079	1	0.836	2.56123e-15	8	Aldoa			Chst8	1.88179e-44	0.640516	0.599	0.233	4.54491e-40	1	Chst8			Tb927.6.42801	2.88283e-17	0.475414	0.535	0.232	6.9626e-13	8	Tb927.6.4280
Arl21	4.13607e-12	0.334197	0.938	0.854	7.25467e-08	1	Arl2		Tmem267	1.77612e-19	0.304869	0.254	0.036	2.77429e-15	8	Tmem267			Chst11	2.74889e-11	0.331999	0.446	0.278	6.63912e-07	1	Chst11			Tb927.8.35301	9.29158e-20	0.467765	0.516	0.205	2.2441e-15	8	Tb927.8.3530
Rpl351	5.09068e-12	0.254805	0.996	0.998	8.92906e-08	1	Rpl35		Stim2	1.79779e-19	0.356691	0.313	0.053	2.80814e-15	8	Stim2			Chst10	2.09842e-14	0.376386	0.71	0.503	5.0681e-10	1	Chst10			Tb1.NT.271	4.02101e-10	0.453933	0.652	0.418	9.71154e-06	8	Tb1.NT.27
Rgs10	5.09478e-12	0.420322	0.79	0.687	8.93624e-08	1	Rgs10		Mmp171	2.11419e-19	0.374209	0.388	0.078	3.30237e-15	8	Mmp17			Chrnb2	5.05188e-14	0.307769	0.439	0.233	1.22013e-09	1	Chrnb2			Tb927.10.39301	3.89455e-18	0.435312	0.394	0.14	9.40612e-14	8	Tb927.10.3930
Adcyap1	5.21276e-12	0.294374	0.357	0.173	9.14318e-08	1	Adcyap1		Itm2c1	2.96497e-19	0.901793	0.94	0.629	4.63129e-15	8	Itm2c			Chrna4	3.84428e-85	0.996348	0.762	0.255	9.28472e-81	1	Chrna4			Tb11.v5.10351	1.55721e-17	0.40874	0.406	0.15	3.76096e-13	8	Tb11.v5.1035
Eef1g	7.42426e-12	0.267967	1	0.988	1.30222e-07	1	Eef1g		Ppp1r1a1	3.13829e-19	0.479039	0.478	0.117	4.90201e-15	8	Ppp1r1a			Chn2	1.77646e-08	0.27205	0.528	0.375	0.000429051	1	Chn2			Tb927.1.51001	5.36463e-15	0.397854	0.503	0.223	1.29566e-10	8	Tb927.1.5100
Bex1	7.69863e-12	0.307774	0.888	0.816	1.35034e-07	1	Bex1		Sptbn23	4.24405e-19	0.633786	0.672	0.224	6.62921e-15	8	Sptbn2			Chmp4b	7.90022e-09	0.267005	0.881	0.806	0.000190806	1	Chmp4b			Tb927.10.1100	1.99231e-16	0.395292	0.406	0.153	4.81183e-12	8	Tb927.10.1100
2310022B05Rik1	8.27246e-12	0.374869	0.772	0.601	1.45099e-07	1	2310022B05Rik		Nsf1	6.05584e-19	0.740015	0.761	0.307	9.45923e-15	8	Nsf			Chml	5.69856e-17	0.280802	0.316	0.128	1.37632e-12	1	Chml			Tb927.9.14370	4.24386e-25	0.371465	0.329	0.08	1.02498e-20	8	Tb927.9.14370
Pygm	8.32718e-12	0.353668	0.54	0.327	1.46059e-07	1	Pygm		Mapk10	6.23985e-19	0.593353	0.672	0.221	9.74665e-15	8	Mapk10			Chga	1.07077e-20	0.422344	0.929	0.806	2.58613e-16	1	Chga			Tb927.11.4300	2.05226e-19	0.365241	0.348	0.107	4.95661e-15	8	Tb927.11.4300
Glud1	9.00231e-12	0.290848	0.996	0.955	1.579e-07	1	Glud1		Actr3b	6.42174e-19	0.478913	0.493	0.125	1.00308e-14	8	Actr3b			Chd3	2.35838e-08	0.266319	0.885	0.828	0.000569595	1	Chd3			Tb927.10.45701	1.58942e-14	0.358898	0.361	0.137	3.83878e-10	8	Tb927.10.4570
Rph3a	1.22661e-11	0.407241	0.929	0.854	2.15148e-07	1	Rph3a		Slc24a21	6.92061e-19	0.569281	0.776	0.268	1.081e-14	8	Slc24a2			Cfap221	6.34344e-135	0.679116	0.439	0.032	1.53207e-130	1	Cfap221			Tb927.9.15110	2.05036e-20	0.349686	0.329	0.092	4.95203e-16	8	Tb927.9.15110
Acsl6	1.75322e-11	0.313341	0.951	0.879	3.07515e-07	1	Acsl6		Rtn12	1.03632e-18	0.910579	0.925	0.52	1.61874e-14	8	Rtn1			Cerk	1.53842e-09	0.303666	0.714	0.556	3.71559e-05	1	Cerk			Tb927.2.32701	7.8432e-15	0.346383	0.426	0.173	1.89429e-10	8	Tb927.2.3270
Uqcrc1	1.99028e-11	0.307221	0.987	0.991	3.49096e-07	1	Uqcrc1		Klhl2	1.42293e-18	0.396937	0.418	0.093	2.22261e-14	8	Klhl2			Cep170b	2.01077e-10	0.342834	0.848	0.767	4.85641e-06	1	Cep170b			Tb927.11.119751	7.76539e-18	0.343245	0.439	0.162	1.8755e-13	8	Tb927.11.11975
Ckmt1	2.13514e-11	0.41478	0.933	0.906	3.74504e-07	1	Ckmt1		Rimbp2	2.04683e-18	0.27497	0.269	0.042	3.19715e-14	8	Rimbp2			Cend1	1.38408e-30	0.537273	0.993	0.91	3.34282e-26	1	Cend1			Tb927.5.18101	8.15142e-16	0.339257	0.419	0.161	1.96873e-11	8	Tb927.5.1810
Nefh	2.16554e-11	0.41276	0.692	0.516	3.79836e-07	1	Nefh		Nefl	2.67797e-18	0.741521	0.776	0.305	4.18299e-14	8	Nefl			Cds2	1.72751e-27	0.487729	0.989	0.942	4.17227e-23	1	Cds2			Tb11.v5.02951	5.18878e-13	0.332754	0.335	0.129	1.25319e-08	8	Tb11.v5.0295
Nfatc2	2.2913e-11	0.267982	0.281	0.128	4.01893e-07	1	Nfatc2		Aak11	3.54813e-18	0.6691	0.627	0.209	5.54218e-14	8	Aak1			Cds1	1.15157e-08	0.252754	0.725	0.569	0.000278126	1	Cds1			Tb927.8.67301	4.81925e-18	0.3274	0.374	0.124	1.16395e-13	8	Tb927.8.6730
Prdx5	3.83779e-11	0.290541	1	0.997	6.73148e-07	1	Prdx5		Tspan13	3.85348e-18	0.48935	0.537	0.15	6.01913e-14	8	Tspan13			Cdkl5	1.69775e-21	0.502611	0.792	0.575	4.10039e-17	1	Cdkl5			Tb927.10.9800	2.49416e-18	0.312309	0.342	0.105	6.02389e-14	8	Tb927.10.9800
Josd21	3.92782e-11	0.316373	0.821	0.701	6.8894e-07	1	Josd2		Cx3cl11	4.11619e-18	0.632872	0.761	0.296	6.4295e-14	8	Cx3cl1			Cdk5r1	4.1286e-61	0.951334	0.985	0.823	9.97139e-57	1	Cdk5r1			Tb927.10.190	7.76661e-17	0.308791	0.29	0.086	1.87579e-12	8	Tb927.10.190
Hadhb1	4.53467e-11	0.348124	0.839	0.737	7.95382e-07	1	Hadhb		Matk1	4.12515e-18	0.46855	0.522	0.141	6.44348e-14	8	Matk			Cdk5	6.52813e-08	0.256772	0.922	0.858	0.00157668	1	Cdk5			Tb927.10.14580	2.0887e-12	0.299626	0.297	0.11	5.04463e-08	8	Tb927.10.14580
Mt21	4.53884e-11	0.294933	0.996	0.98	7.96113e-07	1	Mt2		Faah	5.22367e-18	0.354476	0.343	0.067	8.15937e-14	8	Faah			Cdk16	1.36221e-23	0.440354	0.959	0.845	3.29001e-19	1	Cdk16			Tb927.5.16101	1.78139e-12	0.299036	0.323	0.123	4.30242e-08	8	Tb927.5.1610
Pnkd	4.66547e-11	0.308531	0.955	0.936	8.18324e-07	1	Pnkd		Trim2	6.07423e-18	0.634607	0.687	0.242	9.48794e-14	8	Trim2			Cdk14	2.40045e-15	0.422992	0.799	0.661	5.79758e-11	1	Cdk14			Tb927.10.113901	9.64057e-14	0.287218	0.342	0.128	2.32839e-09	8	Tb927.10.11390
Rell2	5.32114e-11	0.332279	0.929	0.872	9.33328e-07	1	Rell2		Syt12	7.18036e-18	0.822512	0.806	0.374	1.12157e-13	8	Syt1			Cdc37l1	2.39368e-07	0.25957	0.755	0.633	0.00578123	1	Cdc37l1			Tb927.7.75301	1.38062e-11	0.286578	0.368	0.156	3.33446e-07	8	Tb927.7.7530
Hepacam1	5.71159e-11	0.337044	0.799	0.68	1.00181e-06	1	Hepacam		Bsn1	7.48809e-18	0.598588	0.507	0.142	1.16964e-13	8	Bsn			Cd47	1.52101e-35	0.61726	0.974	0.896	3.67354e-31	1	Cd47			Tb927.11.3230	1.93428e-14	0.284002	0.258	0.079	4.67166e-10	8	Tb927.11.3230
Usp29	7.71195e-11	0.324369	0.446	0.262	1.35268e-06	1	Usp29		Camkk1	7.79536e-18	0.432861	0.433	0.103	1.21764e-13	8	Camkk1			Ccp110	5.10162e-12	0.306155	0.576	0.377	1.23214e-07	1	Ccp110			Tb927.11.9730	3.55073e-16	0.283762	0.342	0.115	8.57571e-12	8	Tb927.11.9730
Pafah1b3	7.80239e-11	0.311473	0.46	0.269	1.36854e-06	1	Pafah1b3		Pip4k2c	9.76666e-18	0.332764	0.343	0.067	1.52555e-13	8	Pip4k2c			Ccni	6.08661e-10	0.26381	0.929	0.833	1.47004e-05	1	Ccni			Tb927.11.9590	2.14053e-20	0.282693	0.355	0.104	5.16982e-16	8	Tb927.11.9590
B3galt51	8.48365e-11	0.320506	0.491	0.29	1.48803e-06	1	B3galt5		Sort1	1.63156e-17	0.564367	0.567	0.174	2.5485e-13	8	Sort1			Ccl17	1.76339e-09	0.264823	0.409	0.248	4.25895e-05	1	Ccl17			Tb927.2.5910	1.26469e-10	0.275024	0.252	0.092	3.05447e-06	8	Tb927.2.5910
Rhog1	1.06894e-10	0.297549	0.683	0.493	1.87493e-06	1	Rhog		Ywhah2	1.97648e-17	0.858723	0.925	0.524	3.08726e-13	8	Ywhah			Cck	6.36684e-18	0.313223	1	0.933	1.53772e-13	1	Cck			Tb11.v5.0585	2.35862e-13	0.271698	0.323	0.116	5.69653e-09	8	Tb11.v5.0585
Kcnc1	1.1838e-10	0.352549	0.835	0.736	2.07638e-06	1	Kcnc1		Wfs1	2.15863e-17	0.394099	0.284	0.049	3.37178e-13	8	Wfs1			Ccdc92	1.0439e-08	0.291634	0.814	0.727	0.000252122	1	Ccdc92			Tb927.11.11230	5.56401e-18	0.270869	0.316	0.093	1.34382e-13	8	Tb927.11.11230
Hspe1	1.26621e-10	0.279085	0.996	0.991	2.22094e-06	1	Hspe1		Gpc11	2.18429e-17	0.573245	0.522	0.152	3.41186e-13	8	Gpc1			Ccdc184	2.34869e-14	0.339608	0.468	0.266	5.67256e-10	1	Ccdc184			Tb927.2.1700	7.66427e-12	0.268773	0.258	0.09	1.85108e-07	8	Tb927.2.1700
Stx1b	1.28705e-10	0.372561	0.964	0.942	2.25748e-06	1	Stx1b		Nckap11	2.27856e-17	0.705044	0.701	0.278	3.55911e-13	8	Nckap1			Ccdc136	1.1109e-141	1.81188	1	0.747	2.68304e-137	1	Ccdc136			Tb927.11.9710	4.52934e-13	0.263553	0.252	0.081	1.09393e-08	8	Tb927.11.9710
Serpinb1a1	1.39081e-10	0.301567	0.482	0.283	2.43948e-06	1	Serpinb1a		Rtn4rl1	2.47586e-17	0.373478	0.373	0.08	3.8673e-13	8	Rtn4rl1			Cbx4	3.68215e-11	0.326109	0.807	0.658	8.89314e-07	1	Cbx4			Tb927.10.5610	2.67096e-16	0.262532	0.284	0.083	6.45091e-12	8	Tb927.10.5610
Ankrd34b	1.47992e-10	0.315757	0.295	0.143	2.59579e-06	1	Ankrd34b		Gng21	3.0511e-17	0.535738	0.552	0.164	4.76581e-13	8	Gng2			Caskin1	7.25416e-09	0.272771	0.71	0.553	0.000175202	1	Caskin1			Tb927.11.14130	7.25211e-15	0.261622	0.297	0.095	1.75153e-10	8	Tb927.11.14130
Fam213a	1.90051e-10	0.319162	0.929	0.877	3.3335e-06	1	Fam213a		Fbxl161	3.53425e-17	0.530018	0.567	0.173	5.52049e-13	8	Fbxl16			Camk2n2	1.141e-52	0.748893	0.981	0.839	2.75575e-48	1	Camk2n2			Tb927.11.5950	3.97574e-14	0.261143	0.335	0.12	9.6022e-10	8	Tb927.11.5950
Nefm	2.50596e-10	0.434211	0.866	0.795	4.39546e-06	1	Nefm		Npdc1	4.34003e-17	0.593165	0.657	0.237	6.77913e-13	8	Npdc1			Camk2d	6.61475e-18	0.399963	0.792	0.592	1.5976e-13	1	Camk2d			Tb927.11.8200	2.20111e-10	0.260655	0.29	0.115	5.31612e-06	8	Tb927.11.8200
Panx2	2.60653e-10	0.382865	0.679	0.556	4.57185e-06	1	Panx2		Tmsb4x4	4.41513e-17	0.815727	1	0.939	6.89644e-13	8	Tmsb4x			Calb2	2.80471e-17	0.743359	0.651	0.388	6.77394e-13	1	Calb2			Tb927.1.100	2.80921e-14	0.258794	0.284	0.091	6.78479e-10	8	Tb927.1.100
Rcan21	3.19952e-10	0.260496	0.969	0.888	5.61196e-06	1	Rcan2		Tmem59l1	4.66327e-17	0.59581	0.687	0.246	7.28403e-13	8	Tmem59l			Calb11	1.23494e-35	0.73331	0.922	0.712	2.98262e-31	1	Calb1			Tb927.8.6030	1.40964e-13	0.254703	0.284	0.094	3.40456e-09	8	Tb927.8.6030
Coprs	3.39724e-10	0.342067	0.754	0.639	5.95876e-06	1	Coprs		Parp1	5.12152e-17	0.391846	0.313	0.06	7.99981e-13	8	Parp1			Cadps	2.88812e-09	0.284684	0.903	0.815	6.9754e-05	1	Cadps			Tb927.10.7340	5.37544e-13	0.253643	0.29	0.101	1.29828e-08	8	Tb927.10.7340
Gad2	3.42409e-10	0.754616	0.67	0.602	6.00585e-06	1	Gad2		Nr4a31	5.53258e-17	0.324248	0.254	0.041	8.64188e-13	8	Nr4a3			Cadm4	1.12975e-18	0.423992	0.848	0.675	2.72856e-14	1	Cadm4			Tb927.1.4540	2.0609e-45	1.01879	0.96	0.705	4.97748e-41	4	Tb927.1.4540
Gjc21	3.47982e-10	0.280579	0.469	0.274	6.1036e-06	1	Gjc2		Unc13a	5.97783e-17	0.40524	0.388	0.088	9.33738e-13	8	Unc13a			Cacng5	3.66444e-30	0.429263	0.446	0.162	8.85036e-26	1	Cacng5			Tb927.1.2390	1.10541e-41	1.00594	0.855	0.471	2.66978e-37	4	Tb927.1.2390
Fgfr3	3.7607e-10	0.406506	0.812	0.726	6.59626e-06	1	Fgfr3		Lrrn21	6.04135e-17	0.446244	0.463	0.12	9.43659e-13	8	Lrrn2			Cacng41	8.19229e-15	0.384023	0.405	0.21	1.9786e-10	1	Cacng4			Tb927.6.4280	2.4958e-38	0.692194	0.63	0.223	6.02785e-34	4	Tb927.6.4280
Olig21	4.3396e-10	0.37242	0.549	0.376	7.61165e-06	1	Olig2		Gas72	8.91936e-17	0.451178	0.507	0.14	1.3932e-12	8	Gas7			Cacng2	9.76821e-11	0.268963	0.461	0.277	2.35922e-06	1	Cacng2			Tb927.5.810	1.89871e-25	0.608834	0.509	0.196	4.58577e-21	4	Tb927.5.810
Klhdc8a	4.38341e-10	0.364236	0.473	0.302	7.6885e-06	1	Klhdc8a		Kbtbd11	9.92698e-17	0.333506	0.328	0.065	1.55059e-12	8	Kbtbd11			Cacnb2	2.34018e-34	0.636518	0.61	0.291	5.65201e-30	1	Cacnb2			Tb927.9.12570	2.87684e-22	0.572564	0.578	0.271	6.94813e-18	4	Tb927.9.12570
Tkt1	4.74607e-10	0.34039	0.871	0.781	8.3246e-06	1	Tkt		Lgi11	1.26901e-16	0.390805	0.388	0.09	1.9822e-12	8	Lgi1			Cacna1g	3.25561e-74	0.973745	0.784	0.323	7.86294e-70	1	Cacna1g			Tb1.NT.27	6.18686e-23	0.553575	0.728	0.411	1.49425e-18	4	Tb1.NT.27
Gm17018	4.80527e-10	0.34889	0.888	0.825	8.42844e-06	1	Gm17018		Khdrbs31	1.56178e-16	0.478789	0.493	0.137	2.4395e-12	8	Khdrbs3			Cacna1c	4.73148e-21	0.466139	0.565	0.311	1.14275e-16	1	Cacna1c			Tb10.v4.0163	2.93323e-27	0.550346	0.347	0.091	7.08434e-23	4	Tb10.v4.0163
Slc6a1	4.81168e-10	0.3397	0.973	0.949	8.43969e-06	1	Slc6a1		Tmem151b	1.57035e-16	0.460217	0.448	0.118	2.45288e-12	8	Tmem151b			C530008M17Rik	2.98688e-14	0.287717	0.539	0.302	7.2139e-10	1	C530008M17Rik			Tb927.11.17810	5.93435e-26	0.548213	0.382	0.113	1.43326e-21	4	Tb927.11.17810
Clic41	5.07207e-10	0.331917	0.728	0.566	8.8964e-06	1	Clic4		Amph1	1.59318e-16	0.473319	0.507	0.146	2.48855e-12	8	Amph			C1qtnf4	1.31431e-11	0.280747	1	0.946	3.17431e-07	1	C1qtnf4			Tb927.8.3530	4.94851e-24	0.485973	0.52	0.203	1.19516e-19	4	Tb927.8.3530
Kcnip1	5.27996e-10	0.253502	0.496	0.301	9.26104e-06	1	Kcnip1		Synj11	1.78821e-16	0.569914	0.657	0.234	2.79319e-12	8	Synj1			Btbd3	5.41534e-55	0.826656	0.948	0.712	1.30791e-50	1	Btbd3			Tb927.1.5100	6.92847e-21	0.46675	0.52	0.22	1.67336e-16	4	Tb927.1.5100
Aktip1	5.39028e-10	0.283275	0.924	0.815	9.45455e-06	1	Aktip		Selenow1	1.83007e-16	0.734806	0.896	0.527	2.85856e-12	8	Selenow			Btbd11	1.69835e-29	0.529507	0.61	0.302	4.10187e-25	1	Btbd11			Tb927.5.1810	4.78232e-20	0.46326	0.422	0.159	1.15503e-15	4	Tb927.5.1810
Nrsn1	5.969e-10	0.271759	0.996	0.974	1.04696e-05	1	Nrsn1		Dusp6	1.83664e-16	0.371288	0.373	0.084	2.86883e-12	8	Dusp6			Bok	5.34844e-63	0.995332	0.937	0.648	1.29176e-58	1	Bok			Tb927.10.14890	2.61113e-23	0.413228	0.393	0.126	6.3064e-19	4	Tb927.10.14890
Nacc21	6.63855e-10	0.377113	0.759	0.666	1.1644e-05	1	Nacc2		Cpt1c	1.94932e-16	0.373322	0.403	0.096	3.04484e-12	8	Cpt1c			Bend6	1.59157e-20	0.424461	0.922	0.761	3.84397e-16	1	Bend6			Tb927.10.2010	1.26872e-29	0.412596	0.387	0.101	3.06421e-25	4	Tb927.10.2010
Kcnk9	7.17604e-10	0.329918	0.411	0.241	1.25868e-05	1	Kcnk9		Pebp11	2.33717e-16	0.827258	0.821	0.431	3.65066e-12	8	Pebp1			Bcl7c	1.26886e-11	0.320426	0.558	0.369	3.06455e-07	1	Bcl7c			Tb927.7.6860	1.62599e-15	0.394212	0.497	0.238	3.9271e-11	4	Tb927.7.6860
Paqr6	7.22592e-10	0.271892	0.335	0.175	1.26743e-05	1	Paqr6		Numbl	2.59866e-16	0.325011	0.254	0.042	4.0591e-12	8	Numbl			Bcl2l2	8.13518e-09	0.27766	0.669	0.521	0.000196481	1	Bcl2l2			Tb927.2.3270	1.96241e-18	0.34526	0.439	0.171	4.73961e-14	4	Tb927.2.3270
Cyp2j9	8.41443e-10	0.304472	0.491	0.301	1.47589e-05	1	Cyp2j9		Ywhaz2	3.29376e-16	0.960507	0.94	0.672	5.14486e-12	8	Ywhaz			Bc1	3.23503e-21	0.42876	0.9	0.749	7.81324e-17	1	Bc1			Tb927.10.12850	1.34171e-17	0.330106	0.37	0.132	3.24049e-13	4	Tb927.10.12850
Paqr8	8.54003e-10	0.31906	0.879	0.779	1.49792e-05	1	Paqr8		Camk1d	3.58058e-16	0.362602	0.358	0.079	5.59286e-12	8	Camk1d			BC037034	1.55398e-08	0.279372	0.613	0.457	0.000375318	1	BC037034			Tb11.v5.0295	3.36958e-16	0.325608	0.347	0.127	8.1382e-12	4	Tb11.v5.0295
Epb41l31	9.23137e-10	0.321206	0.884	0.791	1.61918e-05	1	Epb41l3		Abr1	3.77717e-16	0.622222	0.642	0.234	5.89994e-12	8	Abr			B4galt5	5.93514e-15	0.438538	0.651	0.452	1.43346e-10	1	B4galt5			Tb07.11L3.100	1.92334e-19	0.320343	0.324	0.099	4.64526e-15	4	Tb07.11L3.100
Ndufb7	1.02089e-09	0.285605	0.996	0.987	1.79065e-05	1	Ndufb7		Calm31	4.22271e-16	0.912073	0.91	0.579	6.59588e-12	8	Calm3			B4galnt4	8.24894e-16	0.387655	0.673	0.469	1.99228e-11	1	B4galnt4			Tb11.v5.0627	1.03442e-19	0.311387	0.283	0.078	2.49833e-15	4	Tb11.v5.0627
Slc17a6	1.04446e-09	0.438485	0.638	0.46	1.83198e-05	1	Slc17a6		Tomm34	4.53372e-16	0.386894	0.418	0.104	7.08167e-12	8	Tomm34			B3gat3	1.36396e-18	0.431022	0.955	0.886	3.29424e-14	1	B3gat3			Tb927.11.11975	3.23663e-14	0.307561	0.387	0.163	7.81712e-10	4	Tb927.11.11975
Htr2c	1.10856e-09	0.370766	0.509	0.332	1.94441e-05	1	Htr2c		Cacnb1	5.48965e-16	0.28958	0.299	0.057	8.57483e-12	8	Cacnb1			B3gat2	1.71294e-43	0.468137	0.42	0.114	4.13708e-39	1	B3gat2			Tb927.9.13070	1.75282e-17	0.305168	0.347	0.119	4.23342e-13	4	Tb927.9.13070
Gstk11	1.56286e-09	0.259332	0.487	0.298	2.74125e-05	1	Gstk1		Ap2a21	5.96703e-16	0.547286	0.642	0.229	9.3205e-12	8	Ap2a2			B230334C09Rik1	8.32425e-18	0.414713	0.71	0.476	2.01047e-13	1	B230334C09Rik			Tb11.v5.1035	5.49587e-13	0.302027	0.358	0.152	1.32736e-08	4	Tb11.v5.1035
Slc32a1	1.82865e-09	0.696567	0.558	0.458	3.20745e-05	1	Slc32a1		Snn	6.22103e-16	0.546738	0.537	0.169	9.71725e-12	8	Snn			Avpi1	2.74619e-22	0.494341	0.814	0.607	6.63259e-18	1	Avpi1			Tb927.7.6855	3.00951e-14	0.295958	0.347	0.135	7.26856e-10	4	Tb927.7.6855
Sirt21	1.8389e-09	0.262131	0.933	0.895	3.22543e-05	1	Sirt2		Atp1b13	6.64192e-16	0.763062	1	0.683	1.03747e-11	8	Atp1b1			Auts21	8.78796e-21	0.495996	0.714	0.472	2.12247e-16	1	Auts2			Tb927.8.5470	1.36332e-10	0.2931	0.324	0.146	3.29268e-06	4	Tb927.8.5470
Rnd1	1.92564e-09	0.259277	0.384	0.217	3.37757e-05	1	Rnd1		Dynll11	6.90185e-16	0.545582	0.701	0.267	1.07807e-11	8	Dynll1			AU040320	2.71377e-08	0.307547	0.654	0.511	0.000655429	1	AU040320			Tb927.1.3830	7.14719e-15	0.288441	0.289	0.099	1.72619e-10	4	Tb927.1.3830
Tspyl4	3.04969e-09	0.255825	0.991	0.971	5.34915e-05	1	Tspyl4		Napb2	7.20285e-16	0.643979	0.687	0.27	1.12508e-11	8	Napb			Atxn7l3	1.13971e-13	0.355919	0.896	0.737	2.75262e-09	1	Atxn7l3			Tb927.7.7530	2.0792e-13	0.283809	0.37	0.154	5.02168e-09	4	Tb927.7.7530
Vps28	3.26482e-09	0.253428	0.964	0.933	5.72649e-05	1	Vps28		Vamp22	7.88818e-16	0.69354	0.955	0.567	1.23213e-11	8	Vamp2			Atxn1	2.73574e-35	0.643479	0.822	0.525	6.60737e-31	1	Atxn1			Tb927.8.6760	1.63306e-19	0.282714	0.301	0.086	3.94418e-15	4	Tb927.8.6760
Epas1	3.37938e-09	0.340423	0.826	0.773	5.92743e-05	1	Epas1		Snap251	1.233e-15	0.868112	0.955	0.678	1.92595e-11	8	Snap25			Atpaf1	3.99955e-18	0.464483	0.799	0.605	9.65972e-14	1	Atpaf1			Tb927.5.1610	3.60573e-08	0.277363	0.266	0.125	0.000870855	4	Tb927.5.1610
Cacna2d2	4.85155e-09	0.274416	0.388	0.223	8.50961e-05	1	Cacna2d2		Galnt17	1.49269e-15	0.350296	0.299	0.059	2.33159e-11	8	Galnt17			Atp9a	6.70143e-12	0.290795	0.981	0.946	1.61853e-07	1	Atp9a			Tb927.8.6730	5.87179e-11	0.277022	0.301	0.127	1.41816e-06	4	Tb927.8.6730
Plekhb2	5.38813e-09	0.278425	0.911	0.917	9.45077e-05	1	Plekhb2		Ly6h2	1.60042e-15	0.559679	0.716	0.278	2.49986e-11	8	Ly6h			Atp6v0a1	3.14655e-15	0.328374	0.955	0.903	7.59956e-11	1	Atp6v0a1			Tb927.10.4570	1.8005e-16	0.272742	0.37	0.135	4.34856e-12	4	Tb927.10.4570
Bola2	6.47761e-09	0.25534	0.982	0.967	0.000113617	1	Bola2		Ywhag1	2.21127e-15	0.774217	0.91	0.547	3.454e-11	8	Ywhag			Atp6ap2	4.40558e-58	0.779593	1	0.989	1.06404e-53	1	Atp6ap2			Tb927.10.3930	1.36252e-11	0.254217	0.335	0.142	3.29077e-07	4	Tb927.10.3930
Pigyl1	6.88513e-09	0.302274	0.808	0.743	0.000120765	1	Pigyl		Grik5	2.40648e-15	0.396189	0.403	0.102	3.75892e-11	8	Grik5			Atp5o.1	3.77952e-19	0.264362	1	0.999	9.12828e-15	1	Atp5o.1			Tb927.10.11390	1.16498e-14	0.253201	0.341	0.126	2.81365e-10	4	Tb927.10.11390
Gaa	7.349e-09	0.256804	0.991	0.965	0.000128901	1	Gaa		Cadm3	2.57399e-15	0.555573	0.567	0.194	4.02058e-11	8	Cadm3			Atp5g3	3.18982e-19	0.280132	1	1	7.70406e-15	1	Atp5g3
Cbln1	7.36097e-09	0.28406	0.295	0.152	0.000129111	1	Cbln1		Grm5	2.60018e-15	0.286135	0.269	0.049	4.06148e-11	8	Grm5			Atp5b	1.15501e-44	0.365144	1	1	2.78959e-40	1	Atp5b
Rwdd2a	8.6931e-09	0.285089	0.518	0.338	0.000152477	1	Rwdd2a		Rab6b2	2.7226e-15	0.685034	0.851	0.455	4.25269e-11	8	Rab6b			Atp2b2	2.67156e-12	0.277921	0.981	0.934	6.45236e-08	1	Atp2b2
Anapc13	9.85978e-09	0.254517	0.951	0.917	0.000172941	1	Anapc13		Pycr2	3.4311e-15	0.258278	0.254	0.045	5.35937e-11	8	Pycr2			Atp2b11	1.68717e-11	0.265566	0.981	0.94	4.07485e-07	1	Atp2b1
Gpld1	1.10306e-08	0.298826	0.473	0.301	0.000193476	1	Gpld1		Ube2ql1	3.71818e-15	0.439059	0.448	0.124	5.8078e-11	8	Ube2ql1			Atp2a2	2.80777e-88	0.943967	1	0.997	6.78133e-84	1	Atp2a2
Bcan	1.48198e-08	0.306292	0.946	0.923	0.000259939	1	Bcan		Ppp2r1a	3.86463e-15	0.52345	0.776	0.319	6.03655e-11	8	Ppp2r1a			Atp1b2	1.17995e-20	0.352097	0.993	0.97	2.84982e-16	1	Atp1b2
Bcat1	1.48433e-08	0.362777	0.714	0.607	0.000260352	1	Bcat1		Slc7a4	5.06419e-15	0.317404	0.269	0.05	7.91027e-11	8	Slc7a4			Atp1b1	3.29061e-22	0.330087	1	1	7.94747e-18	1	Atp1b1
Lmo1	1.54201e-08	0.318443	0.473	0.303	0.000270468	1	Lmo1		Tsc22d11	9.04968e-15	0.589903	0.657	0.255	1.41356e-10	8	Tsc22d1			Atp1a3	4.10296e-42	0.535173	1	0.973	9.90946e-38	1	Atp1a3
Slc25a5	1.87325e-08	0.267108	1	0.995	0.000328567	1	Slc25a5		Gprin1	9.20825e-15	0.306444	0.284	0.056	1.43833e-10	8	Gprin1			Atp1a2	1.28367e-19	0.291475	1	0.997	3.10032e-15	1	Atp1a2
Rida1	2.61669e-08	0.292061	0.817	0.734	0.000458967	1	Rida		Ociad2	1.06082e-14	0.401299	0.448	0.125	1.657e-10	8	Ociad2			Asic2	3.7608e-15	0.363237	0.736	0.517	9.08309e-11	1	Asic2
Trp53inp21	2.86964e-08	0.252457	0.911	0.798	0.000503334	1	Trp53inp2		Dlgap41	1.2555e-14	0.463007	0.627	0.223	1.96108e-10	8	Dlgap4			Asap2	2.76382e-15	0.375835	0.461	0.253	6.67518e-11	1	Asap2
Cygb	3.08867e-08	0.355377	0.638	0.508	0.000541752	1	Cygb		Arpc3	1.6267e-14	0.61223	0.552	0.196	2.54091e-10	8	Arpc3			Arsa	5.5962e-08	0.258206	0.428	0.281	0.00135159	1	Arsa
Faim2	4.77646e-08	0.251616	0.978	0.97	0.000837791	1	Faim2		Dlgap12	1.74928e-14	0.47798	0.597	0.209	2.73237e-10	8	Dlgap1			Arl4c	9.57955e-14	0.373911	0.658	0.445	2.31365e-09	1	Arl4c
Gabrg1	4.87986e-08	0.267011	0.397	0.245	0.000855928	1	Gabrg1		Chst1	1.79303e-14	0.388568	0.478	0.139	2.80072e-10	8	Chst1			Arl3	2.10968e-12	0.300688	0.978	0.919	5.09529e-08	1	Arl3
Gm2000	5.59072e-08	0.287812	0.853	0.828	0.000980612	1	Gm2000		Foxg11	1.82552e-14	0.288075	0.284	0.057	2.85146e-10	8	Foxg1			Arid5b	4.30751e-13	0.328705	0.55	0.342	1.04035e-08	1	Arid5b
Adssl11	5.89607e-08	0.256717	0.513	0.338	0.00103417	1	Adssl1		Fgf13	2.01338e-14	0.373478	0.343	0.08	3.14489e-10	8	Fgf13			Arhgap44	7.49306e-30	0.616409	0.885	0.702	1.80972e-25	1	Arhgap44
Itpkb	7.52967e-08	0.256389	0.353	0.204	0.0013207	1	Itpkb		Atp6v1g22	2.29829e-14	0.581816	0.716	0.294	3.58992e-10	8	Atp6v1g2			Arhgap24	9.06458e-19	0.32255	0.349	0.143	2.18928e-14	1	Arhgap24
Idh3b	1.05862e-07	0.271706	0.991	0.981	0.00185682	1	Idh3b		Plcb1	2.35421e-14	0.294073	0.299	0.062	3.67727e-10	8	Plcb1			Arhgap12	3.01004e-09	0.259133	0.546	0.375	7.26986e-05	1	Arhgap12
Cops6	1.36116e-07	0.252504	0.933	0.913	0.00238748	1	Cops6		Ppp2ca	2.4383e-14	0.464919	0.746	0.296	3.80863e-10	8	Ppp2ca			App	7.82221e-34	0.370108	1	1	1.88922e-29	1	App
Sccpdh1	1.44688e-07	0.266112	0.821	0.73	0.00253783	1	Sccpdh		Arhgef17	3.10978e-14	0.431049	0.448	0.131	4.85748e-10	8	Arhgef17			Aplp2	2.71824e-47	0.600506	0.996	0.994	6.56509e-43	1	Aplp2
Dnajc27	1.68516e-07	0.345569	0.719	0.656	0.00295577	1	Dnajc27		Rtn32	3.21525e-14	0.615575	0.866	0.483	5.02222e-10	8	Rtn3			Apbb2	4.11542e-14	0.370539	0.617	0.413	9.93955e-10	1	Apbb2
Klhl13	1.69373e-07	0.267391	0.464	0.305	0.0029708	1	Klhl13		Rab6a1	3.24483e-14	0.611912	0.687	0.302	5.06843e-10	8	Rab6a			Apba1	2.63586e-27	0.534363	0.829	0.558	6.36613e-23	1	Apba1
Fnbp11	2.05577e-07	0.262469	0.696	0.56	0.00360582	1	Fnbp1		Cyfip21	4.78336e-14	0.668783	0.642	0.262	7.47161e-10	8	Cyfip2			Ap2b1	2.72238e-08	0.257744	0.777	0.679	0.00065751	1	Ap2b1
Mdk	2.40187e-07	0.26363	0.616	0.46	0.00421289	1	Mdk		Prickle2	4.8683e-14	0.374046	0.358	0.089	7.60429e-10	8	Prickle2			Ap2a2	1.35952e-22	0.484962	0.952	0.873	3.28351e-18	1	Ap2a2
Tril	3.10849e-07	0.32018	0.571	0.436	0.00545228	1	Tril		Galnt18	5.26464e-14	0.29902	0.254	0.048	8.22337e-10	8	Galnt18			Ap2a1	5.53448e-24	0.440729	0.944	0.863	1.33669e-19	1	Ap2a1
Dusp261	3.18412e-07	0.273185	0.83	0.756	0.00558495	1	Dusp26		Ip6k1	6.01104e-14	0.404106	0.493	0.152	9.38925e-10	8	Ip6k1			Ap1b1	1.06599e-16	0.369937	0.922	0.869	2.57458e-12	1	Ap1b1
Dzip1	3.84377e-07	0.261867	0.491	0.337	0.00674197	1	Dzip1		Mink1	6.61809e-14	0.349566	0.388	0.102	1.03375e-09	8	Mink1			Anks1b1	4.80939e-40	0.689426	0.974	0.892	1.16156e-35	1	Anks1b
Kif5b1	4.0214e-07	0.275113	0.942	0.862	0.00705353	1	Kif5b		Rab2a	9.39256e-14	0.463371	0.657	0.254	1.46712e-09	8	Rab2a			Ankrd40	4.52401e-12	0.290045	0.903	0.784	1.09264e-07	1	Ankrd40
Psmb10	5.90077e-07	0.26819	0.786	0.737	0.01035	1	Psmb10		Prrt11	9.69189e-14	0.385773	0.478	0.146	1.51387e-09	8	Prrt1			Ankrd13d	1.64003e-08	0.265677	0.632	0.47	0.0003961	1	Ankrd13d
Eml2	6.0569e-07	0.284699	0.652	0.553	0.0106238	1	Eml2		Rtn4r	1.40215e-13	0.286135	0.254	0.049	2.19017e-09	8	Rtn4r			Ank1	9.5188e-21	0.396049	0.535	0.273	2.29898e-16	1	Ank1
Nat8l	7.43937e-07	0.255125	0.942	0.898	0.0130487	1	Nat8l		Sh3gl2	1.62866e-13	0.547754	0.642	0.25	2.54396e-09	8	Sh3gl2			Amotl1	3.83146e-133	1.56584	0.948	0.374	9.25374e-129	1	Amotl1
Tmcc21	7.75684e-07	0.264596	0.835	0.789	0.0136055	1	Tmcc2		Pld31	1.66448e-13	0.555536	0.701	0.304	2.59992e-09	8	Pld3			Aldoc	3.41344e-65	0.63327	1	0.995	8.24415e-61	1	Aldoc
Timp4	7.78225e-07	0.282713	0.679	0.564	0.0136501	1	Timp4		Grin2b1	1.99186e-13	0.418545	0.373	0.099	3.11128e-09	8	Grin2b			Aldh1a1	3.43432e-21	0.479301	0.822	0.638	8.29458e-17	1	Aldh1a1
Fam213b	7.92418e-07	0.262986	0.888	0.844	0.013899	1	Fam213b		Cttn	2.12554e-13	0.335362	0.299	0.067	3.3201e-09	8	Cttn			Akap12	6.04136e-31	0.467696	0.558	0.24	1.45911e-26	1	Akap12
Slc25a18	7.96244e-07	0.320547	0.723	0.647	0.0139661	1	Slc25a18		Actr2	2.76321e-13	0.448012	0.672	0.26	4.31613e-09	8	Actr2			AI5934421	7.96085e-22	0.481759	0.914	0.73	1.9227e-17	1	AI593442
Dbndd21	9.92943e-07	0.29822	0.638	0.52	0.0174162	1	Dbndd2		Rapgefl1	2.91043e-13	0.297437	0.284	0.061	4.54609e-09	8	Rapgefl1			Agtpbp1	1.40418e-16	0.430362	0.866	0.736	3.39137e-12	1	Agtpbp1
Vwa1	1.18677e-06	0.274466	0.433	0.295	0.0208159	1	Vwa1		Dlg3	3.05758e-13	0.354605	0.358	0.092	4.77593e-09	8	Dlg3			Agt	3.94747e-52	0.819774	0.948	0.548	9.53394e-48	1	Agt
Phyh	1.31837e-06	0.250856	0.893	0.852	0.0231242	1	Phyh		Pde1a	3.31189e-13	0.303435	0.269	0.056	5.17317e-09	8	Pde1a			Agpat5	1.51363e-07	0.300362	0.658	0.535	0.00365573	1	Agpat5
Inafm1	1.44825e-06	0.295949	0.629	0.52	0.0254023	1	Inafm1		Atp1a32	3.34389e-13	0.643373	1	0.708	5.22316e-09	8	Atp1a3			Agfg1	4.2105e-27	0.586124	0.788	0.563	1.01692e-22	1	Agfg1
Dnm3	1.72686e-06	0.267286	0.781	0.742	0.0302892	1	Dnm3		Ripor1	3.34921e-13	0.252268	0.269	0.055	5.23147e-09	8	Ripor1			Aes	2.13901e-20	0.330369	1	0.99	5.16614e-16	1	Aes
Glrx5	1.91015e-06	0.266176	0.857	0.833	0.033504	1	Glrx5		Atp6v0e2	3.49333e-13	0.546573	0.687	0.295	5.45657e-09	8	Atp6v0e2			Adra1b	9.56075e-55	0.691822	0.546	0.168	2.30911e-50	1	Adra1b
2900052N01Rik	2.00782e-06	0.314735	0.647	0.54	0.0352171	1	2900052N01Rik		Sphkap	3.74239e-13	0.355994	0.313	0.074	5.84561e-09	8	Sphkap			Adk	1.09948e-13	0.380057	0.781	0.65	2.65547e-09	1	Adk
Hs6st2	2.15297e-06	0.288636	0.478	0.344	0.0377632	1	Hs6st2		Nptn1	4.67812e-13	0.551539	0.806	0.385	7.30722e-09	8	Nptn			Adgrb1	1.44032e-22	0.516297	0.959	0.85	3.47866e-18	1	Adgrb1
Pgm2	3.12996e-06	0.314357	0.71	0.604	0.0548994	1	Pgm2		Plxna1	5.94286e-13	0.280827	0.254	0.052	9.28274e-09	8	Plxna1			Adgra1	8.01143e-54	0.889867	0.81	0.451	1.93492e-49	1	Adgra1
Ly6c11	3.93941e-06	0.372539	0.777	0.737	0.0690972	1	Ly6c1		Atp6v1b22	7.07748e-13	0.605168	0.821	0.412	1.1055e-08	8	Atp6v1b2			Adcy8	1.37316e-25	0.408115	0.416	0.163	3.31646e-21	1	Adcy8
Psd2	5.58055e-06	0.279441	0.491	0.374	0.0978828	1	Psd2		Kcnq21	8.25954e-13	0.547477	0.537	0.2	1.29014e-08	8	Kcnq2			Adarb2	5.73554e-23	0.394503	0.398	0.16	1.38525e-18	1	Adarb2
Zcchc241	6.36568e-06	0.257973	0.705	0.596	0.111654	1	Zcchc24		Galnt161	8.39627e-13	0.417344	0.403	0.118	1.3115e-08	8	Galnt16			Adarb1	7.76466e-135	1.74162	0.989	0.75	1.87532e-130	1	Adarb1
Csdc2	6.8168e-06	0.254519	0.79	0.699	0.119567	1	Csdc2		Ube2e2	9.49821e-13	0.32788	0.358	0.094	1.48362e-08	8	Ube2e2			Acyp2	4.16839e-08	0.304513	0.643	0.518	0.00100675	1	Acyp2
Cfl21	9.25373e-06	0.267263	0.781	0.784	0.16231	1	Cfl2		Rasal11	9.88697e-13	0.310592	0.254	0.052	1.54434e-08	8	Rasal1			Actr2	3.6035e-10	0.264728	0.933	0.933	8.70318e-06	1	Actr2
Diras1	1.10981e-05	0.252364	0.594	0.486	0.19466	1	Diras1		Egr12	1.04995e-12	0.421638	0.478	0.156	1.64002e-08	8	Egr1			Acsl6	7.51807e-09	0.267704	0.914	0.827	0.000181576	1	Acsl6
Kcnc4	1.11835e-05	0.263259	0.607	0.508	0.196158	1	Kcnc4		Hivep2	1.18647e-12	0.391921	0.373	0.104	1.85327e-08	8	Hivep2			Acsl4	3.32576e-27	0.581929	0.762	0.512	8.03237e-23	1	Acsl4
Ntan1	1.25166e-05	0.266169	0.737	0.688	0.21954	1	Ntan1		B3gat1	1.44613e-12	0.297601	0.343	0.088	2.25885e-08	8	B3gat1			Acsl3	3.80204e-18	0.437138	0.929	0.829	9.1827e-14	1	Acsl3
Chpt1	1.87539e-05	0.255675	0.607	0.516	0.328943	1	Chpt1		Arhgef91	1.51697e-12	0.387146	0.448	0.141	2.36951e-08	8	Arhgef9			Acot7	3.35665e-53	0.720955	1	0.962	8.10698e-49	1	Acot7
Sdc4	3.68144e-05	0.256766	0.652	0.561	0.645724	1	Sdc4		Arpc5	1.67426e-12	0.45177	0.478	0.159	2.6152e-08	8	Arpc5			Abhd8	6.95396e-32	0.518066	0.985	0.941	1.67952e-27	1	Abhd8
Cib2	4.13999e-05	0.274514	0.571	0.495	0.726153	1	Cib2		Rasgrf11	2.46105e-12	0.502967	0.582	0.231	3.84417e-08	8	Rasgrf1			Abhd17a	1.05921e-13	0.328514	0.963	0.879	2.5582e-09	1	Abhd17a
Slc2a11	4.3084e-05	0.274024	0.795	0.736	0.755693	1	Slc2a1		Thy12	2.92368e-12	0.633869	0.881	0.518	4.56679e-08	8	Thy1			Abhd12b	5.10785e-102	0.522821	0.301	0.017	1.23365e-97	1	Abhd12b
Tm2d3	9.21343e-05	0.287505	0.647	0.632	1	1	Tm2d3		Serinc11	3.14438e-12	0.531786	0.836	0.438	4.91152e-08	8	Serinc1			Abcd3	1.88258e-07	0.264616	0.714	0.614	0.00454681	1	Abcd3
Nap1l3	9.42165e-05	0.257059	0.518	0.437	1	1	Nap1l3		Sez6l	3.21232e-12	0.410875	0.448	0.144	5.01764e-08	8	Sez6l			Abca2	7.44822e-11	0.287032	0.974	0.933	1.79889e-06	1	Abca2
Ccdc184	0.000109339	0.256942	0.478	0.385	1	1	Ccdc184		Map7	3.36962e-12	0.300233	0.313	0.078	5.26335e-08	8	Map7			Abat1	2.39258e-12	0.291781	0.97	0.914	5.77857e-08	1	Abat
Emc9	0.000126225	0.277942	0.527	0.443	1	1	Emc9		Crmp1	3.41327e-12	0.350015	0.373	0.105	5.33153e-08	8	Crmp1			Aatk	3.66534e-32	0.535969	0.963	0.841	8.85252e-28	1	Aatk
Lgmn1	0.000134256	0.250012	0.862	0.837	1	1	Lgmn		Sowaha1	3.57768e-12	0.291086	0.254	0.054	5.58833e-08	8	Sowaha			Aars	3.56781e-10	0.268087	0.9	0.837	8.61697e-06	1	Aars
Tac2	0.00113145	0.416108	0.304	0.219	1	1	Tac2		Ap2s1	3.71367e-12	0.530765	0.657	0.272	5.80075e-08	8	Ap2s1			Aar2	6.29577e-10	0.326836	0.669	0.52	1.52055e-05	1	Aar2
Ly6a1	0.00115963	0.252247	0.656	0.594	1	1	Ly6a		Capza2	3.87946e-12	0.427194	0.672	0.272	6.05972e-08	8	Capza2			A2m	1.07888e-17	0.377686	0.74	0.485	2.6057e-13	1	A2m
Abhd12b	2.91411e-254	1.12028	0.623	0.028	5.11134e-250	2	Abhd12b		Basp12	4.31463e-12	0.632243	0.806	0.439	6.73946e-08	8	Basp1			9330182L06Rik	1.74858e-09	0.252631	0.428	0.262	4.22318e-05	1	9330182L06Rik
Tnnt1	2.72741e-221	2.62749	0.977	0.178	4.78387e-217	2	Tnnt1		Iqsec2	4.76148e-12	0.274975	0.284	0.066	7.43743e-08	8	Iqsec2			6430548M08Rik	2.54971e-46	0.760451	0.933	0.76	6.15805e-42	1	6430548M08Rik
Synpo2	1.07559e-199	1.65177	0.93	0.147	1.88659e-195	2	Synpo2		2900097C17Rik2	5.13163e-12	0.653994	0.896	0.637	8.0156e-08	8	2900097C17Rik			5730409E04Rik	8.82436e-15	0.416494	0.703	0.523	2.13126e-10	1	5730409E04Rik
Plekhg1	4.60817e-199	1.87433	0.935	0.158	8.08273e-195	2	Plekhg1		Pfn21	6.37782e-12	0.587664	0.642	0.281	9.96215e-08	8	Pfn2			4933431E20Rik	5.38836e-07	0.264667	0.647	0.517	0.013014	1	4933431E20Rik
Shox2	2.70118e-197	1.33847	0.8	0.091	4.73787e-193	2	Shox2		Nrn1	6.43516e-12	0.379951	0.418	0.128	1.00517e-07	8	Nrn1			4921524J17Rik	8.20816e-30	0.49364	0.565	0.264	1.98244e-25	1	4921524J17Rik
Eps8l2	8.42566e-194	1.46285	0.823	0.109	1.47786e-189	2	Eps8l2		Dpp6	7.82948e-12	0.393684	0.448	0.145	1.22296e-07	8	Dpp6			2900097C17Rik	8.97216e-16	0.253864	1	0.998	2.16695e-11	1	2900097C17Rik
Rab37	7.65732e-185	1.60588	0.884	0.147	1.34309e-180	2	Rab37		Atp6v1e11	8.63883e-12	0.507364	0.746	0.359	1.34938e-07	8	Atp6v1e1			2900011O08Rik	5.38831e-52	0.68926	1	0.928	1.30138e-47	1	2900011O08Rik
Atp2a1	7.66027e-185	0.66184	0.502	0.026	1.34361e-180	2	Atp2a1		Arpc2	8.93325e-12	0.402565	0.552	0.206	1.39537e-07	8	Arpc2			2310022B05Rik	6.07458e-09	0.337457	0.677	0.54	0.000146713	1	2310022B05Rik
Patj	1.0673e-175	1.66285	0.953	0.199	1.87204e-171	2	Patj		Pja21	1.0215e-11	0.577463	0.627	0.279	1.59559e-07	8	Pja2			1810041L15Rik	6.05925e-96	1.06024	0.81	0.255	1.46343e-91	1	1810041L15Rik
Rgs16	2.13598e-157	1.44543	0.893	0.18	3.74652e-153	2	Rgs16		Sap18	1.05502e-11	0.270269	0.254	0.056	1.64793e-07	8	Sap18			1700019D03Rik	3.17662e-17	0.348336	0.383	0.177	7.67217e-13	1	1700019D03Rik
Lef1	1.0995e-151	1.09627	0.767	0.115	1.92853e-147	2	Lef1		2003-09-01	1.18393e-11	0.530789	0.552	0.22	1.8493e-07	8	2003-09-01			1500009L16Rik	3.63985e-08	0.259107	0.517	0.361	0.000879097	1	1500009L16Rik
Amotl1	2.47126e-148	1.55192	0.958	0.248	4.33459e-144	2	Amotl1		Tmem167b	1.41381e-11	0.269025	0.284	0.068	2.20837e-07	8	Tmem167b			1500009C09Rik	1.65804e-08	0.290392	0.71	0.577	0.00040045	1	1500009C09Rik
Prkcd	8.56855e-148	3.51697	1	0.465	1.50292e-143	2	Prkcd		Mapk8	1.42527e-11	0.262774	0.269	0.062	2.22628e-07	8	Mapk8			Zranb2	1.5986e-08	0.315813	0.876	0.796	0.000386094	2	Zranb2
Fam19a4	2.18198e-145	0.719438	0.521	0.044	3.82719e-141	2	Fam19a4		Psmb5	1.43885e-11	0.413891	0.627	0.255	2.24749e-07	8	Psmb5			Znrf1	2.77208e-08	0.263126	0.871	0.729	0.000669512	2	Znrf1
Rasd1	3.14752e-141	1.34256	0.786	0.145	5.52074e-137	2	Rasd1		Opcml	1.45231e-11	0.402613	0.358	0.103	2.26851e-07	8	Opcml			Znhit3	2.87346e-09	0.317249	0.742	0.559	6.93998e-05	2	Znhit3
Ramp3	7.13248e-139	2.18781	1	0.402	1.25104e-134	2	Ramp3		Syne1	1.52799e-11	0.398483	0.284	0.07	2.38671e-07	8	Syne1			Zmynd11	1.13212e-14	0.369038	0.902	0.78	2.73428e-10	2	Zmynd11
Tcf7l2	3.48046e-137	1.75038	0.967	0.274	6.10472e-133	2	Tcf7l2		Tnfrsf21	1.57849e-11	0.25569	0.284	0.068	2.4656e-07	8	Tnfrsf21			Zmym2	2.86022e-09	0.288641	0.727	0.523	6.90801e-05	2	Zmym2
Rora	2.1308e-134	2.05989	1	0.487	3.73742e-130	2	Rora		Elmod1	1.68422e-11	0.356843	0.418	0.132	2.63075e-07	8	Elmod1			Zmiz2	6.33846e-23	0.515654	0.985	0.901	1.53086e-18	2	Zmiz2
Ntng1	7.71095e-133	1.95364	0.986	0.368	1.3525e-128	2	Ntng1		Tmem151a	1.78291e-11	0.503595	0.552	0.215	2.7849e-07	8	Tmem151a			Zmat3	3.7245e-10	0.313906	0.799	0.575	8.99541e-06	2	Zmat3
Vav3	1.26627e-132	1.05336	0.767	0.135	2.22103e-128	2	Vav3		Erc2	1.83024e-11	0.253395	0.254	0.056	2.85884e-07	8	Erc2			Zmat2	2.34993e-10	0.293335	0.964	0.919	5.67555e-06	2	Zmat2
Adarb1	1.07293e-128	2.21235	1	0.727	1.88192e-124	2	Adarb1		Uchl12	2.11178e-11	0.719435	0.896	0.617	3.2986e-07	8	Uchl1			Zfyve281	9.32145e-10	0.276757	0.541	0.335	2.25132e-05	2	Zfyve28
Zic1	1.41396e-128	1.4171	0.926	0.235	2.48008e-124	2	Zic1		Adora1	2.15597e-11	0.362962	0.448	0.148	3.36762e-07	8	Adora1			Zfyve27	6.83711e-10	0.298167	0.634	0.416	1.6513e-05	2	Zfyve27
Plcb4	5.7509e-126	1.86172	0.995	0.499	1.00871e-121	2	Plcb4		Med10	2.38919e-11	0.279453	0.269	0.063	3.73191e-07	8	Med10			Zfr2	6.64546e-12	0.320429	0.541	0.308	1.60501e-07	2	Zfr2
Pcp4	1.87408e-125	2.68547	1	0.996	3.28714e-121	2	Pcp4		Cnrip11	2.66624e-11	0.26128	0.269	0.063	4.16466e-07	8	Cnrip1			Zfp942	5.29745e-14	0.275372	0.366	0.156	1.27944e-09	2	Zfp942
Smpx	3.11409e-125	0.486842	0.326	0.015	5.46212e-121	2	Smpx		Wasl	3.13555e-11	0.353884	0.343	0.098	4.89773e-07	8	Wasl			Zfp703	7.97662e-15	0.34205	0.608	0.341	1.92651e-10	2	Zfp703
Ptpn4	3.12701e-120	1.78368	0.991	0.572	5.48477e-116	2	Ptpn4		Atp2c1	3.77892e-11	0.303272	0.343	0.096	5.90268e-07	8	Atp2c1			Zfp672	4.25352e-10	0.257767	0.572	0.341	1.02731e-05	2	Zfp672
Ptpn3	3.00833e-119	1.74356	0.953	0.393	5.27662e-115	2	Ptpn3		Hpcal41	4.51862e-11	0.424657	0.537	0.202	7.05808e-07	8	Hpcal4			Zfp651	2.59944e-10	0.30058	0.691	0.473	6.27817e-06	2	Zfp651
Slitrk6	6.2261e-119	0.712837	0.544	0.063	1.09206e-114	2	Slitrk6		Ap3s1	4.54844e-11	0.257923	0.269	0.064	7.10467e-07	8	Ap3s1			Zfp612	7.05852e-09	0.277352	0.515	0.321	0.000170477	2	Zfp612
Nsmf	3.22569e-115	1.79209	1	0.954	5.65786e-111	2	Nsmf		Sbf1	5.00805e-11	0.311483	0.373	0.111	7.82257e-07	8	Sbf1			Zfp428	2.35833e-11	0.34097	0.768	0.567	5.69584e-07	2	Zfp428
Grm1	2.50204e-113	1.32542	0.893	0.278	4.38858e-109	2	Grm1		Pfkl	5.03705e-11	0.420485	0.448	0.156	7.86788e-07	8	Pfkl			Zfp385b	2.7781e-16	0.315524	0.428	0.184	6.70967e-12	2	Zfp385b
Pdp1	1.84583e-112	1.89174	0.986	0.739	3.23758e-108	2	Pdp1		Ube2g2	5.12554e-11	0.278111	0.284	0.07	8.00609e-07	8	Ube2g2			Zfp3651	2.32315e-49	0.843638	0.99	0.873	5.61087e-45	2	Zfp365
Gjc1	4.77847e-111	0.735284	0.54	0.07	8.38143e-107	2	Gjc1		Cap2	6.12113e-11	0.29825	0.343	0.097	9.5612e-07	8	Cap2			Zfp322a	2.11014e-10	0.261893	0.397	0.202	5.09641e-06	2	Zfp322a
Kcnc2	8.79787e-109	1.52972	0.995	0.577	1.54315e-104	2	Kcnc2		Cpe2	6.4935e-11	0.624396	0.97	0.877	1.01428e-06	8	Cpe			Zfp260	9.7224e-23	0.521669	0.747	0.444	2.34815e-18	2	Zfp260
Pcp4l1	3.77497e-105	1.64535	0.995	0.802	6.62129e-101	2	Pcp4l1		Asphd2	7.88503e-11	0.268545	0.299	0.077	1.23164e-06	8	Asphd2			Zfp251	2.1269e-09	0.252437	0.536	0.325	5.1369e-05	2	Zfp251
Ccdc136	7.49802e-105	1.52384	0.995	0.695	1.31515e-100	2	Ccdc136		Tpm1	8.16522e-11	0.359938	0.433	0.145	1.27541e-06	8	Tpm1			Zfp131	3.83383e-09	0.25103	0.515	0.309	9.25946e-05	2	Zfp131
Atp2a2	7.22042e-104	1.2047	1	0.998	1.26646e-99	2	Atp2a2		Arpc4	9.04051e-11	0.490673	0.567	0.245	1.41213e-06	8	Arpc4			Zfand5	9.68491e-12	0.334455	0.948	0.904	2.3391e-07	2	Zfand5
Cplx1	1.94272e-103	1.49259	1	0.986	3.40754e-99	2	Cplx1		Clstn2	9.44786e-11	0.303536	0.299	0.079	1.47576e-06	8	Clstn2			Zer1	7.14036e-09	0.27465	0.923	0.805	0.000172454	2	Zer1
Plekhd1	2.40672e-102	0.63608	0.47	0.055	4.22139e-98	2	Plekhd1		Abhd12	1.02723e-10	0.511556	0.657	0.299	1.60454e-06	8	Abhd12			Zdhhc8	2.28156e-12	0.367742	0.804	0.596	5.51042e-08	2	Zdhhc8
Rgs4	3.23647e-101	1.51268	1	0.862	5.67676e-97	2	Rgs4		Abi2	1.05439e-10	0.345619	0.343	0.101	1.64696e-06	8	Abi2			Zdhhc23	2.59957e-14	0.284188	0.387	0.167	6.27849e-10	2	Zdhhc23
Elmo1	4.41342e-101	1.47369	0.991	0.757	7.74115e-97	2	Elmo1		Inf2	1.17107e-10	0.397257	0.343	0.103	1.82921e-06	8	Inf2			Zdhhc13	1.47187e-09	0.251059	0.314	0.15	3.55486e-05	2	Zdhhc13
Cfap221	2.73206e-100	0.522525	0.377	0.033	4.79203e-96	2	Cfap221		Celsr2	1.21419e-10	0.277742	0.284	0.072	1.89656e-06	8	Celsr2			Zcrb1	1.37177e-13	0.360241	0.969	0.914	3.31311e-09	2	Zcrb1
Hcn4	1.10132e-98	0.725998	0.53	0.078	1.93172e-94	2	Hcn4		Asph	1.36815e-10	0.348796	0.254	0.061	2.13705e-06	8	Asph			Zc3h8	1.50675e-15	0.28133	0.392	0.164	3.63909e-11	2	Zc3h8
Bok	6.65509e-98	1.39909	0.986	0.623	1.1673e-93	2	Bok		Baiap21	1.40109e-10	0.407989	0.328	0.095	2.1885e-06	8	Baiap2			Zc3h18	6.62649e-09	0.258664	0.51	0.312	0.000160043	2	Zc3h18
Grm4	1.72572e-97	0.970908	0.781	0.197	3.02692e-93	2	Grm4		Atp8a1	1.60318e-10	0.328093	0.403	0.13	2.50416e-06	8	Atp8a1			Zc2hc1a	2.77574e-11	0.333148	0.68	0.446	6.70396e-07	2	Zc2hc1a
Trnp1	2.904e-97	1.28488	1	0.938	5.09362e-93	2	Trnp1		Sprn1	1.65476e-10	0.298401	0.299	0.08	2.58474e-06	8	Sprn			Zbtb7a	1.09071e-13	0.3885	0.706	0.458	2.63429e-09	2	Zbtb7a
Opn3	9.816e-97	0.844479	0.586	0.102	1.72173e-92	2	Opn3		Cdk14	1.84441e-10	0.376878	0.418	0.141	2.88097e-06	8	Cdk14			Zbtb38	1.6254e-08	0.253182	0.665	0.458	0.000392566	2	Zbtb38
Nrip3	2.49487e-96	1.44239	0.972	0.579	4.37601e-92	2	Nrip3		Myl12b	1.99964e-10	0.515135	0.687	0.34	3.12344e-06	8	Myl12b			Zbtb22	4.7889e-08	0.273433	0.464	0.289	0.00115661	2	Zbtb22
Gabra4	5.45595e-96	1.45275	0.972	0.571	9.56974e-92	2	Gabra4		Rbfox31	2.10824e-10	0.323232	0.373	0.116	3.29307e-06	8	Rbfox3			Zbtb18	1.48333e-21	0.484964	0.948	0.747	3.58254e-17	2	Zbtb18
Vipr2	5.79947e-96	0.5034	0.33	0.025	1.01723e-91	2	Vipr2		Egr32	2.38672e-10	0.345044	0.328	0.094	3.72805e-06	8	Egr3			Ywhaz1	2.18045e-24	0.374966	1	0.998	5.26622e-20	2	Ywhaz
Ndrg4	3.90218e-95	1.04817	1	0.998	6.84442e-91	2	Ndrg4		Kif1b	2.39092e-10	0.493252	0.746	0.398	3.73462e-06	8	Kif1b			Ywhah1	2.0767e-32	0.499381	1	0.996	5.01566e-28	2	Ywhah
Pitpnc1	7.44005e-95	1.28925	0.94	0.453	1.30498e-90	2	Pitpnc1		Mapk11	2.43311e-10	0.396516	0.522	0.204	3.80052e-06	8	Mapk1			Ywhag1	2.14389e-22	0.419648	1	0.992	5.17793e-18	2	Ywhag
F2r	1.50315e-94	0.741587	0.563	0.094	2.63652e-90	2	F2r		Dnaja1	2.44118e-10	0.464299	0.597	0.264	3.81312e-06	8	Dnaja1			Ythdf1	3.21322e-12	0.340112	0.753	0.53	7.76056e-08	2	Ythdf1
Lrrtm1	1.55731e-93	1.44816	0.967	0.535	2.73153e-89	2	Lrrtm1		Ncald1	2.56428e-10	0.553278	0.537	0.231	4.0054e-06	8	Ncald			Yrdc	2.35128e-08	0.282224	0.711	0.52	0.000567881	2	Yrdc
Cit	5.80644e-92	1.15017	0.926	0.39	1.01845e-87	2	Cit		Usp12	2.99947e-10	0.323524	0.284	0.076	4.68517e-06	8	Usp12			Ypel5	3.12882e-08	0.260189	0.964	0.842	0.000755673	2	Ypel5
Epn3	1.3737e-91	0.646941	0.521	0.077	2.40947e-87	2	Epn3		Scn1b1	3.67959e-10	0.534149	0.731	0.385	5.74752e-06	8	Scn1b			Ypel3	8.51167e-57	0.771841	1	0.993	2.05574e-52	2	Ypel3
Slc17a61	1.63864e-91	1.32634	0.967	0.437	2.87417e-87	2	Slc17a6		Stxbp11	3.72598e-10	0.441352	0.821	0.435	5.81998e-06	8	Stxbp1			Yod1	1.11866e-11	0.302845	0.448	0.234	2.70179e-07	2	Yod1
Adarb2	4.74704e-90	0.933155	0.656	0.146	8.3263e-86	2	Adarb2		Adam111	3.75088e-10	0.337619	0.358	0.111	5.85887e-06	8	Adam11			Ykt6	2.27064e-10	0.340937	0.835	0.672	5.48406e-06	2	Ykt6
Chrna4	9.40266e-88	1.01355	0.823	0.252	1.64923e-83	2	Chrna4		Hapln4	4.65422e-10	0.335018	0.328	0.098	7.2699e-06	8	Hapln4			Yaf2	2.28039e-09	0.280234	0.876	0.719	5.50759e-05	2	Yaf2
Mrvi1	1.28039e-86	0.534034	0.395	0.045	2.2458e-82	2	Mrvi1		Caly1	4.72289e-10	0.31305	0.478	0.171	7.37715e-06	8	Caly			Xrcc5	2.52825e-09	0.267461	0.418	0.232	6.10624e-05	2	Xrcc5
Lhfp	6.60781e-86	1.17471	0.874	0.358	1.15901e-81	2	Lhfp		Calm13	4.74435e-10	0.462345	0.985	0.82	7.41067e-06	8	Calm1			Wwox	2.10516e-16	0.38035	0.479	0.228	5.08439e-12	2	Wwox
Kctd17	3.38851e-85	1.10614	0.995	0.908	5.94344e-81	2	Kctd17		Agtpbp1	4.79429e-10	0.350886	0.388	0.13	7.48868e-06	8	Agtpbp1			Wsb2	1.27929e-15	0.347883	0.995	0.963	3.08975e-11	2	Wsb2
Nefh1	1.83015e-84	1.41884	0.949	0.498	3.21008e-80	2	Nefh		Ptprn1	5.00364e-10	0.433444	0.582	0.252	7.81569e-06	8	Ptprn			Wnt10a	2.78355e-31	0.402627	0.407	0.112	6.72282e-27	2	Wnt10a
Slc24a2	6.51911e-84	1.20345	0.995	0.891	1.14345e-79	2	Slc24a2		Arhgef41	5.41897e-10	0.377167	0.478	0.18	8.46444e-06	8	Arhgef4			Wnk21	1.40561e-07	0.282093	0.83	0.701	0.00339482	2	Wnk2
Adra1b	7.44806e-84	0.905858	0.791	0.227	1.30639e-79	2	Adra1b		Plppr41	6.57613e-10	0.288259	0.343	0.104	1.02719e-05	8	Plppr4			Wipf2	8.84122e-10	0.332232	0.649	0.458	2.13533e-05	2	Wipf2
Sptssb	1.10096e-83	0.674973	0.474	0.073	1.93108e-79	2	Sptssb		Ctxn12	7.37712e-10	0.291804	0.403	0.133	1.15231e-05	8	Ctxn1			Wdr73	7.88675e-10	0.304711	0.552	0.343	1.90481e-05	2	Wdr73
Gabrd	3.53853e-82	1.27435	0.94	0.515	6.20658e-78	2	Gabrd		C2cd2l1	8.73686e-10	0.295432	0.313	0.091	1.3647e-05	8	C2cd2l			Wdr7	7.44872e-14	0.401526	0.912	0.765	1.79902e-09	2	Wdr7
Zmat4	3.8332e-82	1.07072	0.823	0.285	6.72343e-78	2	Zmat4		Atcay	9.12455e-10	0.30302	0.358	0.113	1.42525e-05	8	Atcay			Wdr61	6.07952e-09	0.284119	0.83	0.632	0.000146833	2	Wdr61
Rasgrp1	9.1706e-82	1.17951	1	0.862	1.60852e-77	2	Rasgrp1		Wdr7	1.00038e-09	0.309716	0.358	0.113	1.5626e-05	8	Wdr7			Wdr48	5.1234e-06	0.256298	0.603	0.452	0.12374	2	Wdr48
Dbndd1	1.42268e-81	1.04563	0.819	0.28	2.49539e-77	2	Dbndd1		Emc10	1.15072e-09	0.469407	0.567	0.26	1.79742e-05	8	Emc10			Wdr47	7.7909e-11	0.330581	0.866	0.675	1.88166e-06	2	Wdr47
Zic3	3.10025e-79	0.46898	0.349	0.038	5.43784e-75	2	Zic3		Hspa8	1.17317e-09	0.478394	1	0.902	1.83248e-05	8	Hspa8			Wdr45	1.01537e-14	0.409006	0.732	0.475	2.45233e-10	2	Wdr45
Cacng5	3.95781e-78	0.783374	0.628	0.145	6.94201e-74	2	Cacng5		Rab3a3	1.27008e-09	0.51807	0.836	0.51	1.98386e-05	8	Rab3a			Wdr13	1.16859e-07	0.278295	0.825	0.683	0.00282238	2	Wdr13
Fhdc1	1.28812e-77	0.549967	0.414	0.057	2.25936e-73	2	Fhdc1		Celf21	1.37957e-09	0.389675	0.552	0.233	2.15489e-05	8	Celf2			Wbp2	2.48435e-33	0.463217	1	0.996	6.00019e-29	2	Wbp2
Tunar	3.06216e-77	0.826779	0.623	0.144	5.37102e-73	2	Tunar		Ppp1r13b	1.50132e-09	0.265178	0.313	0.092	2.34507e-05	8	Ppp1r13b			Wasl	1.85675e-17	0.433566	0.933	0.785	4.48443e-13	2	Wasl
Dlgap3	4.10802e-77	0.99118	1	0.888	7.20548e-73	2	Dlgap3		Eno21	1.7439e-09	0.418873	0.776	0.404	2.72398e-05	8	Eno2			Wasf3	1.36049e-07	0.250214	0.753	0.543	0.00328586	2	Wasf3
Rap1gds1	1.04878e-76	0.99979	1	0.946	1.83957e-72	2	Rap1gds1		Thra1	1.8582e-09	0.479841	0.821	0.471	2.90251e-05	8	Thra			Wasf1	2.73588e-23	0.475723	0.985	0.786	6.6077e-19	2	Wasf1
Mb21d2	1.12258e-76	1.06031	0.842	0.339	1.96901e-72	2	Mb21d2		Epn1	1.94841e-09	0.384049	0.597	0.266	3.04342e-05	8	Epn1			Vwa5b2	4.51424e-30	0.498236	0.608	0.24	1.09028e-25	2	Vwa5b2
Gbx2	2.68893e-76	0.459707	0.391	0.049	4.71638e-72	2	Gbx2		Srgap31	2.025e-09	0.330646	0.343	0.111	3.16304e-05	8	Srgap3			Vti1b	1.53451e-14	0.331954	0.995	0.971	3.70614e-10	2	Vti1b
Xylt2	2.60559e-75	1.04858	0.777	0.273	4.5702e-71	2	Xylt2		Akt3	2.12628e-09	0.254626	0.284	0.079	3.32126e-05	8	Akt3			Vti1a	1.56813e-06	0.260404	0.515	0.36	0.0378736	2	Vti1a
Cacna1g	8.56202e-75	1.07198	0.893	0.392	1.50178e-70	2	Cacna1g		Zyg11b	2.21727e-09	0.264336	0.343	0.107	3.46338e-05	8	Zyg11b			Vsnl1	4.86199e-55	0.858844	1	0.967	1.17427e-50	2	Vsnl1
Tiam1	1.15083e-74	1.17094	0.893	0.436	2.01855e-70	2	Tiam1		Diras21	2.23314e-09	0.322283	0.418	0.149	3.48817e-05	8	Diras2			Vps8	2.22127e-12	0.359462	0.66	0.416	5.36481e-08	2	Vps8
Shank3	2.14624e-74	0.876572	0.749	0.239	3.7645e-70	2	Shank3		Scn2a	2.27857e-09	0.316799	0.343	0.109	3.55913e-05	8	Scn2a			Vps52	7.07032e-12	0.314953	0.722	0.511	1.70762e-07	2	Vps52
Ldhb	6.02916e-74	0.744273	1	1	1.05751e-69	2	Ldhb		Svop	2.2801e-09	0.290053	0.358	0.116	3.56152e-05	8	Svop			Vps41	9.60633e-12	0.297585	0.954	0.831	2.32012e-07	2	Vps41
Clmn1	4.85277e-73	1.0006	0.893	0.4	8.51176e-69	2	Clmn		Bex21	2.64292e-09	0.356045	0.642	0.29	4.12824e-05	8	Bex2			Vps33a	7.47989e-10	0.300157	0.696	0.499	1.80654e-05	2	Vps33a
Zdhhc22	2.60632e-72	1.09387	0.86	0.375	4.57149e-68	2	Zdhhc22		Gnao11	3.27273e-09	0.449144	0.761	0.404	5.11201e-05	8	Gnao1			Vps26b	3.77923e-11	0.329404	0.876	0.685	9.1276e-07	2	Vps26b
Zfp804a	6.15995e-72	0.731022	0.609	0.148	1.08045e-67	2	Zfp804a		Map1b2	3.50328e-09	0.524314	0.776	0.456	5.47213e-05	8	Map1b			Vps18	1.81085e-12	0.351307	0.603	0.358	4.37356e-08	2	Vps18
Kitl	6.21885e-72	1.07851	0.837	0.364	1.09079e-67	2	Kitl		St3gal5	3.91046e-09	0.30657	0.388	0.134	6.10813e-05	8	St3gal5			Vps13d1	4.70654e-08	0.271901	0.727	0.521	0.00113672	2	Vps13d
Cthrc1	3.28527e-71	0.847295	0.716	0.215	5.76236e-67	2	Cthrc1		Map2k4	4.48058e-09	0.32075	0.358	0.12	6.99867e-05	8	Map2k4			Vps13a	8.89792e-11	0.261174	0.485	0.268	2.14903e-06	2	Vps13a
Uchl1	2.45087e-70	0.724478	1	0.999	4.29882e-66	2	Uchl1		Nt5dc31	4.60218e-09	0.389589	0.388	0.139	7.18861e-05	8	Nt5dc3			Vopp1	1.1764e-15	0.410841	0.701	0.434	2.84123e-11	2	Vopp1
Atp5b	7.87786e-70	0.585554	1	1	1.38178e-65	2	Atp5b		Add2	4.68248e-09	0.294674	0.328	0.103	7.31403e-05	8	Add2			Vmp1	1.01376e-09	0.299063	0.954	0.872	2.44844e-05	2	Vmp1
Rims3	2.11768e-69	1.035	0.977	0.63	3.71441e-65	2	Rims3		Arel1	4.86604e-09	0.296053	0.343	0.111	7.60075e-05	8	Arel1			Vip	1.18977e-13	0.487009	0.448	0.213	2.87353e-09	2	Vip
Chst8	6.25003e-69	0.903338	0.73	0.239	1.09626e-64	2	Chst8		Gpm6b	5.06196e-09	0.421182	0.687	0.34	7.90679e-05	8	Gpm6b			Vhl	5.72129e-07	0.255856	0.629	0.469	0.0138181	2	Vhl
Plxdc1	6.72072e-69	0.955411	0.781	0.279	1.17881e-64	2	Plxdc1		Nrcam1	5.51342e-09	0.274127	0.388	0.133	8.61196e-05	8	Nrcam			Vgf	1.48857e-12	0.359527	0.907	0.728	3.5952e-08	2	Vgf
Ogfrl1	8.17613e-69	1.07274	0.972	0.744	1.43409e-64	2	Ogfrl1		Pclo	5.61525e-09	0.273915	0.328	0.103	8.77102e-05	8	Pclo			Vegfb	6.18606e-13	0.363392	0.938	0.836	1.49406e-08	2	Vegfb
Rgs8	2.60708e-67	1.00942	0.902	0.454	4.57281e-63	2	Rgs8		Ubb1	6.08895e-09	0.487553	0.985	0.825	9.51094e-05	8	Ubb			Vdac11	2.03805e-15	0.31739	1	0.992	4.9223e-11	2	Vdac1
Nexn	3.4728e-67	0.581909	0.442	0.077	6.09129e-63	2	Nexn		Napa	6.25141e-09	0.431608	0.582	0.27	9.7647e-05	8	Napa			Vamp21	1.18944e-38	0.501946	1	0.99	2.87273e-34	2	Vamp2
Tspan9	6.59395e-67	0.94547	0.749	0.269	1.15658e-62	2	Tspan9		Syn12	7.14345e-09	0.523852	0.552	0.266	0.000111581	8	Syn1			Vamp11	3.90604e-06	0.387596	0.871	0.804	0.0943387	2	Vamp1
Slc12a8	7.28398e-67	0.34278	0.26	0.024	1.27761e-62	2	Slc12a8		Scamp1	9.0554e-09	0.328912	0.448	0.172	0.000141445	8	Scamp1			Uxs1	6.4981e-09	0.282251	0.5	0.308	0.000156942	2	Uxs1
Hcn22	8.64342e-67	0.999476	0.995	0.852	1.51606e-62	2	Hcn2		Nedd4l	9.19736e-09	0.254993	0.269	0.076	0.000143663	8	Nedd4l			Uvrag	2.04394e-08	0.258075	0.526	0.333	0.000493652	2	Uvrag
Atp2b1	1.03052e-66	1.0119	0.991	0.918	1.80754e-62	2	Atp2b1		Cadps	9.54765e-09	0.317411	0.463	0.181	0.000149134	8	Cadps			Usp48	9.20052e-11	0.306661	0.825	0.592	2.22211e-06	2	Usp48
Clec2l	2.53067e-66	1.03027	0.949	0.651	4.4388e-62	2	Clec2l		Gabarapl11	1.03164e-08	0.43687	0.776	0.432	0.000161142	8	Gabarapl1			Usp46	1.069e-08	0.348979	0.655	0.48	0.000258185	2	Usp46
Syt9	2.93815e-66	0.737782	0.642	0.171	5.15352e-62	2	Syt9		Tmem179	1.10562e-08	0.268832	0.358	0.121	0.000172697	8	Tmem179			Usp33	5.23208e-12	0.350545	0.892	0.699	1.26365e-07	2	Usp33
Rap1gap	3.88492e-66	0.906043	0.991	0.883	6.81415e-62	2	Rap1gap		Rogdi	1.1106e-08	0.3166	0.433	0.165	0.000173475	8	Rogdi			Usp32	1.07517e-06	0.274226	0.773	0.622	0.0259676	2	Usp32
Shisa6	6.80764e-66	0.758366	0.651	0.18	1.19406e-61	2	Shisa6		Prkcb1	1.17086e-08	0.391424	0.463	0.189	0.000182888	8	Prkcb			Usp31	4.28394e-09	0.26471	0.505	0.307	0.000103466	2	Usp3
Vash2	7.63388e-66	0.432315	0.326	0.041	1.33898e-61	2	Vash2		Tspan5	1.17714e-08	0.281625	0.343	0.113	0.000183869	8	Tspan5			Usp21	1.25754e-08	0.275782	0.804	0.61	0.000303721	2	Usp2
Aldh1a11	8.97654e-66	1.10402	0.963	0.573	1.57448e-61	2	Aldh1a1		Otub1	1.40642e-08	0.382138	0.612	0.29	0.000219683	8	Otub1			Usp19	3.33915e-09	0.259684	0.835	0.661	8.06471e-05	2	Usp19
Adgrf5	2.91482e-65	0.810066	0.656	0.191	5.11259e-61	2	Adgrf5		Tubb2a1	1.44024e-08	0.45712	0.776	0.47	0.000224965	8	Tubb2a			Usp12	1.7042e-08	0.255539	0.696	0.483	0.000411598	2	Usp12
Rorb	4.68756e-65	0.804164	0.763	0.254	8.22197e-61	2	Rorb		Kifap3	1.44463e-08	0.338649	0.418	0.159	0.000225651	8	Kifap3			Usmg5	2.88554e-17	0.271435	1	1	6.96915e-13	2	Usmg5
Hlf	2.33464e-64	1.00875	0.977	0.682	4.09496e-60	2	Hlf		B4galnt1	1.47648e-08	0.27949	0.299	0.093	0.000230626	8	B4galnt1			Usf3	4.99938e-10	0.254198	0.531	0.307	1.20745e-05	2	Usf3
Ildr2	5.51245e-64	1.00883	0.888	0.495	9.66883e-60	2	Ildr2		Hsp90ab1	1.52117e-08	0.496739	0.91	0.667	0.000237607	8	Hsp90ab1			Urah	9.38807e-45	0.40271	0.314	0.05	2.26741e-40	2	Urah
Sh3d19	1.30263e-63	0.680264	0.591	0.15	2.28482e-59	2	Sh3d19		Nrxn12	1.52422e-08	0.378908	0.522	0.232	0.000238084	8	Nrxn1			Uqcrfs1	7.18637e-13	0.282482	0.99	0.987	1.73565e-08	2	Uqcrfs1
Aplp2	1.3485e-63	0.672144	1	0.996	2.36527e-59	2	Aplp2		Dlg41	2.12159e-08	0.36295	0.582	0.271	0.000331393	8	Dlg4			Uqcrc2	1.63745e-19	0.431727	0.995	0.967	3.95476e-15	2	Uqcrc2
Camk2n21	2.61881e-63	0.831811	1	0.926	4.5934e-59	2	Camk2n2		Jph41	2.19953e-08	0.311621	0.343	0.119	0.000343567	8	Jph4			Upf2	1.62312e-11	0.326859	0.624	0.406	3.92016e-07	2	Upf2
Tanc1	7.86594e-63	0.82834	0.795	0.298	1.37969e-58	2	Tanc1		Clstn12	2.26806e-08	0.438617	0.851	0.516	0.000354271	8	Clstn1			Unc801	6.04271e-13	0.356852	0.943	0.792	1.45944e-08	2	Unc80
Fam20c	1.77731e-62	1.04882	0.907	0.483	3.1174e-58	2	Fam20c		Zmat2	2.30608e-08	0.337737	0.507	0.216	0.000360209	8	Zmat2			Unc79	3.32731e-17	0.341899	0.531	0.251	8.03612e-13	2	Unc79
Lrrn2	2.05135e-62	0.969197	0.963	0.725	3.59807e-58	2	Lrrn2		Spock12	2.39413e-08	0.488028	0.582	0.289	0.000373963	8	Spock1			Unc5a	5.27873e-24	0.50621	0.742	0.395	1.27492e-19	2	Unc5a
Myl2	2.08726e-62	0.456677	0.349	0.05	3.66105e-58	2	Myl2		Grina	2.40832e-08	0.410251	0.806	0.483	0.00037618	8	Grina			Unc13b	6.61577e-16	0.308921	0.526	0.255	1.59784e-11	2	Unc13b
Kndc11	1.44008e-61	0.920412	0.958	0.684	2.5259e-57	2	Kndc1		D17Wsu92e	2.66864e-08	0.306503	0.478	0.195	0.000416841	8	D17Wsu92e			Unc13a	5.04981e-21	0.518024	0.84	0.574	1.21963e-16	2	Unc13a
Gpr153	2.48771e-61	0.822547	0.758	0.267	4.36345e-57	2	Gpr153		Emc4	2.76702e-08	0.28703	0.403	0.151	0.000432209	8	Emc4			Uhrf1bp1l	1.80361e-10	0.362639	0.711	0.52	4.35608e-06	2	Uhrf1bp1l
Edil31	4.76875e-61	0.88612	0.991	0.832	8.36439e-57	2	Edil3		Oasl2	2.81383e-08	0.501808	0.567	0.284	0.00043952	8	Oasl2			Uhmk1	1.39401e-07	0.260776	0.959	0.875	0.00336681	2	Uhmk1
Gdpd5	4.82526e-61	0.769369	0.753	0.268	8.4635e-57	2	Gdpd5		Gnas2	2.83431e-08	0.476036	0.97	0.737	0.000442719	8	Gnas			Ugcg	1.33946e-07	0.299281	0.768	0.612	0.00323507	2	Ugcg
Sptbn1	5.19034e-61	0.717013	1	0.994	9.10385e-57	2	Sptbn1		Sumo2	2.86444e-08	0.310368	0.478	0.196	0.000447425	8	Sumo2			Ufsp2	2.15506e-14	0.394731	0.732	0.495	5.20489e-10	2	Ufsp2
Sgpp2	1.7413e-60	0.724305	0.651	0.198	3.05424e-56	2	Sgpp2		Sorl1	2.88047e-08	0.303122	0.373	0.135	0.000449929	8	Sorl1			Uchl5	1.27994e-12	0.366753	0.845	0.657	3.09131e-08	2	Uchl5
Nell1	1.75344e-60	0.908016	0.87	0.407	3.07554e-56	2	Nell1		Napg	2.95203e-08	0.327428	0.343	0.119	0.000461106	8	Napg			Ubqln4	4.0108e-11	0.318191	0.794	0.582	9.68689e-07	2	Ubqln4
Cpne9	3.13887e-60	0.872825	0.893	0.427	5.50558e-56	2	Cpne9		Eif4a22	2.97814e-08	0.397993	0.746	0.412	0.000465185	8	Eif4a2			Ubn1	9.91541e-12	0.276357	0.526	0.285	2.39477e-07	2	Ubn1
Rab3c	8.82075e-60	0.88445	0.986	0.809	1.54716e-55	2	Rab3c		Cap1	3.06769e-08	0.376839	0.433	0.176	0.000479173	8	Cap1			Ublcp1	9.20077e-08	0.253443	0.706	0.512	0.00222217	2	Ublcp1
Cox6a1	3.67774e-59	0.515446	1	1	6.45076e-55	2	Cox6a1		Morf4l21	3.2372e-08	0.387893	0.537	0.246	0.000505651	8	Morf4l2			Ubl7	1.75982e-11	0.311096	0.696	0.46	4.25031e-07	2	Ubl7
Kcnip4	7.24382e-59	0.929238	0.926	0.55	1.27057e-54	2	Kcnip4		Lancl1	3.41929e-08	0.271923	0.388	0.142	0.000534093	8	Lancl1			Ube4b	1.65496e-07	0.266596	0.794	0.648	0.00399707	2	Ube4b
Rgs7bp	1.93111e-58	0.963672	0.967	0.714	3.38716e-54	2	Rgs7bp		Gps1	3.49085e-08	0.251395	0.373	0.132	0.000545271	8	Gps1			Ube3b	5.22227e-14	0.384193	0.861	0.662	1.26128e-09	2	Ube3b
Cnksr3	4.28139e-58	0.504292	0.4	0.073	7.50956e-54	2	Cnksr3		Strn4	3.58437e-08	0.271204	0.313	0.103	0.000559879	8	Strn4			Ube2ql1	3.9493e-34	0.700362	0.985	0.807	9.53835e-30	2	Ube2ql1
Tnfrsf12a	5.37161e-58	0.570316	0.479	0.106	9.4218e-54	2	Tnfrsf12a		Atp6v1a1	3.58444e-08	0.380014	0.507	0.226	0.00055989	8	Atp6v1a			Ube2o	4.29748e-13	0.365959	0.851	0.624	1.03793e-08	2	Ube2o
Ret	5.66725e-58	0.551337	0.507	0.114	9.94036e-54	2	Ret		Ptpra1	3.61771e-08	0.272404	0.373	0.134	0.000565086	8	Ptpra			Ube2n	7.38226e-08	0.274274	0.954	0.91	0.00178296	2	Ube2n
Trpc3	1.21119e-57	0.610754	0.558	0.143	2.12443e-53	2	Trpc3		Qrich1	3.86246e-08	0.270978	0.284	0.088	0.000603317	8	Qrich1			Ube2j1	2.23468e-07	0.250401	0.866	0.732	0.0053972	2	Ube2j1
Adgra1	1.27582e-57	0.897666	0.888	0.482	2.23779e-53	2	Adgra1		Camta1	3.91417e-08	0.296107	0.433	0.171	0.000611394	8	Camta1			Ube2e2	1.0285e-17	0.512093	0.897	0.717	2.48404e-13	2	Ube2e2
Vamp11	2.18861e-57	1.08954	0.972	0.759	3.83882e-53	2	Vamp1		Celf51	4.35501e-08	0.261537	0.313	0.103	0.000680252	8	Celf5			Ube2b	1.55965e-09	0.303178	0.974	0.951	3.76687e-05	2	Ube2b
Cox6a2	2.75149e-57	1.13038	0.888	0.497	4.82612e-53	2	Cox6a2		Tspyl1	4.95222e-08	0.312934	0.418	0.165	0.000773537	8	Tspyl1			Ubap1	2.1928e-11	0.30757	0.737	0.493	5.29605e-07	2	Ubap1
Atp1a3	3.66591e-57	0.664728	1	0.992	6.43001e-53	2	Atp1a3		Madd	5.08611e-08	0.259731	0.373	0.135	0.000794451	8	Madd			Ubald1	9.09719e-13	0.375971	0.959	0.827	2.19715e-08	2	Ubald1
Rasl11a	4.96408e-57	0.559633	0.535	0.129	8.707e-53	2	Rasl11a		Nsg21	5.23771e-08	0.444357	0.657	0.351	0.000818131	8	Nsg2			Uba1	1.10273e-10	0.307659	1	0.972	2.66331e-06	2	Uba1
Fndc51	5.3605e-57	0.906904	0.958	0.634	9.40232e-53	2	Fndc5		Atp5f1	5.25683e-08	0.408033	0.642	0.326	0.000821117	8	Atp5f1			Uap1	2.8011e-17	0.439881	0.789	0.523	6.76522e-13	2	Uap1
Slco2a1	5.75506e-56	0.352533	0.27	0.032	1.00944e-51	2	Slco2a1		Psmc3	5.50918e-08	0.335113	0.478	0.204	0.000860534	8	Psmc3			Tyro31	3.1273e-22	0.552826	0.784	0.477	7.55305e-18	2	Tyro3
Zfhx3	6.65242e-56	0.582347	0.516	0.124	1.16684e-51	2	Zfhx3		Adcy12	5.7961e-08	0.382976	0.493	0.216	0.000905351	8	Adcy1			Txn2	4.30361e-12	0.289288	0.99	0.949	1.03941e-07	2	Txn2
Enho1	1.05313e-55	0.809439	1	0.901	1.84718e-51	2	Enho		Frrs1l	6.497e-08	0.313947	0.373	0.14	0.00101483	8	Frrs1l			Twf2	6.68624e-08	0.276382	0.696	0.528	0.00161486	2	Twf2
Lrtm2	6.22235e-55	0.918251	0.851	0.455	1.0914e-50	2	Lrtm2		Sec14l1	7.05875e-08	0.253708	0.313	0.105	0.00110258	8	Sec14l1			Tusc3	1.23712e-13	0.376942	0.918	0.789	2.98789e-09	2	Tusc3
Rnf152	2.33823e-54	0.568717	0.516	0.129	4.10125e-50	2	Rnf152		Mllt111	7.0983e-08	0.347274	0.537	0.243	0.00110875	8	Mllt11			Tusc2	2.06609e-09	0.32318	0.907	0.809	4.99003e-05	2	Tusc2
Syt7	3.72326e-54	0.847042	0.991	0.807	6.53059e-50	2	Syt7		Syt71	7.21825e-08	0.412749	0.478	0.215	0.00112749	8	Syt7			Tufm	1.47323e-06	0.272916	0.784	0.666	0.0355814	2	Tufm
Cox7b	5.15458e-54	0.560038	1	1	9.04114e-50	2	Cox7b		Atp2a22	8.22668e-08	0.411044	0.836	0.503	0.00128501	8	Atp2a2			Tubg2	1.80391e-16	0.411739	0.794	0.528	4.3568e-12	2	Tubg2
Adgrb1	3.18504e-53	0.827571	0.995	0.931	5.58656e-49	2	Adgrb1		Camk2n11	9.54586e-08	0.417159	0.881	0.586	0.00149106	8	Camk2n1			Tuba4a	2.01366e-40	0.593825	0.995	0.973	4.86339e-36	2	Tuba4a
Gabbr2	7.1474e-53	0.847718	0.953	0.671	1.25365e-48	2	Gabbr2		Gdi1	1.01742e-07	0.391357	0.597	0.303	0.0015892	8	Gdi1			Tub	4.68099e-14	0.379956	0.804	0.571	1.13055e-09	2	Tub
Relt	2.36011e-52	0.685543	0.647	0.216	4.13963e-48	2	Relt		Nat8l1	1.09398e-07	0.34777	0.522	0.242	0.0017088	8	Nat8l			Ttll71	3.6099e-12	0.401888	0.954	0.812	8.71863e-08	2	Ttll7
1810041L15Rik	3.65365e-52	0.826577	0.8	0.358	6.4085e-48	2	1810041L15Rik		Mapk8ip3	1.1629e-07	0.31612	0.582	0.274	0.00181644	8	Mapk8ip3			Ttll1	1.33444e-07	0.256662	0.546	0.354	0.00322293	2	Ttll1
Atp1b1	5.37853e-52	0.688668	1	1	9.43394e-48	2	Atp1b1		App1	1.25255e-07	0.443565	0.94	0.695	0.00195649	8	App			Ttl	3.69012e-13	0.332923	0.691	0.428	8.91238e-09	2	Ttl
Ywhah	5.42265e-52	0.646432	1	0.999	9.51133e-48	2	Ywhah		Mrps33	1.26739e-07	0.306915	0.358	0.134	0.00197966	8	Mrps33			Ttc9b	8.4902e-55	1.00056	0.995	0.745	2.05055e-50	2	Ttc9b
Ina	1.86255e-51	0.889864	0.986	0.872	3.26691e-47	2	Ina		Stmn2	1.28172e-07	0.493212	0.507	0.26	0.00200205	8	Stmn2			Ttc9	9.99657e-09	0.269264	0.619	0.42	0.000241437	2	Ttc9
Inpp5a	2.09931e-51	0.808945	0.884	0.513	3.6822e-47	2	Inpp5a		Skp1a	1.38519e-07	0.429482	0.672	0.379	0.00216366	8	Skp1a			Ttc7b1	2.87899e-14	0.360075	0.912	0.772	6.95333e-10	2	Ttc7b
Wnt3	2.30506e-51	0.395893	0.335	0.056	4.04308e-47	2	Wnt3		Slc24a31	1.47516e-07	0.277381	0.358	0.132	0.00230419	8	Slc24a3			Ttc39b	4.38447e-14	0.445167	0.665	0.456	1.05894e-09	2	Ttc39b
Tmem163	3.79625e-51	0.816474	0.819	0.375	6.65863e-47	2	Tmem163		Syp	1.47529e-07	0.385713	0.507	0.241	0.0023044	8	Syp			Ttc3	3.88746e-20	0.403619	1	0.977	9.38899e-16	2	Ttc3
Eml1	4.84436e-51	0.731122	0.856	0.416	8.49701e-47	2	Eml1		Ap2m11	1.71703e-07	0.429205	0.746	0.439	0.002682	8	Ap2m1			Ttc191	6.64943e-12	0.418389	0.773	0.58	1.60597e-07	2	Ttc19
Tmem56	5.53319e-51	0.819446	0.865	0.488	9.70521e-47	2	Tmem56		Snrpn2	1.86905e-07	0.462003	0.806	0.526	0.00291946	8	Snrpn			Ttc14	1.91728e-17	0.400976	0.763	0.462	4.6306e-13	2	Ttc14
Ndufa10	5.5766e-51	0.696827	0.986	0.954	9.78135e-47	2	Ndufa10		Gapdh	1.91106e-07	0.400745	0.94	0.704	0.00298507	8	Gapdh			Ttbk1	2.36009e-11	0.292692	0.557	0.325	5.7001e-07	2	Ttbk1
Spock31	8.51325e-51	0.827853	0.986	0.764	1.49322e-46	2	Spock3		Scamp5	1.92205e-07	0.434459	0.567	0.286	0.00300225	8	Scamp5			Tstd3	3.60668e-10	0.268816	0.557	0.33	8.71085e-06	2	Tstd3
Atpaf1	9.9466e-51	0.852718	0.888	0.568	1.74463e-46	2	Atpaf1		Sipa1l11	2.00286e-07	0.259398	0.299	0.101	0.00312847	8	Sipa1l1			Tspyl5	2.40979e-14	0.321518	0.536	0.276	5.82013e-10	2	Tspyl5
Tubb3	2.12736e-50	0.659863	1	0.978	3.73139e-46	2	Tubb3		Hnrnpul2	2.09387e-07	0.32911	0.463	0.201	0.00327062	8	Hnrnpul2			Tspan7	1.77672e-27	0.394832	1	0.991	4.29113e-23	2	Tspan7
St3gal4	3.15021e-50	0.768332	0.823	0.405	5.52548e-46	2	St3gal4		Ank2	2.20689e-07	0.403856	0.612	0.336	0.00344716	8	Ank2			Tspan5	2.69491e-31	0.656432	0.959	0.766	6.50875e-27	2	Tspan5
Tmem41a	4.26315e-50	0.757538	0.749	0.307	7.47757e-46	2	Tmem41a		Ncaph2	2.36143e-07	0.268231	0.313	0.111	0.00368855	8	Ncaph2			Tspan17	4.57601e-09	0.308395	0.598	0.401	0.00011052	2	Tspan17
Mgst3	4.60476e-50	0.693555	1	0.946	8.07674e-46	2	Mgst3		Jph3	2.47328e-07	0.31893	0.299	0.105	0.00386327	8	Jph3			Tsnax1	3.26336e-12	0.328682	0.959	0.858	7.88167e-08	2	Tsnax
Kcnj102	1.38718e-49	0.792689	0.986	0.766	2.43312e-45	2	Kcnj10		Ldha2	2.48606e-07	0.422351	0.642	0.348	0.00388322	8	Ldha			Tshz3	2.78758e-17	0.319502	0.387	0.152	6.73255e-13	2	Tshz3
Tpd52l1	1.42833e-49	0.864911	0.847	0.464	2.50529e-45	2	Tpd52l1		Ap2b1	2.56211e-07	0.375199	0.418	0.176	0.00400202	8	Ap2b1			Tsc22d1	1.73176e-11	0.285343	0.99	0.981	4.18254e-07	2	Tsc22d1
Thy1	1.61392e-49	0.594847	1	0.995	2.83082e-45	2	Thy1		Dnajc5	2.56505e-07	0.362262	0.507	0.238	0.00400661	8	Dnajc5			Tsc2	3.37002e-09	0.315411	0.804	0.646	8.13926e-05	2	Tsc2
Slc24a3	5.76269e-49	0.876788	0.953	0.674	1.01078e-44	2	Slc24a3		Eif1b	2.57768e-07	0.329572	0.418	0.177	0.00402634	8	Eif1b			Tsc1	5.47368e-11	0.308082	0.572	0.337	1.322e-06	2	Tsc1
Kcnc11	6.57836e-49	0.924244	0.944	0.729	1.15384e-44	2	Kcnc1		Ogfrl11	2.60427e-07	0.370492	0.448	0.2	0.00406786	8	Ogfrl1			Trpm4	4.05197e-11	0.252567	0.438	0.222	9.78631e-07	2	Trpm4
Atp6ap2	1.70629e-48	0.74454	0.995	0.988	2.99284e-44	2	Atp6ap2		Hsp90aa1	2.85595e-07	0.38011	0.881	0.579	0.004461	8	Hsp90aa1			Trnp12	9.06773e-10	0.334162	0.938	0.865	2.19004e-05	2	Trnp1
Kcnab2	1.79939e-48	0.777958	0.981	0.835	3.15614e-44	2	Kcnab2		Fry	2.90385e-07	0.25026	0.328	0.118	0.00453581	8	Fry			Trmt1l	3.77323e-13	0.336095	0.546	0.306	9.11312e-09	2	Trmt1l
Ckb1	2.93827e-48	0.440332	1	1	5.15373e-44	2	Ckb		Ptms	2.91411e-07	0.380325	0.761	0.458	0.00455184	8	Ptms			Trir	1.14744e-09	0.270248	0.99	0.948	2.77131e-05	2	Trir
Grin2c	3.02823e-48	0.799633	0.758	0.351	5.31151e-44	2	Grin2c		Nrip31	3.01488e-07	0.296719	0.403	0.163	0.00470925	8	Nrip3			Trim9	2.76777e-32	0.658779	0.974	0.842	6.68471e-28	2	Trim9
Plekha7	8.46122e-48	0.627371	0.54	0.161	1.4841e-43	2	Plekha7		Agap31	3.26523e-07	0.322496	0.522	0.244	0.0051003	8	Agap3			Trim46	9.76687e-11	0.347717	0.722	0.512	2.3589e-06	2	Trim46
Reps2	2.00774e-47	0.828523	0.977	0.773	3.52158e-43	2	Reps2		Fbxo11	3.45694e-07	0.263322	0.299	0.104	0.00539974	8	Fbxo11			Trim44	3.37553e-10	0.318183	0.954	0.848	8.15259e-06	2	Trim44
Prkch	2.27116e-47	0.602461	0.488	0.129	3.98361e-43	2	Prkch		Map2k11	3.48649e-07	0.335068	0.373	0.152	0.0054459	8	Map2k1			Trim41	8.33336e-11	0.270865	0.66	0.405	2.01267e-06	2	Trim41
Hspa12a	3.46792e-47	0.826132	0.94	0.72	6.08273e-43	2	Hspa12a		Ppp3cb1	3.5707e-07	0.389675	0.507	0.247	0.00557743	8	Ppp3cb			Trim37	4.15337e-15	0.414607	0.938	0.781	1.00312e-10	2	Trim37
Nrtn	4.40977e-47	0.612689	0.474	0.128	7.73473e-43	2	Nrtn		Dbn11	3.59344e-07	0.26828	0.358	0.137	0.00561295	8	Dbn1			Trim321	4.30492e-11	0.291013	0.959	0.842	1.03972e-06	2	Trim32
Nefm1	4.42511e-47	0.859057	0.972	0.788	7.76164e-43	2	Nefm		Ppp2r2c1	4.10796e-07	0.286008	0.448	0.192	0.00641664	8	Ppp2r2c			Trim3	5.22648e-11	0.338077	0.871	0.673	1.2623e-06	2	Trim3
Medag	9.19827e-47	0.679752	0.614	0.215	1.61338e-42	2	Medag		Ociad11	6.03794e-07	0.345683	0.612	0.321	0.00943127	8	Ociad1			Trhde	3.43296e-28	0.406632	0.397	0.117	8.29128e-24	2	Trhde
Tspan33	1.76712e-46	0.797069	0.805	0.398	3.09953e-42	2	Tspan33		Scn8a	6.11448e-07	0.279306	0.328	0.125	0.00955081	8	Scn8a			Trbc2	1.20054e-85	1.33738	0.881	0.314	2.89954e-81	2	Trbc2
Lynx1	5.44278e-46	0.786367	0.963	0.739	9.54663e-42	2	Lynx1		Atp6v0d1	6.23692e-07	0.303435	0.537	0.256	0.00974207	8	Atp6v0d1			Trappc6b	1.37921e-08	0.264749	0.948	0.89	0.000333108	2	Trappc6b
Hrh3	1.11214e-45	0.776404	0.94	0.629	1.9507e-41	2	Hrh3		Csnk1a1	6.32327e-07	0.26999	0.403	0.167	0.00987694	8	Csnk1a1			Trappc2	3.91504e-07	0.257249	0.804	0.659	0.00945562	2	Trappc2
Reep2	1.14654e-45	0.776101	0.991	0.828	2.01104e-41	2	Reep2		Cops9	6.8139e-07	0.359382	0.642	0.35	0.0106433	8	Cops9			Trappc1	4.97439e-07	0.264922	0.851	0.733	0.0120142	2	Trappc1
Ndrg21	1.35895e-45	0.534324	1	0.994	2.3836e-41	2	Ndrg2		Sgta	6.8732e-07	0.2561	0.418	0.174	0.0107359	8	Sgta			Trak1	2.32004e-08	0.284026	0.912	0.785	0.000560337	2	Trak1
Sox3	1.44824e-45	0.336921	0.274	0.042	2.54021e-41	2	Sox3		Arf11	7.22208e-07	0.379504	0.582	0.313	0.0112809	8	Arf1			Tppp	1.49835e-16	0.447771	0.943	0.839	3.61881e-12	2	Tppp
Hsbp1l1	2.97354e-45	0.38255	0.326	0.06	5.21559e-41	2	Hsbp1l1		Gak	7.35065e-07	0.258681	0.284	0.1	0.0114817	8	Gak			Tpi1	8.40945e-36	0.4505	1	1	2.03105e-31	2	Tpi1
Cox5a1	6.89573e-45	0.603324	1	0.999	1.20951e-40	2	Cox5a		Wbp21	8.18786e-07	0.356916	0.612	0.325	0.0127894	8	Wbp2			Tpgs2	2.06134e-10	0.317928	0.773	0.562	4.97854e-06	2	Tpgs2
Gm17634	1.14096e-44	0.334183	0.284	0.046	2.00124e-40	2	Gm17634		Prkar1b3	8.27036e-07	0.322309	0.687	0.364	0.0129183	8	Prkar1b			Tox1	1.20715e-13	0.289787	0.433	0.202	2.9155e-09	2	Tox
Sema4g	2.25213e-44	0.631002	0.605	0.209	3.95024e-40	2	Sema4g		Nme1	1.03601e-06	0.284474	0.612	0.307	0.0161824	8	Nme1			Tomm22	3.28399e-09	0.276461	0.943	0.92	7.9315e-05	2	Tomm22
Inpp5j	2.42142e-44	0.775074	0.767	0.382	4.24718e-40	2	Inpp5j		Gabbr11	1.13837e-06	0.407265	0.746	0.47	0.0177814	8	Gabbr1			Tom1l2	1.71257e-19	0.473453	0.985	0.859	4.13621e-15	2	Tom1l2
Gnal	3.45116e-44	0.749712	0.921	0.657	6.05333e-40	2	Gnal		Atp2b22	1.20286e-06	0.362399	0.507	0.247	0.0187886	8	Atp2b2			Tollip1	5.85716e-08	0.272554	0.871	0.732	0.00141462	2	Tollip
Samd5	6.7911e-44	0.573799	0.484	0.139	1.19116e-39	2	Samd5		Nr4a11	1.22362e-06	0.279652	0.328	0.127	0.0191129	8	Nr4a1			Tnrc6c	1.3086e-09	0.314688	0.67	0.466	3.16052e-05	2	Tnrc6c
Fam163a	3.74027e-43	0.446688	0.335	0.067	6.56043e-39	2	Fam163a		Tcaf11	1.25987e-06	0.301854	0.328	0.128	0.0196792	8	Tcaf1			Tnr	1.50717e-19	0.453838	0.789	0.491	3.64012e-15	2	Tnr
Nt5dc3	7.37847e-43	0.785818	0.902	0.584	1.29418e-38	2	Nt5dc3		Tuba4a1	1.30397e-06	0.341234	0.612	0.327	0.0203681	8	Tuba4a			Tnik	1.98142e-14	0.399169	0.789	0.549	4.78552e-10	2	Tnik
Spock2	8.42651e-43	0.631308	0.981	0.902	1.47801e-38	2	Spock2		Arf5	1.37248e-06	0.288628	0.463	0.216	0.0214381	8	Arf5			Tmod11	1.37845e-22	0.509975	0.67	0.345	3.32924e-18	2	Tmod1
Olfm3	1.42477e-42	0.67075	0.749	0.327	2.49905e-38	2	Olfm3		Tppp	1.58641e-06	0.290165	0.418	0.183	0.0247797	8	Tppp			Tmem63b	3.77544e-07	0.259593	0.716	0.551	0.00911844	2	Tmem63b
Necab2	2.8742e-42	0.662941	0.958	0.661	5.04135e-38	2	Necab2		Brk1	1.75923e-06	0.394589	0.463	0.227	0.0274792	8	Brk1			Tmem59l	7.3613e-11	0.285095	0.995	0.941	1.7779e-06	2	Tmem59l
Cdk16	3.04161e-42	0.689046	0.981	0.87	5.33498e-38	2	Cdk16		Mlf2	1.8056e-06	0.393342	0.597	0.363	0.0282034	8	Mlf2			Tmem561	9.18506e-14	0.301691	0.778	0.496	2.21838e-09	2	Tmem56
Rgs3	3.82983e-42	0.759069	0.823	0.424	6.71752e-38	2	Rgs3		Atp5c1	2.03057e-06	0.363199	0.672	0.393	0.0317175	8	Atp5c1			Tmem55b	1.189e-07	0.260504	0.871	0.763	0.00287167	2	Tmem55b
Cox7c	4.4452e-42	0.391078	1	1	7.79689e-38	2	Cox7c		Rundc3a1	2.16277e-06	0.257193	0.493	0.231	0.0337824	8	Rundc3a			Tmem50b	4.32269e-12	0.36358	0.912	0.799	1.04402e-07	2	Tmem50b
Hspa4l	4.98441e-42	0.70047	0.94	0.741	8.74265e-38	2	Hspa4l		Slc22a172	2.26018e-06	0.343226	0.701	0.404	0.0353039	8	Slc22a17			Tmem50a	1.3645e-11	0.300111	0.99	0.955	3.29555e-07	2	Tmem50a
1700019D03Rik	2.75287e-41	0.521542	0.47	0.134	4.82854e-37	2	1700019D03Rik		Tspan72	2.47422e-06	0.353678	0.701	0.415	0.0386474	8	Tspan7			Tmem44	2.48066e-17	0.364	0.526	0.243	5.99128e-13	2	Tmem44
Atp2b2	3.92377e-41	0.627844	0.995	0.952	6.8823e-37	2	Atp2b2		Capzb	2.48318e-06	0.307359	0.522	0.263	0.0387873	8	Capzb			Tmem38a	3.7391e-21	0.506664	0.897	0.686	9.03068e-17	2	Tmem38a
Setd7	4.25957e-41	0.730772	0.912	0.642	7.47129e-37	2	Setd7		Actb3	2.78891e-06	0.284549	1	0.991	0.0435628	8	Actb			Tmem25	1.93898e-18	0.47587	0.742	0.459	4.68303e-14	2	Tmem25
Tspan11	4.33001e-41	0.342015	0.279	0.048	7.59483e-37	2	Tspan11		Srp9	2.79883e-06	0.273967	0.343	0.142	0.0437177	8	Srp9			Tmem245	1.96499e-09	0.309697	0.624	0.423	4.74586e-05	2	Tmem245
Scn1b	8.35654e-41	0.628351	1	0.989	1.46574e-36	2	Scn1b		Hsph1	2.83221e-06	0.321152	0.448	0.209	0.0442392	8	Hsph1			Tmem229b	3.92481e-09	0.262034	0.479	0.281	9.4792e-05	2	Tmem229b
Crim1	8.65875e-41	0.759533	0.777	0.408	1.51874e-36	2	Crim1		Vps29	3.16329e-06	0.276512	0.358	0.152	0.0494105	8	Vps29			Tmem218	8.979e-08	0.266537	0.541	0.351	0.00216861	2	Tmem218
Rassf3	1.03948e-40	0.651686	0.642	0.25	1.82324e-36	2	Rassf3		R3hdm41	3.39772e-06	0.312742	0.433	0.204	0.0530723	8	R3hdm4			Tmem198	2.88798e-17	0.383896	0.634	0.331	6.97505e-13	2	Tmem198
Ppp2r5d	2.37404e-40	0.725676	0.884	0.578	4.16407e-36	2	Ppp2r5d		Klc2	3.56178e-06	0.264557	0.418	0.188	0.055635	8	Klc2			Tmem196	6.70716e-20	0.415124	0.51	0.226	1.61991e-15	2	Tmem196
Fryl1	2.53958e-40	0.725313	0.749	0.384	4.45442e-36	2	Fryl		Tomm20	3.56241e-06	0.280169	0.493	0.234	0.0556449	8	Tomm20			Tmem181a	1.338e-12	0.313612	0.619	0.366	3.23153e-08	2	Tmem181a
Mturn	2.61732e-40	0.746694	0.819	0.472	4.59078e-36	2	Mturn		Gng31	3.6332e-06	0.350816	0.612	0.343	0.0567506	8	Gng3			Tmem178	6.65417e-59	0.986519	0.845	0.362	1.60711e-54	2	Tmem178
Cox6b1	2.64122e-40	0.429059	1	1	4.6327e-36	2	Cox6b1		Ppp1ca	3.89344e-06	0.311931	0.612	0.336	0.0608155	8	Ppp1ca			Tmem159	3.93813e-12	0.3273	0.454	0.239	9.51137e-08	2	Tmem159
Scn4b	3.36561e-40	0.6455	0.674	0.263	5.90328e-36	2	Scn4b		Scg51	4.26361e-06	0.403508	0.597	0.338	0.0665976	8	Scg5			Tmem151b	6.29491e-26	0.607427	0.809	0.51	1.52035e-21	2	Tmem151b
Mpc2	4.79211e-40	0.622566	1	0.995	8.40537e-36	2	Mpc2		Dmtn	4.40043e-06	0.276331	0.373	0.163	0.0687348	8	Dmtn			Tmem151a	5.284e-42	0.745234	0.995	0.885	1.27619e-37	2	Tmem151a
Sema5a	7.37615e-40	0.629882	0.665	0.263	1.29378e-35	2	Sema5a		Atp6v1c11	4.43461e-06	0.334943	0.478	0.241	0.0692686	8	Atp6v1c1			Tmem14a	8.89981e-16	0.427092	0.814	0.581	2.14948e-11	2	Tmem14a
Cend1	9.33753e-40	0.621771	0.986	0.954	1.6378e-35	2	Cend1		Rnf187	4.53321e-06	0.444609	0.687	0.439	0.0708088	8	Rnf187			Tmem132d	1.34811e-27	0.455273	0.454	0.151	3.25595e-23	2	Tmem132d
Csdc21	5.98903e-39	0.700295	0.916	0.69	1.05048e-34	2	Csdc2		Cltc	4.65476e-06	0.341503	0.687	0.408	0.0727073	8	Cltc			Tmem132a	3.91013e-40	0.78763	0.933	0.627	9.44375e-36	2	Tmem132a
Galnt9	1.47238e-38	0.681917	0.86	0.526	2.58256e-34	2	Galnt9		Pcsk2	5.1856e-06	0.302434	0.403	0.182	0.0809991	8	Pcsk2			Tmem126b	1.93501e-10	0.271017	0.727	0.484	4.67345e-06	2	Tmem126b
Peak1	1.76254e-38	0.593121	0.535	0.187	3.0915e-34	2	Peak1		Mrfap1	5.80968e-06	0.351515	0.642	0.369	0.0907471	8	Mrfap1			Tmem121b	2.05271e-34	0.531867	0.526	0.173	4.95771e-30	2	Tmem121b
Rell21	3.15043e-38	0.6414	0.991	0.868	5.52586e-34	2	Rell2		Nbea	6.06247e-06	0.291106	0.269	0.101	0.0946958	8	Nbea			Tmem11	1.07719e-05	0.25302	0.67	0.548	0.260163	2	Tmem11
Thsd7a	3.27221e-38	0.544014	0.563	0.203	5.73945e-34	2	Thsd7a		Ndrg41	6.66296e-06	0.331061	0.851	0.553	0.104075	8	Ndrg4			Tmed9	7.08143e-15	0.370202	0.979	0.915	1.71031e-10	2	Tmed9
Atp1b21	4.74294e-38	0.580203	0.995	0.955	8.31911e-34	2	Atp1b2		Pacsin1	7.3852e-06	0.258419	0.463	0.223	0.115357	8	Pacsin1			Tma7	9.16966e-13	0.257142	1	0.998	2.21466e-08	2	Tma7
Spock1	5.70205e-38	0.664506	0.986	0.89	1.00014e-33	2	Spock1		Mtch11	8.18277e-06	0.329247	0.672	0.382	0.127815	8	Mtch1			Tle41	4.08383e-16	0.495233	0.675	0.415	9.86326e-12	2	Tle4
Mmp15	8.10404e-38	0.548677	0.512	0.17	1.42145e-33	2	Mmp15		Ywhae	8.59227e-06	0.30416	0.881	0.584	0.134211	8	Ywhae			Tigar	1.347e-15	0.367577	0.454	0.215	3.25329e-11	2	Tigar
Scrt1	9.86541e-38	0.692474	0.763	0.406	1.73039e-33	2	Scrt1		2010107E04Rik	8.65879e-06	0.315814	0.657	0.376	0.13525	8	2010107E04Rik			Tiam21	1.52195e-16	0.336095	0.536	0.252	3.67581e-12	2	Tiam2
Siah3	1.16864e-37	0.347028	0.302	0.061	2.04979e-33	2	Siah3		Hk11	9.02166e-06	0.293356	0.433	0.21	0.140918	8	Hk1			Thrsp	5.22206e-11	0.345771	0.531	0.311	1.26123e-06	2	Thrsp
Coro2b	4.23331e-37	0.648569	0.953	0.722	7.42522e-33	2	Coro2b		Mapre3	9.12888e-06	0.2564	0.388	0.177	0.142593	8	Mapre3			Thrb	1.02597e-15	0.322635	0.485	0.226	2.47793e-11	2	Thrb
Nacc22	4.85241e-37	0.6931	0.926	0.655	8.51113e-33	2	Nacc2		Ndufa41	1.1085e-05	0.391548	0.851	0.586	0.173148	8	Ndufa4			Thoc3	1.61941e-11	0.271588	0.541	0.301	3.91121e-07	2	Thoc3
Nans	5.41882e-37	0.541371	0.581	0.218	9.50461e-33	2	Nans		Ywhab	1.21133e-05	0.329972	0.731	0.486	0.189209	8	Ywhab			Thap7	2.62754e-09	0.312343	0.649	0.444	6.34603e-05	2	Thap7
Osbpl5	6.48093e-37	0.667343	0.591	0.238	1.13675e-32	2	Osbpl5		Uqcr10	1.2383e-05	0.279062	0.687	0.404	0.193423	8	Uqcr10			Tfrc	1.23852e-08	0.274697	0.804	0.625	0.000299127	2	Tfrc
Myo5a	7.46797e-37	0.60841	0.991	0.92	1.30988e-32	2	Myo5a		Ubald11	1.28564e-05	0.25388	0.328	0.14	0.200817	8	Ubald1			Ten1	2.55926e-08	0.306459	0.763	0.592	0.000618113	2	Ten1
Serpine21	1.95415e-36	0.576848	0.991	0.929	3.42758e-32	2	Serpine2		Add1	1.31374e-05	0.259994	0.433	0.21	0.205207	8	Add1			Tef1	2.18289e-09	0.258373	0.995	0.921	5.27212e-05	2	Tef
Lrch1	1.96084e-36	0.489867	0.488	0.156	3.43931e-32	2	Lrch1		Actr3	1.38063e-05	0.266331	0.373	0.17	0.215654	8	Actr3			Tecr	3.39915e-15	0.333831	1	0.989	8.20962e-11	2	Tecr
Ncs1	1.96818e-36	0.603492	1	0.901	3.45219e-32	2	Ncs1		Wsb2	1.47863e-05	0.252143	0.448	0.219	0.230961	8	Wsb2			Tecpr2	3.09082e-13	0.315827	0.562	0.306	7.46495e-09	2	Tecpr2
Gpr4	2.11729e-36	0.440001	0.344	0.081	3.71373e-32	2	Gpr4		Nisch1	1.52191e-05	0.297979	0.552	0.305	0.237722	8	Nisch			Tecpr1	5.5303e-07	0.250199	0.737	0.579	0.0133568	2	Tecpr1
mt-Co11	2.1646e-36	0.314078	1	1	3.79671e-32	2	mt-Co1		Atp6ap1	1.52625e-05	0.300233	0.582	0.336	0.2384	8	Atp6ap1			Tcf4	8.98794e-10	0.313519	0.871	0.715	2.17077e-05	2	Tcf4
AI593442	2.23355e-36	0.71061	0.944	0.725	3.91765e-32	2	AI593442		Prnp1	1.62092e-05	0.409692	0.687	0.472	0.253188	8	Prnp			Tcf25	1.4861e-23	0.429708	1	0.994	3.58923e-19	2	Tcf25
Cox8a	3.65551e-36	0.305001	1	1	6.41177e-32	2	Cox8a		Ptov11	1.67815e-05	0.282893	0.418	0.204	0.262127	8	Ptov1			Tceal61	3.29771e-15	0.432868	0.887	0.702	7.96463e-11	2	Tceal6
Kcnj9	6.17409e-36	0.659404	0.893	0.602	1.08293e-31	2	Kcnj9		1700020I14Rik1	1.7446e-05	0.296832	0.418	0.207	0.272506	8	1700020I14Rik			Tceal5	1.90943e-28	0.625839	0.969	0.796	4.61165e-24	2	Tceal5
Car4	9.18194e-36	0.651253	0.781	0.395	1.61051e-31	2	Car4		Syngr1	1.79493e-05	0.302971	0.597	0.333	0.280368	8	Syngr1			Tceal3	4.48725e-14	0.329554	0.985	0.86	1.08376e-09	2	Tceal3
Scn1a	1.06753e-35	0.669067	0.763	0.41	1.87245e-31	2	Scn1a		Klc12	1.93043e-05	0.318795	0.657	0.389	0.301532	8	Klc1			Tcaf1	9.66296e-19	0.463905	0.974	0.845	2.3338e-14	2	Tcaf1
Cited1	1.59536e-35	0.452192	0.423	0.122	2.79826e-31	2	Cited1		Mtpn	2.14705e-05	0.259994	0.418	0.204	0.335369	8	Mtpn			Tbr1	2.43798e-82	1.27216	0.959	0.383	5.88821e-78	2	Tbr1
Slc6a111	1.75388e-35	0.581333	0.958	0.685	3.0763e-31	2	Slc6a11		Cyb5b	2.1789e-05	0.299423	0.313	0.133	0.340345	8	Cyb5b			Tbpl1	5.51921e-10	0.295129	0.696	0.487	1.333e-05	2	Tbpl1
Sparc1	5.70715e-35	0.509462	1	0.886	1.00103e-30	2	Sparc		G3bp2	2.39945e-05	0.268185	0.433	0.216	0.374793	8	G3bp2			Tbce	7.82501e-08	0.257362	0.567	0.388	0.0018899	2	Tbce
Rab6b	7.96116e-35	0.486496	0.995	0.993	1.39639e-30	2	Rab6b		Slc6a171	2.52821e-05	0.28761	0.403	0.196	0.394906	8	Slc6a17			Tbcc	1.34749e-07	0.250965	0.588	0.403	0.00325446	2	Tbcc
Napepld	1.53227e-34	0.549894	0.53	0.194	2.6876e-30	2	Napepld		Rab1b	2.73158e-05	0.273508	0.373	0.177	0.426673	8	Rab1b			Tbc1d9	1.09293e-09	0.290933	0.763	0.576	2.63965e-05	2	Tbc1d9
Cox4i11	2.20424e-34	0.301146	1	1	3.86624e-30	2	Cox4i1		Snhg113	3.27952e-05	0.31921	0.776	0.512	0.512262	8	Snhg11			Tbc1d5	2.8853e-09	0.255619	0.562	0.348	6.96858e-05	2	Tbc1d5
Stmn41	2.98001e-34	0.44704	1	0.983	5.22694e-30	2	Stmn4		Cfl1	3.34019e-05	0.360235	0.896	0.765	0.521738	8	Cfl1			Tbc1d30	4.78941e-18	0.387242	0.593	0.295	1.15674e-13	2	Tbc1d30
Ctnnb1	3.15326e-34	0.52735	1	0.985	5.53082e-30	2	Ctnnb1		Ubqln2	3.37214e-05	0.26775	0.343	0.158	0.526729	8	Ubqln2			Tbc1d24	2.32087e-19	0.503491	0.753	0.47	5.60537e-15	2	Tbc1d24
Snrpn	5.74961e-34	0.428349	1	0.999	1.00848e-29	2	Snrpn		Fus	3.41627e-05	0.257648	0.582	0.326	0.533621	8	Fus			Tbc1d17	4.65309e-08	0.270945	0.722	0.54	0.00112381	2	Tbc1d17
Synj2	6.85287e-34	0.589805	0.633	0.274	1.20199e-29	2	Synj2		Sirpa	3.595e-05	0.301033	0.478	0.258	0.56154	8	Sirpa			Tarsl2	5.80551e-13	0.305229	0.546	0.295	1.40215e-08	2	Tarsl2
Ncdn	1.25375e-33	0.405237	1	0.997	2.19908e-29	2	Ncdn		Lmo41	4.35359e-05	0.35429	0.343	0.164	0.680032	8	Lmo4			Tango2	4.77919e-08	0.307469	0.789	0.662	0.00115427	2	Tango2
Clvs1	1.64986e-33	0.544186	0.688	0.315	2.89385e-29	2	Clvs1		Mdh11	4.9623e-05	0.257088	0.836	0.546	0.775111	8	Mdh1			Tanc2	2.6379e-18	0.440309	0.902	0.658	6.37105e-14	2	Tanc2
Dhx32	2.06415e-33	0.565472	0.623	0.265	3.62052e-29	2	Dhx32		Vsnl12	5.00473e-05	0.35611	0.672	0.441	0.781738	8	Vsnl1			Tagln3	3.34671e-38	0.583533	1	0.976	8.08297e-34	2	Tagln3
Adamts15	2.98581e-33	0.367419	0.284	0.061	5.23711e-29	2	Adamts15		Mdh2	5.13348e-05	0.29871	0.597	0.368	0.80185	8	Mdh2			Taf13	2.92884e-07	0.263816	0.753	0.586	0.00707374	2	Taf13
Rsrc1	3.63663e-33	0.603795	0.795	0.445	6.37864e-29	2	Rsrc1		Gnb2	5.71688e-05	0.271293	0.537	0.303	0.892976	8	Gnb2			Taf1	1.01551e-07	0.265936	0.665	0.476	0.00245265	2	Taf1
Secisbp2l1	3.89222e-33	0.616198	0.884	0.629	6.82696e-29	2	Secisbp2l		Trim351	5.80477e-05	0.254661	0.343	0.163	0.906704	8	Trim35			Sytl2	2.30262e-50	0.905129	0.897	0.462	5.56128e-46	2	Sytl2
Slc9a3r1	4.07778e-33	0.657803	0.833	0.518	7.15242e-29	2	Slc9a3r1		Hsbp11	6.41989e-05	0.268448	0.463	0.253	1	8	Hsbp1			Syt5	2.80874e-23	0.525033	0.943	0.729	6.78367e-19	2	Syt5
Btbd17	4.46058e-33	0.573207	0.684	0.303	7.82386e-29	2	Btbd17		Gsk3b	6.49851e-05	0.25054	0.328	0.153	1	8	Gsk3b			Syt41	5.77559e-09	0.256871	0.948	0.832	0.000139492	2	Syt4
Arhgap44	4.86385e-33	0.618231	0.902	0.646	8.5312e-29	2	Arhgap44		Atp5d	7.34146e-05	0.28561	0.597	0.354	1	8	Atp5d			Syt2	3.89394e-19	0.663978	0.557	0.287	9.40465e-15	2	Syt2
Osbpl3	5.51796e-33	0.445651	0.47	0.154	9.67851e-29	2	Osbpl3		Syt111	7.62078e-05	0.326482	0.687	0.466	1	8	Syt11			Syt16	1.41116e-20	0.451443	0.778	0.446	3.40823e-16	2	Syt16
Sh3bgrl2	1.44976e-32	0.488821	0.54	0.201	2.54288e-28	2	Sh3bgrl2		Ndufs5	9.80308e-05	0.295142	0.522	0.307	1	8	Ndufs5			Syt131	5.66945e-19	0.454961	0.974	0.812	1.36928e-14	2	Syt13
Rims2	1.6199e-32	0.603323	0.809	0.472	2.8413e-28	2	Rims2		Dctn2	9.82844e-05	0.268661	0.463	0.255	1	8	Dctn2			Syt12	1.10423e-24	0.413478	0.495	0.188	2.66693e-20	2	Syt12
Vwc2	1.66052e-32	0.493844	0.456	0.15	2.91255e-28	2	Vwc2		Snrnp70	9.88279e-05	0.261265	0.403	0.207	1	8	Snrnp70			Syt11	9.58046e-21	0.404285	1	0.982	2.31387e-16	2	Syt11
Dlgap4	1.68307e-32	0.543258	0.972	0.865	2.9521e-28	2	Dlgap4		Igsf8	0.000102811	0.278141	0.358	0.173	1	8	Igsf8			Syt14	6.70012e-54	0.74988	1	0.971	1.61821e-49	2	Syt1
Heg1	1.76722e-32	0.510622	0.535	0.202	3.0997e-28	2	Heg1		Sult4a1	0.000105899	0.27634	0.478	0.264	1	8	Sult4a1			Syp1	2.10755e-17	0.400673	0.995	0.943	5.09015e-13	2	Syp
Chchd101	1.95893e-32	0.415999	1	1	3.43597e-28	2	Chchd10		AC149090.11	0.000114375	0.305975	0.433	0.233	1	8	AC149090.1			Synpo	1.71093e-10	0.292111	0.639	0.405	4.13224e-06	2	Synpo
Apbb2	2.12868e-32	0.575393	0.721	0.361	3.73371e-28	2	Apbb2		Ttc33	0.000116358	0.31155	0.672	0.439	1	8	Ttc3			Synj21	4.04506e-15	0.380391	0.557	0.302	9.76962e-11	2	Synj2
Cyp46a1	2.77525e-32	0.608755	0.977	0.869	4.86778e-28	2	Cyp46a1		Atp6v0a11	0.000121044	0.256668	0.493	0.266	1	8	Atp6v0a1			Synj1	2.44737e-23	0.457791	0.99	0.946	5.9109e-19	2	Synj1
Far2	2.8766e-32	0.424656	0.474	0.158	5.04556e-28	2	Far2		Atp5b1	0.000134868	0.311762	0.925	0.776	1	8	Atp5b			Syngr11	1.71551e-38	0.613812	1	0.974	4.14329e-34	2	Syngr1
Pcdh9	3.18131e-32	0.593146	0.898	0.618	5.58002e-28	2	Pcdh9		Kifc21	0.000147985	0.253449	0.418	0.222	1	8	Kifc2			Syne11	5.85406e-27	0.598339	0.902	0.619	1.41387e-22	2	Syne1
Car7	3.99834e-32	0.529787	0.549	0.213	7.01308e-28	2	Car7		Rnf141	0.000167302	0.37316	0.448	0.263	1	8	Rnf14			Syndig1	4.13099e-13	0.311377	0.598	0.334	9.97716e-09	2	Syndig1
Ggt7	4.20132e-32	0.613294	0.926	0.71	7.36912e-28	2	Ggt7		Isg151	0.000178904	0.250918	0.567	0.341	1	8	Isg15			Syn1	5.83614e-54	0.868178	1	0.937	1.40955e-49	2	Syn1
Kcnq3	5.36809e-32	0.615584	0.865	0.549	9.41563e-28	2	Kcnq3		Trim37	0.000219801	0.276698	0.299	0.142	1	8	Trim37			Swi5	1.26488e-11	0.255924	1	0.998	3.05493e-07	2	Swi5
mt-Nd11	5.63547e-32	0.303612	1	1	9.88461e-28	2	mt-Nd1		Tpi11	0.000223525	0.367443	0.746	0.547	1	8	Tpi1			Svop	9.41538e-18	0.435116	0.954	0.736	2.274e-13	2	Svop
4921524J17Rik	8.0203e-32	0.532191	0.619	0.26	1.40676e-27	2	4921524J17Rik		Clta	0.000247748	0.26894	0.522	0.325	1	8	Clta			Sv2b	1.55147e-68	1.14826	0.995	0.775	3.74712e-64	2	Sv2b
5930412G12Rik	9.64692e-32	0.33787	0.33	0.083	1.69207e-27	2	5930412G12Rik		Pkm	0.000257381	0.318353	0.91	0.713	1	8	Pkm			Sv2a1	5.07928e-14	0.38226	1	0.957	1.22675e-09	2	Sv2a
Prkg2	1.44333e-31	0.371027	0.34	0.088	2.5316e-27	2	Prkg2		Ddx51	0.000280064	0.339849	0.746	0.558	1	8	Ddx5			Supt4a	2.33232e-08	0.272552	0.943	0.857	0.000563301	2	Supt4a
Ero1lb	1.86471e-31	0.541096	0.526	0.203	3.27071e-27	2	Ero1lb		Saraf	0.000280225	0.298398	0.433	0.251	1	8	Saraf			Sun1	1.3354e-09	0.291848	0.737	0.514	3.22525e-05	2	Sun1
Ndufa4	2.46424e-31	0.393707	1	1	4.32227e-27	2	Ndufa4		Stmn32	0.000283744	0.266673	0.672	0.427	1	8	Stmn3			Sult4a11	2.45452e-30	0.614214	0.995	0.935	5.92816e-26	2	Sult4a1
Epb41l32	3.12966e-31	0.573449	0.977	0.785	5.48942e-27	2	Epb41l3		Ppia	0.000307246	0.298392	0.821	0.651	1	8	Ppia			Sulf2	1.39179e-17	0.484712	0.83	0.587	3.36146e-13	2	Sulf2
Ppp4r4	5.22045e-31	0.543335	0.609	0.264	9.15666e-27	2	Ppp4r4		Pmm1	0.000364997	0.25438	0.403	0.218	1	8	Pmm1			Sucla2	2.35505e-11	0.313938	0.964	0.883	5.68791e-07	2	Sucla2
Pepd	6.00768e-31	0.607536	0.777	0.455	1.05375e-26	2	Pepd		Vdac1	0.000414843	0.251846	0.552	0.341	1	8	Vdac1			Sub1	1.855e-13	0.301093	1	0.998	4.48019e-09	2	Sub1
Ccm2	7.53575e-31	0.53503	0.86	0.533	1.32177e-26	2	Ccm2		Ndufa5	0.00048609	0.257039	0.493	0.295	1	8	Ndufa5			Stxbp5	1.79159e-11	0.34034	0.732	0.5	4.32705e-07	2	Stxbp5
Ecm1	8.30816e-31	0.383907	0.335	0.089	1.45725e-26	2	Ecm1		Pgam1	0.000534216	0.268555	0.687	0.481	1	8	Pgam1			Stxbp1	2.88859e-50	0.733879	1	0.976	6.97652e-46	2	Stxbp1
Adcy1	9.28073e-31	0.566516	0.991	0.829	1.62784e-26	2	Adcy1		Anks1b	0.000540118	0.268789	0.343	0.184	1	8	Anks1b			Stx3	1.68948e-11	0.291904	0.531	0.299	4.08043e-07	2	Stx3
Gdf11	1.13108e-30	0.443967	0.437	0.143	1.98392e-26	2	Gdf11		Gpi11	0.000613081	0.309675	0.701	0.522	1	8	Gpi1			Stx1b	1.15078e-36	0.669559	0.995	0.92	2.77936e-32	2	Stx1b
Slc25a37	2.07346e-30	0.464047	0.465	0.163	3.63685e-26	2	Slc25a37		Usmg51	0.000659955	0.305584	0.552	0.361	1	8	Usmg5			Stx1a	2.29261e-48	0.848362	0.954	0.557	5.53711e-44	2	Stx1a
Cycs	2.42837e-30	0.451017	1	0.995	4.25936e-26	2	Cycs		Eif4g1	0.000720382	0.266256	0.343	0.182	1	8	Eif4g1			Strn4	1.02653e-28	0.568988	0.974	0.84	2.47928e-24	2	Strn4
Cpne7	2.88489e-30	0.50543	0.786	0.412	5.0601e-26	2	Cpne7		Atxn10	0.000984292	0.251124	0.418	0.245	1	8	Atxn10			Strbp1	1.95266e-24	0.568653	0.969	0.776	4.71606e-20	2	Strbp
Ndufb81	3.87751e-30	0.392989	1	0.999	6.80115e-26	2	Ndufb8		Epb41l1	0.00157813	0.253921	0.343	0.201	1	8	Epb41l1			Stradb	5.34397e-10	0.315799	0.495	0.293	1.29068e-05	2	Stradb
Sash1	4.37536e-30	0.521704	0.684	0.315	7.67438e-26	2	Sash1		Rrp1	0.00241923	0.296516	0.358	0.212	1	8	Rrp1			Stoml2	1.55417e-08	0.281323	0.876	0.793	0.000375362	2	Stoml2
Iah1	4.71619e-30	0.544115	0.647	0.299	8.27219e-26	2	Iah1		Emc7	0.00338788	0.394033	0.254	0.135	1	8	Emc7			Stoml1	7.45507e-10	0.310262	0.778	0.569	1.80055e-05	2	Stoml1
Sel1l3	6.76149e-30	0.498293	0.656	0.293	1.18597e-25	2	Sel1l3		Zfp706	0.00377434	0.255311	0.373	0.233	1	8	Zfp706			Stmn41	2.74604e-10	0.288144	0.974	0.929	6.63223e-06	2	Stmn4
Esrra	9.2659e-30	0.591301	0.795	0.483	1.62524e-25	2	Esrra		Morf4l1	0.00494944	0.259484	0.687	0.501	1	8	Morf4l1			Stmn3	8.03716e-41	0.619641	1	0.987	1.94113e-36	2	Stmn3
Cops9	1.17986e-29	0.367502	1	1	2.06947e-25	2	Cops9		1500015O10Rik	0	1.5801	0.804	0.009	0	9	1500015O10Rik			Stmn21	1.86579e-23	0.49583	1	0.947	4.50626e-19	2	Stmn2
Socs6	1.22027e-29	0.460004	0.488	0.182	2.14035e-25	2	Socs6		Clic6	0	1.33647	0.863	0.009	0	9	Clic6			Stmn11	5.00093e-72	0.868522	1	0.991	1.20782e-67	2	Stmn1
Lrrtm2	1.5978e-29	0.594532	0.702	0.373	2.80253e-25	2	Lrrtm2		Folr1	0	0.978638	0.627	0.005	0	9	Folr1			Stk39	1.43073e-13	0.368752	0.825	0.581	3.45549e-09	2	Stk39
Dnajc15	2.20052e-29	0.547427	0.963	0.831	3.8597e-25	2	Dnajc15		Kl	3.4968e-284	1.05518	0.686	0.009	5.46199e-280	9	Kl			Stk25	1.14829e-09	0.305422	0.959	0.89	2.77335e-05	2	Stk25
Cited2	2.49542e-29	0.592382	0.795	0.47	4.37697e-25	2	Cited2		Slc4a5	3.79044e-279	0.591975	0.431	0.001	5.92067e-275	9	Slc4a5			Stim2	1.0657e-07	0.273143	0.655	0.47	0.00257387	2	Stim2
Tpm2	2.96836e-29	0.423048	0.442	0.148	5.20651e-25	2	Tpm2		Kcne2	8.50002e-256	0.515808	0.373	0.001	1.3277e-251	9	Kcne2			Stac2	2.02022e-74	1.24842	0.912	0.398	4.87924e-70	2	Stac2
Sema7a	3.60393e-29	0.549142	0.795	0.452	6.3213e-25	2	Sema7a		F5	1.01863e-250	0.571924	0.431	0.002	1.5911e-246	9	F5			St8sia5	4.38398e-33	0.598897	0.649	0.27	1.05882e-28	2	St8sia5
Megf9	4.2477e-29	0.597077	0.874	0.609	7.45047e-25	2	Megf9		Lbp	5.74694e-248	0.997451	0.647	0.01	8.97672e-244	9	Lbp			St6galnac6	1.48623e-06	0.282697	0.799	0.649	0.0358954	2	St6galnac6
Prdx51	5.80508e-29	0.457834	1	0.997	1.01821e-24	2	Prdx5		Kcnj13	2.22183e-230	0.514615	0.392	0.002	3.47049e-226	9	Kcnj13			St6gal2	3.56743e-18	0.34803	0.407	0.163	8.61607e-14	2	St6gal2
Lgi32	7.49531e-29	0.509321	0.977	0.855	1.31468e-24	2	Lgi3		Ace	2.57335e-220	1.14429	0.765	0.019	4.01957e-216	9	Ace			St3gal5	1.48673e-22	0.527555	0.851	0.565	3.59076e-18	2	St3gal5
Galnt17	1.095e-28	0.537339	0.716	0.374	1.92063e-24	2	Galnt17		Krt18	2.94998e-214	0.551227	0.431	0.004	4.60786e-210	9	Krt18			Sstr2	1.16123e-14	0.312121	0.335	0.133	2.80461e-10	2	Sstr2
Srxn1	1.29245e-28	0.622429	0.865	0.649	2.26696e-24	2	Srxn1		Tmem72	4.54812e-214	0.565979	0.392	0.002	7.10416e-210	9	Tmem72			Sst	2.72445e-27	0.869012	0.974	0.852	6.58009e-23	2	Sst
Pygm1	1.36345e-28	0.532807	0.656	0.319	2.39148e-24	2	Pygm		Calml4	4.44241e-202	0.658693	0.471	0.006	6.93905e-198	9	Calml4			Ssna1	7.23674e-08	0.279097	0.856	0.757	0.00174782	2	Ssna1
Gpr12	1.58159e-28	0.456015	0.507	0.195	2.77411e-24	2	Gpr12		Sostdc1	1.0085e-173	0.640771	0.431	0.006	1.57528e-169	9	Sostdc1			Ssbp3	1.64657e-12	0.349842	0.907	0.717	3.97679e-08	2	Ssbp3
B230334C09Rik	2.13163e-28	0.570679	0.786	0.457	3.73888e-24	2	B230334C09Rik		Aqp1	7.80973e-159	0.411459	0.314	0.002	1.21988e-154	9	Aqp1			Ssbp2	9.49365e-15	0.380798	0.83	0.586	2.29291e-10	2	Ssbp2
2011-03-01	2.52304e-28	0.344897	0.34	0.096	4.42541e-24	2	2011-03-01		Steap1	3.32536e-146	0.325586	0.255	0.001	5.19421e-142	9	Steap1			Ss18l2	4.29468e-16	0.425871	0.948	0.852	1.03725e-11	2	Ss18l2
Eif5a2	2.98434e-28	0.526254	0.74	0.415	5.23453e-24	2	Eif5a2		Col9a3	7.37306e-145	1.04979	0.608	0.02	1.15167e-140	9	Col9a3			Ss18l1	3.48506e-11	0.302371	0.593	0.353	8.41711e-07	2	Ss18l1
Foxp2	3.05266e-28	0.430736	0.437	0.149	5.35437e-24	2	Foxp2		Rdh5	6.03326e-135	0.670866	0.431	0.009	9.42395e-131	9	Rdh5			Srxn11	1.74236e-08	0.264772	0.887	0.736	0.000420815	2	Srxn1
Dagla	3.0969e-28	0.620504	0.809	0.517	5.43196e-24	2	Dagla		Cldn1	6.41372e-125	0.431727	0.255	0.002	1.00182e-120	9	Cldn1			Srrm3	1.26694e-11	0.270512	0.387	0.186	3.05992e-07	2	Srrm3
Atp5a1	3.17798e-28	0.344445	1	1	5.57418e-24	2	Atp5a1		Prr32	6.71925e-125	0.324393	0.255	0.002	1.04955e-120	9	Prr32			Srr	4.19813e-08	0.262572	0.608	0.408	0.00101393	2	Srr
Nectin4	5.28205e-28	0.294323	0.26	0.06	9.26472e-24	2	Nectin4		Cldn2	2.56107e-121	0.388895	0.275	0.003	4.00038e-117	9	Cldn2			Srpk21	5.92305e-10	0.323538	0.943	0.868	1.43054e-05	2	Srpk2
Cck	5.68027e-28	0.509385	1	0.969	9.9632e-24	2	Cck		Car12	5.23962e-118	0.611979	0.451	0.012	8.18429e-114	9	Car12			Srpk1	2.93711e-07	0.272359	0.634	0.458	0.00709371	2	Srpk1
Rtn4rl1	6.70264e-28	0.571967	0.823	0.505	1.17564e-23	2	Rtn4rl1		Slc13a4	9.84694e-108	0.5445	0.353	0.008	1.53809e-103	9	Slc13a4			Srp19	2.38369e-07	0.259495	0.928	0.854	0.00575709	2	Srp19
Tmem131	7.48414e-28	0.550721	0.753	0.452	1.31272e-23	2	Tmem131		Igf2	3.86229e-103	0.384932	0.314	0.006	6.0329e-99	9	Igf2			Srgap3	8.99425e-10	0.373468	0.835	0.676	2.17229e-05	2	Srgap3
Btbd3	9.43849e-28	0.545113	0.921	0.706	1.65551e-23	2	Btbd3		Otx2	1.8201e-100	0.446544	0.314	0.006	2.843e-96	9	Otx2			Srcin1	1.33594e-14	0.424712	0.794	0.568	3.22655e-10	2	Srcin1
Inpp4b	1.21519e-27	0.335216	0.312	0.084	2.13144e-23	2	Inpp4b		Gm19935	1.28941e-96	0.54634	0.471	0.018	2.01406e-92	9	Gm19935			Sra1	3.14947e-06	0.260512	0.902	0.85	0.076066	2	Sra1
Rasgef1b	1.46731e-27	0.522266	0.698	0.364	2.57366e-23	2	Rasgef1b		Sulf1	5.06037e-96	0.666058	0.529	0.024	7.9043e-92	9	Sulf1			Sptbn4	3.57166e-07	0.277021	0.763	0.594	0.00862628	2	Sptbn4
Cdk5r1	1.48013e-27	0.526031	0.967	0.861	2.59615e-23	2	Cdk5r1		Spint2	1.57967e-95	0.956711	0.627	0.035	2.46744e-91	9	Spint2			Sptbn21	2.31155e-41	0.756349	1	0.888	5.58285e-37	2	Sptbn2
Ckmt11	2.01987e-27	0.512561	0.977	0.903	3.54285e-23	2	Ckmt1		Igfbp2	5.67037e-91	1.3927	0.745	0.058	8.85712e-87	9	Igfbp2			Sptb1	3.51347e-10	0.330195	0.696	0.492	8.48572e-06	2	Sptb
Cox6c	2.09016e-27	0.314399	1	1	3.66613e-23	2	Cox6c		Cfap126	1.00729e-90	0.403539	0.314	0.007	1.57338e-86	9	Cfap126			Sptan1	7.31811e-22	0.412063	0.995	0.98	1.76747e-17	2	Sptan1
Mdh1	2.17766e-27	0.422322	1	1	3.81961e-23	2	Mdh1		Ppp1r1b	5.14785e-90	1.05309	0.745	0.055	8.04094e-86	9	Ppp1r1b			Spsb31	3.38496e-09	0.275109	0.84	0.637	8.17535e-05	2	Spsb3
Adcy8	2.33955e-27	0.46726	0.47	0.177	4.10357e-23	2	Adcy8		Foxj1	8.16568e-89	0.713795	0.51	0.024	1.27548e-84	9	Foxj1			Spsb1	5.17376e-14	0.335426	0.448	0.217	1.24957e-09	2	Spsb1
Ghitm	3.55036e-27	0.436243	1	0.998	6.22732e-23	2	Ghitm		Cdkn1c	9.65285e-86	0.403539	0.294	0.007	1.50777e-81	9	Cdkn1c			Sprn	1.23965e-39	0.729965	0.948	0.588	2.99401e-35	2	Sprn
Hspa8	3.7247e-27	0.281047	1	1	6.53313e-23	2	Hspa8		Cab39l	2.10664e-85	1.00007	0.706	0.053	3.29058e-81	9	Cab39l			Spred2	8.56791e-12	0.315647	0.66	0.409	2.06932e-07	2	Spred2
Sema6a1	4.03571e-27	0.498473	0.572	0.249	7.07863e-23	2	Sema6a		Alpl	1.28148e-79	0.424205	0.294	0.008	2.00167e-75	9	Alpl			Spop	8.31554e-10	0.306133	0.933	0.839	2.00837e-05	2	Spop
Rcan22	4.92075e-27	0.511797	0.995	0.887	8.63099e-23	2	Rcan2		Trpv4	1.42106e-78	0.339234	0.275	0.007	2.21969e-74	9	Trpv4			Spock11	7.44562e-11	0.258077	0.964	0.871	1.79827e-06	2	Spock1
Ppm1l	5.33526e-27	0.542869	0.791	0.473	9.35805e-23	2	Ppm1l		Emb	7.41181e-77	0.768472	0.608	0.042	1.15773e-72	9	Emb			Spns2	2.24297e-09	0.325045	0.634	0.442	5.41722e-05	2	Spns2
6430548M08Rik	5.50341e-27	0.55407	0.907	0.724	9.65298e-23	2	6430548M08Rik		Slc29a4	1.33439e-73	0.492535	0.392	0.017	2.08432e-69	9	Slc29a4			Spire1	1.90607e-13	0.413379	0.907	0.783	4.60354e-09	2	Spire1
Mlf2	5.84932e-27	0.390153	1	1	1.02597e-22	2	Mlf2		Pcolce	2.77106e-72	0.70041	0.451	0.024	4.3284e-68	9	Pcolce			Sphkap	1.5864e-11	0.275801	0.892	0.635	3.83147e-07	2	Sphkap
Cox7a2	6.6272e-27	0.338893	1	1	1.16241e-22	2	Cox7a2		Rbp1	1.03991e-69	0.779307	0.588	0.044	1.62434e-65	9	Rbp1			Speg1	4.00854e-12	0.326101	0.814	0.546	9.68142e-08	2	Speg
Rbms3	7.14407e-27	0.404507	0.419	0.145	1.25307e-22	2	Rbms3		Slc2a12	2.73012e-69	0.419475	0.294	0.009	4.26444e-65	9	Slc2a12			Spata2	4.27437e-17	0.392252	0.67	0.372	1.03235e-12	2	Spata2
Acot7	8.75889e-27	0.461842	1	0.982	1.53631e-22	2	Acot7		Slc16a2	4.20048e-68	0.618391	0.412	0.021	6.56115e-64	9	Slc16a2			Spag9	1.78906e-11	0.314572	0.985	0.937	4.32094e-07	2	Spag9
Tmem25	9.97575e-27	0.592842	0.805	0.511	1.74975e-22	2	Tmem25		Slc4a2	1.9448e-67	0.665592	0.51	0.033	3.03777e-63	9	Slc4a2			Spaca6	3.23139e-13	0.313535	0.459	0.232	7.80446e-09	2	Spaca6
Slc25a51	1.26458e-26	0.42555	1	0.995	2.21807e-22	2	Slc25a5		Prelp	2.72718e-66	0.589376	0.451	0.026	4.25985e-62	9	Prelp			Sox5	1.93914e-11	0.292267	0.356	0.169	4.68341e-07	2	Sox5
Nefl1	1.41516e-26	0.467421	1	0.975	2.48219e-22	2	Nefl		Pltp	1.62667e-64	1.25442	0.784	0.095	2.54086e-60	9	Pltp			Sowahb	8.32486e-40	0.445556	0.474	0.124	2.01062e-35	2	Sowahb
Zfp423	1.47055e-26	0.4541	0.488	0.19	2.57934e-22	2	Zfp423		Bmp6	5.60223e-63	0.378615	0.275	0.009	8.75068e-59	9	Bmp6			Sort1	1.15783e-18	0.463212	0.985	0.894	2.79638e-14	2	Sort1
Minos1	1.54186e-26	0.369779	1	0.999	2.70443e-22	2	Minos1		Acaa2	7.84555e-63	0.677526	0.431	0.025	1.22547e-58	9	Acaa2			Sorl1	1.49544e-33	0.783958	0.948	0.753	3.61179e-29	2	Sorl1
Atp1a21	2.39474e-26	0.347794	1	0.993	4.20038e-22	2	Atp1a2		Enpp2	2.3739e-60	3.81452	0.961	0.195	3.70804e-56	9	Enpp2			Sorcs3	2.55196e-15	0.338195	0.541	0.268	6.1635e-11	2	Sorcs3
Fras1	2.56881e-26	0.328814	0.335	0.098	4.50568e-22	2	Fras1		Hemk1	1.33668e-57	0.44933	0.353	0.018	2.08789e-53	9	Hemk1			Sorcs1	5.97171e-11	0.301089	0.526	0.3	1.44229e-06	2	Sorcs1
Ndufa121	2.57928e-26	0.397416	1	1	4.52406e-22	2	Ndufa12		Cul4b	1.3241e-51	0.310557	0.255	0.01	2.06825e-47	9	Cul4b			Socs5	1.30514e-09	0.326986	0.814	0.637	3.15219e-05	2	Socs5
Slc29a1	2.62352e-26	0.542116	0.586	0.273	4.60166e-22	2	Slc29a1		Ttr	5.28956e-51	7.07228	1	0.301	8.26229e-47	9	Ttr			Snx32	9.70641e-13	0.353563	0.814	0.608	2.34429e-08	2	Snx32
Acyp2	3.28332e-26	0.581109	0.879	0.641	5.75894e-22	2	Acyp2		Ezr	3.75117e-49	0.811092	0.647	0.077	5.85932e-45	9	Ezr			Snx3	1.36983e-10	0.257829	1	0.991	3.30841e-06	2	Snx3
Got1	3.86264e-26	0.460961	1	0.993	6.77508e-22	2	Got1		Aldh2	9.09434e-47	0.907125	0.824	0.135	1.42054e-42	9	Aldh2			Snx11	7.87757e-08	0.253665	0.515	0.334	0.00190259	2	Snx11
Paqr81	5.08974e-26	0.504284	0.967	0.773	8.9274e-22	2	Paqr8		Gpx3	2.62388e-41	0.673905	0.529	0.06	4.09849e-37	9	Gpx3			Snx10	3.47037e-08	0.267406	0.938	0.85	0.000838163	2	Snx10
Nat8l1	5.42127e-26	0.540831	0.977	0.896	9.5089e-22	2	Nat8l		Steap2	4.99265e-41	0.324687	0.275	0.015	7.79853e-37	9	Steap2			Snrpn	4.58195e-49	0.651922	1	0.992	1.10663e-44	2	Snrpn
Cacnb4	5.61156e-26	0.515567	0.94	0.682	9.84267e-22	2	Cacnb4		Cd24a	7.48348e-37	0.488105	0.353	0.03	1.16892e-32	9	Cd24a			Snrpd1	1.06678e-07	0.252151	0.99	0.93	0.00257648	2	Snrpd1
Hs3st11	6.02257e-26	0.496594	0.623	0.296	1.05636e-21	2	Hs3st1		Slc31a1	4.06663e-36	0.559607	0.49	0.058	6.35207e-32	9	Slc31a1			Snrpb	3.48077e-15	0.346858	0.985	0.93	8.40675e-11	2	Snrpb
1700017B05Rik	7.03004e-26	0.431206	0.363	0.119	1.23307e-21	2	1700017B05Rik		Tcn2	6.24464e-35	0.634037	0.51	0.065	9.75413e-31	9	Tcn2			Snrpa1	3.69874e-08	0.259593	0.747	0.561	0.000893321	2	Snrpa1
Aes	7.29096e-26	0.347979	1	0.999	1.27883e-21	2	Aes		Slc12a2	1.4158e-34	0.659449	0.588	0.087	2.21147e-30	9	Slc12a2			Snph	9.58443e-33	0.660906	0.985	0.859	2.31483e-28	2	Snph
Ank1	7.55694e-26	0.555085	0.623	0.313	1.32549e-21	2	Ank1		Lama5	3.01736e-34	0.323905	0.255	0.016	4.71311e-30	9	Lama5			Snn1	3.76503e-24	0.536096	0.964	0.867	9.0933e-20	2	Snn
Mcf2	9.31861e-26	0.319311	0.312	0.088	1.63448e-21	2	Mcf2		Ifi27	3.2453e-32	1.29441	0.902	0.275	5.06916e-28	9	Ifi27			Snhg20	3.30842e-06	0.270096	0.825	0.722	0.0799049	2	Snhg20
Atp5g1	1.13363e-25	0.361773	1	1	1.98838e-21	2	Atp5g1		Cyb561	1.12756e-29	0.527201	0.431	0.055	1.76125e-25	9	Cyb561			Snhg11	1.18423e-09	0.285278	1	0.962	2.86016e-05	2	Snhg11
Cox5b1	1.54315e-25	0.301817	1	1	2.70669e-21	2	Cox5b		Fxyd1	5.29084e-29	0.784125	0.745	0.168	8.2643e-25	9	Fxyd1			Sncb1	1.06511e-10	0.303654	0.964	0.798	2.57245e-06	2	Sncb
Hs6st1	2.06878e-25	0.580528	0.712	0.439	3.62863e-21	2	Hs6st1		Wfdc17	9.68699e-28	0.386022	0.314	0.031	1.51311e-23	9	Wfdc17			Snca	1.39587e-28	0.647205	0.995	0.9	3.37131e-24	2	Snca
Fam189a2	2.64436e-25	0.415776	0.544	0.224	4.63821e-21	2	Fam189a2		Gpx8	2.88638e-27	0.401874	0.255	0.021	4.50853e-23	9	Gpx8			Snap911	1.93575e-30	0.594897	0.99	0.916	4.67523e-26	2	Snap91
Ell2	4.90144e-25	0.455426	0.563	0.255	8.59712e-21	2	Ell2		Tbc1d9	2.72141e-26	0.505962	0.412	0.056	4.25085e-22	9	Tbc1d9			Snap471	1.12731e-13	0.318131	1	0.975	2.72268e-09	2	Snap47
Lypla2	5.12488e-25	0.508388	0.847	0.593	8.98904e-21	2	Lypla2		Plxnb2	3.25009e-26	0.672392	0.588	0.113	5.07664e-22	9	Plxnb2			Snap25	1.503e-72	1.06184	1	0.998	3.63004e-68	2	Snap25
Atxn1	5.21415e-25	0.489346	0.786	0.467	9.14562e-21	2	Atxn1		Tubb4b	4.45861e-26	1.00442	0.902	0.299	6.96435e-22	9	Tubb4b			Smyd5	1.40417e-13	0.343094	0.577	0.324	3.39135e-09	2	Smyd5
2900011O08Rik	5.33624e-25	0.503914	0.995	0.955	9.35977e-21	2	2900011O08Rik		Nxn	2.15621e-25	0.310285	0.275	0.026	3.36799e-21	9	Nxn			Smurf1	1.97434e-09	0.267184	0.459	0.265	4.76842e-05	2	Smurf1
Cd47	8.3954e-25	0.496875	0.944	0.796	1.47255e-20	2	Cd47		Ccl8	2.72496e-25	0.580899	0.373	0.048	4.25638e-21	9	Ccl8			Smpd4	1.38064e-08	0.259406	0.562	0.364	0.000333453	2	Smpd4
Ptprm	8.79651e-25	0.459744	0.6	0.279	1.54291e-20	2	Ptprm		Gas6	3.70332e-25	0.632495	0.471	0.077	5.78458e-21	9	Gas6			Smpd31	6.04481e-10	0.266627	0.68	0.454	1.45994e-05	2	Smpd3
Sptlc2	8.91212e-25	0.458849	0.586	0.274	1.56319e-20	2	Sptlc2		Ephx1	5.68066e-25	0.386022	0.294	0.03	8.87319e-21	9	Ephx1			Smim7	1.74558e-07	0.255637	0.923	0.863	0.00421593	2	Smim7
Nmnat2	9.21392e-25	0.54741	0.874	0.679	1.61612e-20	2	Nmnat2		Stk39	1.6727e-24	0.454577	0.431	0.064	2.61276e-20	9	Stk39			Smim13	9.3786e-37	0.693111	0.959	0.83	2.26512e-32	2	Smim13
Tmem204	9.4791e-25	0.373586	0.414	0.148	1.66263e-20	2	Tmem204		Ahcyl2	2.79027e-24	0.619112	0.529	0.099	4.3584e-20	9	Ahcyl2			Smim121	1.50741e-06	0.281092	0.845	0.738	0.0364069	2	Smim12
Zfp385a	1.07619e-24	0.474669	0.735	0.423	1.88764e-20	2	Zfp385a		Slco1c1	4.50499e-24	0.436132	0.373	0.05	7.0368e-20	9	Slco1c1			Smim10l1	3.71826e-08	0.26745	0.954	0.873	0.000898035	2	Smim10l1
Rnf112	1.19512e-24	0.537641	0.963	0.835	2.09623e-20	2	Rnf112		Bgn	1.18937e-23	0.357291	0.314	0.036	1.85779e-19	9	Bgn			Smg9	4.56025e-11	0.295681	0.603	0.374	1.10139e-06	2	Smg9
Chrnb2	1.40265e-24	0.465126	0.493	0.206	2.46025e-20	2	Chrnb2		Ctsd2	2.50048e-23	1.28332	0.98	0.686	3.90576e-19	9	Ctsd			Smg7	1.20012e-09	0.276787	0.716	0.507	2.89853e-05	2	Smg7
Uqcc2	1.45579e-24	0.362191	1	0.998	2.55345e-20	2	Uqcc2		Arl6ip1	1.31938e-22	0.934444	0.784	0.246	2.06087e-18	9	Arl6ip1			Smg51	2.43908e-09	0.295929	0.66	0.463	5.89087e-05	2	Smg5
Slc25a4	1.7606e-24	0.279626	1	1	3.0881e-20	2	Slc25a4		Tuba1c	2.92603e-22	0.3972	0.314	0.038	4.57046e-18	9	Tuba1c			Smarcd11	2.96345e-09	0.298491	0.897	0.751	7.15732e-05	2	Smarcd1
Atp5d	1.98413e-24	0.339267	1	0.999	3.48017e-20	2	Atp5d		Lamp2	3.71848e-22	0.617736	0.667	0.16	5.80827e-18	9	Lamp2			Smarca4	1.87107e-08	0.326506	0.861	0.759	0.0004519	2	Smarca4
Stmn3	2.18643e-24	0.381325	1	0.999	3.83499e-20	2	Stmn3		Mgp	2.26058e-21	0.449062	0.431	0.071	3.53102e-17	9	Mgp			Smap2	2.97475e-07	0.272361	0.897	0.817	0.00718462	2	Smap2
Pkp2	2.69983e-24	0.311729	0.312	0.09	4.7355e-20	2	Pkp2		Slc22a173	6.46994e-21	1.0167	0.882	0.403	1.0106e-16	9	Slc22a17			Smap1	6.9742e-22	0.501898	0.928	0.741	1.68441e-17	2	Smap1
Fam222a	2.75305e-24	0.371355	0.349	0.113	4.82885e-20	2	Fam222a		Fkbp9	6.66804e-21	0.316136	0.294	0.036	1.04155e-16	9	Fkbp9			Slitrk5	5.30401e-15	0.399375	0.613	0.359	1.28103e-10	2	Slitrk5
Scrt2	3.06328e-24	0.409138	0.419	0.156	5.373e-20	2	Scrt2		Hist1h2bc	2.71274e-20	0.610435	0.608	0.145	4.23731e-16	9	Hist1h2bc			Slitrk1	2.97289e-19	0.430456	0.686	0.371	7.18013e-15	2	Slitrk1
Nrxn1	3.23796e-24	0.463844	0.995	0.935	5.67937e-20	2	Nrxn1		Clu2	3.17694e-20	1.0939	1	0.786	4.96238e-16	9	Clu			Slc8a2	8.85156e-14	0.374704	0.603	0.34	2.13783e-09	2	Slc8a2
Etnppl1	4.38304e-24	0.473329	0.679	0.359	7.68785e-20	2	Etnppl		Rarres2	9.69771e-20	0.525233	0.412	0.073	1.51478e-15	9	Rarres2			Slc7a81	1.85932e-13	0.322499	0.67	0.405	4.49063e-09	2	Slc7a8
Dclk2	4.74643e-24	0.506268	0.763	0.464	8.32524e-20	2	Dclk2		Vat1l	1.87259e-19	0.478884	0.392	0.067	2.92499e-15	9	Vat1l			Slc7a4	1.84265e-19	0.4054	0.758	0.428	4.45036e-15	2	Slc7a4
Cpe	6.21344e-24	0.254415	1	1	1.08984e-19	2	Cpe		Apoe3	2.33843e-19	1.10767	1	0.976	3.65263e-15	9	Apoe			Slc6a71	1.05601e-16	0.36743	0.505	0.236	2.55049e-12	2	Slc6a7
Msrb1	6.49817e-24	0.4975	0.726	0.418	1.13978e-19	2	Msrb1		Rsph9	4.57995e-19	0.282119	0.255	0.03	7.15388e-15	9	Rsph9			Slc6a171	1.60983e-31	0.657585	0.979	0.825	3.88806e-27	2	Slc6a17
Gm3510	7.95281e-24	0.300279	0.274	0.075	1.39492e-19	2	Gm3510		Timp3	7.64199e-19	0.555285	0.49	0.105	1.19368e-14	9	Timp3			Slc6a15	1.04436e-15	0.381812	0.732	0.445	2.52234e-11	2	Slc6a15
Mpp6	9.2207e-24	0.469117	0.628	0.316	1.61731e-19	2	Mpp6		Abhd2	1.01455e-18	0.562319	0.412	0.078	1.58472e-14	9	Abhd2			Slc5a5	5.18188e-24	0.593354	0.619	0.297	1.25153e-19	2	Slc5a5
Pitpna	9.27564e-24	0.463972	0.995	0.971	1.62695e-19	2	Pitpna		Psap1	2.26228e-18	0.957924	1	0.926	3.53369e-14	9	Psap			Slc4a8	1.31108e-09	0.309887	0.66	0.445	3.16651e-05	2	Slc4a8
Mpc1	1.00376e-23	0.37904	1	0.994	1.76059e-19	2	Mpc1		Bst22	3.41508e-18	0.867267	0.882	0.381	5.33435e-14	9	Bst2			Slc4a101	6.11438e-23	0.521563	0.923	0.715	1.47675e-18	2	Slc4a10
Gabarapl2	1.19317e-23	0.362444	1	0.996	2.09281e-19	2	Gabarapl2		Bsg	5.83551e-18	1.29695	0.863	0.527	9.11506e-14	9	Bsg			Slc45a1	9.77991e-11	0.320357	0.655	0.426	2.36204e-06	2	Slc45a1
Aldoc1	1.26338e-23	0.340312	1	1	2.21597e-19	2	Aldoc		Tgtp1	6.50101e-18	0.516972	0.49	0.109	1.01546e-13	9	Tgtp1			Slc39a10	3.85381e-23	0.579024	0.897	0.712	9.30772e-19	2	Slc39a10
Nptn	1.33772e-23	0.406549	1	0.997	2.34635e-19	2	Nptn		Ucp2	8.21855e-18	0.495454	0.569	0.139	1.28374e-13	9	Ucp2			Slc38a7	1.08409e-11	0.266971	0.433	0.218	2.61829e-07	2	Slc38a7
Selenom	1.44397e-23	0.377068	1	0.981	2.53273e-19	2	Selenom		Vamp8	1.54405e-17	0.57404	0.49	0.111	2.41181e-13	9	Vamp8			Slc36a1	2.83799e-18	0.394456	0.51	0.236	6.85432e-14	2	Slc36a1
Rab4a	1.56448e-23	0.476702	0.847	0.579	2.7441e-19	2	Rab4a		Slc12a4	1.70575e-17	0.358056	0.275	0.038	2.66439e-13	9	Slc12a4			Slc35f4	8.67765e-17	0.344466	0.412	0.175	2.09583e-12	2	Slc35f4
Catsperz	1.67887e-23	0.273877	0.326	0.1	2.94474e-19	2	Catsperz		Slc38a3	2.38281e-17	0.498602	0.392	0.075	3.72195e-13	9	Slc38a3			Slc35f1	1.35805e-13	0.369241	0.588	0.337	3.27997e-09	2	Slc35f1
Ttc19	1.7049e-23	0.553002	0.791	0.526	2.9904e-19	2	Ttc19		Lyz23	6.0527e-17	0.985404	0.922	0.407	9.45432e-13	9	Lyz2			Slc30a4	3.25305e-21	0.442139	0.732	0.403	7.85677e-17	2	Slc30a4
Fez2	2.33342e-23	0.500528	0.809	0.532	4.09281e-19	2	Fez2		Igfbp7	8.05731e-17	0.558925	0.471	0.109	1.25855e-12	9	Igfbp7			Slc30a3	5.73701e-25	0.503772	0.742	0.371	1.3856e-20	2	Slc30a3
Fem1c	2.39558e-23	0.444372	0.553	0.259	4.20184e-19	2	Fem1c		Sil1	1.27e-16	0.36771	0.333	0.056	1.98374e-12	9	Sil1			Slc2a3	1.44236e-13	0.419327	0.856	0.66	3.48359e-09	2	Slc2a3
Fzd6	2.77087e-23	0.425994	0.316	0.1	4.86011e-19	2	Fzd6		Ifitm33	1.7208e-16	1.03688	0.882	0.449	2.68788e-12	9	Ifitm3			Slc25a51	8.58813e-09	0.250568	0.835	0.619	0.00020742	2	Slc25a51
2010107E04Rik	2.98957e-23	0.329139	1	1	5.24371e-19	2	2010107E04Rik		Chchd10	8.33574e-16	0.807305	0.882	0.463	1.30204e-11	9	Chchd10			Slc25a46	1.01795e-09	0.337487	0.902	0.758	2.45854e-05	2	Slc25a46
[truncated: 19,577 more rows]
