# Supplementary material for: Single cell and spatial transcriptomic analyses reveal microglia-plasma cell crosstalk in the brain during Trypanosoma brucei infection
Source: Nat Commun. 2022 Sep 30;13:5752. doi: 10.1038/s41467-022-33542-z (PMC9525673; doi:10.1038/s41467-022-33542-z)
Supplement: Supplementary file 9 — Supplementary Data 6 [file 41467_2022_33542_MOESM9_ESM.xlsx]

## Sheet: Sheet1
Supplementary Table 6 Gene ontology analysis of the T. brucei-specific genes detected in the 10X Visium dataset. The analysis was conducted using the server TritrypDB with default parameters.
ID	Name	Bgd count	Result count	Result gene list	Pct of bgd	Fold enrichment	Odds ratio	P-value	Benjamini	Bonferroni
GO:0006518	peptide metabolic process	332	153	Tb11.v5.0544,Tb927.1.3180,Tb927.10.1080,Tb927.10.1090,Tb927.10.1100,Tb927.10.11390,Tb927.10.11540,Tb927.10.12680,Tb927.10.13500,Tb927.10.13517,Tb927.10.14580,Tb927.10.14600,Tb927.10.14710,Tb927.10.15120,Tb927.10.1590,Tb927.10.190,Tb927.10.220,Tb927.10.270,Tb927.10.2840,Tb927.10.3280,Tb927.10.3380,Tb927.10.3930,Tb927.10.3940,Tb927.10.4110,Tb927.10.4120,Tb927.10.4560,Tb927.10.4570,Tb927.10.5030,Tb9…	46.1	4.09	7.79	2.03e-60	3.35e-57	3.35e-57
GO:0006412	translation	315	147	Tb11.v5.0544,Tb927.1.3180,Tb927.10.1080,Tb927.10.1090,Tb927.10.1100,Tb927.10.11390,Tb927.10.11540,Tb927.10.12680,Tb927.10.13500,Tb927.10.13517,Tb927.10.14580,Tb927.10.14600,Tb927.10.14710,Tb927.10.15120,Tb927.10.1590,Tb927.10.190,Tb927.10.220,Tb927.10.270,Tb927.10.2840,Tb927.10.3280,Tb927.10.3380,Tb927.10.3930,Tb927.10.3940,Tb927.10.4110,Tb927.10.4120,Tb927.10.4560,Tb927.10.4570,Tb927.10.5030,Tb9…	46.7	4.14	7.92	7.19e-59	5.95e-56	1.19e-55
GO:0043043	peptide biosynthetic process	317	147	Tb11.v5.0544,Tb927.1.3180,Tb927.10.1080,Tb927.10.1090,Tb927.10.1100,Tb927.10.11390,Tb927.10.11540,Tb927.10.12680,Tb927.10.13500,Tb927.10.13517,Tb927.10.14580,Tb927.10.14600,Tb927.10.14710,Tb927.10.15120,Tb927.10.1590,Tb927.10.190,Tb927.10.220,Tb927.10.270,Tb927.10.2840,Tb927.10.3280,Tb927.10.3380,Tb927.10.3930,Tb927.10.3940,Tb927.10.4110,Tb927.10.4120,Tb927.10.4560,Tb927.10.4570,Tb927.10.5030,Tb9…	46.4	4.11	7.83	2.04e-58	1.12e-55	3.37e-55
GO:0043603	cellular amide metabolic process	365	158	Tb11.v5.0544,Tb927.1.3180,Tb927.10.1080,Tb927.10.1090,Tb927.10.1100,Tb927.10.11390,Tb927.10.11540,Tb927.10.12680,Tb927.10.13500,Tb927.10.13517,Tb927.10.14580,Tb927.10.14600,Tb927.10.14710,Tb927.10.15120,Tb927.10.1590,Tb927.10.190,Tb927.10.220,Tb927.10.270,Tb927.10.2840,Tb927.10.3280,Tb927.10.3380,Tb927.10.3930,Tb927.10.3940,Tb927.10.4110,Tb927.10.4120,Tb927.10.4560,Tb927.10.4570,Tb927.10.5030,Tb9…	43.3	3.84	6.97	8.93e-58	3.69e-55	1.48e-54
GO:0043604	amide biosynthetic process	334	150	Tb11.v5.0544,Tb927.1.3180,Tb927.10.1080,Tb927.10.1090,Tb927.10.1100,Tb927.10.11390,Tb927.10.11540,Tb927.10.12680,Tb927.10.13500,Tb927.10.13517,Tb927.10.14580,Tb927.10.14600,Tb927.10.14710,Tb927.10.15120,Tb927.10.1590,Tb927.10.190,Tb927.10.220,Tb927.10.270,Tb927.10.2840,Tb927.10.3280,Tb927.10.3380,Tb927.10.3930,Tb927.10.3940,Tb927.10.4110,Tb927.10.4120,Tb927.10.4560,Tb927.10.4570,Tb927.10.5030,Tb9…	44.9	3.98	7.39	2.43e-57	8.05e-55	4.02e-54
GO:0044271	cellular nitrogen compound biosynthetic process	657	194	Tb11.v5.0456,Tb11.v5.0544,Tb11.v5.0546,Tb11.v5.0903,Tb927.1.3180,Tb927.10.1080,Tb927.10.1090,Tb927.10.1100,Tb927.10.11390,Tb927.10.11540,Tb927.10.11710,Tb927.10.11960,Tb927.10.12680,Tb927.10.13500,Tb927.10.13517,Tb927.10.14040,Tb927.10.14580,Tb927.10.14600,Tb927.10.14710,Tb927.10.15120,Tb927.10.15350,Tb927.10.1590,Tb927.10.190,Tb927.10.220,Tb927.10.270,Tb927.10.2840,Tb927.10.3280,Tb927.10.3380,Tb…	29.5	2.62	3.86	7.2e-41	1.98e-38	1.19e-37
GO:1901566	organonitrogen compound biosynthetic process	632	188	Tb11.v5.0259,Tb11.v5.0456,Tb11.v5.0544,Tb11.v5.0903,Tb927.1.3180,Tb927.10.1080,Tb927.10.1090,Tb927.10.1100,Tb927.10.11390,Tb927.10.11540,Tb927.10.11710,Tb927.10.12230,Tb927.10.12680,Tb927.10.13500,Tb927.10.13517,Tb927.10.13860,Tb927.10.14040,Tb927.10.14580,Tb927.10.14600,Tb927.10.14710,Tb927.10.15120,Tb927.10.1590,Tb927.10.190,Tb927.10.210,Tb927.10.220,Tb927.10.270,Tb927.10.2840,Tb927.10.3280,Tb9…	29.7	2.64	3.89	4.97e-40	1.17e-37	8.21e-37
GO:0034645	cellular macromolecule biosynthetic process	588	171	Tb11.v5.0259,Tb11.v5.0544,Tb927.1.3180,Tb927.10.1080,Tb927.10.1090,Tb927.10.1100,Tb927.10.11390,Tb927.10.11540,Tb927.10.11960,Tb927.10.12230,Tb927.10.12680,Tb927.10.13500,Tb927.10.13517,Tb927.10.13860,Tb927.10.14580,Tb927.10.14600,Tb927.10.14710,Tb927.10.15120,Tb927.10.15350,Tb927.10.1590,Tb927.10.190,Tb927.10.210,Tb927.10.220,Tb927.10.270,Tb927.10.2840,Tb927.10.3280,Tb927.10.3380,Tb927.10.3930,T…	29.1	2.58	3.7	7.81e-35	1.62e-32	1.29e-31
GO:0009059	macromolecule biosynthetic process	591	171	Tb11.v5.0259,Tb11.v5.0544,Tb927.1.3180,Tb927.10.1080,Tb927.10.1090,Tb927.10.1100,Tb927.10.11390,Tb927.10.11540,Tb927.10.11960,Tb927.10.12230,Tb927.10.12680,Tb927.10.13500,Tb927.10.13517,Tb927.10.13860,Tb927.10.14580,Tb927.10.14600,Tb927.10.14710,Tb927.10.15120,Tb927.10.15350,Tb927.10.1590,Tb927.10.190,Tb927.10.210,Tb927.10.220,Tb927.10.270,Tb927.10.2840,Tb927.10.3280,Tb927.10.3380,Tb927.10.3930,T…	28.9	2.57	3.67	1.6e-34	2.93e-32	2.64e-31
GO:1901576	organic substance biosynthetic process	962	221	Tb11.v5.0259,Tb11.v5.0456,Tb11.v5.0544,Tb11.v5.0546,Tb11.v5.0903,Tb927.1.3180,Tb927.1.3830,Tb927.10.1080,Tb927.10.1090,Tb927.10.1100,Tb927.10.11390,Tb927.10.11540,Tb927.10.11710,Tb927.10.11960,Tb927.10.12230,Tb927.10.12680,Tb927.10.13290,Tb927.10.13500,Tb927.10.13517,Tb927.10.13860,Tb927.10.14040,Tb927.10.14580,Tb927.10.14600,Tb927.10.14710,Tb927.10.15120,Tb927.10.15350,Tb927.10.1590,Tb927.10.190…	23	2.04	2.74	1.66e-28	2.74e-26	2.74e-25
GO:0044249	cellular biosynthetic process	938	217	Tb11.v5.0259,Tb11.v5.0456,Tb11.v5.0544,Tb11.v5.0546,Tb11.v5.0903,Tb927.1.3180,Tb927.10.1080,Tb927.10.1090,Tb927.10.1100,Tb927.10.11390,Tb927.10.11540,Tb927.10.11710,Tb927.10.11960,Tb927.10.12230,Tb927.10.12680,Tb927.10.13290,Tb927.10.13500,Tb927.10.13517,Tb927.10.13860,Tb927.10.14040,Tb927.10.14580,Tb927.10.14600,Tb927.10.14710,Tb927.10.15120,Tb927.10.15350,Tb927.10.1590,Tb927.10.190,Tb927.10.210…	23.1	2.05	2.76	2.11e-28	3.18e-26	3.49e-25
GO:1901564	organonitrogen compound metabolic process	1515	302	Tb11.02.5050b,Tb11.v5.0196,Tb11.v5.0259,Tb11.v5.0387,Tb11.v5.0456,Tb11.v5.0516,Tb11.v5.0544,Tb11.v5.0556,Tb11.v5.0577,Tb11.v5.0585,Tb11.v5.0650,Tb11.v5.0652,Tb11.v5.0732,Tb11.v5.0751,Tb11.v5.0903,Tb927.1.3180,Tb927.1.3830,Tb927.1.3950,Tb927.1.4690,Tb927.10.1030,Tb927.10.10350,Tb927.10.10750,Tb927.10.1080,Tb927.10.1090,Tb927.10.1100,Tb927.10.11390,Tb927.10.11540,Tb927.10.11710,Tb927.10.12230,Tb927…	19.9	1.77	2.39	4e-28	5.51e-26	6.62e-25
GO:0009058	biosynthetic process	977	222	Tb11.v5.0259,Tb11.v5.0456,Tb11.v5.0544,Tb11.v5.0546,Tb11.v5.0903,Tb927.1.3180,Tb927.1.3830,Tb927.1.3950,Tb927.10.1080,Tb927.10.1090,Tb927.10.1100,Tb927.10.11390,Tb927.10.11540,Tb927.10.11710,Tb927.10.11960,Tb927.10.12230,Tb927.10.12680,Tb927.10.13290,Tb927.10.13500,Tb927.10.13517,Tb927.10.13860,Tb927.10.14040,Tb927.10.14580,Tb927.10.14600,Tb927.10.14710,Tb927.10.15120,Tb927.10.15350,Tb927.10.1590…	22.7	2.02	2.7	6.37e-28	8.1e-26	1.05e-24
GO:0019538	protein metabolic process	1195	251	Tb11.02.5050b,Tb11.v5.0196,Tb11.v5.0259,Tb11.v5.0387,Tb11.v5.0544,Tb11.v5.0556,Tb11.v5.0577,Tb11.v5.0585,Tb11.v5.0652,Tb11.v5.0751,Tb927.1.3180,Tb927.1.4690,Tb927.10.1030,Tb927.10.10350,Tb927.10.10750,Tb927.10.1080,Tb927.10.1090,Tb927.10.1100,Tb927.10.11390,Tb927.10.11540,Tb927.10.12230,Tb927.10.12680,Tb927.10.13030,Tb927.10.13500,Tb927.10.13517,Tb927.10.13780,Tb927.10.13860,Tb927.10.14420,Tb927.…	21	1.86	2.47	2.83e-26	3.34e-24	4.68e-23
GO:0044267	cellular protein metabolic process	1076	233	Tb11.02.5050b,Tb11.v5.0196,Tb11.v5.0259,Tb11.v5.0387,Tb11.v5.0544,Tb11.v5.0556,Tb11.v5.0577,Tb11.v5.0652,Tb11.v5.0751,Tb927.1.3180,Tb927.1.4690,Tb927.10.10350,Tb927.10.10750,Tb927.10.1080,Tb927.10.1090,Tb927.10.1100,Tb927.10.11390,Tb927.10.11540,Tb927.10.12230,Tb927.10.12680,Tb927.10.13500,Tb927.10.13517,Tb927.10.13780,Tb927.10.13860,Tb927.10.14420,Tb927.10.14530,Tb927.10.14580,Tb927.10.14600,Tb9…	21.7	1.92	2.54	3.54e-26	3.9e-24	5.85e-23
GO:0044260	cellular macromolecule metabolic process	1458	267	Tb11.02.5050b,Tb11.v5.0173,Tb11.v5.0196,Tb11.v5.0199,Tb11.v5.0259,Tb11.v5.0387,Tb11.v5.0544,Tb11.v5.0547,Tb11.v5.0556,Tb11.v5.0577,Tb11.v5.0652,Tb11.v5.0751,Tb927.1.3180,Tb927.1.4220,Tb927.1.4690,Tb927.10.10350,Tb927.10.10750,Tb927.10.1080,Tb927.10.1090,Tb927.10.1100,Tb927.10.11390,Tb927.10.11540,Tb927.10.11960,Tb927.10.12230,Tb927.10.12600,Tb927.10.12680,Tb927.10.13500,Tb927.10.13517,Tb927.10.13…	18.3	1.62	2.05	1.01e-18	1.05e-16	1.68e-15
GO:0010467	gene expression	905	188	Tb11.v5.0544,Tb927.1.3180,Tb927.10.1080,Tb927.10.10850,Tb927.10.1090,Tb927.10.1100,Tb927.10.11390,Tb927.10.11540,Tb927.10.11960,Tb927.10.12090,Tb927.10.12100,Tb927.10.12600,Tb927.10.12680,Tb927.10.13500,Tb927.10.13517,Tb927.10.14580,Tb927.10.14600,Tb927.10.14710,Tb927.10.15120,Tb927.10.15350,Tb927.10.1590,Tb927.10.170,Tb927.10.190,Tb927.10.220,Tb927.10.270,Tb927.10.2840,Tb927.10.3280,Tb927.10.338…	20.8	1.84	2.32	1.1e-18	1.07e-16	1.82e-15
GO:0034641	cellular nitrogen compound metabolic process	1487	267	Tb11.v5.0173,Tb11.v5.0199,Tb11.v5.0456,Tb11.v5.0516,Tb11.v5.0544,Tb11.v5.0546,Tb11.v5.0547,Tb11.v5.0650,Tb11.v5.0732,Tb11.v5.0903,Tb927.1.3180,Tb927.1.3830,Tb927.1.4220,Tb927.10.1080,Tb927.10.10850,Tb927.10.1090,Tb927.10.1100,Tb927.10.11390,Tb927.10.11540,Tb927.10.11710,Tb927.10.11960,Tb927.10.12090,Tb927.10.12100,Tb927.10.12600,Tb927.10.12680,Tb927.10.13500,Tb927.10.13517,Tb927.10.14040,Tb927.10…	18	1.59	1.99	1.69e-17	1.55e-15	2.79e-14
GO:0009987	cellular process	3874	557	Tb11.02.5050b,Tb11.v5.0173,Tb11.v5.0196,Tb11.v5.0199,Tb11.v5.0259,Tb11.v5.0307,Tb11.v5.0337,Tb11.v5.0342,Tb11.v5.0387,Tb11.v5.0456,Tb11.v5.0516,Tb11.v5.0544,Tb11.v5.0546,Tb11.v5.0547,Tb11.v5.0556,Tb11.v5.0577,Tb11.v5.0625,Tb11.v5.0650,Tb11.v5.0652,Tb11.v5.0732,Tb11.v5.0751,Tb11.v5.0903,Tb11.v5.1044,Tb11.v5.1054,Tb927.1.1980,Tb927.1.2390,Tb927.1.2985,Tb927.1.3180,Tb927.1.3820,Tb927.1.3830,Tb927.1.…	14.4	1.28	1.74	1.95e-16	1.7e-14	3.23e-13
GO:0002181	cytoplasmic translation	51	30	Tb927.10.1100,Tb927.10.11390,Tb927.10.14580,Tb927.10.1590,Tb927.10.3380,Tb927.10.9800,Tb927.11.10025,Tb927.11.10160,Tb927.11.11590,Tb927.11.16280,Tb927.11.2050,Tb927.11.2060,Tb927.11.4820,Tb927.11.6160,Tb927.4.2180,Tb927.5.1110,Tb927.5.1820,Tb927.6.4010,Tb927.6.4690,Tb927.6.5040,Tb927.6.5120,Tb927.6.5130,Tb927.7.2720,Tb927.7.6090,Tb927.8.4220,Tb927.8.6180,Tb927.9.12200,Tb927.9.12240,Tb927.9.14370…	58.8	5.22	11.57	2.67e-16	2.2e-14	4.41e-13
GO:0008150	biological process	4615	636	Tb10.v4.0163,Tb11.02.5050b,Tb11.v5.0173,Tb11.v5.0196,Tb11.v5.0199,Tb11.v5.0259,Tb11.v5.0307,Tb11.v5.0337,Tb11.v5.0342,Tb11.v5.0387,Tb11.v5.0413,Tb11.v5.0456,Tb11.v5.0498,Tb11.v5.0509,Tb11.v5.0516,Tb11.v5.0544,Tb11.v5.0546,Tb11.v5.0547,Tb11.v5.0556,Tb11.v5.0577,Tb11.v5.0585,Tb11.v5.0625,Tb11.v5.0627,Tb11.v5.0650,Tb11.v5.0652,Tb11.v5.0732,Tb11.v5.0751,Tb11.v5.0754,Tb11.v5.0894,Tb11.v5.0903,Tb11.v5.…	13.8	1.22	1.73	1.47e-15	1.16e-13	2.44e-12
GO:0071704	organic substance metabolic process	2595	397	Tb11.02.5050b,Tb11.v5.0173,Tb11.v5.0196,Tb11.v5.0199,Tb11.v5.0259,Tb11.v5.0387,Tb11.v5.0456,Tb11.v5.0498,Tb11.v5.0516,Tb11.v5.0544,Tb11.v5.0546,Tb11.v5.0547,Tb11.v5.0556,Tb11.v5.0577,Tb11.v5.0585,Tb11.v5.0627,Tb11.v5.0650,Tb11.v5.0652,Tb11.v5.0732,Tb11.v5.0751,Tb11.v5.0903,Tb927.1.3180,Tb927.1.3830,Tb927.1.3950,Tb927.1.4220,Tb927.1.4690,Tb927.10.1030,Tb927.10.10350,Tb927.10.10750,Tb927.10.1080,Tb…	15.3	1.36	1.71	2.75e-14	2.06e-12	4.54e-11
GO:0044237	cellular metabolic process	2541	390	Tb11.02.5050b,Tb11.v5.0173,Tb11.v5.0196,Tb11.v5.0199,Tb11.v5.0259,Tb11.v5.0387,Tb11.v5.0456,Tb11.v5.0516,Tb11.v5.0544,Tb11.v5.0546,Tb11.v5.0547,Tb11.v5.0556,Tb11.v5.0577,Tb11.v5.0650,Tb11.v5.0652,Tb11.v5.0732,Tb11.v5.0751,Tb11.v5.0903,Tb927.1.3180,Tb927.1.3830,Tb927.1.3950,Tb927.1.4220,Tb927.1.4690,Tb927.10.10350,Tb927.10.10750,Tb927.10.1080,Tb927.10.10850,Tb927.10.1090,Tb927.10.1100,Tb927.10.113…	15.3	1.36	1.71	3.38e-14	2.43e-12	5.58e-11
GO:0006807	nitrogen compound metabolic process	2356	366	Tb11.02.5050b,Tb11.v5.0173,Tb11.v5.0196,Tb11.v5.0199,Tb11.v5.0259,Tb11.v5.0387,Tb11.v5.0456,Tb11.v5.0516,Tb11.v5.0544,Tb11.v5.0546,Tb11.v5.0547,Tb11.v5.0556,Tb11.v5.0577,Tb11.v5.0585,Tb11.v5.0650,Tb11.v5.0652,Tb11.v5.0732,Tb11.v5.0751,Tb11.v5.0903,Tb927.1.3180,Tb927.1.3830,Tb927.1.3950,Tb927.1.4220,Tb927.1.4690,Tb927.10.1030,Tb927.10.10350,Tb927.10.10750,Tb927.10.1080,Tb927.10.10850,Tb927.10.1090…	15.5	1.38	1.71	6.35e-14	4.38e-12	1.05e-10
GO:0044238	primary metabolic process	2503	384	Tb11.02.5050b,Tb11.v5.0173,Tb11.v5.0196,Tb11.v5.0199,Tb11.v5.0259,Tb11.v5.0387,Tb11.v5.0456,Tb11.v5.0498,Tb11.v5.0516,Tb11.v5.0544,Tb11.v5.0546,Tb11.v5.0547,Tb11.v5.0556,Tb11.v5.0577,Tb11.v5.0585,Tb11.v5.0627,Tb11.v5.0650,Tb11.v5.0652,Tb11.v5.0732,Tb11.v5.0751,Tb927.1.3180,Tb927.1.3830,Tb927.1.3950,Tb927.1.4220,Tb927.1.4690,Tb927.10.1030,Tb927.10.10350,Tb927.10.10750,Tb927.10.1080,Tb927.10.10850,…	15.3	1.36	1.7	6.93e-14	4.59e-12	1.15e-10
GO:0008152	metabolic process	2820	422	Tb11.02.5050b,Tb11.v5.0173,Tb11.v5.0196,Tb11.v5.0199,Tb11.v5.0259,Tb11.v5.0387,Tb11.v5.0456,Tb11.v5.0498,Tb11.v5.0516,Tb11.v5.0544,Tb11.v5.0546,Tb11.v5.0547,Tb11.v5.0556,Tb11.v5.0577,Tb11.v5.0585,Tb11.v5.0627,Tb11.v5.0650,Tb11.v5.0652,Tb11.v5.0732,Tb11.v5.0751,Tb11.v5.0903,Tb927.1.3180,Tb927.1.3830,Tb927.1.3950,Tb927.1.4220,Tb927.1.4690,Tb927.10.1030,Tb927.10.10350,Tb927.10.10750,Tb927.10.1080,Tb…	15	1.33	1.68	9.48e-14	6.03e-12	1.57e-10
GO:0043170	macromolecule metabolic process	2002	311	Tb11.02.5050b,Tb11.v5.0173,Tb11.v5.0196,Tb11.v5.0199,Tb11.v5.0259,Tb11.v5.0387,Tb11.v5.0544,Tb11.v5.0547,Tb11.v5.0556,Tb11.v5.0577,Tb11.v5.0585,Tb11.v5.0652,Tb11.v5.0751,Tb927.1.3180,Tb927.1.4220,Tb927.1.4690,Tb927.10.1030,Tb927.10.10350,Tb927.10.10750,Tb927.10.1080,Tb927.10.10850,Tb927.10.1090,Tb927.10.1100,Tb927.10.11390,Tb927.10.11540,Tb927.10.11960,Tb927.10.12090,Tb927.10.12100,Tb927.10.12230…	15.5	1.38	1.66	1.86e-11	1.14e-09	3.07e-08
GO:0042273	ribosomal large subunit biogenesis	73	26	Tb927.10.11390,Tb927.10.13500,Tb927.10.5460,Tb927.10.5480,Tb927.11.11230,Tb927.11.2050,Tb927.11.2060,Tb927.11.9710,Tb927.2.4890,Tb927.4.1800,Tb927.4.2180,Tb927.6.720,Tb927.7.1750,Tb927.7.5170,Tb927.7.5180,Tb927.8.1330,Tb927.8.1340,Tb927.8.6030,Tb927.8.6180,Tb927.9.14370,Tb927.9.15110,Tb927.9.15170,Tb927.9.1810,Tb927.9.1850,Tb927.9.8070,Tb927.9.8420,	35.6	3.16	4.44	3.76e-08	2.22e-06	6.21e-05
GO:0022613	ribonucleoprotein complex biogenesis	274	61	Tb927.10.1100,Tb927.10.11390,Tb927.10.11540,Tb927.10.12680,Tb927.10.13500,Tb927.10.170,Tb927.10.3280,Tb927.10.5030,Tb927.10.5460,Tb927.10.5480,Tb927.10.7500,Tb927.10.9400,Tb927.11.11230,Tb927.11.11590,Tb927.11.15170,Tb927.11.16600,Tb927.11.2050,Tb927.11.2060,Tb927.11.6500,Tb927.11.6510,Tb927.11.7705,Tb927.11.9710,Tb927.11.9730,Tb927.2.4890,Tb927.4.1270,Tb927.4.1800,Tb927.4.1860,Tb927.4.2180,Tb927…	22.3	1.97	2.34	9.51e-08	5.43e-06	0.00015736
GO:0042254	ribosome biogenesis	229	53	Tb927.10.1100,Tb927.10.11390,Tb927.10.11540,Tb927.10.12680,Tb927.10.13500,Tb927.10.170,Tb927.10.5030,Tb927.10.5460,Tb927.10.5480,Tb927.10.7500,Tb927.11.11230,Tb927.11.15170,Tb927.11.16600,Tb927.11.2050,Tb927.11.2060,Tb927.11.6500,Tb927.11.6510,Tb927.11.7705,Tb927.11.9710,Tb927.11.9730,Tb927.2.4890,Tb927.4.1800,Tb927.4.1860,Tb927.4.2180,Tb927.5.1770,Tb927.5.3940,Tb927.6.4690,Tb927.6.4980,Tb927.6.7…	23.1	2.05	2.45	1.81e-07	9.96e-06	0.00029878
GO:0042255	ribosome assembly	53	20	Tb927.10.11390,Tb927.10.5460,Tb927.10.5480,Tb927.11.2050,Tb927.11.2060,Tb927.11.7705,Tb927.2.4890,Tb927.4.1800,Tb927.4.1860,Tb927.6.4980,Tb927.7.230,Tb927.7.2340,Tb927.7.240,Tb927.7.5170,Tb927.7.5180,Tb927.8.6030,Tb927.9.15110,Tb927.9.15170,Tb927.9.8070,Tb927.9.8420,	37.7	3.35	4.85	4.8e-07	2.56e-05	0.00079419
GO:0000027	ribosomal large subunit assembly	29	14	Tb927.10.11390,Tb927.10.5460,Tb927.10.5480,Tb927.11.2050,Tb927.11.2060,Tb927.2.4890,Tb927.4.1800,Tb927.7.5170,Tb927.7.5180,Tb927.8.6030,Tb927.9.15110,Tb927.9.15170,Tb927.9.8070,Tb927.9.8420,	48.3	4.28	7.44	7.43e-07	3.84e-05	0.00122859
GO:0071826	ribonucleoprotein complex subunit organization	98	28	Tb927.10.11390,Tb927.10.3280,Tb927.10.5460,Tb927.10.5480,Tb927.10.9400,Tb927.11.11590,Tb927.11.2050,Tb927.11.2060,Tb927.11.7705,Tb927.2.4890,Tb927.4.1270,Tb927.4.1800,Tb927.4.1860,Tb927.6.4970,Tb927.6.4980,Tb927.7.230,Tb927.7.2340,Tb927.7.240,Tb927.7.2720,Tb927.7.5170,Tb927.7.5180,Tb927.7.6090,Tb927.8.6030,Tb927.9.15110,Tb927.9.15170,Tb927.9.2020,Tb927.9.8070,Tb927.9.8420,	28.6	2.53	3.21	2.08e-06	0.00010134	0.00344549
GO:0022618	ribonucleoprotein complex assembly	98	28	Tb927.10.11390,Tb927.10.3280,Tb927.10.5460,Tb927.10.5480,Tb927.10.9400,Tb927.11.11590,Tb927.11.2050,Tb927.11.2060,Tb927.11.7705,Tb927.2.4890,Tb927.4.1270,Tb927.4.1800,Tb927.4.1860,Tb927.6.4970,Tb927.6.4980,Tb927.7.230,Tb927.7.2340,Tb927.7.240,Tb927.7.2720,Tb927.7.5170,Tb927.7.5180,Tb927.7.6090,Tb927.8.6030,Tb927.9.15110,Tb927.9.15170,Tb927.9.2020,Tb927.9.8070,Tb927.9.8420,	28.6	2.53	3.21	2.08e-06	0.00010134	0.00344549
GO:0034622	cellular protein-containing complex assembly	226	48	Tb927.1.2985,Tb927.10.10590,Tb927.10.11390,Tb927.10.15180,Tb927.10.15720,Tb927.10.3280,Tb927.10.5460,Tb927.10.5480,Tb927.10.9400,Tb927.11.11590,Tb927.11.12960,Tb927.11.1870,Tb927.11.1880,Tb927.11.2050,Tb927.11.2060,Tb927.11.6150,Tb927.11.7030,Tb927.11.7705,Tb927.2.2670,Tb927.2.4890,Tb927.3.930,Tb927.4.1270,Tb927.4.1800,Tb927.4.1860,Tb927.4.4130,Tb927.5.1900,Tb927.5.4220,Tb927.6.4970,Tb927.6.4980,…	21.2	1.88	2.18	8.92e-06	0.00042167	0.0147585
GO:0044085	cellular component biogenesis	588	100	Tb11.v5.0337,Tb927.1.2985,Tb927.10.10590,Tb927.10.1100,Tb927.10.11390,Tb927.10.11540,Tb927.10.12230,Tb927.10.12680,Tb927.10.13500,Tb927.10.15180,Tb927.10.15720,Tb927.10.170,Tb927.10.2010,Tb927.10.3280,Tb927.10.5030,Tb927.10.5460,Tb927.10.5480,Tb927.10.7500,Tb927.10.9400,Tb927.11.11230,Tb927.11.11590,Tb927.11.12450,Tb927.11.12960,Tb927.11.14840,Tb927.11.15170,Tb927.11.16600,Tb927.11.1870,Tb927.11.…	17	1.51	1.68	1.08e-05	0.00049654	0.0178754
GO:0065007	biological regulation	1224	183	Tb11.v5.0173,Tb11.v5.0199,Tb11.v5.0413,Tb11.v5.0456,Tb11.v5.0509,Tb11.v5.0546,Tb11.v5.0650,Tb11.v5.0732,Tb927.1.3200,Tb927.1.3850,Tb927.1.4690,Tb927.10.10850,Tb927.10.10880,Tb927.10.10920,Tb927.10.11330,Tb927.10.11960,Tb927.10.12090,Tb927.10.12100,Tb927.10.12330,Tb927.10.1250,Tb927.10.12600,Tb927.10.12960,Tb927.10.13710,Tb927.10.13780,Tb927.10.14660,Tb927.10.15760,Tb927.10.190,Tb927.10.2010,Tb927…	15	1.33	1.47	1.35e-05	0.00060129	0.0222476
GO:0050789	regulation of biological process	1104	166	Tb11.v5.0173,Tb11.v5.0199,Tb11.v5.0413,Tb11.v5.0456,Tb11.v5.0546,Tb11.v5.0650,Tb927.1.3850,Tb927.1.4690,Tb927.10.10850,Tb927.10.10880,Tb927.10.11330,Tb927.10.11960,Tb927.10.12090,Tb927.10.12100,Tb927.10.12330,Tb927.10.1250,Tb927.10.12600,Tb927.10.12960,Tb927.10.13780,Tb927.10.14660,Tb927.10.15760,Tb927.10.190,Tb927.10.3710,Tb927.10.4440,Tb927.10.5610,Tb927.10.8080,Tb927.10.8190,Tb927.10.8720,Tb92…	15	1.33	1.47	2.69e-05	0.0011723	0.0445472
GO:0043933	protein-containing complex subunit organization	283	55	Tb927.1.2985,Tb927.10.10590,Tb927.10.11390,Tb927.10.15180,Tb927.10.15720,Tb927.10.2010,Tb927.10.3280,Tb927.10.5460,Tb927.10.5480,Tb927.10.9400,Tb927.11.10730,Tb927.11.11590,Tb927.11.12960,Tb927.11.16080,Tb927.11.1870,Tb927.11.1880,Tb927.11.2050,Tb927.11.2060,Tb927.11.5830,Tb927.11.6150,Tb927.11.6160,Tb927.11.7030,Tb927.11.7705,Tb927.2.2670,Tb927.2.4890,Tb927.3.4660,Tb927.3.5180,Tb927.3.930,Tb927.…	19.4	1.72	1.95	3.1e-05	0.00131655	0.0513456
GO:0071840	cellular component organization or biogenesis	1026	155	Tb11.v5.0199,Tb11.v5.0337,Tb927.1.2390,Tb927.1.2985,Tb927.10.10590,Tb927.10.1100,Tb927.10.11030,Tb927.10.11330,Tb927.10.11390,Tb927.10.11540,Tb927.10.12230,Tb927.10.12680,Tb927.10.13500,Tb927.10.13830,Tb927.10.14510,Tb927.10.15180,Tb927.10.15350,Tb927.10.15720,Tb927.10.170,Tb927.10.2010,Tb927.10.3280,Tb927.10.5030,Tb927.10.5460,Tb927.10.5480,Tb927.10.7500,Tb927.10.8240,Tb927.10.9250,Tb927.10.9400…	15.1	1.34	1.48	4.08e-05	0.00168669	0.0674676
GO:0070925	organelle assembly	205	42	Tb11.v5.0337,Tb927.10.11390,Tb927.10.12230,Tb927.10.5460,Tb927.10.5480,Tb927.11.12450,Tb927.11.14840,Tb927.11.2050,Tb927.11.2060,Tb927.11.2540,Tb927.11.4480,Tb927.11.7705,Tb927.2.1890,Tb927.2.4890,Tb927.3.1110,Tb927.3.3450,Tb927.3.3690,Tb927.3.5180,Tb927.3.5550,Tb927.3.930,Tb927.4.1800,Tb927.4.1860,Tb927.4.4130,Tb927.5.1900,Tb927.6.3100,Tb927.6.3290,Tb927.6.4980,Tb927.7.230,Tb927.7.2340,Tb927.7.2…	20.5	1.82	2.07	7.75e-05	0.00312782	0.128241
GO:0065003	protein-containing complex assembly	255	49	Tb927.1.2985,Tb927.10.10590,Tb927.10.11390,Tb927.10.15180,Tb927.10.15720,Tb927.10.2010,Tb927.10.3280,Tb927.10.5460,Tb927.10.5480,Tb927.10.9400,Tb927.11.11590,Tb927.11.12960,Tb927.11.1870,Tb927.11.1880,Tb927.11.2050,Tb927.11.2060,Tb927.11.6150,Tb927.11.7030,Tb927.11.7705,Tb927.2.2670,Tb927.2.4890,Tb927.3.930,Tb927.4.1270,Tb927.4.1800,Tb927.4.1860,Tb927.4.4130,Tb927.5.1900,Tb927.5.4220,Tb927.6.4970…	19.2	1.7	1.92	0.00011176	0.00440137	0.184858
GO:0006414	translational elongation	33	12	Tb927.10.3380,Tb927.10.4560,Tb927.10.4570,Tb927.10.5840,Tb927.11.11360,Tb927.11.11370,Tb927.11.13090,Tb927.11.6160,Tb927.5.1820,Tb927.6.5120,Tb927.6.5130,Tb927.9.5690,	36.4	3.23	4.54	0.00014628	0.00562677	0.241951
GO:0009628	response to abiotic stimulus	67	18	Tb927.1.3200,Tb927.10.10920,Tb927.10.12710,Tb927.11.11975,Tb927.11.15480,Tb927.11.4450,Tb927.11.7030,Tb927.2.5120,Tb927.4.2030,Tb927.4.2040,Tb927.5.4070,Tb927.5.810,Tb927.7.5930,Tb927.7.5940,Tb927.8.1990,Tb927.8.6760,Tb927.9.13070,Tb927.9.9860,	26.9	2.38	2.93	0.00031887	0.0119867	0.527415
GO:0042221	response to chemical	192	38	Tb927.1.3820,Tb927.10.1030,Tb927.10.14170,Tb927.10.14890,Tb927.10.200,Tb927.10.6380,Tb927.10.8920,Tb927.11.11690,Tb927.11.12240,Tb927.11.12590,Tb927.11.12860,Tb927.11.1370,Tb927.11.14920,Tb927.11.7510,Tb927.2.5120,Tb927.2.6320,Tb927.3.1800,Tb927.3.4940,Tb927.4.2170,Tb927.4.590,Tb927.5.1810,Tb927.5.2760,Tb927.6.220,Tb927.6.3750,Tb927.6.4000,Tb927.6.4410,Tb927.6.4460,Tb927.6.970,Tb927.7.1290,Tb927.…	19.8	1.76	1.98	0.00034949	0.0128457	0.578055
GO:0009266	response to temperature stimulus	46	14	Tb927.1.3200,Tb927.10.10920,Tb927.10.12710,Tb927.11.11975,Tb927.11.15480,Tb927.11.4450,Tb927.4.2030,Tb927.4.2040,Tb927.5.810,Tb927.7.5930,Tb927.7.5940,Tb927.8.1990,Tb927.8.6760,Tb927.9.13070,	30.4	2.7	3.48	0.00036406	0.0130902	0.602148
GO:0009150	purine ribonucleotide metabolic process	148	31	Tb11.v5.0456,Tb11.v5.0516,Tb11.v5.0650,Tb11.v5.0732,Tb927.1.3830,Tb927.10.14040,Tb927.10.2010,Tb927.10.4680,Tb927.10.7930,Tb927.11.11690,Tb927.11.16130,Tb927.3.1380,Tb927.4.4460,Tb927.5.4540,Tb927.6.190,Tb927.6.280,Tb927.6.4280,Tb927.6.780,Tb927.7.1470,Tb927.7.3370,Tb927.7.6050,Tb927.7.7420,Tb927.7.7430,Tb927.7.7530,Tb927.8.2520,Tb927.8.7100,Tb927.8.7590,Tb927.8.7860,Tb927.8.7870,Tb927.8.7940,Tb9…	20.9	1.86	2.12	0.00043601	0.0152421	0.721154
GO:0050794	regulation of cellular process	676	104	Tb11.v5.0173,Tb11.v5.0199,Tb11.v5.0456,Tb11.v5.0546,Tb11.v5.0650,Tb927.1.4690,Tb927.10.11330,Tb927.10.11960,Tb927.10.12960,Tb927.10.13780,Tb927.10.190,Tb927.10.3710,Tb927.10.5610,Tb927.10.8080,Tb927.10.8190,Tb927.10.8720,Tb927.10.8920,Tb927.10.9400,Tb927.11.10230,Tb927.11.10340,Tb927.11.11360,Tb927.11.11370,Tb927.11.11530,Tb927.11.12590,Tb927.11.12950,Tb927.11.13020,Tb927.11.13780,Tb927.11.14250,…	15.4	1.36	1.48	0.00044233	0.0152421	0.731619
GO:0060548	negative regulation of cell death	5	4	Tb927.3.2310,Tb927.7.4240,Tb927.9.9860,Tb927.9.9940,	80	7.1	31.6	0.00073137	0.0246874	1
GO:0006596	polyamine biosynthetic process	8	5	Tb11.v5.0903,Tb927.10.11710,Tb927.6.4410,Tb927.6.4460,Tb927.9.7770,	62.5	5.54	13.18	0.00075375	0.024934	1
GO:0072522	purine-containing compound biosynthetic process	127	27	Tb11.v5.0456,Tb927.10.14040,Tb927.11.16130,Tb927.2.6320,Tb927.3.1380,Tb927.3.2960,Tb927.4.4460,Tb927.5.4540,Tb927.6.190,Tb927.6.280,Tb927.6.4410,Tb927.6.4460,Tb927.6.780,Tb927.7.1470,Tb927.7.3370,Tb927.7.6050,Tb927.7.7040,Tb927.7.7420,Tb927.7.7430,Tb927.7.7530,Tb927.8.2520,Tb927.8.7100,Tb927.8.7590,Tb927.8.7860,Tb927.8.7870,Tb927.8.7940,Tb927.9.9740,	21.3	1.89	2.16	0.00078481	0.0254524	1
GO:0072521	purine-containing compound metabolic process	180	35	Tb11.v5.0456,Tb11.v5.0516,Tb11.v5.0650,Tb11.v5.0732,Tb927.1.3830,Tb927.10.14040,Tb927.10.2010,Tb927.10.4680,Tb927.10.7930,Tb927.11.16130,Tb927.2.6320,Tb927.3.1380,Tb927.3.2960,Tb927.4.4460,Tb927.5.4540,Tb927.6.190,Tb927.6.280,Tb927.6.4280,Tb927.6.4410,Tb927.6.4460,Tb927.6.780,Tb927.7.1470,Tb927.7.3370,Tb927.7.6050,Tb927.7.7040,Tb927.7.7420,Tb927.7.7430,Tb927.7.7530,Tb927.8.2520,Tb927.8.7100,Tb927…	19.4	1.72	1.93	0.00082457	0.0262278	1
GO:1902600	proton transmembrane transport	34	11	Tb927.1.3820,Tb927.10.14040,Tb927.10.200,Tb927.11.11690,Tb927.3.1380,Tb927.4.4380,Tb927.7.1470,Tb927.7.3370,Tb927.7.7420,Tb927.7.7430,Tb927.8.7980,	32.4	2.87	3.79	0.00087012	0.0271544	1
GO:0009205	purine ribonucleoside triphosphate metabolic process	20	8	Tb927.10.14040,Tb927.11.11690,Tb927.11.16130,Tb927.3.1380,Tb927.7.1470,Tb927.7.3370,Tb927.7.7420,Tb927.7.7430,	40	3.55	5.28	0.00092096	0.0282086	1
GO:0009259	ribonucleotide metabolic process	157	31	Tb11.v5.0456,Tb11.v5.0516,Tb11.v5.0650,Tb11.v5.0732,Tb927.1.3830,Tb927.1.4220,Tb927.10.14040,Tb927.10.2010,Tb927.10.4680,Tb927.10.7930,Tb927.11.16130,Tb927.3.1380,Tb927.4.4460,Tb927.5.4540,Tb927.6.190,Tb927.6.280,Tb927.6.4280,Tb927.6.780,Tb927.7.1470,Tb927.7.3370,Tb927.7.6050,Tb927.7.7420,Tb927.7.7430,Tb927.7.7530,Tb927.8.2520,Tb927.8.7100,Tb927.8.7590,Tb927.8.7860,Tb927.8.7870,Tb927.8.7940,Tb927…	19.7	1.75	1.97	0.00123308	0.0370821	1
GO:0022607	cellular component assembly	414	67	Tb11.v5.0337,Tb927.1.2985,Tb927.10.10590,Tb927.10.11390,Tb927.10.12230,Tb927.10.15180,Tb927.10.15720,Tb927.10.2010,Tb927.10.3280,Tb927.10.5460,Tb927.10.5480,Tb927.10.9400,Tb927.11.11590,Tb927.11.12450,Tb927.11.12960,Tb927.11.14840,Tb927.11.1870,Tb927.11.1880,Tb927.11.2050,Tb927.11.2060,Tb927.11.2540,Tb927.11.4480,Tb927.11.6150,Tb927.11.7030,Tb927.11.7705,Tb927.2.1890,Tb927.2.2670,Tb927.2.4890,Tb9…	16.2	1.44	1.56	0.00127906	0.037778	1
GO:0010608	posttranscriptional regulation of gene expression	456	72	Tb11.v5.0199,Tb11.v5.0413,Tb927.1.3850,Tb927.10.10850,Tb927.10.10880,Tb927.10.12090,Tb927.10.12330,Tb927.10.1250,Tb927.10.12600,Tb927.10.14660,Tb927.10.15760,Tb927.10.5610,Tb927.10.8720,Tb927.10.9150,Tb927.10.9250,Tb927.11.11360,Tb927.11.11370,Tb927.11.14520,Tb927.11.14880,Tb927.11.15100,Tb927.11.16130,Tb927.11.1710,Tb927.11.2530,Tb927.11.2610,Tb927.11.320,Tb927.11.3670,Tb927.11.4200,Tb927.11.429…	15.8	1.4	1.51	0.00168984	0.0483363	1
GO:0019693	ribose phosphate metabolic process	160	31	Tb11.v5.0456,Tb11.v5.0516,Tb11.v5.0650,Tb11.v5.0732,Tb927.1.3830,Tb927.1.4220,Tb927.10.14040,Tb927.10.2010,Tb927.10.4680,Tb927.10.7930,Tb927.11.16130,Tb927.3.1380,Tb927.4.4460,Tb927.5.4540,Tb927.6.190,Tb927.6.280,Tb927.6.4280,Tb927.6.780,Tb927.7.1470,Tb927.7.3370,Tb927.7.6050,Tb927.7.7420,Tb927.7.7430,Tb927.7.7530,Tb927.8.2520,Tb927.8.7100,Tb927.8.7590,Tb927.8.7860,Tb927.8.7870,Tb927.8.7940,Tb927…	19.4	1.72	1.92	0.00169499	0.0483363	1
GO:0042274	ribosomal small subunit biogenesis	54	14	Tb927.11.15170,Tb927.11.6500,Tb927.11.6510,Tb927.11.7705,Tb927.4.1860,Tb927.6.4980,Tb927.7.1040,Tb927.7.1050,Tb927.7.230,Tb927.7.2340,Tb927.7.240,Tb927.8.6150,Tb927.8.6160,Tb927.9.3920,	25.9	2.3	2.78	0.00208557	0.0584665	1
GO:0016043	cellular component organization	858	123	Tb11.v5.0199,Tb11.v5.0337,Tb927.1.2390,Tb927.1.2985,Tb927.10.10590,Tb927.10.11030,Tb927.10.11330,Tb927.10.11390,Tb927.10.12230,Tb927.10.13830,Tb927.10.14510,Tb927.10.15180,Tb927.10.15350,Tb927.10.15720,Tb927.10.2010,Tb927.10.3280,Tb927.10.5460,Tb927.10.5480,Tb927.10.7500,Tb927.10.8240,Tb927.10.9250,Tb927.10.9400,Tb927.11.10230,Tb927.11.10240,Tb927.11.1070,Tb927.11.10730,Tb927.11.11530,Tb927.11.11…	14.3	1.27	1.36	0.00218766	0.0603064	1
GO:1901135	carbohydrate derivative metabolic process	319	53	Tb11.v5.0456,Tb11.v5.0516,Tb11.v5.0650,Tb11.v5.0732,Tb927.1.3830,Tb927.1.4220,Tb927.10.13860,Tb927.10.14040,Tb927.10.2010,Tb927.10.210,Tb927.10.4680,Tb927.10.7930,Tb927.11.16130,Tb927.11.8970,Tb927.2.5800,Tb927.2.6000,Tb927.2.6320,Tb927.3.1380,Tb927.3.2610,Tb927.3.2960,Tb927.3.5660,Tb927.4.4460,Tb927.5.2760,Tb927.5.4540,Tb927.5.640,Tb927.6.190,Tb927.6.280,Tb927.6.4280,Tb927.6.4410,Tb927.6.4460,Tb…	16.6	1.47	1.6	0.00224845	0.0609661	1
GO:0009206	purine ribonucleoside triphosphate biosynthetic process	18	7	Tb927.10.14040,Tb927.11.16130,Tb927.3.1380,Tb927.7.1470,Tb927.7.3370,Tb927.7.7420,Tb927.7.7430,	38.9	3.45	5.04	0.00234866	0.0616618	1
GO:0009145	purine nucleoside triphosphate biosynthetic process	18	7	Tb927.10.14040,Tb927.11.16130,Tb927.3.1380,Tb927.7.1470,Tb927.7.3370,Tb927.7.7420,Tb927.7.7430,	38.9	3.45	5.04	0.00234866	0.0616618	1
GO:0009408	response to heat	38	11	Tb927.1.3200,Tb927.10.10920,Tb927.10.12710,Tb927.11.15480,Tb927.11.4450,Tb927.4.2030,Tb927.4.2040,Tb927.5.810,Tb927.8.1990,Tb927.8.6760,Tb927.9.13070,	28.9	2.57	3.23	0.00239928	0.0620063	1
GO:0006996	organelle organization	711	104	Tb11.v5.0199,Tb11.v5.0337,Tb927.1.2390,Tb927.10.10590,Tb927.10.11030,Tb927.10.11330,Tb927.10.11390,Tb927.10.12230,Tb927.10.13830,Tb927.10.14510,Tb927.10.15180,Tb927.10.15350,Tb927.10.5460,Tb927.10.5480,Tb927.10.7500,Tb927.10.9250,Tb927.11.10230,Tb927.11.10240,Tb927.11.1070,Tb927.11.10730,Tb927.11.11530,Tb927.11.11975,Tb927.11.12450,Tb927.11.12960,Tb927.11.13020,Tb927.11.13780,Tb927.11.1430,Tb927.…	14.6	1.3	1.39	0.00254431	0.0647428	1
GO:0042493	response to drug	124	25	Tb927.1.3820,Tb927.10.1030,Tb927.10.14170,Tb927.10.14890,Tb927.10.200,Tb927.11.11690,Tb927.11.12240,Tb927.11.12860,Tb927.11.14920,Tb927.2.6320,Tb927.3.1800,Tb927.4.2170,Tb927.4.590,Tb927.5.1810,Tb927.5.2760,Tb927.6.220,Tb927.6.4000,Tb927.6.4410,Tb927.6.4460,Tb927.6.970,Tb927.7.1290,Tb927.7.4500,Tb927.7.7230,Tb927.9.6370,Tb927.9.6380,	20.2	1.79	2.01	0.00262234	0.0657174	1
GO:0006595	polyamine metabolic process	10	5	Tb11.v5.0903,Tb927.10.11710,Tb927.6.4410,Tb927.6.4460,Tb927.9.7770,	50	4.43	7.9	0.00279296	0.0689485	1
GO:0006163	purine nucleotide metabolic process	161	30	Tb11.v5.0456,Tb11.v5.0516,Tb11.v5.0650,Tb11.v5.0732,Tb927.1.3830,Tb927.10.14040,Tb927.10.2010,Tb927.10.4680,Tb927.10.7930,Tb927.11.16130,Tb927.3.1380,Tb927.4.4460,Tb927.5.4540,Tb927.6.190,Tb927.6.280,Tb927.6.4280,Tb927.6.780,Tb927.7.1470,Tb927.7.3370,Tb927.7.6050,Tb927.7.7420,Tb927.7.7430,Tb927.7.7530,Tb927.8.2520,Tb927.8.7100,Tb927.8.7590,Tb927.8.7860,Tb927.8.7870,Tb927.8.7940,Tb927.9.9740,	18.6	1.65	1.83	0.00368461	0.0895304	1
GO:0030490	maturation of SSU-rRNA	40	11	Tb927.11.15170,Tb927.11.6500,Tb927.11.6510,Tb927.11.7705,Tb927.6.4980,Tb927.7.1040,Tb927.7.1050,Tb927.7.230,Tb927.7.240,Tb927.8.6150,Tb927.8.6160,	27.5	2.44	3.01	0.00373494	0.0895304	1
GO:0009056	catabolic process	403	63	Tb11.v5.0196,Tb11.v5.0516,Tb11.v5.0650,Tb11.v5.0732,Tb927.1.3830,Tb927.1.3950,Tb927.1.4220,Tb927.10.12230,Tb927.10.14530,Tb927.10.15720,Tb927.10.2010,Tb927.10.230,Tb927.10.290,Tb927.10.2980,Tb927.10.4680,Tb927.10.5030,Tb927.10.6380,Tb927.10.7930,Tb927.10.8720,Tb927.10.9740,Tb927.11.10240,Tb927.11.1070,Tb927.11.12240,Tb927.11.12590,Tb927.11.13330,Tb927.11.14190,Tb927.11.14430,Tb927.11.16100,Tb927.…	15.6	1.39	1.49	0.00407201	0.0933368	1
GO:0015986	ATP synthesis coupled proton transport	15	6	Tb927.10.14040,Tb927.3.1380,Tb927.7.1470,Tb927.7.3370,Tb927.7.7420,Tb927.7.7430,	40	3.55	5.27	0.00411946	0.0933368	1
GO:0015985	energy coupled proton transport, down electrochemical gradient	15	6	Tb927.10.14040,Tb927.3.1380,Tb927.7.1470,Tb927.7.3370,Tb927.7.7420,Tb927.7.7430,	40	3.55	5.27	0.00411946	0.0933368	1
GO:0006754	ATP biosynthetic process	15	6	Tb927.10.14040,Tb927.3.1380,Tb927.7.1470,Tb927.7.3370,Tb927.7.7420,Tb927.7.7430,	40	3.55	5.27	0.00411946	0.0933368	1
GO:0031047	gene silencing by RNA	7	4	Tb927.10.10850,Tb927.10.12600,Tb927.11.14190,Tb927.8.1960,	57.1	5.07	10.53	0.00424581	0.0948996	1
GO:0009152	purine ribonucleotide biosynthetic process	109	22	Tb11.v5.0456,Tb927.10.14040,Tb927.11.16130,Tb927.3.1380,Tb927.4.4460,Tb927.5.4540,Tb927.6.190,Tb927.6.280,Tb927.6.780,Tb927.7.1470,Tb927.7.3370,Tb927.7.6050,Tb927.7.7420,Tb927.7.7430,Tb927.7.7530,Tb927.8.2520,Tb927.8.7100,Tb927.8.7590,Tb927.8.7860,Tb927.8.7870,Tb927.8.7940,Tb927.9.9740,	20.2	1.79	2.01	0.00453563	0.0998549	1
GO:0042401	cellular biogenic amine biosynthetic process	11	5	Tb11.v5.0903,Tb927.10.11710,Tb927.6.4410,Tb927.6.4460,Tb927.9.7770,	45.5	4.03	6.59	0.00464863	0.0998549	1
GO:0009309	amine biosynthetic process	11	5	Tb11.v5.0903,Tb927.10.11710,Tb927.6.4410,Tb927.6.4460,Tb927.9.7770,	45.5	4.03	6.59	0.00464863	0.0998549	1
GO:1901575	organic substance catabolic process	368	58	Tb11.v5.0196,Tb11.v5.0516,Tb11.v5.0650,Tb11.v5.0732,Tb927.1.3830,Tb927.1.3950,Tb927.1.4220,Tb927.10.14530,Tb927.10.15720,Tb927.10.2010,Tb927.10.230,Tb927.10.290,Tb927.10.2980,Tb927.10.4680,Tb927.10.5030,Tb927.10.6380,Tb927.10.7930,Tb927.10.8720,Tb927.10.9740,Tb927.11.10240,Tb927.11.1070,Tb927.11.12240,Tb927.11.12590,Tb927.11.13330,Tb927.11.14190,Tb927.11.14430,Tb927.11.16100,Tb927.11.16600,Tb927.…	15.8	1.4	1.5	0.00479425	0.101663	1
GO:0046034	ATP metabolic process	65	15	Tb11.v5.0516,Tb11.v5.0650,Tb11.v5.0732,Tb927.1.3830,Tb927.10.14040,Tb927.10.2010,Tb927.10.7930,Tb927.11.11690,Tb927.3.1380,Tb927.6.4280,Tb927.7.1470,Tb927.7.3370,Tb927.7.6350,Tb927.7.7420,Tb927.7.7430,	23.1	2.05	2.38	0.00494747	0.103584	1
GO:0006915	apoptotic process	4	3	Tb927.11.11360,Tb927.11.11370,Tb927.9.14220,	75	6.65	23.68	0.00523524	0.104326	1
GO:0008295	spermidine biosynthetic process	4	3	Tb11.v5.0903,Tb927.6.4410,Tb927.6.4460,	75	6.65	23.68	0.00523524	0.104326	1
GO:0006597	spermine biosynthetic process	4	3	Tb11.v5.0903,Tb927.6.4410,Tb927.6.4460,	75	6.65	23.68	0.00523524	0.104326	1
GO:0008215	spermine metabolic process	4	3	Tb11.v5.0903,Tb927.6.4410,Tb927.6.4460,	75	6.65	23.68	0.00523524	0.104326	1
GO:0006164	purine nucleotide biosynthetic process	111	22	Tb11.v5.0456,Tb927.10.14040,Tb927.11.16130,Tb927.3.1380,Tb927.4.4460,Tb927.5.4540,Tb927.6.190,Tb927.6.280,Tb927.6.780,Tb927.7.1470,Tb927.7.3370,Tb927.7.6050,Tb927.7.7420,Tb927.7.7430,Tb927.7.7530,Tb927.8.2520,Tb927.8.7100,Tb927.8.7590,Tb927.8.7860,Tb927.8.7870,Tb927.8.7940,Tb927.9.9740,	19.8	1.76	1.97	0.00568503	0.110437	1
GO:1901565	organonitrogen compound catabolic process	230	39	Tb11.v5.0196,Tb927.1.3950,Tb927.10.14530,Tb927.10.15720,Tb927.10.230,Tb927.10.290,Tb927.10.2980,Tb927.10.4680,Tb927.10.5030,Tb927.10.6380,Tb927.10.9740,Tb927.11.10240,Tb927.11.12240,Tb927.11.12590,Tb927.11.13330,Tb927.11.14430,Tb927.11.16100,Tb927.11.3570,Tb927.11.6130,Tb927.11.7510,Tb927.3.2960,Tb927.3.4750,Tb927.4.2860,Tb927.4.2890,Tb927.4.4760,Tb927.5.640,Tb927.6.4000,Tb927.6.970,Tb927.7.1910,…	17	1.5	1.63	0.00574119	0.110437	1
GO:0044281	small molecule metabolic process	486	73	Tb11.v5.0456,Tb11.v5.0498,Tb11.v5.0516,Tb11.v5.0544,Tb11.v5.0546,Tb11.v5.0650,Tb11.v5.0732,Tb927.1.3830,Tb927.1.3950,Tb927.1.4220,Tb927.10.14040,Tb927.10.2010,Tb927.10.4680,Tb927.10.6810,Tb927.10.7930,Tb927.11.1070,Tb927.11.11160,Tb927.11.11250,Tb927.11.16130,Tb927.11.2360,Tb927.11.4700,Tb927.11.5450,Tb927.11.7170,Tb927.11.8260,Tb927.11.9360,Tb927.11.9590,Tb927.2.4590,Tb927.2.5800,Tb927.2.6320,Tb…	15	1.33	1.42	0.00574219	0.110437	1
GO:0034605	cellular response to heat	21	7	Tb927.10.10920,Tb927.11.4450,Tb927.4.2030,Tb927.4.2040,Tb927.5.810,Tb927.8.1990,Tb927.9.13070,	33.3	2.96	3.96	0.00634208	0.119202	1
GO:0009144	purine nucleoside triphosphate metabolic process	21	7	Tb927.10.14040,Tb927.11.16130,Tb927.3.1380,Tb927.7.1470,Tb927.7.3370,Tb927.7.7420,Tb927.7.7430,	33.3	2.96	3.96	0.00634208	0.119202	1
GO:0051716	cellular response to stimulus	506	75	Tb11.v5.0173,Tb11.v5.0456,Tb11.v5.0546,Tb11.v5.0547,Tb927.1.4690,Tb927.10.10920,Tb927.10.11330,Tb927.10.12960,Tb927.10.13780,Tb927.10.6380,Tb927.10.8080,Tb927.10.8920,Tb927.10.9750,Tb927.11.11975,Tb927.11.12590,Tb927.11.12950,Tb927.11.13020,Tb927.11.1370,Tb927.11.15030,Tb927.11.4450,Tb927.11.5430,Tb927.11.7030,Tb927.11.7510,Tb927.11.8210,Tb927.11.9130,Tb927.11.9530,Tb927.11.9550,Tb927.11.9790,Tb9…	14.8	1.31	1.4	0.0071515	0.132905	1
GO:0051128	regulation of cellular component organization	87	18	Tb11.v5.0199,Tb11.v5.0650,Tb927.10.11960,Tb927.10.190,Tb927.11.10340,Tb927.11.13780,Tb927.11.14840,Tb927.11.740,Tb927.11.9530,Tb927.3.2490,Tb927.3.4660,Tb927.3.5550,Tb927.7.2550,Tb927.7.3410,Tb927.8.4640,Tb927.8.7220,Tb927.9.15360,Tb927.9.8060,	20.7	1.84	2.07	0.00747302	0.137338	1
GO:0048518	positive regulation of biological process	155	28	Tb11.v5.0199,Tb927.1.4690,Tb927.10.11960,Tb927.10.5610,Tb927.10.8920,Tb927.11.10230,Tb927.11.11360,Tb927.11.11370,Tb927.11.11530,Tb927.11.16390,Tb927.11.2530,Tb927.11.3670,Tb927.11.740,Tb927.11.9140,Tb927.11.9700,Tb927.2.6070,Tb927.3.2490,Tb927.3.4660,Tb927.5.810,Tb927.6.4000,Tb927.7.2550,Tb927.7.2660,Tb927.8.1110,Tb927.9.13785,Tb927.9.8060,Tb927.9.8370,Tb927.9.9060,Tb927.9.9630,	18.1	1.6	1.76	0.00760366	0.138203	1
GO:0010941	regulation of cell death	8	4	Tb927.3.2310,Tb927.7.4240,Tb927.9.9860,Tb927.9.9940,	50	4.43	7.9	0.00773787	0.139114	1
GO:0044106	cellular amine metabolic process	17	6	Tb11.v5.0903,Tb927.10.11710,Tb927.11.8820,Tb927.6.4410,Tb927.6.4460,Tb927.9.7770,	35.3	3.13	4.31	0.0083612	0.145573	1
GO:0009308	amine metabolic process	17	6	Tb11.v5.0903,Tb927.10.11710,Tb927.11.8820,Tb927.6.4410,Tb927.6.4460,Tb927.9.7770,	35.3	3.13	4.31	0.0083612	0.145573	1
GO:0006576	cellular biogenic amine metabolic process	17	6	Tb11.v5.0903,Tb927.10.11710,Tb927.11.8820,Tb927.6.4410,Tb927.6.4460,Tb927.9.7770,	35.3	3.13	4.31	0.0083612	0.145573	1
GO:0006950	response to stress	325	51	Tb11.v5.0173,Tb11.v5.0547,Tb927.1.3200,Tb927.1.4690,Tb927.10.10920,Tb927.10.12710,Tb927.10.6380,Tb927.10.8080,Tb927.10.8920,Tb927.10.9750,Tb927.11.11975,Tb927.11.12590,Tb927.11.1370,Tb927.11.15480,Tb927.11.4450,Tb927.11.5430,Tb927.11.7030,Tb927.11.7510,Tb927.11.8210,Tb927.11.9130,Tb927.11.9550,Tb927.2.1800,Tb927.2.5120,Tb927.4.1480,Tb927.4.2030,Tb927.4.2040,Tb927.4.2500,Tb927.5.1700,Tb927.5.3670,…	15.7	1.39	1.49	0.00856467	0.146721	1
GO:0006508	proteolysis	310	49	Tb11.v5.0196,Tb11.v5.0585,Tb927.10.1030,Tb927.10.10750,Tb927.10.13030,Tb927.10.13860,Tb927.10.14530,Tb927.10.15720,Tb927.10.230,Tb927.10.2440,Tb927.10.290,Tb927.10.2980,Tb927.10.3710,Tb927.10.5030,Tb927.10.6380,Tb927.10.8020,Tb927.10.9740,Tb927.11.10240,Tb927.11.1110,Tb927.11.12240,Tb927.11.12590,Tb927.11.13330,Tb927.11.14430,Tb927.11.16100,Tb927.11.2500,Tb927.11.3570,Tb927.11.6130,Tb927.11.6590,…	15.8	1.4	1.5	0.00860454	0.146721	1
GO:0055086	nucleobase-containing small molecule metabolic process	258	42	Tb11.v5.0456,Tb11.v5.0516,Tb11.v5.0546,Tb11.v5.0650,Tb11.v5.0732,Tb927.1.3830,Tb927.1.4220,Tb927.10.14040,Tb927.10.2010,Tb927.10.4680,Tb927.10.6810,Tb927.10.7930,Tb927.11.16130,Tb927.2.6320,Tb927.3.1380,Tb927.3.2960,Tb927.4.4460,Tb927.5.1360,Tb927.5.4540,Tb927.6.190,Tb927.6.2200,Tb927.6.280,Tb927.6.4280,Tb927.6.4410,Tb927.6.4460,Tb927.6.780,Tb927.7.1470,Tb927.7.3370,Tb927.7.3770,Tb927.7.6050,Tb92…	16.3	1.44	1.55	0.00875253	0.147721	1
GO:0032270	positive regulation of cellular protein metabolic process	33	9	Tb11.v5.0199,Tb927.10.5610,Tb927.11.11360,Tb927.11.11370,Tb927.11.16390,Tb927.11.3670,Tb927.11.740,Tb927.3.2490,Tb927.8.1110,	27.3	2.42	2.97	0.00893637	0.149301	1
GO:0019637	organophosphate metabolic process	357	55	Tb11.v5.0456,Tb11.v5.0516,Tb11.v5.0546,Tb11.v5.0650,Tb11.v5.0732,Tb927.1.3830,Tb927.1.4220,Tb927.10.13290,Tb927.10.13860,Tb927.10.13930,Tb927.10.14040,Tb927.10.2010,Tb927.10.210,Tb927.10.4680,Tb927.10.7930,Tb927.11.16130,Tb927.11.8970,Tb927.2.5800,Tb927.2.6000,Tb927.3.1380,Tb927.3.2610,Tb927.3.5660,Tb927.4.4460,Tb927.5.1360,Tb927.5.1810,Tb927.5.2760,Tb927.5.4540,Tb927.6.190,Tb927.6.2200,Tb927.6.2…	15.4	1.37	1.46	0.00940073	0.155488	1
GO:0046128	purine ribonucleoside metabolic process	28	8	Tb927.11.11690,Tb927.11.16130,Tb927.2.6320,Tb927.3.1380,Tb927.3.2960,Tb927.6.4410,Tb927.6.4460,Tb927.7.7040,	28.6	2.53	3.17	0.0100266	0.164198	1
GO:0060255	regulation of macromolecule metabolic process	688	97	Tb11.v5.0199,Tb11.v5.0413,Tb927.1.3850,Tb927.10.10850,Tb927.10.10880,Tb927.10.11960,Tb927.10.12090,Tb927.10.12330,Tb927.10.1250,Tb927.10.12600,Tb927.10.14660,Tb927.10.15760,Tb927.10.3710,Tb927.10.4440,Tb927.10.5610,Tb927.10.8080,Tb927.10.8720,Tb927.10.9150,Tb927.10.9250,Tb927.10.9400,Tb927.11.10230,Tb927.11.10730,Tb927.11.11360,Tb927.11.11370,Tb927.11.11530,Tb927.11.14190,Tb927.11.14520,Tb927.11.…	14.1	1.25	1.32	0.0101431	0.164477	1
GO:0009201	ribonucleoside triphosphate biosynthetic process	23	7	Tb927.10.14040,Tb927.11.16130,Tb927.3.1380,Tb927.7.1470,Tb927.7.3370,Tb927.7.7420,Tb927.7.7430,	30.4	2.7	3.46	0.0109421	0.174022	1
GO:0009199	ribonucleoside triphosphate metabolic process	23	7	Tb927.10.14040,Tb927.11.16130,Tb927.3.1380,Tb927.7.1470,Tb927.7.3370,Tb927.7.7420,Tb927.7.7430,	30.4	2.7	3.46	0.0109421	0.174022	1
GO:0010604	positive regulation of macromolecule metabolic process	97	19	Tb11.v5.0199,Tb927.10.5610,Tb927.11.10230,Tb927.11.11360,Tb927.11.11370,Tb927.11.11530,Tb927.11.16390,Tb927.11.2530,Tb927.11.3670,Tb927.11.740,Tb927.11.9140,Tb927.2.6070,Tb927.3.2490,Tb927.5.810,Tb927.7.2550,Tb927.7.2660,Tb927.8.1110,Tb927.9.8370,Tb927.9.9060,	19.6	1.74	1.94	0.0110499	0.174063	1
GO:0000028	ribosomal small subunit assembly	18	6	Tb927.11.7705,Tb927.4.1860,Tb927.6.4980,Tb927.7.230,Tb927.7.2340,Tb927.7.240,	33.3	2.96	3.95	0.0113675	0.176526	1
GO:0010468	regulation of gene expression	628	89	Tb11.v5.0199,Tb11.v5.0413,Tb927.1.3850,Tb927.10.10850,Tb927.10.10880,Tb927.10.11960,Tb927.10.12090,Tb927.10.12330,Tb927.10.1250,Tb927.10.12600,Tb927.10.14660,Tb927.10.15760,Tb927.10.4440,Tb927.10.5610,Tb927.10.8720,Tb927.10.9150,Tb927.10.9250,Tb927.10.9400,Tb927.11.10230,Tb927.11.10730,Tb927.11.11360,Tb927.11.11370,Tb927.11.11530,Tb927.11.14190,Tb927.11.14520,Tb927.11.14880,Tb927.11.15100,Tb927.1…	14.2	1.26	1.33	0.0118684	0.176526	1
GO:0006418	tRNA aminoacylation for protein translation	29	8	Tb11.v5.0544,Tb927.11.2360,Tb927.11.7170,Tb927.4.2310,Tb927.6.4590,Tb927.6.700,Tb927.8.1600,Tb927.9.5210,	27.6	2.45	3.01	0.0125111	0.176526	1
GO:0050896	response to stimulus	888	121	Tb10.v4.0163,Tb11.v5.0173,Tb11.v5.0456,Tb11.v5.0546,Tb11.v5.0547,Tb11.v5.0754,Tb11.v5.0894,Tb927.1.3200,Tb927.1.3820,Tb927.1.4690,Tb927.10.1030,Tb927.10.10920,Tb927.10.11330,Tb927.10.12090,Tb927.10.12100,Tb927.10.12710,Tb927.10.12960,Tb927.10.13780,Tb927.10.14170,Tb927.10.14890,Tb927.10.200,Tb927.10.5680,Tb927.10.6380,Tb927.10.8080,Tb927.10.8920,Tb927.10.9750,Tb927.11.11690,Tb927.11.11975,Tb927.1…	13.6	1.21	1.28	0.0126074	0.176526	1
GO:0031344	regulation of cell projection organization	2	2	Tb927.11.740,Tb927.3.5550,	100	8.87	inf	0.0127005	0.176526	1
GO:0043243	positive regulation of protein-containing complex disassembly	2	2	Tb927.11.740,Tb927.3.4660,	100	8.87	inf	0.0127005	0.176526	1
GO:1905269	positive regulation of chromatin organization	2	2	Tb927.10.11960,Tb927.3.2490,	100	8.87	inf	0.0127005	0.176526	1
GO:0060491	regulation of cell projection assembly	2	2	Tb927.11.740,Tb927.3.5550,	100	8.87	inf	0.0127005	0.176526	1
GO:2001252	positive regulation of chromosome organization	2	2	Tb927.10.11960,Tb927.3.2490,	100	8.87	inf	0.0127005	0.176526	1
GO:0006425	glutaminyl-tRNA aminoacylation	2	2	Tb927.6.4590,Tb927.9.5210,	100	8.87	inf	0.0127005	0.176526	1
GO:0000461	endonucleolytic cleavage to generate mature 3'-end of SSU-rRNA from (SSU-rRNA, 5.8S rRNA, LSU-rRNA)	2	2	Tb927.11.6500,Tb927.11.6510,	100	8.87	inf	0.0127005	0.176526	1
GO:0006109	regulation of carbohydrate metabolic process	2	2	Tb927.1.4690,Tb927.4.2890,	100	8.87	inf	0.0127005	0.176526	1
GO:0019919	peptidyl-arginine methylation, to asymmetrical-dimethyl arginine	2	2	Tb927.1.4690,Tb927.5.3960,	100	8.87	inf	0.0127005	0.176526	1
GO:0002182	cytoplasmic translational elongation	2	2	Tb927.6.5120,Tb927.6.5130,	100	8.87	inf	0.0127005	0.176526	1
GO:0009260	ribonucleotide biosynthetic process	119	22	Tb11.v5.0456,Tb927.10.14040,Tb927.11.16130,Tb927.3.1380,Tb927.4.4460,Tb927.5.4540,Tb927.6.190,Tb927.6.280,Tb927.6.780,Tb927.7.1470,Tb927.7.3370,Tb927.7.6050,Tb927.7.7420,Tb927.7.7430,Tb927.7.7530,Tb927.8.2520,Tb927.8.7100,Tb927.8.7590,Tb927.8.7860,Tb927.8.7870,Tb927.8.7940,Tb927.9.9740,	18.5	1.64	1.8	0.0129198	0.178078	1
GO:0051247	positive regulation of protein metabolic process	35	9	Tb11.v5.0199,Tb927.10.5610,Tb927.11.11360,Tb927.11.11370,Tb927.11.16390,Tb927.11.3670,Tb927.11.740,Tb927.3.2490,Tb927.8.1110,	25.7	2.28	2.74	0.0133265	0.182165	1
GO:0019222	regulation of metabolic process	720	100	Tb11.v5.0199,Tb11.v5.0413,Tb927.1.3850,Tb927.1.4690,Tb927.10.10850,Tb927.10.10880,Tb927.10.11960,Tb927.10.12090,Tb927.10.12330,Tb927.10.1250,Tb927.10.12600,Tb927.10.14660,Tb927.10.15760,Tb927.10.3710,Tb927.10.4440,Tb927.10.5610,Tb927.10.8080,Tb927.10.8720,Tb927.10.8920,Tb927.10.9150,Tb927.10.9250,Tb927.10.9400,Tb927.11.10230,Tb927.11.10730,Tb927.11.11360,Tb927.11.11370,Tb927.11.11530,Tb927.11.141…	13.9	1.23	1.3	0.0137072	0.185834	1
GO:0009893	positive regulation of metabolic process	107	20	Tb11.v5.0199,Tb927.1.4690,Tb927.10.5610,Tb927.11.10230,Tb927.11.11360,Tb927.11.11370,Tb927.11.11530,Tb927.11.16390,Tb927.11.2530,Tb927.11.3670,Tb927.11.740,Tb927.11.9140,Tb927.2.6070,Tb927.3.2490,Tb927.5.810,Tb927.7.2550,Tb927.7.2660,Tb927.8.1110,Tb927.9.8370,Tb927.9.9060,	18.7	1.66	1.83	0.015377	0.197766	1
GO:0035082	axoneme assembly	30	8	Tb927.11.2540,Tb927.11.4480,Tb927.3.3690,Tb927.3.930,Tb927.4.4130,Tb927.5.1900,Tb927.8.4400,Tb927.8.8200,	26.7	2.37	2.88	0.0154187	0.197766	1
GO:0043038	amino acid activation	30	8	Tb11.v5.0544,Tb927.11.2360,Tb927.11.7170,Tb927.4.2310,Tb927.6.4590,Tb927.6.700,Tb927.8.1600,Tb927.9.5210,	26.7	2.37	2.88	0.0154187	0.197766	1
GO:0043039	tRNA aminoacylation	30	8	Tb11.v5.0544,Tb927.11.2360,Tb927.11.7170,Tb927.4.2310,Tb927.6.4590,Tb927.6.700,Tb927.8.1600,Tb927.9.5210,	26.7	2.37	2.88	0.0154187	0.197766	1
GO:0001578	microtubule bundle formation	30	8	Tb927.11.2540,Tb927.11.4480,Tb927.3.3690,Tb927.3.930,Tb927.4.4130,Tb927.5.1900,Tb927.8.4400,Tb927.8.8200,	26.7	2.37	2.88	0.0154187	0.197766	1
GO:0000462	maturation of SSU-rRNA from tricistronic rRNA transcript (SSU-rRNA, 5.8S rRNA, LSU-rRNA)	30	8	Tb927.11.6500,Tb927.11.6510,Tb927.11.7705,Tb927.6.4980,Tb927.7.1040,Tb927.7.1050,Tb927.8.6150,Tb927.8.6160,	26.7	2.37	2.88	0.0154187	0.197766	1
GO:0030163	protein catabolic process	178	30	Tb11.v5.0196,Tb927.10.14530,Tb927.10.15720,Tb927.10.230,Tb927.10.290,Tb927.10.2980,Tb927.10.5030,Tb927.10.6380,Tb927.10.9740,Tb927.11.10240,Tb927.11.12240,Tb927.11.12590,Tb927.11.13330,Tb927.11.14430,Tb927.11.16100,Tb927.11.6130,Tb927.11.7510,Tb927.4.2860,Tb927.4.2890,Tb927.4.4760,Tb927.6.4000,Tb927.6.970,Tb927.7.2550,Tb927.7.3680,Tb927.7.7460,Tb927.8.570,Tb927.8.6390,Tb927.9.11330,Tb927.9.8370,T…	16.9	1.49	1.61	0.0154243	0.197766	1
GO:0046390	ribose phosphate biosynthetic process	121	22	Tb11.v5.0456,Tb927.10.14040,Tb927.11.16130,Tb927.3.1380,Tb927.4.4460,Tb927.5.4540,Tb927.6.190,Tb927.6.280,Tb927.6.780,Tb927.7.1470,Tb927.7.3370,Tb927.7.6050,Tb927.7.7420,Tb927.7.7430,Tb927.7.7530,Tb927.8.2520,Tb927.8.7100,Tb927.8.7590,Tb927.8.7860,Tb927.8.7870,Tb927.8.7940,Tb927.9.9740,	18.2	1.61	1.77	0.0155641	0.198024	1
GO:0070887	cellular response to chemical stimulus	48	11	Tb927.10.6380,Tb927.10.8920,Tb927.11.12590,Tb927.11.1370,Tb927.11.7510,Tb927.2.5120,Tb927.6.3750,Tb927.8.1990,Tb927.9.14220,Tb927.9.5190,Tb927.9.9860,	22.9	2.03	2.35	0.0158197	0.198225	1
GO:0016052	carbohydrate catabolic process	48	11	Tb11.v5.0516,Tb11.v5.0650,Tb11.v5.0732,Tb927.1.3830,Tb927.10.2010,Tb927.10.7930,Tb927.11.4700,Tb927.5.640,Tb927.6.4280,Tb927.7.6850,Tb927.9.12570,	22.9	2.03	2.35	0.0158197	0.198225	1
GO:0033554	cellular response to stress	283	44	Tb11.v5.0173,Tb11.v5.0547,Tb927.1.4690,Tb927.10.10920,Tb927.10.6380,Tb927.10.8080,Tb927.10.8920,Tb927.10.9750,Tb927.11.11975,Tb927.11.12590,Tb927.11.1370,Tb927.11.4450,Tb927.11.5430,Tb927.11.7030,Tb927.11.7510,Tb927.11.8210,Tb927.11.9130,Tb927.11.9550,Tb927.2.1800,Tb927.2.5120,Tb927.4.1480,Tb927.4.2030,Tb927.4.2040,Tb927.4.2500,Tb927.5.1700,Tb927.5.3670,Tb927.5.4070,Tb927.5.810,Tb927.6.3750,Tb927…	15.5	1.38	1.47	0.0162375	0.201931	1
GO:0007154	cell communication	276	43	Tb11.v5.0456,Tb11.v5.0546,Tb927.1.4690,Tb927.10.11330,Tb927.10.12090,Tb927.10.12100,Tb927.10.12960,Tb927.10.13780,Tb927.10.8920,Tb927.11.12590,Tb927.11.12950,Tb927.11.13020,Tb927.11.15030,Tb927.11.7510,Tb927.11.9530,Tb927.11.9790,Tb927.3.5550,Tb927.4.3640,Tb927.4.4460,Tb927.4.670,Tb927.5.4540,Tb927.6.1170,Tb927.6.190,Tb927.6.280,Tb927.6.4970,Tb927.6.780,Tb927.7.190,Tb927.7.2750,Tb927.7.5900,Tb927…	15.6	1.38	1.47	0.0167944	0.207298	1
GO:0003341	cilium movement	25	7	Tb927.11.2540,Tb927.11.4480,Tb927.3.3690,Tb927.4.4130,Tb927.5.1900,Tb927.8.4400,Tb927.8.8200,	28	2.48	3.08	0.017574	0.215315	1
GO:0006302	double-strand break repair	49	11	Tb11.v5.0173,Tb927.11.5430,Tb927.11.7030,Tb927.11.8210,Tb927.11.9130,Tb927.4.1480,Tb927.5.1700,Tb927.5.3670,Tb927.7.1070,Tb927.7.6900,Tb927.8.3290,	22.4	1.99	2.29	0.0183862	0.223608	1
GO:0035592	establishment of protein localization to extracellular region	10	4	Tb927.11.11900,Tb927.11.4200,Tb927.2.4410,Tb927.8.4610,	40	3.55	5.26	0.0193	0.226399	1
GO:0009306	protein secretion	10	4	Tb927.11.11900,Tb927.11.4200,Tb927.2.4410,Tb927.8.4610,	40	3.55	5.26	0.0193	0.226399	1
GO:0002790	peptide secretion	10	4	Tb927.11.11900,Tb927.11.4200,Tb927.2.4410,Tb927.8.4610,	40	3.55	5.26	0.0193	0.226399	1
GO:0071692	protein localization to extracellular region	10	4	Tb927.11.11900,Tb927.11.4200,Tb927.2.4410,Tb927.8.4610,	40	3.55	5.26	0.0193	0.226399	1
GO:0051156	glucose 6-phosphate metabolic process	10	4	Tb927.1.3830,Tb927.10.2010,Tb927.11.8970,Tb927.8.5600,	40	3.55	5.26	0.0193	0.226399	1
GO:0065008	regulation of biological quality	174	29	Tb11.v5.0199,Tb11.v5.0732,Tb927.1.3200,Tb927.10.10920,Tb927.10.2010,Tb927.10.5610,Tb927.11.11160,Tb927.11.13780,Tb927.11.2530,Tb927.11.740,Tb927.11.8210,Tb927.11.9130,Tb927.11.9140,Tb927.2.6070,Tb927.3.4660,Tb927.3.800,Tb927.4.1480,Tb927.4.4380,Tb927.5.810,Tb927.7.2660,Tb927.7.4240,Tb927.8.1110,Tb927.8.1990,Tb927.8.2110,Tb927.8.7980,Tb927.9.5770,Tb927.9.5860,Tb927.9.8060,Tb927.9.9060,	16.7	1.48	1.59	0.0196293	0.228639	1
GO:0006753	nucleoside phosphate metabolic process	219	35	Tb11.v5.0456,Tb11.v5.0516,Tb11.v5.0546,Tb11.v5.0650,Tb11.v5.0732,Tb927.1.3830,Tb927.1.4220,Tb927.10.14040,Tb927.10.2010,Tb927.10.4680,Tb927.10.7930,Tb927.11.16130,Tb927.3.1380,Tb927.4.4460,Tb927.5.1360,Tb927.5.4540,Tb927.6.190,Tb927.6.2200,Tb927.6.280,Tb927.6.4280,Tb927.6.780,Tb927.7.1470,Tb927.7.3370,Tb927.7.3770,Tb927.7.6050,Tb927.7.7420,Tb927.7.7430,Tb927.7.7530,Tb927.8.2520,Tb927.8.7100,Tb927…	16	1.42	1.52	0.0204438	0.234923	1
GO:0043632	modification-dependent macromolecule catabolic process	160	27	Tb11.v5.0196,Tb927.10.14530,Tb927.10.15720,Tb927.10.230,Tb927.10.290,Tb927.10.2980,Tb927.10.5030,Tb927.10.6380,Tb927.10.9740,Tb927.11.12240,Tb927.11.12590,Tb927.11.13330,Tb927.11.14430,Tb927.11.16100,Tb927.11.16600,Tb927.11.6130,Tb927.11.7510,Tb927.4.2860,Tb927.4.2890,Tb927.4.4760,Tb927.6.4000,Tb927.7.3680,Tb927.7.7460,Tb927.8.570,Tb927.9.11330,Tb927.9.8370,Tb927.9.9630,	16.9	1.5	1.61	0.0204897	0.234923	1
GO:0070286	axonemal dynein complex assembly	15	5	Tb927.3.930,Tb927.4.4130,Tb927.5.1900,Tb927.8.4400,Tb927.8.8200,	33.3	2.96	3.95	0.0205949	0.234923	1
GO:0012501	programmed cell death	6	3	Tb927.11.11360,Tb927.11.11370,Tb927.9.14220,	50	4.43	7.89	0.0219844	0.240809	1
GO:0007029	endoplasmic reticulum organization	6	3	Tb927.10.14510,Tb927.11.4200,Tb927.11.6170,	50	4.43	7.89	0.0219844	0.240809	1
GO:0008216	spermidine metabolic process	6	3	Tb11.v5.0903,Tb927.6.4410,Tb927.6.4460,	50	4.43	7.89	0.0219844	0.240809	1
GO:0008219	cell death	6	3	Tb927.11.11360,Tb927.11.11370,Tb927.9.14220,	50	4.43	7.89	0.0219844	0.240809	1
GO:0043244	regulation of protein-containing complex disassembly	6	3	Tb927.11.740,Tb927.3.4660,Tb927.8.4640,	50	4.43	7.89	0.0219844	0.240809	1
GO:0040008	regulation of growth	6	3	Tb927.10.190,Tb927.11.9700,Tb927.9.15360,	50	4.43	7.89	0.0219844	0.240809	1
GO:0005975	carbohydrate metabolic process	104	19	Tb11.v5.0498,Tb11.v5.0516,Tb11.v5.0650,Tb11.v5.0732,Tb927.1.3830,Tb927.10.13630,Tb927.10.2010,Tb927.10.7930,Tb927.11.11250,Tb927.11.4700,Tb927.11.8970,Tb927.2.5800,Tb927.5.640,Tb927.6.4280,Tb927.7.6850,Tb927.8.3530,Tb927.8.5600,Tb927.9.12570,Tb927.9.5680,	18.3	1.62	1.77	0.0223858	0.243593	1
GO:1901698	response to nitrogen compound	32	8	Tb927.10.6380,Tb927.10.8920,Tb927.11.12590,Tb927.11.7510,Tb927.6.4000,Tb927.8.1990,Tb927.9.5190,Tb927.9.9630,	25	2.22	2.64	0.0226465	0.244819	1
GO:0051246	regulation of protein metabolic process	112	20	Tb11.v5.0199,Tb927.10.3710,Tb927.10.5610,Tb927.10.8080,Tb927.10.8720,Tb927.11.11360,Tb927.11.11370,Tb927.11.16390,Tb927.11.3670,Tb927.11.740,Tb927.3.2490,Tb927.4.2500,Tb927.4.3550,Tb927.5.1610,Tb927.5.1850,Tb927.6.1460,Tb927.6.5020,Tb927.8.1110,Tb927.8.6450,Tb927.9.9290,	17.9	1.58	1.73	0.0244736	0.261973	1
GO:0032268	regulation of cellular protein metabolic process	105	19	Tb11.v5.0199,Tb927.10.3710,Tb927.10.5610,Tb927.10.8080,Tb927.10.8720,Tb927.11.11360,Tb927.11.11370,Tb927.11.16390,Tb927.11.3670,Tb927.11.740,Tb927.3.2490,Tb927.4.2500,Tb927.4.3550,Tb927.5.1610,Tb927.5.1850,Tb927.6.1460,Tb927.6.5020,Tb927.8.1110,Tb927.9.9290,	18.1	1.6	1.75	0.02455	0.261973	1
GO:0043436	oxoacid metabolic process	185	30	Tb11.v5.0516,Tb11.v5.0544,Tb11.v5.0650,Tb11.v5.0732,Tb927.1.3830,Tb927.1.3950,Tb927.10.2010,Tb927.10.7930,Tb927.11.1070,Tb927.11.11160,Tb927.11.11250,Tb927.11.2360,Tb927.11.5450,Tb927.11.7170,Tb927.2.4590,Tb927.3.4060,Tb927.3.860,Tb927.4.2310,Tb927.4.4910,Tb927.6.2200,Tb927.6.4280,Tb927.6.4590,Tb927.6.700,Tb927.7.1910,Tb927.7.7040,Tb927.8.1600,Tb927.8.2520,Tb927.8.7100,Tb927.9.5210,Tb927.9.9840,	16.2	1.44	1.54	0.0252674	0.267781	1
GO:0051173	positive regulation of nitrogen compound metabolic process	71	14	Tb11.v5.0199,Tb927.1.4690,Tb927.10.5610,Tb927.11.10230,Tb927.11.11360,Tb927.11.11370,Tb927.11.11530,Tb927.11.16390,Tb927.11.3670,Tb927.11.740,Tb927.3.2490,Tb927.7.2550,Tb927.8.1110,Tb927.9.8370,	19.7	1.75	1.95	0.0254181	0.267781	1
GO:0019941	modification-dependent protein catabolic process	156	26	Tb11.v5.0196,Tb927.10.14530,Tb927.10.15720,Tb927.10.230,Tb927.10.290,Tb927.10.2980,Tb927.10.5030,Tb927.10.6380,Tb927.10.9740,Tb927.11.12240,Tb927.11.12590,Tb927.11.13330,Tb927.11.14430,Tb927.11.16100,Tb927.11.6130,Tb927.11.7510,Tb927.4.2860,Tb927.4.2890,Tb927.4.4760,Tb927.6.4000,Tb927.7.3680,Tb927.7.7460,Tb927.8.570,Tb927.9.11330,Tb927.9.8370,Tb927.9.9630,	16.7	1.48	1.59	0.0261355	0.270109	1
GO:0009179	purine ribonucleoside diphosphate metabolic process	27	7	Tb11.v5.0516,Tb11.v5.0650,Tb11.v5.0732,Tb927.1.3830,Tb927.10.2010,Tb927.10.7930,Tb927.6.4280,	25.9	2.3	2.77	0.026619	0.270109	1
GO:0006757	ATP generation from ADP	27	7	Tb11.v5.0516,Tb11.v5.0650,Tb11.v5.0732,Tb927.1.3830,Tb927.10.2010,Tb927.10.7930,Tb927.6.4280,	25.9	2.3	2.77	0.026619	0.270109	1
GO:0046031	ADP metabolic process	27	7	Tb11.v5.0516,Tb11.v5.0650,Tb11.v5.0732,Tb927.1.3830,Tb927.10.2010,Tb927.10.7930,Tb927.6.4280,	25.9	2.3	2.77	0.026619	0.270109	1
GO:0009135	purine nucleoside diphosphate metabolic process	27	7	Tb11.v5.0516,Tb11.v5.0650,Tb11.v5.0732,Tb927.1.3830,Tb927.10.2010,Tb927.10.7930,Tb927.6.4280,	25.9	2.3	2.77	0.026619	0.270109	1
GO:0006096	glycolytic process	27	7	Tb11.v5.0516,Tb11.v5.0650,Tb11.v5.0732,Tb927.1.3830,Tb927.10.2010,Tb927.10.7930,Tb927.6.4280,	25.9	2.3	2.77	0.026619	0.270109	1
GO:0006090	pyruvate metabolic process	33	8	Tb11.v5.0516,Tb11.v5.0650,Tb11.v5.0732,Tb927.1.3830,Tb927.10.2010,Tb927.10.7930,Tb927.11.5450,Tb927.6.4280,	24.2	2.15	2.53	0.0270337	0.271259	1
GO:0009117	nucleotide metabolic process	216	34	Tb11.v5.0456,Tb11.v5.0516,Tb11.v5.0546,Tb11.v5.0650,Tb11.v5.0732,Tb927.1.3830,Tb927.1.4220,Tb927.10.14040,Tb927.10.2010,Tb927.10.4680,Tb927.10.7930,Tb927.11.16130,Tb927.3.1380,Tb927.4.4460,Tb927.5.4540,Tb927.6.190,Tb927.6.2200,Tb927.6.280,Tb927.6.4280,Tb927.6.780,Tb927.7.1470,Tb927.7.3370,Tb927.7.3770,Tb927.7.6050,Tb927.7.7420,Tb927.7.7430,Tb927.7.7530,Tb927.8.2520,Tb927.8.7100,Tb927.8.7590,Tb927…	15.7	1.4	1.49	0.0270603	0.271259	1
GO:0006006	glucose metabolic process	16	5	Tb11.v5.0516,Tb927.1.3830,Tb927.10.7930,Tb927.2.5800,Tb927.6.4280,	31.3	2.77	3.59	0.0272422	0.271437	1
GO:0032781	positive regulation of ATPase activity	11	4	Tb927.10.13710,Tb927.10.4690,Tb927.11.320,Tb927.5.4440,	36.4	3.23	4.51	0.0276723	0.274072	1
GO:0048522	positive regulation of cellular process	128	22	Tb11.v5.0199,Tb927.1.4690,Tb927.10.11960,Tb927.10.5610,Tb927.10.8920,Tb927.11.10230,Tb927.11.11360,Tb927.11.11370,Tb927.11.11530,Tb927.11.16390,Tb927.11.3670,Tb927.11.740,Tb927.3.2490,Tb927.3.4660,Tb927.6.4000,Tb927.7.2550,Tb927.7.2660,Tb927.8.1110,Tb927.9.13785,Tb927.9.8060,Tb927.9.8370,Tb927.9.9630,	17.2	1.52	1.65	0.0283067	0.278686	1
GO:0098662	inorganic cation transmembrane transport	59	12	Tb927.1.3820,Tb927.10.14040,Tb927.10.200,Tb927.11.11690,Tb927.3.1380,Tb927.4.4380,Tb927.7.1470,Tb927.7.3370,Tb927.7.7420,Tb927.7.7430,Tb927.8.2770,Tb927.8.7980,	20.3	1.8	2.02	0.0296215	0.279268	1
GO:0007010	cytoskeleton organization	158	26	Tb927.1.2390,Tb927.10.11330,Tb927.10.9250,Tb927.11.11975,Tb927.11.13020,Tb927.11.13780,Tb927.11.1430,Tb927.11.14840,Tb927.11.2540,Tb927.11.4480,Tb927.11.9790,Tb927.3.3690,Tb927.3.4660,Tb927.3.5180,Tb927.3.930,Tb927.4.4130,Tb927.5.1900,Tb927.5.2950,Tb927.5.3860,Tb927.7.2650,Tb927.7.3410,Tb927.8.4400,Tb927.8.8200,Tb927.9.13785,Tb927.9.8060,Tb927.9.8880,	16.5	1.46	1.57	0.0301616	0.279268	1
GO:0051603	proteolysis involved in cellular protein catabolic process	173	28	Tb11.v5.0196,Tb927.10.14530,Tb927.10.15720,Tb927.10.230,Tb927.10.290,Tb927.10.2980,Tb927.10.5030,Tb927.10.6380,Tb927.10.9740,Tb927.11.10240,Tb927.11.12240,Tb927.11.12590,Tb927.11.13330,Tb927.11.14430,Tb927.11.16100,Tb927.11.6130,Tb927.11.7510,Tb927.4.2860,Tb927.4.2890,Tb927.4.4760,Tb927.6.4000,Tb927.6.970,Tb927.7.3680,Tb927.7.7460,Tb927.8.570,Tb927.9.11330,Tb927.9.8370,Tb927.9.9630,	16.2	1.44	1.53	0.0305818	0.279268	1
GO:0044257	cellular protein catabolic process	173	28	Tb11.v5.0196,Tb927.10.14530,Tb927.10.15720,Tb927.10.230,Tb927.10.290,Tb927.10.2980,Tb927.10.5030,Tb927.10.6380,Tb927.10.9740,Tb927.11.10240,Tb927.11.12240,Tb927.11.12590,Tb927.11.13330,Tb927.11.14430,Tb927.11.16100,Tb927.11.6130,Tb927.11.7510,Tb927.4.2860,Tb927.4.2890,Tb927.4.4760,Tb927.6.4000,Tb927.6.970,Tb927.7.3680,Tb927.7.7460,Tb927.8.570,Tb927.9.11330,Tb927.9.8370,Tb927.9.9630,	16.2	1.44	1.53	0.0305818	0.279268	1
GO:0009185	ribonucleoside diphosphate metabolic process	28	7	Tb11.v5.0516,Tb11.v5.0650,Tb11.v5.0732,Tb927.1.3830,Tb927.10.2010,Tb927.10.7930,Tb927.6.4280,	25	2.22	2.63	0.0321498	0.279268	1
GO:0048523	negative regulation of cellular process	152	25	Tb11.v5.0173,Tb11.v5.0199,Tb927.1.4690,Tb927.10.8720,Tb927.11.11530,Tb927.11.13780,Tb927.11.2530,Tb927.11.9140,Tb927.11.9530,Tb927.2.1210,Tb927.2.470,Tb927.2.6070,Tb927.3.2310,Tb927.4.2890,Tb927.4.3550,Tb927.5.1610,Tb927.5.1850,Tb927.5.810,Tb927.7.2660,Tb927.7.4240,Tb927.8.4640,Tb927.8.7250,Tb927.9.9060,Tb927.9.9860,Tb927.9.9940,	16.4	1.46	1.56	0.0332174	0.279268	1
GO:0033043	regulation of organelle organization	60	12	Tb11.v5.0650,Tb927.10.11960,Tb927.11.10340,Tb927.11.13780,Tb927.11.14840,Tb927.11.9530,Tb927.3.2490,Tb927.3.4660,Tb927.3.5550,Tb927.7.3410,Tb927.8.4640,Tb927.9.8060,	20	1.77	1.98	0.0333724	0.279268	1
GO:0023052	signaling	258	39	Tb11.v5.0456,Tb11.v5.0546,Tb927.10.11330,Tb927.10.12090,Tb927.10.12100,Tb927.10.12960,Tb927.10.13780,Tb927.11.12590,Tb927.11.12950,Tb927.11.13020,Tb927.11.15030,Tb927.11.7510,Tb927.11.9530,Tb927.11.9790,Tb927.3.5550,Tb927.4.3640,Tb927.4.4460,Tb927.4.670,Tb927.5.4540,Tb927.6.1170,Tb927.6.190,Tb927.6.280,Tb927.6.4970,Tb927.6.780,Tb927.7.190,Tb927.7.2750,Tb927.7.6050,Tb927.7.7530,Tb927.8.3770,Tb927.…	15.1	1.34	1.42	0.0337795	0.279268	1
GO:0019752	carboxylic acid metabolic process	182	29	Tb11.v5.0516,Tb11.v5.0544,Tb11.v5.0650,Tb11.v5.0732,Tb927.1.3830,Tb927.1.3950,Tb927.10.2010,Tb927.10.7930,Tb927.11.1070,Tb927.11.11250,Tb927.11.2360,Tb927.11.5450,Tb927.11.7170,Tb927.2.4590,Tb927.3.4060,Tb927.3.860,Tb927.4.2310,Tb927.4.4910,Tb927.6.2200,Tb927.6.4280,Tb927.6.4590,Tb927.6.700,Tb927.7.1910,Tb927.7.7040,Tb927.8.1600,Tb927.8.2520,Tb927.8.7100,Tb927.9.5210,Tb927.9.9840,	15.9	1.41	1.51	0.0338207	0.279268	1
GO:0001678	cellular glucose homeostasis	3	2	Tb11.v5.0732,Tb927.10.2010,	66.7	5.91	15.77	0.0352427	0.279268	1
GO:0062014	negative regulation of small molecule metabolic process	3	2	Tb927.1.4690,Tb927.4.2890,	66.7	5.91	15.77	0.0352427	0.279268	1
GO:1901879	regulation of protein depolymerization	3	2	Tb927.3.4660,Tb927.8.4640,	66.7	5.91	15.77	0.0352427	0.279268	1
GO:1903334	positive regulation of protein folding	3	2	Tb927.6.4000,Tb927.9.9630,	66.7	5.91	15.77	0.0352427	0.279268	1
GO:1903644	regulation of chaperone-mediated protein folding	3	2	Tb927.6.4000,Tb927.9.9630,	66.7	5.91	15.77	0.0352427	0.279268	1
GO:0070918	production of small RNA involved in gene silencing by RNA	3	2	Tb927.10.10850,Tb927.10.12600,	66.7	5.91	15.77	0.0352427	0.279268	1
GO:0051494	negative regulation of cytoskeleton organization	3	2	Tb927.11.13780,Tb927.8.4640,	66.7	5.91	15.77	0.0352427	0.279268	1
GO:1902904	negative regulation of supramolecular fiber organization	3	2	Tb927.11.13780,Tb927.8.4640,	66.7	5.91	15.77	0.0352427	0.279268	1
GO:1903332	regulation of protein folding	3	2	Tb927.6.4000,Tb927.9.9630,	66.7	5.91	15.77	0.0352427	0.279268	1
GO:1903646	positive regulation of chaperone-mediated protein folding	3	2	Tb927.6.4000,Tb927.9.9630,	66.7	5.91	15.77	0.0352427	0.279268	1
GO:0030422	production of siRNA involved in RNA interference	3	2	Tb927.10.10850,Tb927.10.12600,	66.7	5.91	15.77	0.0352427	0.279268	1
GO:0051056	regulation of small GTPase mediated signal transduction	3	2	Tb927.11.15970,Tb927.8.1840,	66.7	5.91	15.77	0.0352427	0.279268	1
GO:0030042	actin filament depolymerization	3	2	Tb927.3.4660,Tb927.3.5180,	66.7	5.91	15.77	0.0352427	0.279268	1
GO:0032012	regulation of ARF protein signal transduction	3	2	Tb927.11.15970,Tb927.8.1840,	66.7	5.91	15.77	0.0352427	0.279268	1
GO:0019464	glycine decarboxylation via glycine cleavage system	3	2	Tb927.7.1910,Tb927.9.9840,	66.7	5.91	15.77	0.0352427	0.279268	1
GO:0035247	peptidyl-arginine omega-N-methylation	3	2	Tb927.1.4690,Tb927.5.3960,	66.7	5.91	15.77	0.0352427	0.279268	1
GO:0015746	citrate transport	3	2	Tb927.7.5930,Tb927.7.5940,	66.7	5.91	15.77	0.0352427	0.279268	1
GO:0043066	negative regulation of apoptotic process	3	2	Tb927.7.4240,Tb927.9.9860,	66.7	5.91	15.77	0.0352427	0.279268	1
GO:0009071	serine family amino acid catabolic process	3	2	Tb927.7.1910,Tb927.9.9840,	66.7	5.91	15.77	0.0352427	0.279268	1
GO:0009052	pentose-phosphate shunt, non-oxidative branch	3	2	Tb927.11.8970,Tb927.8.5600,	66.7	5.91	15.77	0.0352427	0.279268	1
GO:0006842	tricarboxylic acid transport	3	2	Tb927.7.5930,Tb927.7.5940,	66.7	5.91	15.77	0.0352427	0.279268	1
GO:0045903	positive regulation of translational fidelity	3	2	Tb927.10.5610,Tb927.8.1110,	66.7	5.91	15.77	0.0352427	0.279268	1
GO:0043069	negative regulation of programmed cell death	3	2	Tb927.7.4240,Tb927.9.9860,	66.7	5.91	15.77	0.0352427	0.279268	1
GO:0046499	S-adenosylmethioninamine metabolic process	3	2	Tb927.6.4410,Tb927.6.4460,	66.7	5.91	15.77	0.0352427	0.279268	1
GO:0006491	N-glycan processing	3	2	Tb927.3.5660,Tb927.7.940,	66.7	5.91	15.77	0.0352427	0.279268	1
GO:0006546	glycine catabolic process	3	2	Tb927.7.1910,Tb927.9.9840,	66.7	5.91	15.77	0.0352427	0.279268	1
GO:0006557	S-adenosylmethioninamine biosynthetic process	3	2	Tb927.6.4410,Tb927.6.4460,	66.7	5.91	15.77	0.0352427	0.279268	1
GO:0046578	regulation of Ras protein signal transduction	3	2	Tb927.11.15970,Tb927.8.1840,	66.7	5.91	15.77	0.0352427	0.279268	1
GO:0031050	dsRNA processing	3	2	Tb927.10.10850,Tb927.10.12600,	66.7	5.91	15.77	0.0352427	0.279268	1
GO:0031125	rRNA 3'-end processing	7	3	Tb927.11.16600,Tb927.11.6500,Tb927.11.6510,	42.9	3.8	5.92	0.0352884	0.279268	1
GO:0001934	positive regulation of protein phosphorylation	7	3	Tb927.11.11360,Tb927.11.11370,Tb927.11.16390,	42.9	3.8	5.92	0.0352884	0.279268	1
GO:1901699	cellular response to nitrogen compound	7	3	Tb927.10.8920,Tb927.8.1990,Tb927.9.5190,	42.9	3.8	5.92	0.0352884	0.279268	1
GO:0006171	cAMP biosynthetic process	61	12	Tb11.v5.0456,Tb927.4.4460,Tb927.5.4540,Tb927.6.190,Tb927.6.280,Tb927.6.780,Tb927.7.6050,Tb927.7.7530,Tb927.8.7590,Tb927.8.7860,Tb927.8.7870,Tb927.8.7940,	19.7	1.74	1.94	0.0374502	0.289861	1
GO:0046058	cAMP metabolic process	61	12	Tb11.v5.0456,Tb927.4.4460,Tb927.5.4540,Tb927.6.190,Tb927.6.280,Tb927.6.780,Tb927.7.6050,Tb927.7.7530,Tb927.8.7590,Tb927.8.7860,Tb927.8.7870,Tb927.8.7940,	19.7	1.74	1.94	0.0374502	0.289861	1
GO:0052652	cyclic purine nucleotide metabolic process	61	12	Tb11.v5.0456,Tb927.4.4460,Tb927.5.4540,Tb927.6.190,Tb927.6.280,Tb927.6.780,Tb927.7.6050,Tb927.7.7530,Tb927.8.7590,Tb927.8.7860,Tb927.8.7870,Tb927.8.7940,	19.7	1.74	1.94	0.0374502	0.289861	1
GO:0098655	cation transmembrane transport	61	12	Tb927.1.3820,Tb927.10.14040,Tb927.10.200,Tb927.11.11690,Tb927.3.1380,Tb927.4.4380,Tb927.7.1470,Tb927.7.3370,Tb927.7.7420,Tb927.7.7430,Tb927.8.2770,Tb927.8.7980,	19.7	1.74	1.94	0.0374502	0.289861	1
GO:0006165	nucleoside diphosphate phosphorylation	35	8	Tb11.v5.0516,Tb11.v5.0650,Tb11.v5.0732,Tb927.1.3830,Tb927.10.2010,Tb927.10.7930,Tb927.11.16130,Tb927.6.4280,	22.9	2.03	2.34	0.0375032	0.289861	1
GO:0043462	regulation of ATPase activity	12	4	Tb927.10.13710,Tb927.10.4690,Tb927.11.320,Tb927.5.4440,	33.3	2.96	3.95	0.0378899	0.291488	1
GO:0048519	negative regulation of biological process	199	31	Tb11.v5.0173,Tb11.v5.0199,Tb927.1.4690,Tb927.10.10850,Tb927.10.12600,Tb927.10.8720,Tb927.11.10730,Tb927.11.11530,Tb927.11.13780,Tb927.11.14190,Tb927.11.16600,Tb927.11.2530,Tb927.11.9140,Tb927.11.9530,Tb927.2.1210,Tb927.2.470,Tb927.2.6070,Tb927.3.2310,Tb927.4.2890,Tb927.4.3550,Tb927.5.1610,Tb927.5.1850,Tb927.5.810,Tb927.7.2660,Tb927.7.4240,Tb927.8.1960,Tb927.8.4640,Tb927.8.7250,Tb927.9.9060,Tb927.…	15.6	1.38	1.47	0.0380909	0.291678	1
GO:0005996	monosaccharide metabolic process	29	7	Tb11.v5.0498,Tb11.v5.0516,Tb927.1.3830,Tb927.10.7930,Tb927.11.4700,Tb927.2.5800,Tb927.6.4280,	24.1	2.14	2.51	0.0383984	0.292677	1
GO:0080090	regulation of primary metabolic process	269	40	Tb11.v5.0199,Tb927.1.4690,Tb927.10.11960,Tb927.10.3710,Tb927.10.5610,Tb927.10.8080,Tb927.10.8720,Tb927.10.9400,Tb927.11.10230,Tb927.11.11360,Tb927.11.11370,Tb927.11.11530,Tb927.11.16390,Tb927.11.1710,Tb927.11.2530,Tb927.11.3670,Tb927.11.5830,Tb927.11.740,Tb927.11.9140,Tb927.2.6070,Tb927.3.2490,Tb927.4.1270,Tb927.4.2500,Tb927.4.2890,Tb927.4.3550,Tb927.5.1610,Tb927.5.1850,Tb927.5.810,Tb927.6.1460,T…	14.9	1.32	1.39	0.0400163	0.30361	1
GO:0010628	positive regulation of gene expression	55	11	Tb11.v5.0199,Tb927.10.5610,Tb927.11.2530,Tb927.11.3670,Tb927.11.740,Tb927.11.9140,Tb927.2.6070,Tb927.5.810,Tb927.7.2660,Tb927.8.1110,Tb927.9.9060,	20	1.77	1.98	0.0406149	0.306745	1
GO:0006364	rRNA processing	155	25	Tb927.10.13500,Tb927.10.170,Tb927.10.7500,Tb927.11.15170,Tb927.11.16600,Tb927.11.6500,Tb927.11.6510,Tb927.11.7705,Tb927.11.9710,Tb927.5.1770,Tb927.5.3940,Tb927.6.4980,Tb927.7.1040,Tb927.7.1050,Tb927.7.1750,Tb927.7.230,Tb927.7.240,Tb927.8.1330,Tb927.8.1340,Tb927.8.6150,Tb927.8.6160,Tb927.8.900,Tb927.9.1810,Tb927.9.1850,Tb927.9.3920,	16.1	1.43	1.53	0.0408306	0.306972	1
GO:1903311	regulation of mRNA metabolic process	42	9	Tb927.10.9400,Tb927.11.2530,Tb927.11.9140,Tb927.2.6070,Tb927.5.810,Tb927.6.4970,Tb927.7.2660,Tb927.8.900,Tb927.9.9060,	21.4	1.9	2.16	0.0412927	0.309041	1
GO:0034248	regulation of cellular amide metabolic process	62	12	Tb11.v5.0199,Tb927.10.5610,Tb927.10.8720,Tb927.11.11360,Tb927.11.11370,Tb927.11.3670,Tb927.11.740,Tb927.4.2500,Tb927.4.3550,Tb927.5.1610,Tb927.8.1110,Tb927.9.9290,	19.4	1.72	1.9	0.0418672	0.310531	1
GO:0006417	regulation of translation	62	12	Tb11.v5.0199,Tb927.10.5610,Tb927.10.8720,Tb927.11.11360,Tb927.11.11370,Tb927.11.3670,Tb927.11.740,Tb927.4.2500,Tb927.4.3550,Tb927.5.1610,Tb927.8.1110,Tb927.9.9290,	19.4	1.72	1.9	0.0418672	0.310531	1
GO:0045727	positive regulation of translation	18	5	Tb11.v5.0199,Tb927.10.5610,Tb927.11.3670,Tb927.11.740,Tb927.8.1110,	27.8	2.46	3.04	0.0442407	0.323484	1
GO:0016482	cytosolic transport	18	5	Tb927.10.2270,Tb927.11.16660,Tb927.4.740,Tb927.7.1580,Tb927.7.6440,	27.8	2.46	3.04	0.0442407	0.323484	1
GO:0034250	positive regulation of cellular amide metabolic process	18	5	Tb11.v5.0199,Tb927.10.5610,Tb927.11.3670,Tb927.11.740,Tb927.8.1110,	27.8	2.46	3.04	0.0442407	0.323484	1
GO:0006082	organic acid metabolic process	194	30	Tb11.v5.0516,Tb11.v5.0544,Tb11.v5.0650,Tb11.v5.0732,Tb927.1.3830,Tb927.1.3950,Tb927.10.2010,Tb927.10.7930,Tb927.11.1070,Tb927.11.11160,Tb927.11.11250,Tb927.11.2360,Tb927.11.5450,Tb927.11.7170,Tb927.2.4590,Tb927.3.4060,Tb927.3.860,Tb927.4.2310,Tb927.4.4910,Tb927.6.2200,Tb927.6.4280,Tb927.6.4590,Tb927.6.700,Tb927.7.1910,Tb927.7.7040,Tb927.8.1600,Tb927.8.2520,Tb927.8.7100,Tb927.9.5210,Tb927.9.9840,	15.5	1.37	1.45	0.0443959	0.323484	1
GO:0010243	response to organonitrogen compound	30	7	Tb927.10.6380,Tb927.10.8920,Tb927.11.12590,Tb927.11.7510,Tb927.6.4000,Tb927.8.1990,Tb927.9.9630,	23.3	2.07	2.41	0.0453923	0.327855	1
GO:0009142	nucleoside triphosphate biosynthetic process	30	7	Tb927.10.14040,Tb927.11.16130,Tb927.3.1380,Tb927.7.1470,Tb927.7.3370,Tb927.7.7420,Tb927.7.7430,	23.3	2.07	2.41	0.0453923	0.327855	1
GO:0019318	hexose metabolic process	24	6	Tb11.v5.0498,Tb11.v5.0516,Tb927.1.3830,Tb927.10.7930,Tb927.2.5800,Tb927.6.4280,	25	2.22	2.63	0.0459712	0.329162	1
GO:0043628	ncRNA 3'-end processing	24	6	Tb927.10.170,Tb927.10.7500,Tb927.11.16600,Tb927.11.6500,Tb927.11.6510,Tb927.7.3780,	25	2.22	2.63	0.0459712	0.329162	1
GO:0016072	rRNA metabolic process	157	25	Tb927.10.13500,Tb927.10.170,Tb927.10.7500,Tb927.11.15170,Tb927.11.16600,Tb927.11.6500,Tb927.11.6510,Tb927.11.7705,Tb927.11.9710,Tb927.5.1770,Tb927.5.3940,Tb927.6.4980,Tb927.7.1040,Tb927.7.1050,Tb927.7.1750,Tb927.7.230,Tb927.7.240,Tb927.8.1330,Tb927.8.1340,Tb927.8.6150,Tb927.8.6160,Tb927.8.900,Tb927.9.1810,Tb927.9.1850,Tb927.9.3920,	15.9	1.41	1.5	0.0465785	0.331045	1
GO:0098660	inorganic ion transmembrane transport	63	12	Tb927.1.3820,Tb927.10.14040,Tb927.10.200,Tb927.11.11690,Tb927.3.1380,Tb927.4.4380,Tb927.7.1470,Tb927.7.3370,Tb927.7.7420,Tb927.7.7430,Tb927.8.2770,Tb927.8.7980,	19	1.69	1.86	0.0466346	0.331045	1
GO:0044248	cellular catabolic process	359	51	Tb11.v5.0196,Tb927.1.3950,Tb927.1.4220,Tb927.10.12230,Tb927.10.14530,Tb927.10.15720,Tb927.10.230,Tb927.10.290,Tb927.10.2980,Tb927.10.4680,Tb927.10.5030,Tb927.10.6380,Tb927.10.8720,Tb927.10.9740,Tb927.11.10240,Tb927.11.1070,Tb927.11.12240,Tb927.11.12590,Tb927.11.13330,Tb927.11.14190,Tb927.11.14430,Tb927.11.16100,Tb927.11.16600,Tb927.11.3570,Tb927.11.6130,Tb927.11.7510,Tb927.2.1890,Tb927.3.2960,Tb9…	14.2	1.26	1.32	0.0470417	0.332508	1
GO:0000266	mitochondrial fission	13	4	Tb11.v5.0199,Tb927.11.10240,Tb927.3.4720,Tb927.3.4760,	30.8	2.73	3.51	0.0499814	0.351685	1
