# Supplementary material for: Single cell and spatial transcriptomic analyses reveal microglia-plasma cell crosstalk in the brain during Trypanosoma brucei infection
Source: Nat Commun. 2022 Sep 30;13:5752. doi: 10.1038/s41467-022-33542-z (PMC9525673; doi:10.1038/s41467-022-33542-z)
Supplement: Supplementary file 10 — Supplementary Data 7 [file 41467_2022_33542_MOESM10_ESM.xlsx]

## Sheet: Sheet1
Supplementary table 7- Marker genes identified for the microglia/myeloid cluster obtained after subsetting (resolution = 0.3)
Microglia/myeloid Marker genes
Cluster 0	Cluster 1	Cluster 2	Cluster 3	Cluster 4	Cluster 5		Cluster	Proposed final marker genes	Comment														Homeostatic microglia
Xist	Egr1	Ccl4	Chil3	Ccl5	Rps29		Cluster 0	C1qa, Hexb, Hexb, Tmem119, Trem2, P2ry12, Sall1, Mertk, Cx3cr1, Mef2a	Homeostatic microglia 1														Homeostatic microglia
AC149090.1	Junb	Ccl3	Ly6c2	H2-Aa	Rpl35		Cluster 1	C1qa, Hexb, Hexb, Tmem119, P2ry12, Sall1,Siglech, Cst3, Egr2, Egr3, Cx3cr1, Mef2c, Egr1, Ets2, Atf3	Homeostatic microglia 2														Cd14+ monocytes. Note that peripheral monocytes can also be Cx3cr1+
C1qa	Fos	Ccl2	Lyz2	Cxcl9	Fau		Cluster 2	Cd14, Ccrl2, Nr4a1, Tnf, Il1b, Fcgr2b, MHC-II, Cebpb, Cd86, Egr1, Atf3	Cd14+ monocytes														Macrophages ("DAM-like")
Hexb	Jun	Tnf	S100a11	Fth1	Rpl27a		Cluster 3	Chil3, Lyz2, Lgals1, Vim, Arg1, cd68, MHC-II, Apoe, Cd9, Clec12a, Cebpb, Lgals3, Fabp5, Fth1, Gpnmb, Il1b, Msr1, Vegfa, Ets2, Mrc1	Mrc1+ border-associated macrophages														DAM
C1qc	Atf3	Ccl12	F13a1	Cd74	Ccl5		Cluster 4	C1qa, Cd68, Adgre1, Aif1, MHC-II, Cd11c, Apoe, Itgax, Cst7, Lgals3, Cd86, Cyba, Fabp5, Fth1, Gpnmb, Grn, Tyrobp, pycard	Infection-associated mononuclear phagocytes 1														DAM
Slc1a3	Cst3	Cxcl10	Clec12a	H2-Ab1	Rps26		Cluster 5	C1qa, Aif1, MHCII, Apoe, Cst7, Lgals3, Fabp5, Fth1, Tyrobp	Infection-associated mononuclear phagocytes 2
Lgals3bp	Ubc	Egr3	Mgst1	H2-K1	Rpl39
Cd81	Fosb	Il1a	Crip1	H2-Eb1	Rpl38
Rps21	H3f3b	Egr1	Ms4a7	Cst7	Rps24
Cx3cr1	Ddx5	Marcksl1	Cd38	Fabp5	Rpl37a
Pnisr	Klf2	Acod1	Tgfbi	Cd63	Rpl13
Rrbp1	Rhob	Cd83	Vim	Lgals3	Rpl37
Tmem119	Actb	Ccl7	Myof	B2m	Rps12
Arglu1	Klf4	Atf3	Lgals1	Lgals3bp	Uba52
Cd9	Cx3cr1	Junb	AA467197	H2-D1	Rplp1
Lgmn	Ier5	Il1b	Sirpb1c	Cstb	Rps15a
Tsix	Nfkbiz	Egr2	Pla2g7	Timp2	Rps21
Zufsp	Zfp36	Zfp36	Emb	Dnase1l3	Rpl21
Selplg	Btg2	Hcar2	Hp	Ctsb	Rps20
Hps3	Ppp1r15a	Ier2	Thbs1	Pld3	mt-Co3
Cd33	Nfkbia	Nfkbid	Msrb1	Il18bp	Fth1
Hpgds	Actg1	Nfkbiz	Klra2	Mif	Rpl11
Cd84	Kctd12	Btg2	Ahnak	Cd52	Rps28
Serinc3	Dusp1	Ubc	Plbd1	C3	Rpl34
Pnpla7	Sparc	H3f3b	Cd93	Gpnmb	Rps8
Trem2	Ptma	Osm	Ifitm2	Gbp2	Rpl30
Havcr2	Hexb	Gm26522	Napsa	H2-M2	Rps27
Ptgs1	Kdm6b	Ccrl2	Ms4a6c	Txn1	Rpl32
9930111J21Rik2	Glul	Fos	Arg1	H2-Oa	Cox8a
Fkbp5	Ier2	Nfkbia	Wfdc17	AW112010	Gm10076
P2ry12	Tuba1a	Kdm6b	S100a6	C1qa	Rps10
Mbnl1	Hspa5	Gpr84	Fn1	Npc2	Rpl35a
Lair1	Fcrls	Ier5	Ifi203	Cyba	Rpl18a
Arhgap45	P2ry12	Ccnl1	Mrc1	Prdx1	Rpl36
Fgd2	Siglech	Tlr2	Iqgap1	Ctsz	mt-Co2
Ly86	Gpr34	Gbp5	Jaml	Fcer1g	Rps27a
Csf1r	Il1a	Ier3	Clec4d	Cd68	Rpl41
Git2	Dnajb1	Irf1	Acp5	Saa3	Rpl22
Mef2a	Jund	Icam1	Apoe	Syngr1	Rpl26
Cd63	Hspa8	Jun	Cfb	C1qc	Rpl28
Timp2	Nlrp3	Ctsc	AW112010	Rnf149	Rpl23
Atp13a2	Ubb	Rnf19b	S100a10	Cybb	Rps13
Scoc	Hnrnpa2b1	Plek	Clec4e	Slamf7	Rpl24
Rnf13	Hpgd	Isg15	Clec4a1	Creg1	mt-Co1
Slc25a36	Icam1	Serpina3f	Smpdl3a	Psap	Rps7
Snrnp70	Wsb1	Nfe2l2	Gda	Lamp1	Rpl36a
Bhlhe41	Skil	Gem	Vegfa	H2-Q7	Rps11
Gm46224	Cebpa	Il1rn	Gm21188	Itgax	Rpl27
Maf	Zfp36l1	Cd69	S100a8	Cxcl13	Cd74
Fam105a	Herpud1	Slc15a3	Emp3	Pkm	Rps4x
Zfhx3	Mcl1	Ppp1r15a	Cxcl2	Gapdh	Rplp2
Sall1	Srf	Pnrc1	Plac8	Aldoa	Rps19
Mdm4	Cd83	Nr4a1	Cfp	H2-T23	Rps18
Zcchc7	Selenop	Herpud1	F10	Ly6i	Rps16
Dst	Tssc4	Tgif1	Mndal	Wfdc17	Rpl6
P2ry13	Ddx3x	Dusp2	Lgals3	Psmb8	mt-Atp6
Pnn	Ifrd1	Trib1	Itga4	Cxcl16	Rpl19
Tgfbr1	Rnf19b	Nlrp3	Saa3	C1qb	Rpl10
Vsir	Tnfaip3	Csrnp1	Fth1	Ctsd	Rpl12
Luc7l2	Srsf5	Mcl1	Tmsb10	Bst2	Cox4i1
Slco2b1	Eif4a1	Actg1	Msr1	Atp6v0e	C1qb
Mertk	Gnas	Skil	Cyp4f18	Pgk1	Rps23
Rbm26	Calm2	Tnfaip3	Gsn	Akr1a1	B2m
Adap2	Klf6	Sqstm1	Ifitm3	Tpi1	Rpl9
Ttc14	Pnrc1	Evi2a	Pirb	Tyrobp	Cd63
Ssh2	Srsf7	Rhob	Cybb	Atp5j	Cd52
Epb41l2	Csf1r	Hspa8	Runx3	Ftl1	Atox1
Ankrd11	Pdgfb	Il10ra	Prdx5	Hif1a	Timp2
Rhoh	Brd2	Cd274	Sash1	Tapbp	Rps3a1
Srrm2	Ccnl1	Socs3	Fxyd5	Cd274	Apoe
AU020206	Atf4	Pim1	Hopx	Anxa4	mt-Cytb
Nipa2	Tubb2a	Iigp1	Nr4a2	Vim	Fcer1g
Serpine2	Olfml3	Wsb1	Pim1	Atp5l	Atpif1
Inpp5d	Mat2a	Fscn1	Itgb7	Ms4a7	Rps5
Hltf	Selplg	H2-Q4	Ly6a	Sh3bgrl3	Cxcl9
Nsd1	Slco2b1	Ifrd1	Ms4a6b	Apoe	Rpl15
Pan3	Nr4a1	Rasgef1b	Sh3bgrl3	Tspo	Cox6c
Sft2d1	Odc1	Dusp1	Anxa2	Atp6v1g1	mt-Nd1
Mtdh	Dusp6	Parp14	Txn1	Cpd	Rpl10a
Pld4	Btg1	Ptgs2	Ccr1	Hpse	AW112010
Pts	Tra2b	Id2	Nfil3	Selenow	Atp5l
Celf1	Basp1	Atf4	Slfn1	Bcl2a1a	Naca
Mlph	Clk1	Gadd45b	Anxa5	Soat1	Tyrobp
Pag1	Plxdc2	Tnfaip2	Tpt1	Gng5	Rpsa
Crybb1	Ywhaz	Srgn	Ftl1	H2-DMa	Rps25
Ddx17	Dnajb9	Brd2	Dab2	Il2rg	Rpl17
Ints6l	Adrb2	Odc1	Sem1	Hint1	Sh3bgrl3
Qk	Mef2c	Csf1	Stk17b	Tbca	Npc2
Hk2	Cfh	Fcgr1	Pid1	Gm10076	Rpl29
Prpf4b	Marcks	Usp18	Metrnl	Uqcr10	Eef1b2
Prpf38b	Ccr5	Rab20	App	Atox1	Rpl18
Arhgap5	Jmjd1c	H2-Q6	Capg	Bcl2a1d	Fabp5
B4galt1	Srsf3	Pdgfb	Mcemp1	Aplp2	H2-Aa
Tmem86a	Sall1	Irgm1	Cxcr4	Ssr4	Rps14
Atp8a1	Eif5	Tob2	Ecm1	Lipa	Rps9
Lpcat2	Arhgap5	Rel	Sh3bgrl	Ctsh	Atp5g2
Man2b1	Plek	Gbp2	Cebpb	Tmem256	Elob
Itgb5	Tmem119	Picalm	Clec4a2	Atp5g1	Cst7
Dock4	Zfhx3	Bcl2a1b	Cdkn1a	Cox6a2	H2-Eb1
Ifngr1	Rel	Casp4	Cstb	Gng12	Atp5e
Akap8l	Pabpc1	Zfand5	Ms4a6d	Atp5k	Uqcr10
P2ry6	Zc3h12a	Mapkapk2	Cd14	Anxa5	Prdx1
Cadm1	Tob2	Mat2a	H3f3a	Fxyd5	Rps17
Crlf3	Pcf11	Btg1	Srgn	Atpif1	Rpl8
Cd300lf	Dnaja1	Ifi207	Stab1	Ndufa1	Rpl23a
Adcy7	Cited2	Cited2	Calm1	Hilpda	Ssr4
Srgap2	Fus	Ifih1	Gsr	Ndufb7	2010107E04Rik
Plgrkt	Mafb	Lmnb1	Adam8	Chmp2a	Mif
Tmem55b	Dusp5	Hspa5	Sdc4	Uqcrq	Rplp0
Gcnt1	Egr3	Relb	Selenom	1810058I24Rik	Tpt1
Ltc4s	Eif1	Cd14	Pfn1	Gabarap	Rpl5
Knop1	Nav3	Hsp90aa1	Gpx1	Gns	Cyba
Pmepa1	Sfpq	Smad7	Fpr2	Rpl19	mt-Nd4
Rbm25	Hsp90aa1	Slc3a2	Pkm	Cd48	H2-Ab1
Galnt1	Sqstm1	Lag3	Lsp1	Shisa5	Lamp1
Tcf4	Bin1	Zc3h12a	Gpnmb	Ndufs5	Serf2
Rasgrp3	Golm1	Gbp7	Alox5ap	Fcgr4	Atp5j
Akap9	Dennd4a	Jund	Tnfaip2	Bri3	Romo1
Trim12a	Dusp2	Irf8	Arpc2	Ctsa	Rpl7
Cirbp	Abca9	Hivep3	Flna	Psme1	Nsa2
Cd37	Zfp36l2	Birc3	Cers6	Ndufa13	Atp5h
Frmd4b	Smad7	Cebpb	Rbms1	Scpep1	Cops9
Slc36a1	Vps37b	Ddit3	Esyt1	Ifitm3	C1qa
Gns	Ptbp1	Zfp36l1	Lilr4b	Gde1	Cox5a
Elmo1	Epb41l2	Pik3r1	Rnf149	Ptms	Ftl1
Il6ra	Slc15a3	Rap1b	Ybx1	Gpx4	Rpl3
Atraid	Marcksl1	Rsrc2	Ms4a4c	Cox4i1	Rpl14
Pik3cg	Tnpo3	Pmaip1	Aprt	H2-DMb1	Cxcl13
Scamp2	Qk	Nfat5	Prdx6	Ldha	Aif1
Rsbn1l	Slc16a6	Cxcl16	Shtn1	Cox5a	Ndufv3
Apobec3	Tuba1b	Tmcc3	Ap1s2	Lilr4b	Cox7c
Ogfrl1	Zfand5	Dennd4a	Man2a1	Sdf4	Gng5
Abhd12	Rela	Taf7	Ier3	Naglu	Selenow
Nisch	Smap2	Basp1	Cd52	Bcl2a1b	C1qc
Rogdi	Pde3b	Tank	Mpp1	Atp6v1f	Atp5j2
Rps6ka1	Il10ra	Rela	Spp1	Nedd8	mt-Nd2
Foxn3	Ckb	Cxcl13	Gapdh	Vdac2	mt-Nd4l
Mkln1	Vsir	Rnf213	Ccl6	Fgl2	Rpl36al
Daglb	Rgs2	Lcp2	Degs1	Cox6b1	Rps2
	Cyfip1	Clec2d	Tmem176b	Arpp19	1700003F12Rik
	Tanc2	Klf6	Hacd4	Rps20	Ly6i
	Rgs10	Zcchc6	Fcgr4	Clcn7	Pfdn5
	Tmx4	Ccnd1	Card19	Uqcr11	Ctsz
	Egr2	Neat1	Samhd1	Prdx5	Rps15
	Ier3	Sub1	Actr3	Cox7a2	Cox6a2
	Hnrnph1	Fbrsl1	Sdcbp	Knop1	Saa3
	Ppp1r10	Sowahc	Il1b	Calm3	Atp5k
	Cfl1	Cd86	1110008P14Rik	C4b	Krtcap2
	Clip1	Bcl2a1d	Mrpl33	Psen2	Psme1
	Ppp1r11	Trim30a	Rps19	Csf2ra	Ndufa7
	Tsc22d3	Ifit3	Pitpna	Ndufa7	Rpl31
	Slbp	Clic4	H2-Ab1	Psmb9	Eif2s2
	Azin1	Kctd12	H2afz	Bola2	Lgals3
	Casp4	H2-Q7	H2afj	Crlf2	Rps6
	Gm26532	Ube2d3	Klf13	Ly6a	Uqcrh
	Srsf2	Rilpl2	Fosl2	Hk3	Banf1
	Ets2	Igtp	Elob	Cd36	Mt1
	Saraf	Efhd2	Prdx1	Vamp8	Rps3
	Ivns1abp	Ncf1	Gngt2	Adgre1	Ndufa6
	Adam15	Adrb2	Aoah	Lmo4	Bola2
	Srgap2	Ncl	Gpr65	Pgam1	Ndufa13
	Bin2	Fam46c	Itgb2	Rpsa	Gapdh
	Midn	Eif5	Lst1	Elob	Aimp1
	Hnrnpc	Litaf	Rps27	1700003F12Rik	Tbca
	Rasgef1b	Ifi204	Arhgdib	Tomm7	Cstb
	Pmepa1	Tagap	Ifi47	Ndufa3	Tmsb4x
	Neurl3	Tnpo3	Lipa	Gm2a	Uqcr11
	Tpm3	Sde2	Nampt	Grn	Ppia
	Gls	Cd180	Blvrb	Psme2	Npm1
	Cmtm6	Phf11d	Siva1	Myl6	Hint1
	Arf4	Etf1	Pgam1	M6pr	Ndufa5
	Tsc22d2	Gbp4	Atp5e	Pomp	Aldoa
	Samsn1	Nupr1	Cd44	Serf2	Ndufc1
	Pmp22	Bcl2a1a	Rab7b	Itm2b	Snrpg
	Scoc	Mylip	Ninj1	Psmd8	Mt3
	Serpine2	Tnfrsf1a	Abracl	Cp	Sec61g
	Csrnp1	Stat1	Fabp5	Ndufa2	Ndufa1
	Per1	Stat2	Tmsb4x	Lrpap1	Fundc2
	Mapre1	M6pr	Ifi207	Aif1	Rpl13a
	Abi3	Etv3	Pygl	Sod2	Nedd8
	Chka	Ifi211	Rpl24	Ppib	Tmsb10
	Ssh2	Hmox1	Fam26f	Psma7	Ubl5
	Zfp622	Arf4	Arpc1b	S100a1	Ndufa4
	Bzw1	Gm12840	Pde4b	Ccl8	Mrpl52
	Jpt1	Plk3	Trps1	Tmem167	Cox6b1
	Macf1	C3ar1	Arf5	Hcst	Ndufb7
	F11r	Coq10b	Sptlc2	Rpl23	Syngr1
	Bmp2k	Hexim1	Ptpn18	Capg	Ndufs5
	Fli1	Cflar	Gpx4	Vps29	Polr2k
	Rap1gds1	Blnk	Glipr1	Cox8a	Atp6v0e
	Hnrnpdl	Sertad1	Serf2	Pycard	Ndufa3
	Camk2n1	Tgoln1	Atp5l	Gpr137b	Rpl7a
	St3gal6	Peli1	Ccl8	Mrpl51	Txn1
	Sf3b1	Taf1d	Tpd52	Ctnnb1	Eif3k
	Rlim	Ube2j1	Sema4a	Cd86	Rps27rt
	Ncl	Ywhae	Anxa4	Nme1	Cox17
	Ptgs1	Lhfpl2	Rnh1	Slc31a2	Tomm7
	Picalm	Cxcl9	Aldoa	Churc1	Rpl22l1
	Chd4	Alas1	Tgm2	Cndp2	Ddt
	Gtf2b	Nop56	H2-Eb1	Atp5o.1	Tmem160
	Rock2	Eif4g2	Clec4a3	Ifi211	Ifi27l2a
	P2ry13	Fam46a	Ptp4a1	Ifi47	S100a1
		Ncor1	Myl6	Lamtor3	Dynlrb1
		Cdkn1a	Rpl8	Cd72	Ndufb4
		Gm26532	Sod2	Cct2
			Cox7c	Timm13
			Irf7	Pla2g16
			Rps2	AB124611
			Gpi1	P2rx4
			Sik1	Mfsd12
			Dbi	Psmb6
			Fcgr2b	Gsto1
			Eid1	Arhgdib
			Cox6c	Tcirg1
			Atp2b1	Psmd4
			Smdt1	Acod1
			Tm6sf1	Gtf2h5
			Atox1	Llph
			AI504432	Lap3
			Glud1	Eprs
			Arpc3	Wars
			Rpl34	Gba
			Cyth1	H2-T22
			Gm10076	Atp13a2
			S100a1	Atp6v1d
			Atp5k	Slamf8
			Hint1	Ak2
			Bcl2l11	Snrpe
			Glrx	Isg15
			Scand1	Apobec1
			Rpl23	Esd
			Ldha	Ninj1
			Cd47	Psma5
			Cd302	Erlec1
			Cast	Tm2d3
			Rps27l	Irf7
			Npc2	Fam26f
			Lmo4	Slc31a1
			Cox5a	Aig1
			Slamf7	Apoc1
			Rgs1	Eif3f
			Gnai2	Nampt
			Psen2	Phf11b
			Rnf130	Tmem106a
			Usmg5	Igtp
			Rpl18	Polr2g
			Rpl10	Nap1l1
			D8Ertd738e	Gbp3
			Cyba	Samhd1
			Oaz1	Gnptab
			Ets2	Iah1
			Anp32b	Ptgs2
			Rwdd1	Aoah
			Actb	Il1rn
			Cox5b	Gbp4
			Tspo	Uqcrc2
			Atp6v1a	Ifih1
			Slfn2	Gars
			Dazap2	Ifi27l2a
			Taldo1	Uba1
			Coro1a	Csf2rb2
			Hpcal1	Serpina3f
			Actn4
			Gmfg
			Shisa5
			Esd
			Atp5h
			Snx10
			Sec61b
			Ly6e
			Rpl28
			Rps16
			Pilra
			Lcn2
			Atp6v1e1
			Myh9
			Mmp14
			Crtc3
			1810037I17Rik
			Rpl27
			Polr2l
			Nr4a1
			Cox8a
			H13
			Sec61g
			Itgb1
			Rpl36
			Tmem176a
			Slc43a2
			Tomm7
			Ly6i
			Ap2s1
			Ppp1ca
			Mt1
			Rbm3
			Diaph1
			Ndufb8
			AB124611
			Ndufa6
			Ptpre
			Mbd2
			Blvra
			Rps9
			Rplp0
			Msn
			Ptgs2
			Mkrn1
			Chchd10
			Atp5g3
			Pnp
			Tmem189
			Tpm4
			Ndufb7
			Tmem37
			Smim14
			Psmd1
			Dok3
			Txn2
			Srp9
			Aldh2
			Lrp1
			Tagln2
			Ucp2
			Rps4x
			Uqcrq
			Rpsa
			Prelid1
			Rpl38
			Taf10
			Rpl9
			Pdcd6
			Rac2
			C3
			Ap3s1
			Snrpb2
			Slc6a6
			Tmem123
			Eno1
			Ost4
			Rps5
			Plin2
			Rack1
			Spop
			Cox7a2
			Psmb3
			Atp5o.1
			Cd68
			Abca1
			Atp5d
			Mrpl23
			Apobec1
			Tpi1
			Gng5
			Fam174a
			Plaur
			Cox6b1
			Map1lc3b
			Akr1a1
			Gyg
			Arpc5
			Adam9
			Nap1l1
			Btf3
			Psmb8
			Bst2
			Smim4
			Ubxn1
			Rex1bd
			Clic4
			C5ar1
			Vma21
			Fkbp1a
			Ndufa2
			Tiparp
			Sri
			Rpl31
			Dnajc15
			Furin
			Soat1
			Sh3kbp1
			Rpl17
			Aes
			Cdk2ap2
			Sptssa
			Psmb2
			H2-Aa
			Ostf1
			Txndc17
			Bax
			Lamtor2
			Il18bp
			Eif3e
			Lrrc25
			Vamp8
			Psma7
			1810058I24Rik
			Tnfrsf1b
			Chrac1
			Ndufa1
			Sf3b5
			Atp5f1
			Mrpl30
			Edf1
			Pgd
			Ndufb2
			2010107E04Rik
			Xdh
			Id2
			Socs1
			Cxcl16
			Ifi211
			Grina
			Prr13
			Rpp21
			Polr2k
			Igsf6
			Ndufb5
			1110004F10Rik
			Pgk1
			Hcls1
			Ifi27l2a
			Atp5b
			Sumo2
			Slfn5
			Trib1
			Irs2
			Itgal
			Mvb12a
			Lcp1
			Timm10b
			Psap
			Cndp2
			Sp140
			Rap2b
			Cnih4
			Zyx
			Mxd1
			Tapbp
			Riok3
			Rab32
			Nt5c
			Fam96a
			Hprt
			Nop53
			Prcp
			Ciita
			Copz1
			Arf3
			AI413582
			Scp2
			Eif3i
			Ier3ip1
			Arpp19
			Tmem256
			Znhit1
			Cox14
			Cmc1
			Polr2f
			Psmb1
			H2-DMb1
			Slc9a3r1
			Trappc2l
			Scpep1
			Atp1b3
			Il1rn
			Hcst
			Rtp4
			Ehd4
			Trim25
			Fgl2
			Milr1
			Zbp1
			Ndufs6
			Pnpla2
			Got1
			Eprs
			Plekho2
			Epsti1
