# Supplementary material for: Single cell and spatial transcriptomic analyses reveal microglia-plasma cell crosstalk in the brain during Trypanosoma brucei infection
Source: Nat Commun. 2022 Sep 30;13:5752. doi: 10.1038/s41467-022-33542-z (PMC9525673; doi:10.1038/s41467-022-33542-z)
Supplement: Supplementary file 11 — Supplementary Data 8 [file 41467_2022_33542_MOESM11_ESM.xlsx]

## Sheet: Sheet1
Supplementary table 8 - Marker genes identified for the combined object (related to Figure 1D and E) in the myeloid subsets (related to Figure 3A and B) using STACAS with a resolution or 0.3 and 0.4, respectively
1) Combined dataset									1) Myeloid marker genes within the myeloid cluster
	p_val	avg_log2FC	pct.1	pct.2	p_val_adj	cluster	gene		Cluster 0	Cluster 1	Cluster 2	Cluster 3	Cluster 4	Cluster	Predicted myeloid cell type
Cxcl13	0	3.00518	0.358	0.017	0	0	Cxcl13		Ccl2	Jun	Rps29	Gpnmb	Chil3	Cluster 0	Cd14+ Monocytes
Cd74	0	2.94797	0.96	0.222	0	0	Cd74		Il1b	Cst3	Rpl27a	Fabp5	Ly6c2	Cluster 1	homeostatic microglia
C1qa	0	2.87487	0.981	0.23	0	0	C1qa		Ccl4	Klf2	Rps21	Lgals3	Lyz2	Cluster 2	Infection-associated mononuclear phanocytes 1
Lgals3bp	0	2.80348	0.858	0.157	0	0	Lgals3bp		Ccl3	Junb	C1qa	Cd63	Crip1	Cluster 3	Infection-associated mononuclear phanocytes 2
Cxcl9	0	2.74615	0.434	0.048	0	0	Cxcl9		Il1a	Fcrls	Rpl37	Lgals3bp	S100a11	Cluster 4	Arg1+ BAMs
H2-Aa	0	2.74377	0.916	0.146	0	0	H2-Aa		Ccl12	Egr1	Rpl37a	Pld3	Clec12a
H2-Eb1	0	2.58285	0.903	0.139	0	0	H2-Eb1		Cd83	Cx3cr1	Rpl35	Timp2	F13a1
H2-Ab1	0	2.54658	0.907	0.155	0	0	H2-Ab1		Egr3	Sparc	Rpl38	Ccl5	Mgst1
Ctss	0	2.48677	0.988	0.287	0	0	Ctss		Cd74	Fos	Uba52	H2-M2	Ms4a7
Ccl12	0	2.4779	0.4	0.05	0	0	Ccl12		Cxcl10	Ddx5	Fau	Fth1	Tgfbi
C1qc	0	2.45003	0.971	0.228	0	0	C1qc		Tlr2	Klf4	Rpl39	Cd68	Myof
C1qb	0	2.40859	0.981	0.246	0	0	C1qb		Tnf	Fosb	Rps12	Cst7	Vim
Ccl5	0	2.40389	0.919	0.213	0	0	Ccl5		Ccl7	Rhob	Rplp1	Syngr1	Cd38
Timp2	0	2.35769	0.716	0.092	0	0	Timp2		Ctsc	H3f3b	Ccl5	Cstb	Lgals1
Il1b	0	2.28016	0.477	0.07	0	0	Il1b		Srgn	Hexb	Rps24	Cyba	Sirpb1c
Ccl2	0	2.22093	0.433	0.07	0	0	Ccl2		B2m	Atf3	Rps20	Psap	Pla2g7
Ccl3	0	2.13469	0.585	0.102	0	0	Ccl3		Irf1	Gpr34	Rps26	Ctsd	AA467197
Tyrobp	0	2.03119	0.926	0.199	0	0	Tyrobp		Isg15	P2ry12	Gm10076	Apoe	Hp
Fcer1g	0	2.015	0.923	0.195	0	0	Fcer1g		H2-Q7	Ubc	Rpl21	H2-Aa	Emb
Ly86	0	1.96999	0.82	0.14	0	0	Ly86		Nfe2l2	Hpgd	Rpl19	Ctsb	Msrb1
Ccl4	0	1.96619	0.587	0.152	0	0	Ccl4		H2-Eb1	Siglech	Rpl11	H2-K1	Thbs1
Aif1	0	1.93675	0.709	0.103	0	0	Aif1		Acod1	Nfkbia	Rps10	Pmp22	Ahnak
Cd300lf	0	1.92991	0.453	0.044	0	0	Cd300lf		Hcar2	Actb	Rpl13	Mif	Klra2
Ctsd	0	1.91956	0.923	0.301	0	0	Ctsd		Nr4a1	Tuba1a	Rpl23	Atp6v1g1	Plbd1
Ctsz	0	1.89779	0.851	0.178	0	0	Ctsz		Ccl5	Zfp36	Rps18	Gm10076	S100a6
Ctsb	0	1.88142	0.889	0.252	0	0	Ctsb		Nfkbid	Selenop	Rpl30	H2-D1	Ifitm2
Grn	0	1.79651	0.794	0.163	0	0	Grn		H2-Aa	Slc1a2	Rpl36	B2m	Napsa
Ctsc	0	1.73384	0.589	0.096	0	0	Ctsc		Rnf19b	Kctd12	Rpl32	Lyz2	Cd93
Lgmn	0	1.72586	0.841	0.174	0	0	Lgmn		Rasgef1b	Ptma	Rpl18a	Creg1	Ms4a6c
Npc2	0	1.70356	0.837	0.225	0	0	Npc2		H2-Ab1	Rnaset2b	Rpl34	H2-Ab1	Arg1
Cst7	0	1.69201	0.352	0.024	0	0	Cst7		Osm	Hmgb1	Rps15a	Fnip2	Ifi203
B2m	0	1.63917	0.98	0.577	0	0	B2m		Lag3	Jund	Rps27a	Lamp1	Fn1
Mpeg1	0	1.63797	0.632	0.102	0	0	Mpeg1		Gbp2	Chchd2	Rps8	Rpl23	Jaml
Tlr2	0	1.63517	0.394	0.049	0	0	Tlr2		H2-K1	Ptprc	Rpl26	Prdx1	Wfdc17
H2-DMa	0	1.62508	0.5	0.068	0	0	H2-DMa		Ctss	Zeb2	Rps28	Sgk1	Iqgap1
Trem2	0	1.61641	0.738	0.133	0	0	Trem2		Iigp1	Ppp1r15a	Lgals3bp	Gdf15	Clec4d
Cd63	0	1.61175	0.739	0.187	0	0	Cd63		Ly6e	Dynll1	Rpl35a	Bri3	Mrc1
Cxcl16	0	1.58959	0.401	0.052	0	0	Cxcl16		Trib1	Coro1a	C1qc	H2-Eb1	S100a10
Ctsh	0	1.58007	0.702	0.135	0	0	Ctsh		C4b	Tpr	Rps13	Saa3	Acp5
Cyba	0	1.57123	0.762	0.211	0	0	Cyba		Serpina3f	Lair1	Rplp2	Hpse	Clec4a1
Psap	0	1.56864	0.923	0.354	0	0	Psap		Gm26522	Clta	Rpl22	Rnf149	Cfb
Gns	0	1.5381	0.561	0.095	0	0	Gns		Tnfaip2	Ier5	C1qb	Cd74	AW112010
Ly6i	0	1.53454	0.38	0.045	0	0	Ly6i		Cxcl13	Hexa	B2m	Lilr4b	Apoe
Hexb	0	1.53433	0.934	0.234	0	0	Hexb		Stat1	Bsg	Rps4x	Soat1	Plac8
Il1a	0	1.53262	0.39	0.044	0	0	Il1a		Gbp5	Hspa1a	Rpl12	Npc2	Gda
H2-D1	0	1.49036	0.964	0.51	0	0	H2-D1		H2-Q6	Cdc42	Rps11	Gns	Vegfa
Ifi204	0	1.48393	0.392	0.052	0	0	Ifi204		Cd81	Ube2d3	Rps19	Ms4a7	Clec4e
Cd300c2	0	1.48369	0.582	0.094	0	0	Cd300c2		H2-D1	Pdia3	Rps23	C3	Emp3
C3	0	1.48133	0.399	0.051	0	0	C3		C1qa	Lpcat2	Apoe	C1qc	S100a8
H2-Oa	0	1.47562	0.285	0.013	0	0	H2-Oa		Il1rn	Fam49b	Rpl10a	1700003F12Rik	Smpdl3a
Cd83	0	1.47424	0.429	0.054	0	0	Cd83		Btg2	Tmem59	Cd63	Ctsz	Cfp
Fth1	0	1.46308	0.988	0.715	0	0	Fth1		Cd14	Hnrnpa1	Rpl27	Atp6v0e	Gm21188
Cybb	0	1.4551	0.457	0.078	0	0	Cybb		Marcksl1	Rap1b	Rps7	mt-Co1	Mndal
Fcgr3	0	1.45086	0.577	0.088	0	0	Fcgr3		Tgif1	Gnb2	Ctss	Il18bp	F10
Man2b1	0	1.44918	0.525	0.085	0	0	Man2b1		Herpud1	Irf8	Rpl28	Aplp2	Cxcl2
Cd68	0	1.43564	0.484	0.078	0	0	Cd68		Ifi204	Tax1bp1	Rps5	Tbca	Lgals3
Lag3	0	1.38973	0.404	0.038	0	0	Lag3		Ifi27l2a	Ctnnb1	Rpl36a	Txn1	Gpr141
Hcar2	0	1.36987	0.218	0.011	0	0	Hcar2		Fgl2	Snu13	Timp2	Atp13a2	Itga4
Cd84	0	1.36545	0.42	0.061	0	0	Cd84		Lgals3bp	Prkcd	Rpl17	Ftl1	Tmsb10
Tnfaip2	0	1.32948	0.312	0.057	0	0	Tnfaip2		Ccrl2	Ldhb	Rps27	Rpl32	Fth1
Lpcat2	0	1.32058	0.496	0.072	0	0	Lpcat2		Egr2	Lrp1	Rps9	Rpl35	Hopx
Ctsl	0	1.29698	0.774	0.213	0	0	Ctsl		H2-Q4	Ifngr1	Rps25	Akr1a1	Sell
Pld3	0	1.27561	0.357	0.055	0	0	Pld3		Csrnp1	Ube2b	Rpl9	Ddhd1	Saa3
Rps29	0	1.27535	0.996	0.773	0	0	Rps29		Cxcl16	Rab1a	Rps16	Rpl27a	Ly6a
Syngr1	0	1.27397	0.367	0.048	0	0	Syngr1		H2-Oa	Nfkbiz	Rps3a1	Selenow	Prdx5
Mafb	0	1.26472	0.641	0.132	0	0	Mafb		Evi2a	Sirpa	Rpl10	C1qa	Clec4n
Csf1r	0	1.24752	0.74	0.161	0	0	Csf1r		Plek	Tmsb4x	Cox8a	AW112010	Ifitm3
Fcgr4	0	1.23169	0.305	0.044	0	0	Fcgr4		Cebpb	Tcn2	Slc1a3	Mt1	Cybb
Cd9	0	1.22157	0.666	0.165	0	0	Cd9		Sqstm1	Ywhab	Rps14	Ctsa	Cyp4f18
Tnf	0	1.21946	0.274	0.041	0	0	Tnf		Ly86	Rbm25	Rpsa	Psmd8	Msr1
Ncf1	0	1.21887	0.371	0.053	0	0	Ncf1		Efhd2	Ubap2l	mt-Co3	Pla2g7	Runx3
Ifi207	0	1.20106	0.279	0.04	0	0	Ifi207		Skil	Unc93b1	Rpl15	Ssr4	Fxyd5
Pld4	0	1.1904	0.463	0.084	0	0	Pld4		Cxcl9	BC005537	Rpl41	Uqcr10	Gsn
Ccrl2	0	1.19026	0.325	0.066	0	0	Ccrl2		Gpr84	Srsf9	Rpl24	Msrb1	Nr4a2
Cd86	0	1.18995	0.294	0.032	0	0	Cd86		Zc3h12a	Ncf2	Cd81	S100a1	Pim1
Lair1	0	1.1883	0.473	0.079	0	0	Lair1		Irgm1	mt-Nd5	Itm2b	Atpif1	Sash1
Tmem119	0	1.18737	0.456	0.064	0	0	Tmem119		Lpcat2	Gngt2	Rpl6	mt-Co2	Pirb
Pycard	0	1.18521	0.393	0.069	0	0	Pycard		Gbp7	Cfh	Rpl29	Slamf7	Sh3bgrl3
Cd14	0	1.18259	0.402	0.078	0	0	Cd14		Fcgr1	Dstn	Cox4i1	Rps20	Txn1
Slc11a1	0	1.18187	0.35	0.048	0	0	Slc11a1		Ifi207	Wnk1	Eef1b2	mt-Co3	Ms4a6b
Rps20	0	1.17975	0.958	0.482	0	0	Rps20		Dusp2	Srsf11	Naca	Akirin1	Nfil3
Rps12	0	1.17548	0.96	0.518	0	0	Rps12		Odc1	Csnk1a1	mt-Atp6	Ptms	Slfn1
Lamp1	0	1.17197	0.825	0.293	0	0	Lamp1		Slc15a3	Hnrnpa0	Rpl23a	Rps23	Anxa2
Osm	0	1.17073	0.235	0.028	0	0	Osm		Nlrp3	Sgk1	Rps17	Cxcl9	Itgb7
H2-K1	0	1.16985	0.946	0.489	0	0	H2-K1		Rnf213	Reep3	mt-Co1	H2-T23	Anxa5
Laptm5	0	1.16828	0.738	0.201	0	0	Laptm5		Pik3r1	Arrb2	Rpl14	Bhlhe41	Ccr1
Unc93b1	0	1.16441	0.54	0.105	0	0	Unc93b1		Pim1	Inpp5d	Lamp1	Crlf2	Trem1
Nfe2l2	0	1.16	0.538	0.127	0	0	Nfe2l2		H2-T23	Ski	Rps3	Rpl19	S100a4
Rplp1	0	1.15834	0.973	0.57	0	0	Rplp1		Dennd4a	Tgfbr2	Rps2	Atp5l	Ftl1
Fcgr2b	0	1.15567	0.42	0.081	0	0	Fcgr2b		Il10ra	Itgb5	Xist	Vat1	Sem1
Fgl2	0	1.14217	0.349	0.068	0	0	Fgl2		Id2	Ywhae	Fkbp5	Gde1	Tpt1
Ptgs1	0	1.13497	0.346	0.044	0	0	Ptgs1		Cd274	Ncl	Igkc	Rps18	Metrnl
Ftl1	0	1.12801	0.921	0.435	0	0	Ftl1		Rab20	Hnrnpu	Cxcl13	Cox6a2	Stk17b
Fcgr1	0	1.12422	0.304	0.041	0	0	Fcgr1		Bcl2a1b	Adam10	Rpl18	Itgax	Pid1
Rnf149	0	1.12142	0.37	0.074	0	0	Rnf149		Slc3a2	Nmt1	AC149090.1	Hif1a	App
Cd52	0	1.12136	0.816	0.234	0	0	Cd52		H2-DMa	Csf1r	Ssr4	Tapbp	Mcemp1
H2-DMb1	0	1.11027	0.294	0.043	0	0	H2-DMb1		Psme1	Serinc1	Aif1	Myo5a	Dab2
Apoe	0	1.1101	0.911	0.633	0	0	Apoe		Nr4a3	Cd33	Cd52	Bola2	Clec4a2
Atp13a2	0	1.10749	0.27	0.036	0	0	Atp13a2		Sub1	Hspa5	Ly86	Rpl12	Cxcr4
Bcl2a1b	0	1.10687	0.511	0.121	0	0	Bcl2a1b		Aif1	Cd53	Ctsh	Gapdh	Cdkn1a
Rpl35	0	1.10661	0.954	0.516	0	0	Rpl35		Ets2	Mtdh	Cyba	Hint1	Capg
Rps9	0	1.10458	0.938	0.457	0	0	Rps9		Ncf1	Mapre1	Uqcrh	Cox4i1	Bst1
Rpl39	0	1.1028	0.973	0.576	0	0	Rpl39		Bst2	Zc3h12a	Atp13a2	Rpl36a	Ecm1
C3ar1	0	1.10031	0.355	0.057	0	0	C3ar1		Ptgs2	Hnrnpab	Rpl7	mt-Nd1	H3f3a
Rpl27a	0	1.0983	0.967	0.555	0	0	Rpl27a		Plekho2	Sat1	Atp5g2	Rpsa	Cstb
Creg1	0	1.09798	0.437	0.092	0	0	Creg1		Tgm2	Slc29a3	Pfdn5	Cd84	Ms4a6d
Rgs10	0	1.09795	0.559	0.11	0	0	Rgs10		Hspa8	Ddx21	Rpl3	Rps12	Srgn
Rpl10a	0	1.09703	0.869	0.374	0	0	Rpl10a		Tnfaip3	Notch2	Rps15	Atp6v1f	Gpx1
Rpl35a	0	1.09564	0.958	0.522	0	0	Rpl35a		M6pr	Picalm	Cd84	Sdf4	Calm1
Rpl10	0	1.09249	0.92	0.425	0	0	Rpl10		Tap1	Cyb5a	H2-T23	Rpl36	Cebpb
Irf8	0	1.0878	0.38	0.068	0	0	Irf8		Parp14	Cmtm7	Rpl31	Gm2a	Sh3bgrl
B4galt1	0	1.08685	0.361	0.064	0	0	B4galt1		Vcam1	Ewsr1	Rpl5	0610012G03Rik	Sdc4
Itgb5	0	1.08593	0.45	0.078	0	0	Itgb5		Trim30a	Hk2	Ptgs1	Gaa	Lsp1
Cx3cr1	0	1.07347	0.759	0.187	0	0	Cx3cr1		Litaf	Dusp1	Cd9	Rpl14	Selenom
Hk2	0	1.06811	0.362	0.058	0	0	Hk2		Il2rg	Sparcl1	Rpl36al	mt-Atp6	Fpr2
Ctsa	0	1.0631	0.51	0.113	0	0	Ctsa		Spata13	Hsd17b12	Rack1	Rpl30	Pfn1
Lst1	0	1.06013	0.325	0.064	0	0	Lst1		Lmnb1	Pnp	mt-Nd1	Cxcr4	Flna
Fau	0	1.05811	0.988	0.667	0	0	Fau		Irf8	Zcchc6	Gm46224	Rpl3	Gsr
Fam46c	0	1.05504	0.299	0.049	0	0	Fam46c		Tob2	Il1a	H2-Q7	Rpl38	Stab1
Adgre1	0	1.05271	0.275	0.035	0	0	Adgre1		Bcl2a1d	Adap2	Zufsp	Gsto1	Cd14
Ppfia4	0	1.03433	0.233	0.022	0	0	Ppfia4		Cd86	Taf1d	Rps6	Rps24	Pkm
Bri3	0	1.0257	0.525	0.133	0	0	Bri3		Cd69	Nars	Epb41l4aos	Sh3bgrl3	Alox5ap
Rpl23	0	1.02364	0.959	0.534	0	0	Rpl23		Fam46c	Celf2	Pts	Rbm3	Ass1
Rps11	0	1.0153	0.931	0.456	0	0	Rps11		Cd300lf	Psmc3	Psme1	Gm13391	Adam8
H2-Q7	0	1.01292	0.651	0.207	0	0	H2-Q7		Tor1aip1	Pak2	Hps3	Cd300lf	Tnfaip2
Gm10076	0	1.01146	0.823	0.334	0	0	Gm10076		Ifi211	Nckap1l	Atp5l	Echs1	Arpc2
Cstb	0	1.01145	0.482	0.131	0	0	Cstb		Cd52	Sec62	Atp5e	Ucp2	Cers6
Cebpb	0	0.99931	0.602	0.164	0	0	Cebpb		Ifitm3	Cfl1	Ppfia4	Rps10	Gpnmb
Pou2f2	0	0.999189	0.343	0.059	0	0	Pou2f2		Tmem173	Rhoa	Ppp1r21	Rrbp1	Ms4a4c
Fyb	0	0.997571	0.445	0.101	0	0	Fyb		Tmed5	Scamp2	Gns	Rpl17	Esyt1
Rpl19	0	0.994901	0.931	0.478	0	0	Rpl19		Clec2d	Ddx6	Cox7c	Cpd	Rbms1
Ucp2	0	0.993663	0.506	0.137	0	0	Ucp2		Gm12840	Tsc22d4	Ang	Atp5g2	Lilr4b
Itm2b	0	0.98936	0.944	0.553	0	0	Itm2b		Spint1	Syf2	H2-DMa	Psen2	Rnf149
Csf2ra	0	0.986192	0.262	0.036	0	0	Csf2ra		Gatm	Hmgb2	Atpif1	Knop1	Ybx1
Rrbp1	0	0.983764	0.669	0.212	0	0	Rrbp1		Xaf1	Scaf11	Hltf	1810058I24Rik	Prdx6
Rpl36a	0	0.981849	0.796	0.318	0	0	Rpl36a		Chd7	Sfr1	C4b	Anxa5	Cd52
Ssr4	0	0.981424	0.537	0.144	0	0	Ssr4		Ly6i	mt-Atp8	Ndufa13	Ctsh	Ap1s2
Rps28	0	0.977777	0.964	0.556	0	0	Rps28		Mapkapk2	Wasf2	Eif3f	Rps2	Rps19
Rps25	0	0.972914	0.889	0.426	0	0	Rps25		Hsp90ab1	Dennd4a	Pkib	Hilpda	Klf13
H2-T23	0	0.972233	0.679	0.235	0	0	H2-T23		Coq10b	Hsp90ab1	Bmyc	Rpl35a	Actr3
Rpl32	0	0.969504	0.937	0.477	0	0	Rpl32		Fyb	Jak1	Cirbp	Ndufa1	Ccl6
Efhd2	0	0.962535	0.53	0.132	0	0	Efhd2		Cd180	Eif3j1	Pycard	Rplp1	Ier3
Rps27a	0	0.960567	0.953	0.542	0	0	Rps27a		Runx1	Slc1a3	AU020206	Rplp2	Gapdh
C4b	0	0.959249	0.453	0.095	0	0	C4b		Fcgr4	Hnrnpm	Havcr2	Rfc2	Shtn1
Plek	0	0.954254	0.455	0.092	0	0	Plek		Sowahc	Acin1	Bola2	Fam46c	Fcgr4
Slc15a3	0	0.953867	0.394	0.071	0	0	Slc15a3		Lap3	Ccni	Tnfsf13b	Ctnnb1	Aprt
Ly6e	0	0.940646	0.847	0.364	0	0	Ly6e		Hspe1	Brd4	Rpl13a	Nceh1	Samhd1
H2-Q6	0	0.936261	0.438	0.118	0	0	H2-Q6		Nfat5	Tra2a	Cox6c	Tmem37	Hacd4
Rpl26	0	0.928803	0.941	0.502	0	0	Rpl26		Gcnt2	Zmiz1	Cst7	Rpl21	1110008P14Rik
Eef1b2	0	0.925218	0.75	0.285	0	0	Eef1b2		Rps11	Hdlbp	9930111J21Rik2	Tyrobp	Spp1
Rpl30	0	0.916857	0.951	0.533	0	0	Rpl30		Dusp5	Anp32a	Cd300lf	Tcirg1	Mrpl33
Rps21	0	0.914154	0.974	0.616	0	0	Rps21		Parp9	Itpr2	Ssh2	2410015M20Rik	Mpp1
Rps18	0	0.912657	0.911	0.421	0	0	Rps18		Ccdc86	Limd2	Tmem86a	Mfsd12	Atp5e
Cd33	0	0.908987	0.288	0.038	0	0	Cd33		Slfn5	Ptgs1	Snrpg	Cd52	H2afj
Rps23	0	0.908929	0.935	0.497	0	0	Rps23		Igtp	Coro1b	Tlr7	Uqcrq	Card19
Asah1	0	0.906991	0.411	0.09	0	0	Asah1		Lcp2	Snx6	Pld3	Rpl39	Aoah
Abhd12	0	0.90675	0.401	0.077	0	0	Abhd12		Itm2c	Eif1b	Rnf13	Cybb	Rab7b
Rpl37	0	0.89909	0.98	0.628	0	0	Rpl37		Ehd1	Kif5b	Ogfrl1	Hnrnpll	Prdx1
Rpl12	0	0.895246	0.877	0.373	0	0	Rpl12		Csf1	Abi1	Syngr1	Ndufa2	Pitpna
Rnaset2a	0	0.885023	0.507	0.131	0	0	Rnaset2a		Filip1l	Nipbl	Ndufb11	Tmem256	Man2a1
Rps10	0	0.873522	0.943	0.49	0	0	Rps10		Susd6	Ppp2ca	Fuca1	Aldoa	Arhgdib
Rpl21	0	0.8701	0.922	0.496	0	0	Rpl21		Cd72	Ptpre	Ndufa6	Rpl31	Myl6
Inpp5d	0	0.865146	0.319	0.06	0	0	Inpp5d		Tsc22d2	Rab8b	Plgrkt	H2-Q7	Gngt2
Cd37	0	0.863576	0.312	0.059	0	0	Cd37		Usp18	Hsp90b1	2010107E04Rik	Anxa4	Lipa
Tgfbr1	0	0.862203	0.384	0.074	0	0	Tgfbr1		Ifit3	Cttnbp2nl	Ttc14	Rps27a	Degs1
Rplp2	0	0.859982	0.923	0.488	0	0	Rplp2		Hck	Srrm2		Tlr7	Rps27
Bst2	0	0.857282	0.551	0.178	0	0	Bst2		Fbrsl1	Dync1h1		H2-Oa	Sdcbp
Pmp22	0	0.852697	0.301	0.049	0	0	Pmp22		Birc3	Ptafr		Bst2	Il1b
Prdx5	0	0.843698	0.472	0.129	0	0	Prdx5		2005-03-01	Glud1		Plaur	Elob
Eef1a1	0	0.839175	0.95	0.575	0	0	Eef1a1		Nrros	Prkar1a		Rpl37a	Fosl2
Rpl37a	0	0.835575	0.969	0.609	0	0	Rpl37a		Psme2	Nfic		Rnh1	Tmem176b
Psme1	0	0.832673	0.63	0.217	0	0	Psme1		Rabgef1	St13		Ly9	Pygl
Trf	0	0.82874	0.35	0.064	0	0	Trf		Gbp4	Ppp1r18		Rps21	Atp5l
Marcks	0	0.827541	0.708	0.196	0	0	Marcks		Cst7	Bcl10		Ergic3	Gpr65
Ssh2	0	0.822238	0.321	0.062	0	0	Ssh2		Arl5c	Top1		Rps19	Pgam1
Rps19	0	0.820811	0.877	0.394	0	0	Rps19		Pmaip1	Cd2ap		Rps16	Lst1
Zeb2	0	0.819314	0.429	0.104	0	0	Zeb2		Lgals9	Smap1		Dpm3	Rpl24
Lyn	0	0.812811	0.391	0.076	0	0	Lyn		Oasl2	Gabarapl2		Grn	Siva1
Rps26	0	0.808859	0.92	0.487	0	0	Rps26		Etv3	Rtn4		Ndufs5	Ninj1
Rpl3	0	0.807859	0.759	0.31	0	0	Rpl3		Snx20	Ssh2		Wfdc17	Itgb2
Hpgds	0	0.794418	0.325	0.055	0	0	Hpgds		Tnfrsf1a	Mertk		C1qb	H2afz
Rpl14	0	0.788502	0.714	0.285	0	0	Rpl14		Sp110	Spty2d1		Psmb8	Tmsb4x
Rpl28	0	0.786902	0.886	0.436	0	0	Rpl28		Ddx24	Hnrnpk		Fxyd5	Nampt
Rps5	0	0.783851	0.889	0.42	0	0	Rps5		Slfn2	Sec11c		Aprt	Ifi47
Rpl22	0	0.775767	0.873	0.413	0	0	Rpl22		H2-DMb1	Plxdc2		Cox8a	Arf5
Rpl18a	0	0.775597	0.937	0.503	0	0	Rpl18a		Arl4c	Naip2		Dtnbp1	Ifi207
Snx5	0	0.771353	0.423	0.108	0	0	Snx5		Fosl2	Hmgn2		Rps28	Abracl
Rpl11	0	0.765861	0.909	0.469	0	0	Rpl11		Phf11d	Edem1		Colgalt1	H2-Ab1
Rps4x	0	0.76341	0.898	0.459	0	0	Rps4x		Samhd1	Cbl		Hcst	Blvrb
Rps24	0	0.761116	0.976	0.593	0	0	Rps24		Clic4	Ubb		Capg	Serf2
Rps16	0	0.750018	0.912	0.463	0	0	Rps16		Hivep3	Hnrnpul1		Atp5h	Cox6c
Rplp0	0	0.74902	0.81	0.344	0	0	Rplp0		Ly6a	Evl		Lamtor3	Atox1
Clta	0	0.748342	0.603	0.194	0	0	Clta		Rtp4	Skp1a		Naglu	Sema4a
Rps3	0	0.734766	0.79	0.338	0	0	Rps3		Gna13	Sf3b1		Timm10	Ptpn18
Lyz2	0	0.717118	0.783	0.137	0	0	Lyz2		Plaur	Eif4h		Rps8	Dbi
Rps7	0	0.714821	0.895	0.448	0	0	Rps7		Bcl2a1a	Atp2a2		Gba	Fam26f
Rps8	0	0.69291	0.966	0.635	0	0	Rps8		Smim3	Comt		Cp	Arpc1b
Rps13	0	0.68893	0.905	0.462	0	0	Rps13		Eif2ak2	Cggbp1		Fundc2	Gm10076
Epb41l2	0	0.652124	0.437	0.108	0	0	Epb41l2		Ell2	Polr2a		Pebp1	Glipr1
Cd81	0	0.640687	0.781	0.312	0	0	Cd81		Pfkfb3	Fam105a		Rps15a	Gpx4
Mef2c	0	0.623767	0.446	0.116	0	0	Mef2c		C3ar1	Pou2f2		Arhgap24	Cd44
Basp1	0	0.544196	0.432	0.102	0	0	Basp1		Psmb8	Plek		Rps3	Aldoa
Sirpa	4.15017e-306	0.703883	0.369	0.084	6.95984e-302	0	Sirpa		Plk3	Ywhaq		Cd48	Fabp5
Runx1	1.04146e-305	1.01939	0.269	0.042	1.74653e-301	0	Runx1		Neat1	Tubb2a		Tmem205	Scand1
Rack1	2.6257e-304	0.681139	0.69	0.264	4.40331e-300	0	Rack1		Apobec3	mt-Nd2		Pfdn5	Pde4b
Uba52	3.61459e-304	0.735141	0.917	0.494	6.06168e-300	0	Uba52		Sde2	Rnf13		Ctsl	Cox5a
Rpl17	7.7996e-302	0.713721	0.868	0.409	1.30799e-297	0	Rpl17		Slc31a1	Plxnb2		Lipa	Sptlc2
Sh3bgrl3	1.44462e-299	0.661758	0.642	0.23	2.42262e-295	0	Sh3bgrl3		C3	Camk1		Gpr137b	Trps1
Rps3a1	2.37566e-299	0.699093	0.921	0.5	3.98399e-295	0	Rps3a1		Ifih1	Zbtb7a		Vamp8	Ptp4a1
Rpsa	4.35825e-298	0.618252	0.845	0.384	7.30879e-294	0	Rpsa		Trafd1	Orai1		Smim4	Arpc3
Scamp2	6.60252e-297	0.687241	0.379	0.091	1.10724e-292	0	Scamp2		Lhfpl2	Glul		Gyg	Rpl8
Selplg	2.34084e-295	0.543075	0.466	0.133	3.92558e-291	0	Selplg		Csf2rb	Rbbp6		Uba52	Tpd52
Havcr2	1.57305e-294	0.908652	0.238	0.031	2.638e-290	0	Havcr2		Zbp1	Ep300		Rpl29	Ldha
Spi1	2.73308e-294	0.845973	0.266	0.043	4.58337e-290	0	Spi1		Tank	Arhgap17		Gng12	Glud1
Il18bp	2.42896e-293	1.04889	0.264	0.043	4.07337e-289	0	Il18bp		Ccnd1	Irf5		Rpl11	Actb
Olfml3	1.00441e-291	0.611523	0.3	0.056	1.68439e-287	0	Olfml3		Ifi206	Ttc28		Cd22	Rpl23
Rpl15	3.84474e-291	0.715339	0.848	0.405	6.44763e-287	0	Rpl15		Lncpint	Ube2q1		Id2	Tgm2
Sat1	6.37965e-290	0.595467	0.673	0.253	1.06987e-285	0	Sat1		Rilpl2	Ccl6		Axl	Atp5k
Rps2	2.05674e-287	0.676734	0.753	0.316	3.44916e-283	0	Rps2		Slfn8	Csk		Npc1	Sod2
Entpd1	2.5095e-287	0.717924	0.334	0.073	4.20844e-283	0	Entpd1		Psmb9	Bptf		Slc31a2	Coro1a
Rpl34	3.6351e-285	0.646046	0.931	0.516	6.09606e-281	0	Rpl34		Hebp1	Tgs1		Scpep1	Rps2
Itgb2	6.40008e-284	0.83154	0.377	0.097	1.07329e-279	0	Itgb2		Icosl	Tgfb1		Lilrb4a	Irf7
Rpl13	5.10442e-283	0.638097	0.961	0.607	8.56012e-279	0	Rpl13		Csf2rb2	Lmo2		Ndfip1	Eid1
Gm2a	3.55193e-282	0.688284	0.36	0.087	5.95658e-278	0	Gm2a		Dnase1l3	Pafah1b1		Rpl8	Hint1
Hexa	1.58453e-280	0.727577	0.289	0.055	2.65726e-276	0	Hexa		Tor3a	Zc3h15		Ccl8	Rpl10
Pabpc1	2.35033e-279	0.592062	0.679	0.27	3.9415e-275	0	Pabpc1		Tceal9	Klhl24		Glmp	Smdt1
Ms4a6c	2.39121e-278	0.918212	0.322	0.072	4.01007e-274	0	Ms4a6c		Stat2	Ube2d2a		Pkm	Rpl34
Itgax	4.36187e-278	0.921374	0.166	0.009	7.31485e-274	0	Itgax		AY036118	Mbnl1		Rps5	Bcl2l11
Rpl7a	3.01788e-277	0.67846	0.711	0.294	5.06099e-273	0	Rpl7a		Tapbpl	Rbbp4		Rps7	Rps27l
Cd53	7.10285e-276	0.616093	0.411	0.114	1.19115e-271	0	Cd53		Dclre1c	Map2k2		Rilpl2	Taldo1
Rps15a	7.64115e-274	0.501277	0.921	0.489	1.28142e-269	0	Rps15a		Psma5	U2surp		Psmd2	Cd47
Zfhx3	8.93659e-273	0.482829	0.373	0.094	1.49867e-268	0	Zfhx3		Herc6	Eloc		Ninj1	Sik1
Axl	3.33519e-271	0.893235	0.256	0.044	5.59311e-267	0	Axl		Gsdmd	Zfand5		Mfsd1	AI504432
Syngr2	3.90238e-271	0.87805	0.268	0.05	6.5443e-267	0	Syngr2		Pde4b	Frmd4b		Apoc1	Gpi1
Cd180	6.94617e-269	0.923817	0.19	0.019	1.16487e-264	0	Cd180		Trim25	Tob2		Lrpap1	Cyth1
Alox5ap	3.02157e-267	0.764036	0.309	0.068	5.06717e-263	0	Alox5ap		Dtx3l	Tmem243		Rpl22	Rnh1
Bcl2a1a	6.42707e-267	0.996427	0.186	0.018	1.07782e-262	0	Bcl2a1a		Zyx	Lyn		Slc43a2	Atp5h
Atp6v0b	1.66314e-266	0.545009	0.492	0.159	2.78909e-262	0	Atp6v0b		Naaa	Mtch1		P2rx4	Ets2
Evi2a	8.87728e-264	0.880342	0.24	0.039	1.48872e-259	0	Evi2a		Mxd1	Ralbp1		Bcl2a1a	Cast
Rpl23a	1.12845e-263	0.634141	0.756	0.335	1.89242e-259	0	Rpl23a		Cdkn1a	Zfp706		Apobec1	Rpl18
Tcirg1	1.71597e-263	0.845084	0.253	0.044	2.87768e-259	0	Tcirg1		Ifi209	Ssb		Bcl2a1d	Cd302
Skil	7.48272e-263	0.599928	0.419	0.123	1.25485e-258	0	Skil		Plin2	Brd1		Fcer1g	Rpl28
Rtcb	1.56124e-262	0.82197	0.272	0.053	2.6182e-258	0	Rtcb		Nampt	Gm47283		Eef1a1	Rps16
Serinc3	5.66341e-258	0.578639	0.832	0.392	9.49754e-254	0	Serinc3		Rtcb	Dhrs3		Aig1	Rpl27
Atp6v1g1	9.071e-258	0.663086	0.41	0.121	1.52121e-253	0	Atp6v1g1		Gbp3	Map4		Rpl15	Anxa4
Tlr7	1.59323e-257	0.896735	0.198	0.024	2.67184e-253	0	Tlr7		Tmem50b	Dctn3		Rpl26	Usmg5
Itgam	7.74127e-256	0.651915	0.31	0.071	1.29821e-251	0	Itgam		Irf7	Fcho2		Rpl10a	S100a1
Plaur	2.4367e-254	0.962105	0.228	0.037	4.08635e-250	0	Plaur		Cd36	Tsc22d2		Rps15	Glrx
Vsir	8.80501e-254	0.548911	0.347	0.088	1.4766e-249	0	Vsir		Cybb	Gng2		Tpi1	Tm6sf1
Rps27	2.76005e-253	0.476253	0.972	0.647	4.62861e-249	0	Rps27		Sp100	Slc15a3		Cd274	H2-Eb1
Ifi211	7.16872e-253	1.00165	0.226	0.036	1.20219e-248	0	Ifi211		Itpkb	Prpf4b		Cd300a	Lmo4
Rpl29	4.2524e-252	0.608694	0.727	0.313	7.13128e-248	0	Rpl29		N4bp1	Dync1i2		Coro1c	Cox7c
Rnaset2b	6.8808e-252	0.530531	0.404	0.117	1.15391e-247	0	Rnaset2b		Slc2a1	Tuba1b		Rps9	Anp32b
Gm26522	4.4085e-251	1.02983	0.166	0.013	7.39306e-247	0	Gm26522		Lmna	Nptn		Gla	Clec4a3
Ncf2	3.48951e-249	0.738721	0.24	0.042	5.8519e-245	0	Ncf2		Axl	Nfkb1		Gpr157	AB124611
Hebp1	1.11318e-248	0.825454	0.192	0.023	1.86681e-244	0	Hebp1		Dnaja2	Nktr		Tmem268	Tspo
Cd48	1.34445e-247	0.842137	0.28	0.061	2.25464e-243	0	Cd48		Parp12	Nupr1		Timm8b	Ppp1ca
Cebpa	1.28985e-246	0.542728	0.294	0.065	2.16308e-242	0	Cebpa		Ikbke	Zfp91		Clcn7	Sec61g
Rasgef1b	2.16843e-245	0.870439	0.202	0.027	3.63646e-241	0	Rasgef1b		Phf11b	Arhgap5		Rps14	Oaz1
Pik3r1	9.80911e-244	0.589037	0.32	0.078	1.64499e-239	0	Pik3r1		Znfx1	Chd4		Rpl10	Agtrap
Arpc1b	1.12115e-242	0.550876	0.454	0.148	1.88017e-238	0	Arpc1b		Itgax	Rbm22		Atp6v1a	Fcgr2b
Pmepa1	2.31326e-241	0.532575	0.382	0.109	3.87933e-237	0	Pmepa1		Sdc3	Trpc4ap		Cpq	Ccl8
Lgals9	1.28457e-240	0.711215	0.298	0.07	2.15423e-236	0	Lgals9		Epsti1	Cdc5l		Rgs1	Shisa5
Nsa2	3.67566e-240	0.553311	0.602	0.237	6.16409e-236	0	Nsa2		Itgal	Rsbn1l		Bcl2l1	Sec61b
M6pr	2.86805e-239	0.653624	0.364	0.103	4.80971e-235	0	M6pr		Cwc25	Selplg		Dnase1l3	Cox5b
Hck	3.10492e-237	0.820521	0.231	0.041	5.20695e-233	0	Hck		H2-T22	Trf		Rps25	Rgs1
Slc29a3	1.24421e-236	0.76018	0.222	0.037	2.08654e-232	0	Slc29a3		Cpd	Nsd1		Mrpl51	Polr2l
Picalm	1.3124e-236	0.543108	0.431	0.137	2.20089e-232	0	Picalm		Got1	Dnm2		Il3ra	1810037I17Rik
Akr1a1	1.624e-236	0.630042	0.374	0.109	2.72345e-232	0	Akr1a1		Gpr65	Eif4g3		Rps13	Cox8a
Il10ra	1.00193e-234	0.700643	0.242	0.046	1.68023e-230	0	Il10ra			Mrfap1		Hk3	Rwdd1
Bmp2k	3.09874e-234	0.558363	0.278	0.061	5.19659e-230	0	Bmp2k			Tmem173		Rpl34	Uqcrq
Ptms	5.89273e-232	0.474604	0.533	0.194	9.88211e-228	0	Ptms			Sft2d1		Iah1	Rpl38
Tgif1	2.1176e-230	0.791926	0.248	0.051	3.55122e-226	0	Tgif1			Rab5a		Tmem140	Limd1
Gpnmb	4.19713e-230	1.38038	0.226	0.042	7.03859e-226	0	Gpnmb			Arhgef2		Plekha1	Atp6v1e1
Fam105a	6.20639e-230	0.705868	0.239	0.046	1.04081e-225	0	Fam105a			Syncrip		Plin2	Ap2s1
Rps17	1.04391e-227	0.575949	0.737	0.333	1.75063e-223	0	Rps17			Papola		Sash1	Psen2
Prkcd	1.12e-227	0.644419	0.282	0.066	1.87824e-223	0	Prkcd			Ncor1			Rplp0
Tnfsf13b	1.70573e-227	0.78623	0.154	0.013	2.86052e-223	0	Tnfsf13b			Rnf111			Actn4
Vamp8	2.94699e-227	0.636552	0.355	0.103	4.94211e-223	0	Vamp8			Vamp3			Rbm3
Fkbp5	5.51378e-227	0.955996	0.237	0.047	9.24661e-223	0	Fkbp5			Rbm26			Lcn2
Rps6	1.33652e-226	0.544172	0.711	0.315	2.24134e-222	0	Rps6			Tspan13			Slfn2
Sgk1	2.42262e-226	0.615595	0.423	0.139	4.06274e-222	0	Sgk1			Rock1			Tomm7
Acod1	3.04831e-226	1.09804	0.152	0.013	5.11202e-222	0	Acod1			Elf2			Dok3
Arl4c	6.78025e-226	0.766731	0.227	0.042	1.13705e-221	0	Arl4c			9930111J21Rik2			Rpl36
Erp29	7.05703e-226	0.671965	0.297	0.074	1.18346e-221	0	Erp29			Hps4			D8Ertd738e
Ptpn6	7.04368e-225	0.758162	0.226	0.042	1.18122e-220	0	Ptpn6			Calr			Gmfg
Rpl36	2.18965e-222	0.538537	0.912	0.514	3.67205e-218	0	Rpl36			Sla			Gnai2
Ly9	6.5991e-222	0.841791	0.169	0.02	1.10667e-217	0	Ly9			Akap8l			Npc2
Rpl31	8.97353e-222	0.518354	0.666	0.285	1.50486e-217	0	Rpl31			Atrx			Rac2
Fam49b	1.02327e-220	0.590145	0.325	0.089	1.71602e-216	0	Fam49b			Oxct1			Pnp
Rpl36al	1.38811e-220	0.483414	0.639	0.263	2.32787e-216	0	Rpl36al			Jpt1			Dazap2
Cotl1	2.27536e-220	0.632719	0.345	0.099	3.81579e-216	0	Cotl1			Mgat4a			Slamf7
Ms4a6d	1.16163e-219	0.806332	0.244	0.051	1.94806e-215	0	Ms4a6d			Fubp1			Esd
Mef2a	2.25852e-219	0.441404	0.391	0.121	3.78754e-215	0	Mef2a			Bmp2k			Ndufa6
Rpl7	1.09199e-218	0.520816	0.695	0.307	1.83128e-214	0	Rpl7			Ube3a			Nap1l1
Csf2rb	2.48436e-218	0.820672	0.183	0.026	4.16627e-214	0	Csf2rb			Cltc			Rack1
Gabarap	1.19203e-217	0.449529	0.521	0.196	1.99904e-213	0	Gabarap			Fbrsl1			Pilra
Rpl6	1.48866e-217	0.59222	0.888	0.487	2.49649e-213	0	Rpl6			Sarnp			Rnf130
Capza2	6.05161e-217	0.445415	0.432	0.145	1.01485e-212	0	Capza2			B230219D22Rik			Ost4
Lcp1	6.0718e-217	0.517686	0.405	0.131	1.01824e-212	0	Lcp1			Hps3			Crtc3
Rnf19b	1.89973e-216	0.618014	0.284	0.07	3.18584e-212	0	Rnf19b			Dnajb1			Nr4a1
Ptpn18	3.01772e-216	0.540151	0.432	0.147	5.06071e-212	0	Ptpn18			Ube2j1			Cyba
Ifngr2	2.00671e-215	0.704263	0.197	0.031	3.36526e-211	0	Ifngr2			Man1a2			Bhlhe40
Npm1	2.1474e-215	0.499506	0.502	0.188	3.6012e-211	0	Npm1			Slc39a1			Rps9
Camk1	2.21569e-215	0.58537	0.213	0.038	3.71571e-211	0	Camk1			Prex1			Rpl9
Rps14	5.14714e-214	0.555777	0.894	0.49	8.63176e-210	0	Rps14			Ythdf2			Ly6i
Egr3	7.21118e-214	0.898139	0.199	0.032	1.20932e-209	0	Egr3			Luc7l2			Rps28
Ang	5.61568e-213	0.779069	0.188	0.028	9.4175e-209	0	Ang			Retreg1			Atp5g3
Lamp2	1.37377e-212	0.451442	0.449	0.155	2.30382e-208	0	Lamp2			Il10ra			Hpcal1
Tmem86a	2.47748e-212	0.753392	0.174	0.023	4.15473e-208	0	Tmem86a			Zfp207			Cox7a2
Mertk	8.67881e-210	0.339881	0.367	0.11	1.45544e-205	0	Mertk			Fam133b			Rps5
Dnase2a	9.51522e-210	0.714286	0.201	0.034	1.5957e-205	0	Dnase2a			Eif1			Atp2b1
Saa3	1.18082e-209	1.43969	0.246	0.057	1.98023e-205	0	Saa3			Pabpc1			Mt1
Gpx1	1.22931e-209	0.348424	0.505	0.186	2.06155e-205	0	Gpx1			Nisch			Srp9
Smap2	9.83856e-209	0.461103	0.288	0.073	1.64993e-204	0	Smap2			Ythdc1			Tmem176a
Akirin1	2.29494e-208	0.651595	0.253	0.058	3.84861e-204	0	Akirin1			Xbp1			Smim14
Arhgdib	7.87071e-208	0.490208	0.438	0.152	1.31992e-203	0	Arhgdib			Tnrc6c			Prelid1
Epb41l4aos	1.15467e-207	0.74264	0.234	0.05	1.93639e-203	0	Epb41l4aos			Son			Snrpb2
Sft2d1	3.1322e-206	0.508815	0.292	0.076	5.2527e-202	0	Sft2d1			Hp1bp3			Cox6b1
Anxa3	5.83329e-205	0.467305	0.31	0.085	9.78242e-201	0	Anxa3			Ccdc50			Eno1
Dennd4a	1.03684e-204	0.539606	0.304	0.082	1.73879e-200	0	Dennd4a			Kdm2a			Ubl5
Mgat4a	2.08496e-203	0.623018	0.188	0.03	3.49648e-199	0	Mgat4a			Itgb1			Rpl17
Spint1	3.11626e-203	0.764273	0.139	0.012	5.22597e-199	0	Spint1			Lacc1			Chchd10
Csf3r	4.31343e-203	0.682097	0.173	0.024	7.23363e-199	0	Csf3r			Pcna			Gng5
Litaf	4.54173e-203	0.645501	0.251	0.058	7.61648e-199	0	Litaf			Map4k4			Rps23
Mrpl52	6.02066e-203	0.551719	0.377	0.123	1.00966e-198	0	Mrpl52			Pkn1			Diaph1
Sh3glb1	7.70324e-203	0.417706	0.453	0.164	1.29183e-198	0	Sh3glb1			Rassf2			Slc43a2
Eif4a1	2.12479e-202	0.333798	0.473	0.173	3.56327e-198	0	Eif4a1			Wdr26			Ndufb7
Rpl27	3.38658e-202	0.455378	0.83	0.408	5.6793e-198	0	Rpl27			Bhlhe41			Ly6e
P2ry13	1.35061e-201	0.581215	0.184	0.028	2.26497e-197	0	P2ry13			Tpm3			Ndufa2
Ppt1	4.99256e-200	0.464875	0.295	0.079	8.37253e-196	0	Ppt1			Nrbp1			Snx10
Rpl4	5.02253e-199	0.451972	0.548	0.222	8.42279e-195	0	Rpl4			Atxn2l			Tma7
Hspe1	5.96683e-199	0.40133	0.479	0.18	1.00064e-194	0	Hspe1			Rcbtb2			Psmd1
Sdcbp	2.96597e-198	0.515363	0.363	0.116	4.97393e-194	0	Sdcbp			Crebbp			Apobec1
H2-M2	4.33521e-198	0.819467	0.119	0.007	7.27014e-194	0	H2-M2			Csf3r			Taf10
Bola2	9.65108e-198	0.625018	0.287	0.078	1.61849e-193	0	Bola2			Laptm5			Rps4x
Skap2	4.34667e-197	0.595345	0.244	0.056	7.28936e-193	0	Skap2			Entpd1			Ndufb8
Atpif1	2.16981e-196	0.438914	0.448	0.163	3.63877e-192	0	Atpif1			Tmf1			H13
Crlf2	2.40026e-196	0.712597	0.211	0.042	4.02523e-192	0	Crlf2			Csnk1d			Atp6v1a
Rgs1	1.29847e-194	0.68576	0.37	0.125	2.17753e-190	0	Rgs1			mt-Nd4			Aldh2
H2-Q4	2.99324e-194	0.454637	0.483	0.184	5.01966e-190	0	H2-Q4			AC149090.1			Tpi1
Rnf130	1.34904e-193	0.551735	0.297	0.084	2.26234e-189	0	Rnf130			Tmem30a			Mbd2
Rpl9	1.36299e-193	0.527765	0.901	0.509	2.28573e-189	0	Rpl9			Cdk12			Ndufc1
Fgd2	2.61467e-193	0.641291	0.176	0.027	4.38481e-189	0	Fgd2			Ash1l			Atp5o.1
Rpl5	3.393e-193	0.446999	0.661	0.294	5.69006e-189	0	Rpl5			Aamp			Mmp14
P2rx4	6.93001e-193	0.751094	0.187	0.033	1.16216e-188	0	P2rx4			2001-03-01			Mkrn1
Atp5g2	1.32408e-192	0.3871	0.571	0.238	2.22049e-188	0	Atp5g2			Pttg1			Mrpl23
Lgals3	4.32938e-192	0.9207	0.273	0.075	7.26037e-188	0	Lgals3			Lims1			Tagln2
F11r	1.35135e-191	0.537167	0.259	0.064	2.26621e-187	0	F11r			Huwe1			Tcf7l2
Sgpl1	4.02187e-191	0.659442	0.185	0.032	6.74467e-187	0	Sgpl1			Odc1			Rex1bd
Clic1	3.45675e-190	0.444439	0.396	0.137	5.79698e-186	0	Clic1			Rogdi			Map1lc3b
Tcn2	1.61802e-189	0.48917	0.237	0.054	2.71342e-185	0	Tcn2			Tspan14			Rpsa
Cttnbp2nl	2.0847e-189	0.517776	0.236	0.055	3.49605e-185	0	Cttnbp2nl			Krcc1			Atp5d
Crybb1	1.30318e-188	0.686486	0.147	0.017	2.18543e-184	0	Crybb1			Wdr45b			Spop
Mlph	1.9194e-188	0.610198	0.118	0.008	3.21884e-184	0	Mlph			Il21r			Tpm4
Tlr13	2.72911e-188	0.690147	0.156	0.021	4.57671e-184	0	Tlr13			Casp8			Tmem189
Adap2	3.19624e-186	0.583637	0.188	0.034	5.3601e-182	0	Adap2			Emc10			Psmb2
Atp6v1f	1.32046e-185	0.412218	0.441	0.165	2.21441e-181	0	Atp6v1f			Celf1			Tmem123
Tapbp	1.88204e-185	0.523497	0.348	0.113	3.15619e-181	0	Tapbp			Gspt1			Clic4
Fermt3	2.49159e-184	0.55967	0.244	0.06	4.17839e-180	0	Fermt3			Ptpra			Pgd
Irf2bp2	2.08538e-183	0.50796	0.35	0.115	3.49719e-179	0	Irf2bp2			Clk1			Ubxn1
Ccl7	2.58855e-183	1.21111	0.138	0.015	4.341e-179	0	Ccl7			Pik3cg			Snrpd3
AU020206	1.31691e-182	0.67563	0.264	0.072	2.20845e-178	0	AU020206			Aftph			Msn
Stat1	1.34607e-182	0.528009	0.464	0.183	2.25736e-178	0	Stat1			Zfp652			Dnajc15
Ccdc86	1.95366e-182	0.698597	0.158	0.023	3.27628e-178	0	Ccdc86			Gmip			Ptgs2
Mcl1	1.733e-181	0.342262	0.555	0.235	2.90623e-177	0	Mcl1			Ppp3ca			Tmem37
P2ry6	4.94044e-181	0.739763	0.153	0.022	8.28512e-177	0	P2ry6			Pan3			Adam9
Msn	1.41402e-180	0.41256	0.421	0.154	2.37132e-176	0	Msn			Blnk			Ap3s1
Blnk	8.45949e-180	0.579742	0.164	0.026	1.41866e-175	0	Blnk			Mtus1			Rpl31
Zc3h12a	1.46918e-179	0.601333	0.191	0.037	2.46382e-175	0	Zc3h12a			Tcf4			Ostf1
Tmbim6	4.16254e-179	0.326016	0.539	0.222	6.98058e-175	0	Tmbim6			Tnks2			Psmb3
Rps15	6.88218e-179	0.437463	0.706	0.335	1.15414e-174	0	Rps15			Srsf10			Arpc5
Ntpcr	8.50377e-179	0.615719	0.178	0.032	1.42608e-174	0	Ntpcr			Fam46a			Btf3
Lat2	1.18681e-178	0.678277	0.168	0.028	1.99028e-174	0	Lat2			Arf4			Plin2
Cyth4	5.52961e-178	0.570928	0.243	0.062	9.27315e-174	0	Cyth4			Irf2bpl			Ucp2
Rab20	5.67275e-178	0.721729	0.139	0.017	9.5132e-174	0	Rab20			Anxa3			Psma7
Atp6v0e	1.05362e-177	0.3753	0.499	0.202	1.76691e-173	0	Atp6v0e			Rsrp1			Txn2
Rpl38	3.21474e-177	0.427375	0.942	0.6	5.39112e-173	0	Rpl38			Plekho1			Plaur
Srgn	5.46771e-177	0.368355	0.636	0.288	9.16935e-173	0	Srgn			Taf7			Fkbp1a
Colgalt1	1.66554e-175	0.608729	0.19	0.038	2.79311e-171	0	Colgalt1			Nek7			Rps14
Gusb	6.36971e-175	0.625677	0.19	0.038	1.0682e-170	0	Gusb			P4ha1			Pdcd6
Daglb	1.95493e-174	0.563078	0.178	0.033	3.27842e-170	0	Daglb			Tnrc6b			Tiparp
Hvcn1	7.04257e-174	0.61172	0.146	0.02	1.18104e-169	0	Hvcn1			Stab1			Mrpl30
Nckap1l	1.14525e-173	0.574338	0.192	0.039	1.92059e-169	0	Nckap1l			Rlim			Rps17
Arrb2	2.30694e-173	0.51925	0.226	0.055	3.86873e-169	0	Arrb2			Ccr5			2010107E04Rik
Cd72	2.52464e-173	0.720983	0.131	0.015	4.23382e-169	0	Cd72			Kmt2e			Slc48a1
Pfdn5	7.58419e-173	0.390337	0.552	0.239	1.27187e-168	0	Pfdn5			Aim2			Nedd8
Psmb8	1.1641e-172	0.509488	0.431	0.167	1.95219e-168	0	Psmb8			Ppp1r11			Psmb8
Cox7a2l	1.98482e-172	0.498721	0.342	0.117	3.32854e-168	0	Cox7a2l			Pum2			Rab10
Ccnl1	2.91655e-172	0.292865	0.376	0.132	4.89106e-168	0	Ccnl1			Git2			Pcbp2
Lap3	1.43755e-171	0.496754	0.228	0.056	2.41077e-167	0	Lap3			Rnf19b			Cdk2ap2
Scpep1	1.55938e-171	0.62736	0.187	0.038	2.61508e-167	0	Scpep1			Bzw1			Polr2k
Rhog	1.7614e-171	0.623567	0.231	0.058	2.95386e-167	0	Rhog			Cerk			Lbh
Tpp1	2.33383e-171	0.399033	0.28	0.081	3.91383e-167	0	Tpp1			Purb			Blvra
Pnpla7	1.03486e-170	0.436526	0.27	0.077	1.73546e-166	0	Pnpla7			Nufip2			C3
Bin2	1.31973e-170	0.421243	0.223	0.053	2.21319e-166	0	Bin2			2007-09-01			Smim4
Cndp2	1.05551e-169	0.605583	0.19	0.04	1.7701e-165	0	Cndp2			Hnrnpc			C5ar1
Tmem173	2.60177e-169	0.66455	0.187	0.038	4.36317e-165	0	Tmem173			Srsf3			Myh9
Pla2g15	1.22999e-168	0.635512	0.146	0.021	2.0627e-164	0	Pla2g15			Btg1			Ube2r2
Rasa4	2.21071e-167	0.655611	0.143	0.02	3.70736e-163	0	Rasa4			Ubash3b			Vamp8
Slamf9	2.40377e-167	0.683959	0.132	0.016	4.03112e-163	0	Slamf9			Ube2s			1810058I24Rik
Tor1aip1	3.71258e-167	0.40268	0.347	0.12	6.226e-163	0	Tor1aip1			Trem2			Gyg
Tln1	6.24219e-167	0.405545	0.348	0.12	1.04682e-162	0	Tln1			Elk3			Sf3b5
Chd7	5.53628e-166	0.504089	0.207	0.048	9.28434e-162	0	Chd7			Parvg			Ndufb2
Comt	1.9185e-165	0.376913	0.246	0.066	3.21732e-161	0	Comt			Ckb			Eif5a
Rpl8	2.06548e-165	0.360542	0.776	0.383	3.46381e-161	0	Rpl8			Btk			Socs1
Rpl13a	2.16091e-165	0.377979	0.444	0.175	3.62385e-161	0	Rpl13a			Ap2b1			Snrpg
Cryba4	2.63579e-165	0.548298	0.106	0.007	4.42022e-161	0	Cryba4			Hltf			Uqcr11
Sowahc	4.19344e-165	0.563909	0.147	0.022	7.0324e-161	0	Sowahc			Ywhah			Sri
Slco2b1	4.37754e-165	0.363776	0.21	0.048	7.34114e-161	0	Slco2b1			Rbm39			Id2
Trib1	1.55478e-163	0.651879	0.205	0.049	2.60737e-159	0	Trib1			Trim8			Vma21
Plekho1	7.68647e-163	0.474377	0.186	0.039	1.28902e-158	0	Plekho1			Snx2			Eif3k
Ltc4s	3.84064e-162	0.335031	0.204	0.047	6.44076e-158	0	Ltc4s			U2af2			Sptssa
Sall1	4.10059e-162	0.44962	0.171	0.032	6.87669e-158	0	Sall1			Mafb			Sh3kbp1
Lacc1	2.42936e-161	0.555635	0.152	0.025	4.07403e-157	0	Lacc1			Rsrc2			Ndufa1
Tspo	2.87721e-161	0.508872	0.361	0.132	4.82508e-157	0	Tspo			Vps37b			Edf1
Cpd	5.23148e-161	0.544951	0.198	0.045	8.77319e-157	0	Cpd			Pag1			Tnfrsf1b
Dst	2.21914e-160	0.30641	0.347	0.119	3.7215e-156	0	Dst			Gsk3b			1110004F10Rik
Rbm3	3.42966e-160	0.376861	0.489	0.204	5.75154e-156	0	Rbm3			Chd2			Rpl7a
Capzb	1.03999e-159	0.374638	0.366	0.134	1.74406e-155	0	Capzb			Arid1a			Lamtor2
Atp6ap2	1.09517e-159	0.416079	0.232	0.062	1.83659e-155	0	Atp6ap2			Nop56			Aes
Ptafr	1.10935e-159	0.596611	0.17	0.033	1.86038e-155	0	Ptafr			Snrnp70			Rpl4
Naca	2.04443e-159	0.392313	0.689	0.334	3.42851e-155	0	Naca			Ikzf1			Fam174a
Lcp2	4.27608e-159	0.519672	0.201	0.047	7.17099e-155	0	Lcp2			Acap2			Slc6a6
Lhfpl2	7.88291e-159	0.597257	0.161	0.029	1.32196e-154	0	Lhfpl2			Aff4			Selenow
Ogfrl1	1.20952e-158	0.566812	0.183	0.039	2.02837e-154	0	Ogfrl1			Senp2			Sumo2
Vdac2	1.58626e-158	0.394727	0.291	0.093	2.66017e-154	0	Vdac2			Tle4			Akr1a1
Rpl18	2.15938e-158	0.350477	0.819	0.422	3.62127e-154	0	Rpl18			Mkln1			Myl12b
Serp1	2.39847e-158	0.514984	0.273	0.085	4.02224e-154	0	Serp1			Ier3			Il18bp
Prpf38b	3.02514e-158	0.419519	0.298	0.097	5.07316e-154	0	Prpf38b			Eif4a2			Slfn5
Xlr	3.18983e-158	0.488812	0.113	0.011	5.34934e-154	0	Xlr			Tmcc3			Ifi27l2a
Rel	8.2156e-158	0.379858	0.223	0.057	1.37776e-153	0	Rel			Rin2			Uqcr10
Bin1	1.50767e-157	0.415006	0.182	0.038	2.52836e-153	0	Bin1			Frmd4a			Pgk1
Irf1	3.56819e-157	0.611739	0.362	0.138	5.98385e-153	0	Irf1			Rhoh			Eif3h
H2-M3	7.30504e-156	0.656328	0.194	0.046	1.22505e-151	0	H2-M3			Rdx			Cycs
Gm46224	1.19585e-155	0.676892	0.118	0.013	2.00544e-151	0	Gm46224			Pmepa1			Atp5f1
Mfsd1	2.4733e-155	0.564621	0.173	0.035	4.14773e-151	0	Mfsd1			Arglu1			Atp5g1
Ninj1	8.69957e-155	0.595294	0.18	0.039	1.45892e-150	0	Ninj1			Phf20l1			Tmem256
Ifnar2	3.05244e-154	0.437314	0.27	0.084	5.11894e-150	0	Ifnar2			Serinc3			Jak2
Frrs1	4.34412e-154	0.608818	0.133	0.019	7.28509e-150	0	Frrs1			Dnajc7			Sf3b6
Rassf4	9.04241e-154	0.622537	0.132	0.019	1.51641e-149	0	Rassf4			Srsf6			Lcp1
Tgfbr2	2.3343e-153	0.378547	0.252	0.073	3.91463e-149	0	Tgfbr2			Kansl1			Soat1
Stx7	3.58514e-153	0.385022	0.233	0.064	6.01228e-149	0	Stx7			Eif4g2			Nt5c
Pold4	1.82368e-150	0.453474	0.196	0.047	3.05831e-146	0	Pold4			N4bp2l2			Ndufb9
Rnase4	1.89462e-150	0.390261	0.255	0.076	3.17728e-146	0	Rnase4			Ktn1			Itgal
Sdf4	5.06181e-150	0.276163	0.311	0.105	8.48865e-146	0	Sdf4			Zfp622			Atp5c1
Nlrp3	7.38911e-150	0.429931	0.198	0.048	1.23915e-145	0	Nlrp3			Ddx17			Prr13
Slc43a2	1.03114e-149	0.576278	0.186	0.043	1.72923e-145	0	Slc43a2			Rps6ka1			H2-DMb1
Fuca1	7.09347e-149	0.416604	0.202	0.051	1.18958e-144	0	Fuca1			Tacc1			Klhl6
Ptpn1	7.37217e-149	0.49201	0.232	0.066	1.23631e-144	0	Ptpn1			Rbm5			Rpp21
Igsf6	1.51057e-148	0.64609	0.13	0.019	2.53322e-144	0	Igsf6			Chka			Snrpf
Tns3	1.98179e-148	0.44058	0.192	0.046	3.32347e-144	0	Tns3			Hnrnpa2b1			Grina
Spata13	4.32804e-148	0.531946	0.189	0.045	7.25812e-144	0	Spata13			Marcks			Furin
Hps4	1.09986e-147	0.449899	0.17	0.035	1.84446e-143	0	Hps4			Usp2			Timm10b
Pfkfb3	1.30431e-147	0.468767	0.165	0.034	2.18733e-143	0	Pfkfb3			Herc2			Txndc17
Golm1	8.11214e-147	0.297272	0.184	0.042	1.36041e-142	0	Golm1			Ncoa3			Xdh
Snx20	9.11374e-146	0.614877	0.164	0.034	1.52837e-141	0	Snx20			Foxn3			Hcls1
Rpl24	2.42633e-145	0.382077	0.915	0.541	4.06896e-141	0	Rpl24			Gpr84			Ifi211
Naip2	4.33255e-144	0.586667	0.146	0.027	7.26568e-140	0	Naip2			Dock4			Bst2
Tanc2	4.77594e-144	0.325651	0.163	0.033	8.00926e-140	0	Tanc2			Camk2n1			Cxcl16
Pomp	5.27258e-144	0.270398	0.411	0.166	8.84212e-140	0	Pomp			Gpr183			Lsm5
Slc31a2	1.41722e-143	0.561476	0.144	0.026	2.37667e-139	0	Slc31a2			Chd9			Bax
Il10rb	3.56497e-143	0.504182	0.192	0.048	5.97846e-139	0	Il10rb			Cited2			Chrac1
Nrros	3.90234e-143	0.520225	0.138	0.023	6.54423e-139	0	Nrros			Tfe3			Rap2b
Rhoh	5.97932e-143	0.489152	0.176	0.04	1.00273e-138	0	Rhoh			Wac			Trib1
Eif3f	4.03926e-142	0.346349	0.38	0.151	6.77383e-138	0	Eif3f			Ywhaz			Mrpl20
Evl	9.37778e-142	0.472309	0.174	0.039	1.57265e-137	0	Evl			Twf2			Nme1
Pag1	3.18236e-140	0.402073	0.167	0.036	5.33681e-136	0	Pag1			Rel			Eif3e
Milr1	3.52361e-140	0.613615	0.139	0.025	5.9091e-136	0	Milr1			Fli1			Cnih4
Ets2	5.67498e-140	0.511042	0.184	0.045	9.51695e-136	0	Ets2			Zcchc7			Psmb1
Sqstm1	6.20269e-140	0.341605	0.331	0.122	1.04019e-135	0	Sqstm1			Macf1			Sp140
Gpr84	1.08148e-139	0.607817	0.118	0.016	1.81365e-135	0	Gpr84			Cyth4			Calm3
Bcl2a1d	1.21365e-139	0.549035	0.198	0.052	2.03529e-135	0	Bcl2a1d			Csnk1e			Scp2
Gbp2	1.75906e-139	0.423021	0.263	0.086	2.94995e-135	0	Gbp2			Egr2			Mxd1
Wnk1	4.06144e-139	0.272175	0.337	0.126	6.81103e-135	0	Wnk1			Dusp6			Eif3i
Snhg12	2.8242e-138	0.494165	0.172	0.04	4.73618e-134	0	Snhg12			Sh2b3			Snrpe
Tmcc3	8.50576e-138	0.367648	0.207	0.056	1.42642e-133	0	Tmcc3			Smad7			H2-Aa
Il1rn	9.50632e-137	0.95978	0.113	0.015	1.59421e-132	0	Il1rn			Tagap			Lrrc25
Rap1b	1.73537e-135	0.263782	0.357	0.139	2.91021e-131	0	Rap1b			Gnas			Cmc1
Cebpz	2.35514e-135	0.363469	0.248	0.079	3.94957e-131	0	Cebpz			Dpysl2			Copz1
N4bp1	4.06478e-135	0.531585	0.175	0.043	6.81663e-131	0	N4bp1			Calm2			Lamtor1
Frmd4a	1.16127e-134	0.286363	0.194	0.05	1.94745e-130	0	Frmd4a			Icam1			Fam96a
Sppl2a	5.70716e-134	0.389635	0.25	0.08	9.57091e-130	0	Sppl2a			Eif4a1			Psmg4
Arpc2	1.9215e-133	0.251348	0.506	0.227	3.22235e-129	0	Arpc2			Gadd45b			Eif4ebp1
Mif	4.60559e-133	0.271091	0.437	0.187	7.72358e-129	0	Mif			Itgam			Zyx
Cxcl10	5.11822e-133	1.21747	0.207	0.062	8.58325e-129	0	Cxcl10			Tbxas1			Rab7
Rnf213	6.55456e-133	0.503483	0.235	0.074	1.0992e-128	0	Rnf213			Ankrd44			Uqcrc1
Tmem106a	1.07173e-132	0.619116	0.126	0.021	1.79729e-128	0	Tmem106a			Dock8			Cndp2
2001-03-01	2.12389e-132	0.51903	0.125	0.02	3.56176e-128	0	2001-03-01			Pnisr			Mvb12a
Ski	3.38073e-132	0.292244	0.234	0.072	5.66948e-128	0	Ski			Tmx4			Snhg6
Tnfaip8l2	9.1814e-132	0.513443	0.13	0.023	1.53972e-127	0	Tnfaip8l2			Ivns1abp			Tnfaip8
Lmo2	9.42397e-132	0.274414	0.185	0.047	1.5804e-127	0	Lmo2			Tnpo3			Igsf6
Iscu	1.61937e-131	0.29918	0.239	0.075	2.71568e-127	0	Iscu			Hnrnpdl			Gng12
Ubash3b	5.22788e-131	0.465207	0.154	0.033	8.76716e-127	0	Ubash3b			Eif5			Tmem14c
Sp110	6.29693e-131	0.573539	0.176	0.044	1.05599e-126	0	Sp110			Socs3			Gm2a
Plekho2	8.92476e-131	0.462111	0.172	0.042	1.49668e-126	0	Plekho2			Commd8			Sypl
Irf5	1.5539e-130	0.474484	0.134	0.025	2.6059e-126	0	Irf5			Zfhx3			Nop53
Tmem37	4.58599e-130	0.573724	0.141	0.029	7.69071e-126	0	Tmem37			Tgfbr1			Grk2
Hcls1	5.01744e-130	0.485588	0.179	0.046	8.41425e-126	0	Hcls1			Samsn1			Riok3
Gdi2	6.7379e-130	0.320124	0.296	0.108	1.12995e-125	0	Gdi2			Ilk			Hcst
Prcp	1.19858e-129	0.464141	0.148	0.031	2.01001e-125	0	Prcp			Hsp90aa1			Hprt
Atp6ap1	1.40569e-129	0.329688	0.222	0.067	2.35735e-125	0	Atp6ap1			Gm26532			Polr2f
Nfkbid	2.5859e-129	0.467775	0.158	0.035	4.33656e-125	0	Nfkbid			Cmtm6			Hilpda
Actr2	3.5178e-129	0.273059	0.354	0.14	5.89934e-125	0	Actr2			Tspan7			Ier3ip1
Mylip	4.77021e-129	0.324059	0.186	0.049	7.99964e-125	0	Mylip			Saraf			Paox
Ppp1r21	8.14485e-129	0.470548	0.154	0.034	1.36589e-124	0	Ppp1r21			Tnfaip3			Il1rn
Grb2	1.01523e-128	0.427285	0.221	0.067	1.70254e-124	0	Grb2			F11r			Slc9a3r1
Apbb1ip	1.13435e-128	0.362192	0.18	0.046	1.9023e-124	0	Apbb1ip			Ltc4s			Prcp
Atp6v1c1	1.64135e-128	0.418014	0.167	0.04	2.75254e-124	0	Atp6v1c1			Tmem176b			Znhit1
Rilpl2	1.91281e-128	0.568917	0.17	0.042	3.20779e-124	0	Rilpl2			Skil			Rab32
Cd274	2.00456e-128	0.587255	0.217	0.066	3.36165e-124	0	Cd274			Rnase4			Rtp4
Plxnb2	3.04957e-128	0.351752	0.163	0.038	5.11414e-124	0	Plxnb2			Rgs10			Hipk1
Alg5	6.00846e-128	0.428595	0.181	0.047	1.00762e-123	0	Alg5			Srsf7			Psmb9
Dock2	3.19904e-127	0.452861	0.176	0.045	5.3648e-123	0	Dock2			Sfpq			Ciita
Slc36a1	1.01239e-125	0.446949	0.131	0.025	1.69779e-121	0	Slc36a1			Fgd2			Bola3
Gsto1	1.32863e-125	0.468677	0.122	0.021	2.22812e-121	0	Gsto1			Txnip			Atp1b3
Tagap	1.62918e-125	0.347953	0.153	0.034	2.73213e-121	0	Tagap			Sipa1			Tm2d2
Arhgdia	2.69585e-125	0.303767	0.268	0.094	4.52095e-121	0	Arhgdia			Pros1			Mrps24
Bhlhe41	4.58392e-125	0.366895	0.175	0.045	7.68723e-121	0	Bhlhe41			Smap2			Atp1a1
Psmb9	9.47814e-125	0.409356	0.282	0.103	1.58948e-120	0	Psmb9			Abi3			Pdcd6ip
Tpt1	1.89035e-124	0.305517	0.925	0.555	3.17011e-120	0	Tpt1			Mylip			AI413582
Apobec1	1.93396e-124	0.535256	0.134	0.027	3.24325e-120	0	Apobec1			Dusp3			Trappc2l
Btk	6.53973e-124	0.454794	0.116	0.019	1.09671e-119	0	Btk			Hpgds			Gnptab
Plin2	3.38676e-123	0.567082	0.158	0.038	5.6796e-119	0	Plin2						Got1
Hmox1	9.68868e-123	0.521433	0.149	0.034	1.62479e-118	0	Hmox1						Arf3
Arpc4	1.64643e-122	0.314366	0.26	0.091	2.76106e-118	0	Arpc4						Milr1
Slc31a1	4.86944e-122	0.399036	0.166	0.041	8.16605e-118	0	Slc31a1						Zbp1
Ncstn	7.98459e-122	0.466798	0.155	0.037	1.33902e-117	0	Ncstn						H2-T22
Snhg6	8.6917e-122	0.464674	0.192	0.056	1.4576e-117	0	Snhg6						Trim25
Rpl41	3.12805e-121	0.343655	0.938	0.625	5.24574e-117	0	Rpl41						Ndufs6
Naglu	3.83719e-121	0.438331	0.108	0.016	6.43496e-117	0	Naglu						Psmd8
Cmtm7	8.77108e-121	0.441828	0.197	0.059	1.47091e-116	0	Cmtm7						Epsti1
Cebpzos	6.61836e-120	0.322033	0.187	0.052	1.1099e-115	0	Cebpzos						Ehd4
Pkib	1.56581e-119	0.518187	0.108	0.017	2.62586e-115	0	Pkib						Eprs
Tap1	1.62525e-119	0.373393	0.249	0.086	2.72555e-115	0	Tap1						Oas1a
Trim30a	2.87997e-119	0.438948	0.211	0.065	4.82971e-115	0	Trim30a						Txnrd1
Nucb1	3.43939e-119	0.323775	0.211	0.066	5.76787e-115	0	Nucb1						Mif
Mapkapk2	1.15072e-118	0.408704	0.142	0.032	1.92975e-114	0	Mapkapk2						Plekho2
Cox4i1	8.66187e-118	0.291454	0.748	0.416	1.4526e-113	0	Cox4i1						Dusp5
Renbp	4.9349e-117	0.47832	0.106	0.017	8.27584e-113	0	Renbp
Tgfb1	8.1797e-117	0.348842	0.181	0.051	1.37174e-112	0	Tgfb1
Psme2	6.72845e-116	0.355416	0.267	0.098	1.12836e-111	0	Psme2
Acp2	1.29518e-115	0.432927	0.14	0.031	2.17202e-111	0	Acp2
Tmsb4x	2.91211e-115	0.326199	0.992	0.699	4.88361e-111	0	Tmsb4x
Gde1	1.55371e-114	0.287173	0.212	0.068	2.60557e-110	0	Gde1
Trmt112	2.15506e-114	0.313445	0.214	0.069	3.61404e-110	0	Trmt112
Brk1	6.81412e-114	0.289014	0.256	0.092	1.14273e-109	0	Brk1
Serpine1	1.35699e-113	0.472612	0.105	0.016	2.27568e-109	0	Serpine1
Il2rg	1.5995e-113	0.432757	0.213	0.069	2.68237e-109	0	Il2rg
Igbp1	6.92753e-113	0.430632	0.155	0.039	1.16175e-108	0	Igbp1
AB124611	8.00256e-113	0.559196	0.113	0.02	1.34203e-108	0	AB124611
Cxcr4	7.10472e-112	0.4949	0.203	0.065	1.19146e-107	0	Cxcr4
Abi3	5.58432e-111	0.350685	0.138	0.031	9.36491e-107	0	Abi3
Glmp	7.12748e-111	0.29633	0.165	0.044	1.19528e-106	0	Glmp
Rps6ka1	1.67386e-110	0.365801	0.138	0.031	2.80706e-106	0	Rps6ka1
Tifa	1.44165e-109	0.405921	0.126	0.027	2.41765e-105	0	Tifa
Rbm47	5.87295e-109	0.526849	0.102	0.017	9.84894e-105	0	Rbm47
C5ar1	8.17624e-108	0.443293	0.128	0.028	1.37116e-103	0	C5ar1
Tmem14c	1.12816e-107	0.289788	0.236	0.084	1.89192e-103	0	Tmem14c
Atp6v1b2	1.51693e-107	0.309361	0.173	0.05	2.54389e-103	0	Atp6v1b2
Fam46a	4.11018e-107	0.411263	0.172	0.05	6.89277e-103	0	Fam46a
Lamtor4	7.70165e-107	0.338778	0.183	0.056	1.29157e-102	0	Lamtor4
Phf11d	7.73482e-107	0.503897	0.105	0.018	1.29713e-102	0	Phf11d
Uhrf1bp1	8.2641e-107	0.388729	0.102	0.017	1.38589e-102	0	Uhrf1bp1
Tmem219	1.01745e-106	0.446677	0.139	0.034	1.70627e-102	0	Tmem219
Smad7	1.06726e-106	0.270053	0.205	0.066	1.7898e-102	0	Smad7
Gcnt2	1.66073e-106	0.38208	0.123	0.026	2.78504e-102	0	Gcnt2
Zbp1	1.67115e-106	0.457001	0.202	0.067	2.80252e-102	0	Zbp1
Slfn5	5.38967e-106	0.366425	0.18	0.055	9.03847e-102	0	Slfn5
Aim2	5.81487e-106	0.384922	0.132	0.03	9.75153e-102	0	Aim2
Tep1	5.946e-106	0.424461	0.106	0.019	9.97145e-102	0	Tep1
Vkorc1	6.95353e-106	0.326914	0.129	0.029	1.16611e-101	0	Vkorc1
Hps3	1.65539e-105	0.400327	0.128	0.028	2.7761e-101	0	Hps3
Lilrb4a	1.82693e-105	0.511042	0.106	0.019	3.06376e-101	0	Lilrb4a
Coro1c	2.6298e-105	0.419161	0.111	0.021	4.41017e-101	0	Coro1c
Myo5a	3.09492e-105	0.452694	0.11	0.021	5.19019e-101	0	Myo5a
Znfx1	1.94499e-104	0.424077	0.137	0.033	3.26174e-100	0	Znfx1
Arhgap17	6.2334e-104	0.31269	0.183	0.057	1.04534e-99	0	Arhgap17
Hivep3	8.20669e-104	0.330235	0.137	0.033	1.37626e-99	0	Hivep3
Vav1	8.46287e-104	0.416798	0.104	0.019	1.41922e-99	0	Vav1
Frmd4b	1.36753e-103	0.324805	0.145	0.037	2.29334e-99	0	Frmd4b
Ptprj	4.25207e-103	0.412116	0.118	0.025	7.13073e-99	0	Ptprj
Irf7	5.27726e-103	0.425621	0.21	0.072	8.84996e-99	0	Irf7
Cyp4v3	5.33358e-103	0.446424	0.105	0.019	8.94441e-99	0	Cyp4v3
Slfn2	7.11718e-103	0.316069	0.265	0.103	1.19355e-98	0	Slfn2
Tnfrsf1a	1.29122e-102	0.344451	0.156	0.043	2.16537e-98	0	Tnfrsf1a
Plgrkt	2.68694e-102	0.326662	0.174	0.052	4.506e-98	0	Plgrkt
Ptgs2	4.53514e-102	0.61349	0.147	0.04	7.60542e-98	0	Ptgs2
Il6ra	2.19183e-101	0.320096	0.139	0.035	3.67569e-97	0	Il6ra
Os9	2.82507e-101	0.265999	0.172	0.051	4.73764e-97	0	Os9
9930111J21Rik2	5.47283e-101	0.365513	0.155	0.043	9.17794e-97	0	9930111J21Rik2
Cflar	5.70375e-101	0.297608	0.219	0.078	9.56519e-97	0	Cflar
Eif3k	7.46559e-101	0.254674	0.274	0.11	1.25198e-96	0	Eif3k
Clec4a3	1.59997e-100	0.467958	0.122	0.027	2.68316e-96	0	Clec4a3
Pgd	3.45612e-100	0.385039	0.153	0.043	5.79592e-96	0	Pgd
Ptbp3	3.85423e-100	0.261459	0.242	0.091	6.46354e-96	0	Ptbp3
C1qbp	7.91794e-100	0.250444	0.16	0.046	1.32784e-95	0	C1qbp
Taldo1	1.92621e-99	0.258725	0.243	0.093	3.23025e-95	0	Taldo1
Scarb2	3.25963e-99	0.259571	0.197	0.066	5.46641e-95	0	Scarb2
Pde3b	3.65762e-99	0.269285	0.129	0.03	6.13382e-95	0	Pde3b
Gpr65	2.17557e-98	0.501767	0.148	0.041	3.64844e-94	0	Gpr65
Tpst2	4.05632e-98	0.327156	0.149	0.041	6.80244e-94	0	Tpst2
Rfc2	7.48597e-98	0.35906	0.129	0.031	1.2554e-93	0	Rfc2
Rogdi	1.06889e-97	0.361381	0.113	0.024	1.79253e-93	0	Rogdi
Crlf3	1.48069e-97	0.288108	0.175	0.054	2.48311e-93	0	Crlf3
2810474O19Rik	1.60068e-97	0.269512	0.198	0.067	2.68434e-93	0	2810474O19Rik
Snx18	2.55692e-97	0.316228	0.144	0.039	4.28796e-93	0	Snx18
Cebpg	9.97385e-97	0.318498	0.143	0.039	1.67261e-92	0	Cebpg
Usp8	1.13808e-96	0.281698	0.149	0.041	1.90856e-92	0	Usp8
Sipa1l2	2.24775e-96	0.299412	0.104	0.02	3.76948e-92	0	Sipa1l2
Oasl2	2.32948e-96	0.404159	0.184	0.061	3.90654e-92	0	Oasl2
Dram2	3.34567e-96	0.312325	0.13	0.032	5.61069e-92	0	Dram2
Gcnt1	4.39228e-96	0.338991	0.108	0.022	7.36586e-92	0	Gcnt1
Usp12	5.81232e-96	0.401271	0.109	0.023	9.74727e-92	0	Usp12
Slfn8	8.47494e-96	0.499841	0.113	0.025	1.42125e-91	0	Slfn8
Parp14	1.04073e-95	0.406052	0.175	0.056	1.7453e-91	0	Parp14
Trim12a	1.81263e-95	0.280438	0.167	0.051	3.03978e-91	0	Trim12a
Rragc	1.87306e-95	0.301367	0.143	0.039	3.14113e-91	0	Rragc
Acsl4	2.2138e-95	0.325578	0.12	0.028	3.71254e-91	0	Acsl4
Zcchc6	2.46246e-95	0.25699	0.226	0.084	4.12955e-91	0	Zcchc6
Camk1d	2.95403e-95	0.398454	0.107	0.022	4.9539e-91	0	Camk1d
Clcn7	3.49186e-95	0.340807	0.111	0.024	5.85586e-91	0	Clcn7
Lamtor1	3.70545e-95	0.262641	0.166	0.051	6.21405e-91	0	Lamtor1
Utp3	7.71874e-95	0.265766	0.142	0.039	1.29443e-90	0	Utp3
Mafg	8.83185e-95	0.294511	0.139	0.037	1.4811e-90	0	Mafg
Snx10	1.00545e-94	0.42918	0.147	0.042	1.68615e-90	0	Snx10
Gba	1.26447e-94	0.401052	0.107	0.022	2.12051e-90	0	Gba
Tbxas1	1.55098e-94	0.33983	0.102	0.02	2.60099e-90	0	Tbxas1
Sema4d	1.61949e-94	0.361809	0.163	0.05	2.71588e-90	0	Sema4d
Edem1	2.2495e-94	0.342311	0.17	0.054	3.77241e-90	0	Edem1
Znrf2	5.486e-94	0.331427	0.13	0.033	9.20002e-90	0	Znrf2
Sp140	1.05733e-93	0.486917	0.134	0.036	1.77315e-89	0	Sp140
Trafd1	6.60584e-93	0.310254	0.196	0.068	1.1078e-88	0	Trafd1
Sdf2l1	7.69402e-93	0.360409	0.128	0.033	1.29029e-88	0	Sdf2l1
Edem2	9.98804e-93	0.339243	0.112	0.025	1.67499e-88	0	Edem2
Coa5	1.12637e-92	0.379907	0.116	0.027	1.88891e-88	0	Coa5
Dnmt3a	1.95475e-92	0.319108	0.113	0.025	3.27811e-88	0	Dnmt3a
Retreg1	2.18204e-92	0.335118	0.118	0.028	3.65929e-88	0	Retreg1
Aup1	3.35175e-92	0.257605	0.188	0.064	5.62089e-88	0	Aup1
Ptpre	4.13581e-92	0.364717	0.154	0.047	6.93576e-88	0	Ptpre
Syk	6.60681e-92	0.393552	0.107	0.023	1.10796e-87	0	Syk
Tfe3	7.82193e-92	0.292578	0.128	0.033	1.31174e-87	0	Tfe3
Eif2ak2	1.53687e-91	0.397091	0.117	0.027	2.57733e-87	0	Eif2ak2
Gbp7	2.1132e-91	0.278619	0.241	0.095	3.54384e-87	0	Gbp7
Tnfrsf1b	2.49521e-91	0.387638	0.152	0.045	4.18447e-87	0	Tnfrsf1b
Pik3cg	3.5314e-91	0.418193	0.116	0.027	5.92217e-87	0	Pik3cg
Prkcb	3.64538e-91	0.283633	0.101	0.02	6.11331e-87	0	Prkcb
Vmp1	1.34304e-90	0.294053	0.178	0.059	2.25227e-86	0	Vmp1
Leprot	1.67726e-90	0.268075	0.148	0.043	2.81276e-86	0	Leprot
Acer3	1.84415e-90	0.317257	0.114	0.027	3.09264e-86	0	Acer3
Nipa2	2.37309e-90	0.29102	0.137	0.038	3.97967e-86	0	Nipa2
Limd2	2.62872e-90	0.319296	0.165	0.052	4.40837e-86	0	Limd2
Tgm2	5.13544e-90	0.41608	0.154	0.047	8.61214e-86	0	Tgm2
Phf11b	7.17325e-90	0.444006	0.116	0.028	1.20295e-85	0	Phf11b
Gngt2	9.97341e-90	0.3156	0.169	0.055	1.67254e-85	0	Gngt2
Gnl3	1.75654e-89	0.287993	0.14	0.04	2.94572e-85	0	Gnl3
Gmip	9.64467e-89	0.355384	0.109	0.025	1.61741e-84	0	Gmip
Use1	2.82808e-88	0.277435	0.168	0.055	4.74269e-84	0	Use1
Fnip1	1.27268e-87	0.320328	0.126	0.033	2.13428e-83	0	Fnip1
Apobec3	1.36579e-86	0.357455	0.178	0.062	2.29043e-82	0	Apobec3
Slc15a4	1.20305e-85	0.331904	0.103	0.023	2.01752e-81	0	Slc15a4
Ehd4	1.95911e-85	0.348884	0.128	0.035	3.28542e-81	0	Ehd4
Got1	8.22218e-85	0.351034	0.117	0.03	1.37886e-80	0	Got1
Egr2	6.7081e-84	0.299294	0.114	0.028	1.12495e-79	0	Egr2
Csf1	9.02635e-84	0.271663	0.131	0.037	1.51372e-79	0	Csf1
Trim25	2.14042e-83	0.344244	0.122	0.033	3.58949e-79	0	Trim25
Parvg	3.2996e-83	0.343097	0.104	0.024	5.53343e-79	0	Parvg
Ak2	3.57032e-83	0.374775	0.122	0.033	5.98743e-79	0	Ak2
Marcksl1	5.74806e-83	0.251314	0.166	0.056	9.63949e-79	0	Marcksl1
Dtx3l	1.52263e-82	0.326655	0.154	0.05	2.55345e-78	0	Dtx3l
Taok3	2.61876e-82	0.303806	0.133	0.039	4.39166e-78	0	Taok3
Parp9	1.04667e-81	0.364641	0.108	0.026	1.75527e-77	0	Parp9
Irak2	2.02455e-81	0.270008	0.144	0.045	3.39517e-77	0	Irak2
Morc3	2.72202e-81	0.305299	0.113	0.029	4.56483e-77	0	Morc3
Naga	5.21185e-81	0.335711	0.103	0.024	8.74028e-77	0	Naga
Nampt	6.07547e-81	0.277261	0.174	0.062	1.01886e-76	0	Nampt
1700017B05Rik	9.36808e-81	0.369322	0.109	0.027	1.57103e-76	0	1700017B05Rik
Bach1	1.02959e-80	0.31447	0.113	0.029	1.72663e-76	0	Bach1
Myo1f	3.40067e-80	0.378321	0.101	0.024	5.70292e-76	0	Myo1f
Diaph2	8.77146e-80	0.276585	0.112	0.029	1.47097e-75	0	Diaph2
Abcg1	8.90199e-80	0.318669	0.104	0.025	1.49286e-75	0	Abcg1
Tuba1c	1.22533e-79	0.27885	0.139	0.043	2.05488e-75	0	Tuba1c
Epsti1	1.46624e-79	0.272925	0.16	0.054	2.45888e-75	0	Epsti1
Pim1	6.41113e-79	0.316454	0.274	0.125	1.07515e-74	0	Pim1
Akr1b3	1.39203e-78	0.301528	0.118	0.032	2.33444e-74	0	Akr1b3
2005-03-01	1.44298e-78	0.30771	0.132	0.04	2.41988e-74	0	2005-03-01
Plk3	1.92083e-78	0.291048	0.112	0.03	3.22124e-74	0	Plk3
Fabp5	3.35576e-78	0.267647	0.284	0.131	5.6276e-74	0	Fabp5
Plbd2	4.16143e-78	0.255247	0.109	0.028	6.97871e-74	0	Plbd2
Neu1	4.25129e-78	0.292353	0.115	0.031	7.12941e-74	0	Neu1
Ptk2b	6.48681e-78	0.393251	0.108	0.028	1.08784e-73	0	Ptk2b
Nrp2	1.21061e-77	0.284726	0.101	0.024	2.03019e-73	0	Nrp2
Blvrb	1.35195e-77	0.351799	0.13	0.04	2.26722e-73	0	Blvrb
Adam17	2.84613e-77	0.279602	0.124	0.036	4.77297e-73	0	Adam17
Gm2000	1.47609e-76	0.281191	0.122	0.035	2.4754e-72	0	Gm2000
Slamf7	1.87149e-76	0.504386	0.117	0.034	3.13848e-72	0	Slamf7
Il21r	4.18999e-76	0.25525	0.127	0.038	7.02661e-72	0	Il21r
Fbl	2.32723e-75	0.316002	0.115	0.032	3.90276e-71	0	Fbl
Ikzf1	4.43525e-75	0.251643	0.14	0.045	7.43792e-71	0	Ikzf1
Etv3	1.41694e-74	0.305945	0.108	0.029	2.37621e-70	0	Etv3
Adcy7	3.14604e-74	0.38851	0.1	0.025	5.2759e-70	0	Adcy7
Ifi206	4.49149e-74	0.394628	0.103	0.027	7.53223e-70	0	Ifi206
Tspan14	5.32645e-74	0.291027	0.109	0.029	8.93245e-70	0	Tspan14
Cmc1	2.89641e-73	0.28604	0.132	0.042	4.85729e-69	0	Cmc1
Zufsp	8.84713e-73	0.287784	0.144	0.049	1.48366e-68	0	Zufsp
Rnpep	4.52444e-72	0.284014	0.11	0.031	7.58748e-68	0	Rnpep
Fkbp15	1.01484e-71	0.315674	0.101	0.026	1.70188e-67	0	Fkbp15
Fam26f	2.06648e-70	0.470507	0.103	0.028	3.46549e-66	0	Fam26f
Arhgap30	2.55167e-70	0.304102	0.127	0.041	4.27915e-66	0	Arhgap30
Cd82	4.31452e-70	0.281675	0.126	0.04	7.23544e-66	0	Cd82
Msrb1	8.08631e-70	0.28858	0.174	0.067	1.35607e-65	0	Msrb1
Ppm1h	2.9619e-69	0.290553	0.106	0.03	4.9671e-65	0	Ppm1h
Gm12840	3.3443e-67	0.252766	0.105	0.03	5.60839e-63	0	Gm12840
Ap3b1	2.16847e-64	0.255833	0.11	0.033	3.63652e-60	0	Ap3b1
Wfdc17	2.37356e-62	0.33871	0.123	0.042	3.98045e-58	0	Wfdc17
Psen2	4.03733e-60	0.310177	0.103	0.032	6.7706e-56	0	Psen2
Slc1a2	0	4.43618	0.886	0.067	0	1	Slc1a2
Clu	0	4.26997	0.85	0.063	0	1	Clu
Slc4a4	0	4.12316	0.655	0.024	0	1	Slc4a4
Aldoc	0	4.11981	0.72	0.042	0	1	Aldoc
Plpp3	0	4.09856	0.763	0.045	0	1	Plpp3
Mt3	0	3.80127	0.9	0.1	0	1	Mt3
Ndrg2	0	3.78243	0.618	0.038	0	1	Ndrg2
Slc1a3	0	3.78112	0.778	0.144	0	1	Slc1a3
Atp1a2	0	3.71983	0.884	0.099	0	1	Atp1a2
Slc6a1	0	3.68984	0.573	0.024	0	1	Slc6a1
Gja1	0	3.68781	0.56	0.026	0	1	Gja1
Ttyh1	0	3.67907	0.597	0.031	0	1	Ttyh1
Sparcl1	0	3.53855	0.891	0.165	0	1	Sparcl1
Atp1b2	0	3.5208	0.588	0.038	0	1	Atp1b2
Slc6a11	0	3.43639	0.416	0.013	0	1	Slc6a11
Acsl3	0	3.33708	0.491	0.028	0	1	Acsl3
Ntsr2	0	3.33529	0.417	0.011	0	1	Ntsr2
Agt	0	3.28827	0.313	0.01	0	1	Agt
Gria2	0	3.27756	0.423	0.022	0	1	Gria2
Cpe	0	3.25914	0.672	0.089	0	1	Cpe
Htra1	0	3.18676	0.395	0.015	0	1	Htra1
Itih3	0	3.17795	0.302	0.009	0	1	Itih3
Ntm	0	3.17347	0.399	0.015	0	1	Ntm
Gpr37l1	0	3.15097	0.414	0.018	0	1	Gpr37l1
Scd2	0	3.14897	0.596	0.083	0	1	Scd2
Gstm5	0	3.14643	0.466	0.051	0	1	Gstm5
Bcan	0	3.10578	0.475	0.03	0	1	Bcan
Mt1	0	3.09451	0.943	0.439	0	1	Mt1
Gpm6a	0	3.09024	0.438	0.025	0	1	Gpm6a
Ntrk2	0	3.08439	0.487	0.035	0	1	Ntrk2
Fgfr3	0	3.01154	0.35	0.012	0	1	Fgfr3
Ckb	0	2.92058	0.671	0.144	0	1	Ckb
Scg3	0	2.91977	0.316	0.01	0	1	Scg3
Prnp	0	2.91331	0.471	0.051	0	1	Prnp
Nrxn1	0	2.89468	0.412	0.026	0	1	Nrxn1
Mt2	0	2.8171	0.476	0.089	0	1	Mt2
Mfge8	0	2.81443	0.367	0.039	0	1	Mfge8
Tspan7	0	2.80984	0.403	0.078	0	1	Tspan7
Gm3764	0	2.79826	0.319	0.013	0	1	Gm3764
Ptprz1	0	2.77714	0.535	0.044	0	1	Ptprz1
Cldn10	0	2.76985	0.269	0.008	0	1	Cldn10
Luzp2	0	2.76006	0.297	0.011	0	1	Luzp2
Gnao1	0	2.69403	0.258	0.011	0	1	Gnao1
Ptch1	0	2.68399	0.321	0.026	0	1	Ptch1
S1pr1	0	2.62604	0.48	0.074	0	1	S1pr1
Acsl6	0	2.62444	0.264	0.008	0	1	Acsl6
Gstm1	0	2.62379	0.412	0.057	0	1	Gstm1
Pla2g7	0	2.61219	0.571	0.191	0	1	Pla2g7
F3	0	2.60926	0.279	0.016	0	1	F3
Cxcl14	0	2.58765	0.244	0.011	0	1	Cxcl14
Sox9	0	2.57517	0.365	0.027	0	1	Sox9
Gjb6	0	2.55631	0.247	0.005	0	1	Gjb6
Aqp4	0	2.54527	0.261	0.01	0	1	Aqp4
Mlc1	0	2.51749	0.27	0.015	0	1	Mlc1
Tmem47	0	2.49405	0.31	0.023	0	1	Tmem47
Mmd2	0	2.48682	0.254	0.012	0	1	Mmd2
Acsbg1	0	2.48104	0.234	0.008	0	1	Acsbg1
Lsamp	0	2.48083	0.284	0.015	0	1	Lsamp
Etnppl	0	2.47225	0.229	0.008	0	1	Etnppl
Gpm6b	0	2.44702	0.323	0.029	0	1	Gpm6b
Phyhipl	0	2.4351	0.226	0.01	0	1	Phyhipl
Rorb	0	2.42041	0.221	0.009	0	1	Rorb
Dclk1	0	2.41798	0.216	0.013	0	1	Dclk1
Fam107a	0	2.39842	0.261	0.022	0	1	Fam107a
Ahcyl1	0	2.37423	0.319	0.059	0	1	Ahcyl1
Tril	0	2.37328	0.239	0.013	0	1	Tril
Hepacam	0	2.36494	0.245	0.012	0	1	Hepacam
Ednrb	0	2.36267	0.23	0.01	0	1	Ednrb
Fxyd1	0	2.3446	0.295	0.03	0	1	Fxyd1
Gpld1	0	2.32086	0.217	0.008	0	1	Gpld1
Car2	0	2.29954	0.22	0.016	0	1	Car2
Kcnj10	0	2.29722	0.236	0.029	0	1	Kcnj10
Glul	0	2.28863	0.743	0.318	0	1	Glul
Dtna	0	2.27886	0.219	0.01	0	1	Dtna
Paqr8	0	2.26909	0.208	0.007	0	1	Paqr8
Slc39a12	0	2.2594	0.217	0.008	0	1	Slc39a12
Prdx6	0	2.25404	0.398	0.101	0	1	Prdx6
Gabrb1	0	2.24986	0.192	0.006	0	1	Gabrb1
Ank2	0	2.24985	0.243	0.026	0	1	Ank2
Pantr1	0	2.2472	0.173	0.006	0	1	Pantr1
Cyp2j9	0	2.24679	0.198	0.008	0	1	Cyp2j9
Slc25a18	0	2.21554	0.2	0.009	0	1	Slc25a18
Nkain4	0	2.21132	0.196	0.008	0	1	Nkain4
2900052N01Rik	0	2.20136	0.178	0.005	0	1	2900052N01Rik
Id4	0	2.19682	0.211	0.013	0	1	Id4
Cspg5	0	2.19131	0.257	0.024	0	1	Cspg5
Tubb2b	0	2.15821	0.23	0.018	0	1	Tubb2b
Plxnb1	0	2.15621	0.191	0.01	0	1	Plxnb1
Dbi	0	2.15112	0.696	0.235	0	1	Dbi
Ncam1	0	2.14513	0.24	0.018	0	1	Ncam1
Adcyap1r1	0	2.14448	0.194	0.009	0	1	Adcyap1r1
Asrgl1	0	2.14431	0.221	0.02	0	1	Asrgl1
Phkg1	0	2.12369	0.16	0.004	0	1	Phkg1
Trim9	0	2.09591	0.177	0.007	0	1	Trim9
Sox2	0	2.04697	0.186	0.011	0	1	Sox2
Timp4	0	2.0437	0.174	0.006	0	1	Timp4
Slc7a10	0	2.03772	0.16	0.004	0	1	Slc7a10
Abhd3	0	2.01278	0.172	0.009	0	1	Abhd3
Pcdh10	0	2.00235	0.186	0.012	0	1	Pcdh10
S100b	0	1.98704	0.209	0.019	0	1	S100b
Ptn	0	1.78093	0.585	0.145	0	1	Ptn
Nnat	0	1.69696	0.29	0.045	0	1	Nnat
Cst3	0	0.607181	0.981	0.775	0	1	Cst3
Fam213a	1.98127e-307	2.06117	0.213	0.021	3.32259e-303	1	Fam213a
Lrig1	1.97532e-306	2.01944	0.17	0.009	3.3126e-302	1	Lrig1
Gprc5b	5.05318e-304	1.9932	0.173	0.01	8.47418e-300	1	Gprc5b
Slc27a1	5.31663e-302	2.19353	0.208	0.021	8.91598e-298	1	Slc27a1
Prex2	6.02272e-292	2.02112	0.191	0.016	1.01001e-287	1	Prex2
Slc7a11	1.55138e-288	2.18434	0.212	0.025	2.60167e-284	1	Slc7a11
Atp13a4	3.55771e-284	1.84188	0.133	0.002	5.96627e-280	1	Atp13a4
Pou3f3	1.73621e-283	1.85338	0.149	0.006	2.91163e-279	1	Pou3f3
Hes5	1.50846e-275	2.00055	0.143	0.005	2.52969e-271	1	Hes5
Nrcam	1.98628e-275	1.88749	0.157	0.009	3.331e-271	1	Nrcam
Cmtm5	3.91916e-271	1.9079	0.143	0.006	6.57243e-267	1	Cmtm5
Fjx1	1.55535e-265	1.89584	0.129	0.003	2.60832e-261	1	Fjx1
Nwd1	2.50384e-260	1.8304	0.129	0.004	4.19893e-256	1	Nwd1
2310022B05Rik	7.92545e-259	1.88257	0.172	0.015	1.3291e-254	1	2310022B05Rik
Cadm2	6.09281e-258	1.7943	0.145	0.007	1.02176e-253	1	Cadm2
Sfxn5	1.42601e-252	1.93153	0.153	0.01	2.39142e-248	1	Sfxn5
Mtss1l	1.23638e-251	1.84644	0.155	0.011	2.07341e-247	1	Mtss1l
Abat	7.04536e-250	1.78097	0.14	0.007	1.18151e-245	1	Abat
Glud1	7.36145e-250	2.16255	0.369	0.121	1.23452e-245	1	Glud1
Lgi1	1.39549e-247	1.78525	0.125	0.004	2.34023e-243	1	Lgi1
Gabrg1	2.2643e-237	1.67209	0.116	0.003	3.79723e-233	1	Gabrg1
Syt11	2.8261e-235	1.89635	0.249	0.05	4.73937e-231	1	Syt11
Nr2f1	4.10219e-235	1.7519	0.142	0.009	6.87937e-231	1	Nr2f1
Prodh	4.85137e-234	1.78997	0.134	0.008	8.13575e-230	1	Prodh
Gfap	3.47335e-233	1.95502	0.145	0.011	5.8248e-229	1	Gfap
Appl2	6.92159e-233	2.08371	0.204	0.032	1.16075e-228	1	Appl2
mt-Nd4	9.61491e-227	1.26505	0.723	0.576	1.61242e-222	1	mt-Nd4
Fut9	5.62042e-224	1.70305	0.125	0.006	9.42544e-220	1	Fut9
Myo6	8.28627e-223	1.89642	0.177	0.023	1.38961e-218	1	Myo6
Npas3	1.86529e-221	1.57529	0.121	0.006	3.12809e-217	1	Npas3
Scrg1	1.60203e-219	1.64619	0.141	0.011	2.68661e-215	1	Scrg1
Msi2	1.6618e-211	1.96941	0.269	0.069	2.78684e-207	1	Msi2
Gabbr1	2.26879e-211	1.74441	0.169	0.022	3.80476e-207	1	Gabbr1
Cdh2	2.23055e-207	1.60397	0.158	0.018	3.74064e-203	1	Cdh2
Chchd10	1.36273e-206	2.11129	0.278	0.076	2.28529e-202	1	Chchd10
Slitrk2	5.84697e-205	1.60077	0.116	0.006	9.80537e-201	1	Slitrk2
Gpc5	2.54773e-204	1.58841	0.109	0.005	4.27255e-200	1	Gpc5
Ccdc88a	1.27906e-198	1.9509	0.221	0.047	2.14499e-194	1	Ccdc88a
Cntfr	1.96396e-198	1.67934	0.115	0.007	3.29356e-194	1	Cntfr
Itgb8	1.29088e-197	1.56099	0.118	0.007	2.16481e-193	1	Itgb8
Csrp1	1.14782e-196	1.83622	0.234	0.054	1.92489e-192	1	Csrp1
Aplp1	5.22872e-190	1.66047	0.119	0.009	8.76857e-186	1	Aplp1
Ddah1	8.25059e-189	1.66546	0.134	0.013	1.38362e-184	1	Ddah1
Camk2g	3.18223e-187	1.68973	0.159	0.022	5.3366e-183	1	Camk2g
Qk	3.36785e-187	1.58995	0.505	0.283	5.64788e-183	1	Qk
Rida	1.14816e-186	1.80053	0.142	0.017	1.92547e-182	1	Rida
Aldh1l1	3.08329e-182	1.54925	0.109	0.007	5.17067e-178	1	Aldh1l1
Phactr3	2.39628e-179	1.60628	0.11	0.007	4.01855e-175	1	Phactr3
Wasf3	9.65975e-175	1.47389	0.103	0.006	1.61994e-170	1	Wasf3
Fabp7	2.01804e-174	1.60587	0.132	0.015	3.38426e-170	1	Fabp7
Tst	1.0964e-172	1.64499	0.114	0.01	1.83866e-168	1	Tst
Rcn2	2.22566e-172	1.79777	0.234	0.062	3.73243e-168	1	Rcn2
Pygb	1.16845e-168	1.56583	0.132	0.016	1.9595e-164	1	Pygb
Pcdh17	4.02634e-164	1.4407	0.109	0.009	6.75218e-160	1	Pcdh17
Cyp2d22	5.59898e-159	1.46926	0.114	0.012	9.38948e-155	1	Cyp2d22
Pmm1	4.47098e-158	1.58993	0.12	0.014	7.49783e-154	1	Pmm1
Spry2	4.82158e-158	1.53909	0.131	0.017	8.08579e-154	1	Spry2
Xist	8.56881e-158	0.9462	0.76	0.674	1.43699e-153	1	Xist
Tmod2	1.29331e-155	1.32328	0.108	0.01	2.16889e-151	1	Tmod2
mt-Nd2	4.66586e-155	1.16304	0.643	0.516	7.82464e-151	1	mt-Nd2
Ramp1	1.70267e-154	1.67477	0.172	0.035	2.85537e-150	1	Ramp1
Kif1b	2.36529e-150	1.67821	0.212	0.057	3.96659e-146	1	Kif1b
Kidins220	1.53699e-148	1.76762	0.199	0.051	2.57753e-144	1	Kidins220
Vegfa	1.8316e-147	1.87458	0.184	0.044	3.07159e-143	1	Vegfa
Agpat5	7.07426e-146	1.752	0.181	0.043	1.18635e-141	1	Agpat5
Mid1ip1	2.53213e-144	1.5823	0.161	0.033	4.24639e-140	1	Mid1ip1
Serpine2	1.9725e-138	1.57606	0.314	0.131	3.30788e-134	1	Serpine2
Add3	4.16264e-138	1.60348	0.186	0.047	6.98075e-134	1	Add3
Srebf1	1.39791e-135	1.52542	0.145	0.028	2.3443e-131	1	Srebf1
Grk3	4.6303e-134	1.62582	0.14	0.027	7.76501e-130	1	Grk3
Phlpp1	1.59073e-133	1.48466	0.122	0.019	2.66766e-129	1	Phlpp1
Sparc	1.65016e-133	1.48391	0.458	0.272	2.76732e-129	1	Sparc
Serpina3n	2.14018e-132	1.49387	0.103	0.012	3.58908e-128	1	Serpina3n
Enah	2.72959e-130	1.27951	0.11	0.015	4.57752e-126	1	Enah
Tprkb	2.49814e-129	1.57967	0.141	0.028	4.18938e-125	1	Tprkb
Fermt2	3.40769e-129	1.40761	0.202	0.056	5.71469e-125	1	Fermt2
Sdc4	6.17228e-127	1.72986	0.206	0.064	1.03509e-122	1	Sdc4
Cadm1	2.60083e-126	1.80546	0.255	0.098	4.36159e-122	1	Cadm1
Adk	8.04266e-126	1.45614	0.125	0.022	1.34875e-121	1	Adk
Timp3	7.43607e-124	0.998559	0.269	0.094	1.24703e-119	1	Timp3
Pnisr	1.4976e-123	1.63298	0.256	0.097	2.51147e-119	1	Pnisr
Cnn3	7.81644e-123	1.34311	0.158	0.036	1.31082e-118	1	Cnn3
Snx32	1.07759e-122	1.50318	0.105	0.015	1.80711e-118	1	Snx32
Pgm2	2.73732e-122	1.48469	0.116	0.019	4.59049e-118	1	Pgm2
Hopx	4.33275e-120	1.87276	0.155	0.038	7.26603e-116	1	Hopx
Dmd	4.83348e-120	1.3158	0.104	0.015	8.10575e-116	1	Dmd
Mras	8.05907e-117	1.38668	0.106	0.016	1.35151e-112	1	Mras
S100a1	1.97881e-114	1.47539	0.287	0.124	3.31846e-110	1	S100a1
Mgll	3.41669e-114	1.53996	0.126	0.025	5.72979e-110	1	Mgll
Zbtb20	4.75147e-114	1.37325	0.293	0.126	7.96821e-110	1	Zbtb20
Arglu1	1.30844e-113	1.55098	0.362	0.196	2.19425e-109	1	Arglu1
Hlf	3.33446e-113	1.27835	0.107	0.017	5.59188e-109	1	Hlf
Slc41a1	3.46477e-113	1.34392	0.114	0.02	5.81042e-109	1	Slc41a1
Msmo1	5.10882e-113	1.71506	0.143	0.034	8.56749e-109	1	Msmo1
Nfib	8.24017e-113	1.24415	0.174	0.047	1.38188e-108	1	Nfib
Tspan3	3.6587e-112	1.51959	0.276	0.119	6.13563e-108	1	Tspan3
mt-Cytb	6.22031e-111	0.83867	0.708	0.665	1.04315e-106	1	mt-Cytb
Mfn1	1.34091e-110	1.29963	0.102	0.016	2.2487e-106	1	Mfn1
Hacd3	5.43267e-109	1.43083	0.131	0.029	9.11059e-105	1	Hacd3
Snrnp70	1.8174e-108	1.56624	0.347	0.187	3.04777e-104	1	Snrnp70
Myo10	5.78693e-103	1.33504	0.13	0.029	9.70467e-99	1	Myo10
Arhgap5	1.12592e-102	1.45858	0.253	0.105	1.88817e-98	1	Arhgap5
Dag1	6.00694e-97	1.27988	0.15	0.041	1.00736e-92	1	Dag1
Nfia	2.11397e-96	1.39244	0.222	0.086	3.54513e-92	1	Nfia
Macf1	5.9495e-96	1.42724	0.336	0.183	9.97731e-92	1	Macf1
Acss1	1.80412e-93	1.32774	0.101	0.019	3.02551e-89	1	Acss1
Phgdh	2.35873e-92	1.58812	0.157	0.049	3.95559e-88	1	Phgdh
Slc25a4	1.92711e-88	1.41339	0.287	0.146	3.23177e-84	1	Slc25a4
Per3	1.88381e-87	1.30418	0.105	0.023	3.15916e-83	1	Per3
Atp2a2	3.09111e-87	1.4525	0.244	0.11	5.1838e-83	1	Atp2a2
Mfsd2a	4.98913e-86	0.998705	0.114	0.026	8.36677e-82	1	Mfsd2a
Mdk	1.8867e-85	1.21098	0.104	0.022	3.164e-81	1	Mdk
Ldhb	5.27747e-84	1.58746	0.296	0.163	8.85031e-80	1	Ldhb
Fmc1	5.44413e-81	1.37989	0.12	0.032	9.1298e-77	1	Fmc1
Zcchc24	1.4003e-78	1.20631	0.13	0.037	2.3483e-74	1	Zcchc24
mt-Co1	1.62969e-78	0.597874	0.855	0.841	2.73299e-74	1	mt-Co1
S100a16	9.01591e-78	1.06599	0.116	0.03	1.51197e-73	1	S100a16
Spon1	3.01243e-76	1.25162	0.113	0.03	5.05185e-72	1	Spon1
Syne1	4.38728e-76	1.1392	0.11	0.028	7.35746e-72	1	Syne1
Tubb2a	4.4157e-74	1.26585	0.187	0.074	7.40513e-70	1	Tubb2a
mt-Co3	5.03248e-71	0.593675	0.805	0.802	8.43947e-67	1	mt-Co3
Pbx1	1.32396e-69	1.21701	0.115	0.033	2.22028e-65	1	Pbx1
Sash1	2.69074e-68	1.40219	0.168	0.067	4.51237e-64	1	Sash1
Ddhd1	4.06685e-68	1.58128	0.187	0.083	6.82012e-64	1	Ddhd1
Ttyh3	9.97046e-66	1.36413	0.152	0.059	1.67205e-61	1	Ttyh3
Chpt1	1.23365e-64	1.24497	0.121	0.039	2.06884e-60	1	Chpt1
Idh2	2.03166e-64	1.21675	0.116	0.036	3.40709e-60	1	Idh2
Tcf4	9.4778e-62	1.07794	0.358	0.235	1.58943e-57	1	Tcf4
Hist1h2bc	1.19234e-61	1.14819	0.217	0.105	1.99956e-57	1	Hist1h2bc
Leng8	8.65625e-61	1.38834	0.155	0.063	1.45165e-56	1	Leng8
Camk2n1	5.22515e-58	1.33991	0.178	0.081	8.76258e-54	1	Camk2n1
Gapdh	8.21677e-56	1.05523	0.467	0.408	1.37795e-51	1	Gapdh
Spire1	1.35448e-55	1.2366	0.117	0.042	2.27147e-51	1	Spire1
Ugp2	2.70787e-55	1.20108	0.105	0.034	4.5411e-51	1	Ugp2
Crot	1.29869e-54	1.31844	0.119	0.043	2.17791e-50	1	Crot
Cd811	9.67072e-51	0.836193	0.504	0.435	1.62178e-46	1	Cd81
Lrrc8a	5.66041e-50	1.02916	0.113	0.042	9.49251e-46	1	Lrrc8a
mt-Atp6	4.63549e-48	0.566921	0.764	0.791	7.77372e-44	1	mt-Atp6
Rtn3	9.23666e-47	1.28349	0.221	0.128	1.54899e-42	1	Rtn3
Fabp51	1.6623e-46	1.13049	0.255	0.156	2.78767e-42	1	Fabp5
Trps1	6.655e-46	1.1842	0.1	0.036	1.11604e-41	1	Trps1
Acox1	4.96761e-45	1.04485	0.108	0.041	8.33069e-41	1	Acox1
Cpeb4	6.89055e-44	1.20608	0.126	0.054	1.15555e-39	1	Cpeb4
Eps15	7.21979e-44	1.19901	0.107	0.041	1.21076e-39	1	Eps15
Paqr7	1.31985e-43	1.16905	0.103	0.039	2.21339e-39	1	Paqr7
Pitpnc1	2.3137e-42	1.093	0.159	0.078	3.88007e-38	1	Pitpnc1
Spag9	1.10403e-41	1.21797	0.197	0.111	1.85146e-37	1	Spag9
Son	5.49094e-41	0.948669	0.464	0.428	9.2083e-37	1	Son
Tlr3	4.83553e-40	1.09332	0.107	0.044	8.10918e-36	1	Tlr3
Nedd4	5.53945e-40	0.814579	0.128	0.055	9.28966e-36	1	Nedd4
Srsf1	7.68467e-39	1.13936	0.128	0.058	1.28872e-34	1	Srsf1
Arap2	8.86861e-39	0.89495	0.102	0.04	1.48727e-34	1	Arap2
Mgst1	4.31644e-38	1.07835	0.127	0.059	7.23868e-34	1	Mgst1
Agpat3	1.26657e-37	1.12596	0.118	0.053	2.12403e-33	1	Agpat3
Slc22a17	7.5948e-37	1.02473	0.123	0.057	1.27365e-32	1	Slc22a17
Hacd2	2.53353e-36	1.18709	0.119	0.055	4.24873e-32	1	Hacd2
Ogt	9.32507e-35	1.19371	0.132	0.065	1.56381e-30	1	Ogt
mt-Nd4l	1.93492e-34	1.03406	0.359	0.298	3.24486e-30	1	mt-Nd4l
Cs	2.84784e-34	1.19342	0.109	0.049	4.77582e-30	1	Cs
Ktn1	4.73239e-34	0.964811	0.176	0.1	7.93622e-30	1	Ktn1
Oat	1.64031e-32	1.05112	0.108	0.049	2.7508e-28	1	Oat
Ctso	9.6755e-32	1.07118	0.106	0.049	1.62258e-27	1	Ctso
Tsc22d4	2.70134e-30	1.06695	0.325	0.266	4.53014e-26	1	Tsc22d4
Apc	1.05424e-29	1.06754	0.113	0.055	1.76796e-25	1	Apc
Gm42418	1.95251e-29	1.48611	0.562	0.613	3.27437e-25	1	Gm42418
Lrrc58	2.00954e-29	1.08755	0.144	0.08	3.36999e-25	1	Lrrc58
Hsd17b12	1.0222e-28	1.13276	0.181	0.113	1.71424e-24	1	Hsd17b12
Hadhb	1.12946e-28	1.05605	0.112	0.055	1.8941e-24	1	Hadhb
Clasp2	4.7666e-28	1.06156	0.112	0.056	7.99359e-24	1	Clasp2
Arhgef12	5.34216e-28	0.95756	0.114	0.057	8.95881e-24	1	Arhgef12
Adgrg1	5.63499e-27	0.780838	0.111	0.055	9.44988e-23	1	Adgrg1
Fry	6.24097e-27	0.68829	0.11	0.053	1.04661e-22	1	Fry
Cisd1	1.37931e-26	1.07975	0.114	0.059	2.3131e-22	1	Cisd1
Lars2	3.05763e-25	0.985422	0.148	0.087	5.12765e-21	1	Lars2
Klf9	6.47268e-25	0.862547	0.101	0.05	1.08547e-20	1	Klf9
2007-09-01	1.04143e-24	0.928874	0.226	0.159	1.74648e-20	1	2007-09-01
Prpf4b	7.03052e-24	0.993116	0.231	0.168	1.17902e-19	1	Prpf4b
Ndufa4	1.38643e-23	1.00282	0.284	0.226	2.32505e-19	1	Ndufa4
Pbxip1	2.01497e-23	1.05574	0.164	0.106	3.3791e-19	1	Pbxip1
Slc9a3r1	5.89667e-23	0.987604	0.105	0.056	9.88871e-19	1	Slc9a3r1
Tecr	8.96696e-23	1.06181	0.134	0.08	1.50376e-18	1	Tecr
Cspp1	1.91946e-22	0.974126	0.106	0.057	3.21894e-18	1	Cspp1
Ddt	6.08453e-22	1.04464	0.14	0.086	1.02038e-17	1	Ddt
mt-Nd5	6.17985e-22	0.993712	0.304	0.258	1.03636e-17	1	mt-Nd5
Tkt	2.36168e-21	1.20978	0.164	0.11	3.96053e-17	1	Tkt
Ndufc2	1.07338e-20	1.08076	0.262	0.213	1.80007e-16	1	Ndufc2
Acadl	2.45425e-19	0.927823	0.117	0.069	4.11577e-15	1	Acadl
Luc7l3	2.72254e-19	1.00429	0.119	0.071	4.5657e-15	1	Luc7l3
Tcf7l2	4.18153e-17	0.85328	0.113	0.068	7.01243e-13	1	Tcf7l2
Nfix	2.87221e-16	0.87158	0.111	0.068	4.8167e-12	1	Nfix
Atxn2	3.10384e-16	0.969101	0.101	0.06	5.20514e-12	1	Atxn2
Eno1	1.17611e-15	1.01023	0.169	0.123	1.97234e-11	1	Eno1
Mtch2	1.32036e-15	0.914757	0.109	0.067	2.21424e-11	1	Mtch2
Idh3b	2.255e-15	1.01222	0.114	0.073	3.78164e-11	1	Idh3b
Id3	2.48636e-15	0.408165	0.158	0.103	4.16962e-11	1	Id3
Hnrnpa2b1	6.37737e-15	0.672796	0.386	0.375	1.06948e-10	1	Hnrnpa2b1
Pea15a	1.23853e-14	0.881993	0.12	0.078	2.07702e-10	1	Pea15a
Aldh2	1.75127e-14	0.75585	0.118	0.075	2.93688e-10	1	Aldh2
Aco2	3.99961e-14	1.00625	0.116	0.077	6.70734e-10	1	Aco2
Snhg9	2.29467e-13	0.768562	0.106	0.067	3.84815e-09	1	Snhg9
Itm2c	2.31406e-13	0.971976	0.257	0.227	3.88067e-09	1	Itm2c
Slco1c1	2.63037e-13	0.341672	0.128	0.082	4.41112e-09	1	Slco1c1
Serinc1	1.8433e-12	0.8689	0.167	0.127	3.09122e-08	1	Serinc1
Ddx17	1.45165e-10	0.783286	0.134	0.098	2.43442e-06	1	Ddx17
Grina	3.7547e-10	1.0269	0.192	0.163	6.29663e-06	1	Grina
Cox6a1	1.76832e-09	0.296989	0.124	0.189	2.96548e-05	1	Cox6a1
mt-Co2	1.81457e-09	0.318041	0.684	0.763	3.04304e-05	1	mt-Co2
Atp5h	1.96261e-09	0.303579	0.236	0.347	3.2913e-05	1	Atp5h
Emc3	9.73918e-09	0.856156	0.11	0.081	0.000163326	1	Emc3
Ndufa3	3.09383e-08	0.321778	0.147	0.215	0.000518836	1	Ndufa3
Uqcrq	7.66289e-08	0.322788	0.179	0.258	0.00128507	1	Uqcrq
mt-Nd6	9.22001e-08	0.689279	0.102	0.074	0.0015462	1	mt-Nd6
Mdh1	1.44637e-07	0.849496	0.133	0.106	0.00242557	1	Mdh1
Fnbp1	2.39952e-07	0.875783	0.116	0.09	0.00402399	1	Fnbp1
Ifi27	3.36813e-07	0.616489	0.133	0.104	0.00564835	1	Ifi27
Ywhae	4.58233e-07	0.66859	0.292	0.286	0.00768458	1	Ywhae
Kmt2c	5.90677e-07	0.704059	0.101	0.076	0.00990565	1	Kmt2c
Nisch	8.25271e-07	0.682569	0.175	0.149	0.0138398	1	Nisch
Cyc1	1.06463e-06	0.781721	0.105	0.081	0.0178538	1	Cyc1
2002-03-01	1.13376e-06	0.69189	0.102	0.078	0.0190132	1	2002-03-01
Metap2	1.27186e-06	0.266236	0.097	0.142	0.021329	1	Metap2
Reep5	1.55995e-06	0.310191	0.132	0.188	0.0261603	1	Reep5
Ndufa12	1.84506e-06	0.820703	0.141	0.118	0.0309417	1	Ndufa12
Cox5b	2.61521e-06	0.355119	0.213	0.299	0.0438571	1	Cox5b
Ptpra	3.82766e-06	0.731374	0.116	0.092	0.0641899	1	Ptpra
Ndufb3	5.04702e-06	0.340204	0.123	0.173	0.0846385	1	Ndufb3
Ppp3ca	5.4301e-06	0.691718	0.15	0.127	0.0910627	1	Ppp3ca
Tmco1	1.02214e-05	0.265811	0.127	0.176	0.171414	1	Tmco1
Atp5o.1	1.06212e-05	0.817788	0.162	0.143	0.178117	1	Atp5o.1
Skp1a	5.10106e-05	0.607379	0.164	0.144	0.855447	1	Skp1a
2010107E04Rik	6.57136e-05	0.427592	0.174	0.238	1	1	2010107E04Rik
Atp5j	8.03039e-05	0.376581	0.226	0.305	1	1	Atp5j
Smdt1	0.000107124	0.414317	0.162	0.218	1	1	Smdt1
Akap9	0.000137208	0.696816	0.114	0.096	1	1	Akap9
Rpn2	0.000150626	0.320517	0.102	0.14	1	1	Rpn2
Gpi1	0.000160924	0.375323	0.094	0.129	1	1	Gpi1
Atp5k	0.000178155	0.709193	0.259	0.264	1	1	Atp5k
Srrm2	0.000184526	0.33129	0.263	0.35	1	1	Srrm2
Vdac1	0.000191209	0.617706	0.101	0.083	1	1	Vdac1
Atp5c1	0.000225974	0.454521	0.152	0.205	1	1	Atp5c1
C4b1	0.000249232	0.867337	0.205	0.198	1	1	C4b
Mpc1	0.000282628	0.868072	0.168	0.157	1	1	Mpc1
Ssr3	0.000291615	0.33098	0.1	0.134	1	1	Ssr3
Pafah1b1	0.000380009	0.284111	0.126	0.165	1	1	Pafah1b1
Sod1	0.000407351	0.323021	0.117	0.155	1	1	Sod1
Atp5g3	0.000439891	0.821747	0.204	0.199	1	1	Atp5g3
Tcf25	0.000473153	0.350386	0.131	0.173	1	1	Tcf25
Prdx1	0.000709452	0.614698	0.341	0.374	1	1	Prdx1
Atp5d	0.000938504	0.438624	0.145	0.189	1	1	Atp5d
Eif3j1	0.00107309	0.337033	0.102	0.134	1	1	Eif3j1
Mat2a	0.00124751	0.530823	0.191	0.18	1	1	Mat2a
Sdhb	0.00133032	0.423652	0.088	0.116	1	1	Sdhb
Notch2	0.00180163	0.348556	0.078	0.103	1	1	Notch2
Tcea1	0.00202869	0.265947	0.088	0.115	1	1	Tcea1
Tsix	0.00215622	0.643205	0.107	0.093	1	1	Tsix
Rsrp1	0.00277437	0.573271	0.286	0.299	1	1	Rsrp1
Usmg5	0.00299791	0.443898	0.198	0.255	1	1	Usmg5
Hnrnpl	0.00335724	0.325882	0.094	0.121	1	1	Hnrnpl
1110004F10Rik	0.00346491	0.307102	0.093	0.119	1	1	1110004F10Rik
Laptm4a	0.00377426	0.581724	0.272	0.285	1	1	Laptm4a
Saraf	0.00421616	0.604325	0.164	0.154	1	1	Saraf
Cox5a	0.00426363	0.471321	0.162	0.208	1	1	Cox5a
Tle4	0.00443289	0.644218	0.121	0.11	1	1	Tle4
Mrps14	0.00490798	0.384509	0.086	0.111	1	1	Mrps14
Ndufb11	0.00500555	0.372091	0.14	0.177	1	1	Ndufb11
Map4	0.00640293	0.33482	0.08	0.102	1	1	Map4
Lap31	0.00731595	0.466032	0.086	0.111	1	1	Lap3
Ndufb10	0.00826161	0.491567	0.111	0.142	1	1	Ndufb10
Fcrls	0	2.82168	0.231	0.009	0	2	Fcrls
Cx3cr11	0	2.43187	0.779	0.296	0	2	Cx3cr1
Cst31	0	2.37681	0.991	0.792	0	2	Cst3
Jun	0	2.11344	0.77	0.381	0	2	Jun
Hexb1	0	2.02439	0.841	0.383	0	2	Hexb
P2ry12	7.27631e-291	2.88495	0.404	0.102	1.22024e-286	2	P2ry12
Gpr34	3.46966e-282	2.85062	0.343	0.071	5.81861e-278	2	Gpr34
Junb	5.98963e-245	1.76808	0.784	0.557	1.00446e-240	2	Junb
Siglech	2.73202e-241	2.69866	0.304	0.064	4.58159e-237	2	Siglech
Egr1	1.07826e-228	1.93104	0.657	0.36	1.80824e-224	2	Egr1
Atf3	2.30635e-211	2.14774	0.583	0.294	3.86774e-207	2	Atf3
Csf1r1	6.1062e-211	1.96961	0.574	0.296	1.02401e-206	2	Csf1r
Hpgd	3.45418e-210	2.38619	0.19	0.024	5.79267e-206	2	Hpgd
H3f3b	8.16948e-189	1.48138	0.775	0.62	1.37002e-184	2	H3f3b
Rhob	1.32362e-167	1.93075	0.528	0.279	2.21971e-163	2	Rhob
Kctd12	4.87461e-160	2.2947	0.385	0.152	8.17472e-156	2	Kctd12
Ubc	3.36529e-158	1.69236	0.647	0.471	5.64359e-154	2	Ubc
Actb	1.80439e-157	0.828249	0.946	0.834	3.02596e-153	2	Actb
Ddx5	1.46806e-150	1.28138	0.755	0.677	2.46193e-146	2	Ddx5
Fos	5.87306e-136	1.14268	0.728	0.538	9.84913e-132	2	Fos
Zfp36	5.85028e-135	1.74258	0.545	0.34	9.81091e-131	2	Zfp36
Klf2	2.26361e-128	1.26423	0.457	0.2	3.79607e-124	2	Klf2
C1qc1	1.25001e-116	0.839631	0.739	0.405	2.09627e-112	2	C1qc
Ier5	3.5129e-114	2.0383	0.375	0.182	5.89113e-110	2	Ier5
C1qb1	1.21302e-110	0.76186	0.772	0.418	2.03424e-106	2	C1qb
Fosb	3.08649e-108	1.67769	0.459	0.256	5.17604e-104	2	Fosb
Ctss1	7.44695e-108	0.671486	0.829	0.445	1.24885e-103	2	Ctss
Nfkbia	7.20444e-106	1.86226	0.446	0.259	1.20818e-101	2	Nfkbia
Tmsb4x1	8.82583e-105	0.592404	0.95	0.761	1.48009e-100	2	Tmsb4x
Ctsd1	1.218e-99	0.932414	0.678	0.456	2.04259e-95	2	Ctsd
Nfkbiz	1.31506e-98	2.05696	0.319	0.144	2.20535e-94	2	Nfkbiz
Selplg1	3.83332e-98	2.02358	0.383	0.21	6.42848e-94	2	Selplg
Marcks1	2.34997e-95	1.54482	0.488	0.326	3.9409e-91	2	Marcks
Sparc1	4.91627e-84	1.2422	0.472	0.287	8.24458e-80	2	Sparc
Lgmn1	6.65427e-77	1.24837	0.5	0.351	1.11592e-72	2	Lgmn
Ly861	5.52269e-76	1.27653	0.478	0.32	9.26155e-72	2	Ly86
Ppp1r15a	3.85883e-75	1.86269	0.321	0.169	6.47126e-71	2	Ppp1r15a
Plxdc2	6.56011e-70	1.87597	0.172	0.058	1.10013e-65	2	Plxdc2
Serinc31	1.70421e-64	0.969275	0.592	0.511	2.85796e-60	2	Serinc3
Hspa5	1.75091e-64	1.42695	0.464	0.346	2.93627e-60	2	Hspa5
Trem21	3.36533e-64	1.40674	0.428	0.294	5.64365e-60	2	Trem2
Zfhx31	8.4055e-64	1.90089	0.294	0.159	1.4096e-59	2	Zfhx3
C1qa1	2.22625e-62	0.435363	0.726	0.411	3.73343e-58	2	C1qa
Tmem1191	3.40051e-60	1.72636	0.294	0.163	5.70265e-56	2	Tmem119
Olfml31	1.24208e-59	1.9365	0.235	0.112	2.08297e-55	2	Olfml3
Basp11	8.00277e-58	1.84584	0.309	0.183	1.34206e-53	2	Basp1
Tyrobp1	8.17205e-58	0.812191	0.569	0.39	1.37045e-53	2	Tyrobp
Mafb1	6.22922e-57	1.51709	0.389	0.266	1.04464e-52	2	Mafb
Klf4	2.59575e-53	1.06981	0.322	0.176	4.35308e-49	2	Klf4
Cebpa1	4.19854e-51	1.92878	0.231	0.118	7.04095e-47	2	Cebpa
Rgs2	2.17199e-48	1.80709	0.262	0.149	3.64243e-44	2	Rgs2
Ccr5	7.93207e-47	1.7534	0.208	0.103	1.33021e-42	2	Ccr5
Dusp1	8.28555e-47	1.30184	0.428	0.325	1.38949e-42	2	Dusp1
Fcer1g1	2.087e-46	0.729953	0.544	0.389	3.49991e-42	2	Fcer1g
Vsir1	6.43635e-46	1.73269	0.26	0.151	1.07938e-41	2	Vsir
Rgs101	2.74282e-44	1.64997	0.329	0.229	4.59971e-40	2	Rgs10
Laptm51	2.51567e-40	1.21171	0.423	0.349	4.21878e-36	2	Laptm5
Ltc4s1	5.73985e-40	1.79927	0.172	0.082	9.62573e-36	2	Ltc4s
Mef2c1	9.62086e-40	1.53267	0.3	0.2	1.61342e-35	2	Mef2c
Icam1	1.31324e-38	1.6923	0.194	0.101	2.2023e-34	2	Icam1
Ptma	5.3905e-37	0.962299	0.599	0.607	9.03987e-33	2	Ptma
Slco2b11	7.76297e-37	1.60405	0.173	0.085	1.30185e-32	2	Slco2b1
Hpgds1	5.323e-36	1.70598	0.215	0.123	8.92668e-32	2	Hpgds
Cfh	5.5529e-36	1.37771	0.16	0.075	9.31221e-32	2	Cfh
Dusp6	7.52459e-36	1.64798	0.206	0.113	1.26187e-31	2	Dusp6
Tgfbr11	1.98344e-35	1.67395	0.246	0.153	3.32622e-31	2	Tgfbr1
Epb41l21	2.47275e-35	1.49213	0.286	0.193	4.1468e-31	2	Epb41l2
Golm11	1.33927e-34	1.62902	0.154	0.074	2.24596e-30	2	Golm1
Ivns1abp	5.27512e-34	1.53027	0.186	0.099	8.84638e-30	2	Ivns1abp
Btg1	1.09567e-33	0.878615	0.487	0.424	1.83744e-29	2	Btg1
Cited2	3.12739e-33	1.61395	0.201	0.112	5.24463e-29	2	Cited2
Bin21	1.04531e-32	1.65092	0.175	0.093	1.75298e-28	2	Bin2
Itgam1	1.91934e-32	1.68073	0.217	0.131	3.21873e-28	2	Itgam
Srgap2	2.48068e-32	1.54251	0.189	0.103	4.16011e-28	2	Srgap2
Adrb2	5.65166e-31	1.48494	0.123	0.054	9.47783e-27	2	Adrb2
Dnajb1	1.98638e-30	1.53658	0.144	0.069	3.33115e-26	2	Dnajb1
Mef2a1	2.22495e-30	1.46805	0.274	0.19	3.73124e-26	2	Mef2a
Nlrp31	1.07174e-29	1.57987	0.159	0.083	1.7973e-25	2	Nlrp3
P2ry131	2.14635e-29	1.51346	0.136	0.065	3.59943e-25	2	P2ry13
Ccl41	1.90878e-28	1.17727	0.368	0.267	3.20102e-24	2	Ccl4
Kdm6b	2.78774e-28	1.53658	0.233	0.151	4.67504e-24	2	Kdm6b
Mcl11	9.10729e-28	1.27814	0.377	0.322	1.52729e-23	2	Mcl1
Btg2	9.31084e-28	1.12992	0.391	0.329	1.56143e-23	2	Btg2
Ccnl11	1.05013e-27	1.45732	0.272	0.194	1.76107e-23	2	Ccnl1
Skil1	1.2611e-27	1.4587	0.276	0.2	2.11487e-23	2	Skil
Wsb1	1.50125e-27	1.49093	0.214	0.133	2.5176e-23	2	Wsb1
Sall11	7.44187e-27	1.44368	0.131	0.064	1.248e-22	2	Sall1
Selenop	8.24958e-27	0.803076	0.414	0.337	1.38345e-22	2	Selenop
Clk1	1.02176e-26	1.33569	0.302	0.227	1.7135e-22	2	Clk1
Calm2	5.10474e-25	1.34879	0.32	0.257	8.56065e-21	2	Calm2
Ctsl1	8.13496e-25	0.969163	0.418	0.372	1.36423e-20	2	Ctsl
Maf	2.4361e-24	1.33695	0.24	0.165	4.08534e-20	2	Maf
Elmo1	3.57095e-24	1.40651	0.135	0.07	5.98848e-20	2	Elmo1
Zfp36l1	8.92665e-24	1.11799	0.392	0.344	1.497e-19	2	Zfp36l1
Tanc21	1.83184e-22	1.38383	0.124	0.064	3.07199e-18	2	Tanc2
Plek1	2.53333e-22	1.49723	0.255	0.191	4.24839e-18	2	Plek
Pde3b1	3.52074e-21	1.34375	0.107	0.053	5.90428e-17	2	Pde3b
Slc15a31	5.18307e-21	1.52241	0.222	0.158	8.69201e-17	2	Slc15a3
Dock10	1.89721e-19	1.35554	0.133	0.075	3.18162e-15	2	Dock10
Tra2b	9.87247e-19	1.29561	0.263	0.204	1.65561e-14	2	Tra2b
Srsf7	1.26935e-18	1.38047	0.149	0.089	2.1287e-14	2	Srsf7
Klf6	1.74844e-18	1.2156	0.294	0.237	2.93214e-14	2	Klf6
Ftl11	5.77706e-18	0.434138	0.619	0.571	9.68813e-14	2	Ftl1
Marcksl11	1.11777e-17	1.29999	0.138	0.081	1.87451e-13	2	Marcksl1
Jmjd1c	1.53496e-17	1.33559	0.186	0.126	2.57413e-13	2	Jmjd1c
F11r1	3.07725e-17	1.32794	0.172	0.114	5.16054e-13	2	F11r
Hspa1a	4.16132e-17	0.985504	0.1	0.051	6.97853e-13	2	Hspa1a
Atf4	7.27871e-17	1.3265	0.247	0.193	1.22064e-12	2	Atf4
Eif4a11	2.24454e-16	1.32902	0.296	0.256	3.76409e-12	2	Eif4a1
Lyn1	3.4023e-16	1.43878	0.215	0.162	5.70565e-12	2	Lyn
Smap21	5.84989e-16	1.45367	0.184	0.129	9.81027e-12	2	Smap2
Ccl31	6.90689e-16	0.839253	0.303	0.235	1.15828e-11	2	Ccl3
Itm2b1	1.13258e-15	0.422476	0.648	0.67	1.89934e-11	2	Itm2b
Srsf5	2.09013e-15	1.08199	0.314	0.274	3.50514e-11	2	Srsf5
Unc93b11	3.14596e-15	1.27566	0.268	0.227	5.27578e-11	2	Unc93b1
Pdgfb	4.14707e-15	1.12537	0.154	0.099	6.95464e-11	2	Pdgfb
Bin11	7.50047e-15	1.29733	0.123	0.074	1.25783e-10	2	Bin1
Apbb1ip1	1.74511e-14	1.38768	0.128	0.079	2.92655e-10	2	Apbb1ip
Cyth41	5.11972e-14	1.31265	0.159	0.109	8.58576e-10	2	Cyth4
Jund	7.57824e-14	0.86094	0.363	0.331	1.27087e-09	2	Jund
Rnase41	1.23487e-13	1.33095	0.172	0.122	2.07088e-09	2	Rnase4
Txnip	2.64765e-13	1.34675	0.195	0.147	4.4401e-09	2	Txnip
Herpud1	2.76441e-13	1.22232	0.185	0.135	4.63591e-09	2	Herpud1
Lpcat21	2.98616e-13	1.29201	0.235	0.19	5.00778e-09	2	Lpcat2
Sdcbp1	3.35831e-13	0.254606	0.108	0.199	5.63188e-09	2	Sdcbp
Tmx4	5.82707e-13	1.21487	0.103	0.06	9.772e-09	2	Tmx4
Pnrc1	6.73772e-13	1.23929	0.27	0.232	1.12992e-08	2	Pnrc1
Il1a1	7.65542e-13	1.19199	0.189	0.139	1.28381e-08	2	Il1a
Fgd21	8.19216e-13	1.27094	0.108	0.065	1.37383e-08	2	Fgd2
Mylip1	8.75074e-13	1.38403	0.129	0.084	1.4675e-08	2	Mylip
Capzb1	1.35442e-12	0.291646	0.119	0.213	2.27137e-08	2	Capzb
Ier2	1.55644e-12	1.05817	0.269	0.228	2.61015e-08	2	Ier2
Ctsz1	2.84136e-12	0.733332	0.393	0.373	4.76497e-08	2	Ctsz
Actg1	3.10716e-12	0.752165	0.456	0.476	5.21071e-08	2	Actg1
Ifrd1	3.24688e-12	1.23003	0.179	0.132	5.44502e-08	2	Ifrd1
Pld41	9.96935e-12	1.19388	0.229	0.19	1.67186e-07	2	Pld4
Ubb	1.13463e-11	0.580583	0.565	0.654	1.90277e-07	2	Ubb
Lgals91	1.42825e-11	0.254119	0.075	0.145	2.39517e-07	2	Lgals9
Ddx3x	3.08412e-11	1.2063	0.208	0.166	5.17206e-07	2	Ddx3x
Cyfip1	6.24301e-11	1.24221	0.189	0.147	1.04695e-06	2	Cyfip1
Trf1	1.00109e-10	1.32994	0.182	0.143	1.67883e-06	2	Trf
Rel1	1.11285e-10	1.28149	0.142	0.101	1.86624e-06	2	Rel
Arf1	1.20614e-10	0.258434	0.105	0.183	2.0227e-06	2	Arf1
Il10ra1	1.43443e-10	1.24939	0.139	0.098	2.40553e-06	2	Il10ra
Rnf19b1	2.25938e-10	1.29433	0.167	0.127	3.78898e-06	2	Rnf19b
Rac1	2.39701e-10	0.304104	0.162	0.267	4.01978e-06	2	Rac1
Lair11	2.76263e-10	1.2394	0.224	0.191	4.63293e-06	2	Lair1
Arpc1b1	4.53585e-10	0.317158	0.151	0.25	7.60662e-06	2	Arpc1b
Gnb2	5.34742e-10	0.250545	0.095	0.167	8.96762e-06	2	Gnb2
Pmepa11	5.63989e-10	1.21277	0.22	0.185	9.45809e-06	2	Pmepa1
Hspa8	9.08206e-10	0.606629	0.505	0.56	1.52306e-05	2	Hspa8
Hnrnpa2b11	1.06e-09	0.799322	0.376	0.377	1.77762e-05	2	Hnrnpa2b1
Nfe2l21	1.24596e-09	0.267764	0.162	0.259	2.08948e-05	2	Nfe2l2
Entpd11	1.36844e-09	1.19635	0.182	0.145	2.29487e-05	2	Entpd1
Gdi21	3.14762e-09	0.317952	0.101	0.172	5.27855e-05	2	Gdi2
Fus	3.24388e-09	1.00297	0.258	0.229	5.43999e-05	2	Fus
Gns1	4.05141e-09	0.270973	0.152	0.242	6.79421e-05	2	Gns
Litaf1	5.00482e-09	0.276354	0.066	0.122	8.39309e-05	2	Litaf
Plekho11	5.91552e-09	1.13365	0.113	0.078	9.92033e-05	2	Plekho1
Arhgap45	6.07092e-09	1.16577	0.119	0.083	0.000101809	2	Arhgap45
Arhgap51	6.39742e-09	0.802409	0.172	0.13	0.000107285	2	Arhgap5
Adam15	1.541e-08	1.02771	0.142	0.105	0.000258426	2	Adam15
Itgb21	1.64246e-08	0.323379	0.115	0.188	0.00027544	2	Itgb2
Pycard1	1.94124e-08	0.374055	0.103	0.172	0.000325545	2	Pycard
Irf2bp21	2.14951e-08	0.285447	0.119	0.193	0.000360472	2	Irf2bp2
Akirin11	3.15658e-08	0.261351	0.068	0.122	0.000529358	2	Akirin1
Brd2	3.55815e-08	1.15156	0.206	0.175	0.000596703	2	Brd2
Ptgs11	4.00386e-08	1.19381	0.162	0.128	0.000671447	2	Ptgs1
Sh3glb11	6.7999e-08	0.381701	0.167	0.26	0.00114034	2	Sh3glb1
Hk21	8.43894e-08	1.16655	0.175	0.144	0.00141521	2	Hk2
Slc25a5	8.64159e-08	0.320624	0.188	0.288	0.00144919	2	Slc25a5
Cd531	1.20528e-07	1.26409	0.22	0.198	0.00202125	2	Cd53
Tor1aip11	1.64554e-07	0.316825	0.124	0.195	0.00275957	2	Tor1aip1
Srsf2	1.9796e-07	0.964246	0.265	0.248	0.0033198	2	Srsf2
Pou2f21	2.98026e-07	1.21861	0.168	0.139	0.0049979	2	Pou2f2
Irf2	3.1297e-07	0.281474	0.1	0.159	0.00524851	2	Irf2
Ssb	5.09861e-07	0.266749	0.077	0.127	0.00855036	2	Ssb
Cd91	5.44355e-07	0.836382	0.315	0.311	0.00912883	2	Cd9
Hnrnpa0	5.87532e-07	0.29998	0.103	0.163	0.00985291	2	Hnrnpa0
Syngr21	6.11854e-07	0.333289	0.071	0.12	0.0102608	2	Syngr2
Asah11	8.22664e-07	0.385202	0.124	0.192	0.0137961	2	Asah1
Tgif11	1.23833e-06	0.364038	0.068	0.114	0.0207668	2	Tgif1
Arpc41	1.43253e-06	0.38428	0.092	0.147	0.0240235	2	Arpc4
Sat11	1.64139e-06	0.772949	0.361	0.377	0.0275261	2	Sat1
Pabpc11	1.73837e-06	0.843695	0.365	0.393	0.0291525	2	Pabpc1
Fam46c1	2.06858e-06	0.366721	0.079	0.128	0.0346901	2	Fam46c
Ssh21	2.07336e-06	1.16004	0.161	0.135	0.0347702	2	Ssh2
Clic11	2.07587e-06	0.514186	0.147	0.222	0.0348123	2	Clic1
Scoc	2.12271e-06	1.13867	0.126	0.097	0.0355978	2	Scoc
Pak2	2.67515e-06	0.406087	0.106	0.164	0.0448622	2	Pak2
Rab14	2.68173e-06	0.29694	0.142	0.211	0.0449726	2	Rab14
Bmp2k1	2.93414e-06	1.17832	0.148	0.121	0.0492055	2	Bmp2k
Bcl2a1b1	3.19182e-06	0.402484	0.166	0.244	0.0535268	2	Bcl2a1b
St13	3.28873e-06	0.280146	0.11	0.167	0.055152	2	St13
Tpp11	3.31867e-06	0.310658	0.093	0.145	0.055654	2	Tpp1
Syngr11	3.87434e-06	0.383469	0.095	0.147	0.0649728	2	Syngr1
Fcgr2b1	4.64558e-06	0.391221	0.124	0.188	0.0779064	2	Fcgr2b
Ubap2l	4.88252e-06	0.28937	0.083	0.13	0.0818799	2	Ubap2l
Manf	5.51959e-06	0.279782	0.09	0.14	0.0925636	2	Manf
Tmed9	5.63136e-06	0.352593	0.078	0.124	0.0944379	2	Tmed9
Aup11	6.52566e-06	0.354624	0.064	0.105	0.109435	2	Aup1
Itgb51	6.53563e-06	1.08244	0.203	0.185	0.109603	2	Itgb5
Peli1	7.67717e-06	0.297014	0.088	0.137	0.128746	2	Peli1
Rbm25	8.01418e-06	0.33091	0.13	0.191	0.134398	2	Rbm25
Atp6ap11	8.07283e-06	0.324099	0.074	0.118	0.135381	2	Atp6ap1
Tcirg11	9.60386e-06	0.383416	0.068	0.111	0.161057	2	Tcirg1
Hnrnph1	9.939e-06	0.947586	0.141	0.114	0.166677	2	Hnrnph1
Atp6ap21	1.00413e-05	0.350461	0.073	0.117	0.168392	2	Atp6ap2
Samsn1	1.14438e-05	1.08464	0.114	0.089	0.191913	2	Samsn1
Rhog1	1.4366e-05	0.424029	0.072	0.114	0.240918	2	Rhog
Ctsc1	1.48301e-05	0.283947	0.175	0.249	0.248701	2	Ctsc
Ddx6	1.62279e-05	0.257006	0.076	0.118	0.272141	2	Ddx6
Anxa31	1.75526e-05	1.03329	0.171	0.148	0.294357	2	Anxa3
Sppl2a1	1.86801e-05	0.312129	0.089	0.136	0.313265	2	Sppl2a
Jak1	1.89013e-05	0.311367	0.079	0.123	0.316975	2	Jak1
Ppt11	1.97391e-05	0.409718	0.098	0.149	0.331024	2	Ppt1
Tmcc31	1.98766e-05	1.04164	0.123	0.097	0.333331	2	Tmcc3
Adipor1	2.04048e-05	0.392793	0.079	0.123	0.342188	2	Adipor1
Pik3r11	2.0621e-05	0.441312	0.103	0.155	0.345813	2	Pik3r1
Stx71	2.07216e-05	0.375752	0.076	0.119	0.347501	2	Stx7
Nrip1	2.39826e-05	1.04796	0.118	0.093	0.402188	2	Nrip1
Ier3	2.59491e-05	0.838677	0.24	0.222	0.435166	2	Ier3
Hnrnpk	2.63108e-05	0.334542	0.194	0.278	0.441233	2	Hnrnpk
Aamp	2.99387e-05	0.274368	0.068	0.108	0.502072	2	Aamp
Rab1a	3.02084e-05	0.377612	0.085	0.129	0.506595	2	Rab1a
Creg11	3.15588e-05	0.409682	0.138	0.2	0.529241	2	Creg1
Picalm1	3.22508e-05	1.0322	0.231	0.222	0.540846	2	Picalm
Prpf38b1	3.22843e-05	0.346254	0.11	0.162	0.541407	2	Prpf38b
Gpx11	3.22943e-05	0.516354	0.2	0.291	0.541576	2	Gpx1
Tsc22d41	3.46038e-05	0.285662	0.205	0.288	0.580306	2	Tsc22d4
Tuba1a	3.62951e-05	0.575967	0.146	0.116	0.608669	2	Tuba1a
Mrfap1	4.11277e-05	0.28378	0.066	0.103	0.689711	2	Mrfap1
Sft2d11	4.83815e-05	1.063	0.157	0.136	0.811358	2	Sft2d1
Mertk1	6.25001e-05	0.9966	0.2	0.183	1	2	Mertk
Ptpn11	6.25609e-05	0.389351	0.078	0.12	1	2	Ptpn1
Fcgr31	6.4892e-05	1.06724	0.235	0.231	1	2	Fcgr3
Ppp1r10	7.29442e-05	1.00073	0.101	0.079	1	2	Ppp1r10
Zfp36l2	8.61826e-05	0.822707	0.259	0.256	1	2	Zfp36l2
Socs3	8.74298e-05	1.01962	0.138	0.115	1	2	Socs3
Abca1	9.09283e-05	0.31149	0.096	0.141	1	2	Abca1
Fam46a1	9.29871e-05	1.09298	0.105	0.083	1	2	Fam46a
Hnrnpa1	9.86515e-05	0.490563	0.113	0.164	1	2	Hnrnpa1
Dip2b	9.92192e-05	0.985979	0.101	0.079	1	2	Dip2b
Zfp706	0.000101836	0.451862	0.088	0.132	1	2	Zfp706
Cd164	0.0001059	1.02857	0.148	0.127	1	2	Cd164
Atp1a1	0.000115045	0.304835	0.082	0.121	1	2	Atp1a1
Irf81	0.000162077	1.09379	0.172	0.157	1	2	Irf8
Adam10	0.000173684	0.377102	0.078	0.116	1	2	Adam10
Itpr2	0.00018524	0.308179	0.067	0.101	1	2	Itpr2
Fam105a1	0.000224718	1.0587	0.12	0.1	1	2	Fam105a
Kmt2e	0.00025611	0.322098	0.079	0.115	1	2	Kmt2e
Rnf1301	0.000259726	0.535334	0.105	0.152	1	2	Rnf130
B4galt11	0.000260879	0.458452	0.11	0.157	1	2	B4galt1
Tnfaip3	0.000262456	0.949333	0.18	0.165	1	2	Tnfaip3
Top1	0.000296181	0.404719	0.156	0.216	1	2	Top1
Erp291	0.000333215	0.528803	0.101	0.145	1	2	Erp29
Tmed5	0.000362631	0.376805	0.104	0.147	1	2	Tmed5
Scaf11	0.000429637	0.350425	0.082	0.119	1	2	Scaf11
Ythdc1	0.000442635	0.290524	0.079	0.114	1	2	Ythdc1
Adgre11	0.000477516	0.438628	0.075	0.11	1	2	Adgre1
Ptbp31	0.000478902	0.394317	0.099	0.14	1	2	Ptbp3
Irf11	0.000485921	0.446556	0.152	0.21	1	2	Irf1
Grn1	0.000498408	0.526446	0.34	0.349	1	2	Grn
U2surp	0.000525341	0.30681	0.077	0.11	1	2	U2surp
P4hb	0.0005398	0.472765	0.111	0.157	1	2	P4hb
Slc38a2	0.00054855	0.874181	0.158	0.141	1	2	Slc38a2
Mycbp2	0.00058507	0.269636	0.074	0.107	1	2	Mycbp2
Ctsh1	0.000599919	0.358205	0.226	0.312	1	2	Ctsh
Cggbp1	0.000750763	0.322799	0.077	0.11	1	2	Cggbp1
Actr21	0.000779167	0.451885	0.151	0.21	1	2	Actr2
Nisch1	0.000871468	0.280431	0.117	0.159	1	2	Nisch
Smad71	0.000874668	0.965469	0.123	0.104	1	2	Smad7
Scamp21	0.000884084	1.04775	0.184	0.174	1	2	Scamp2
Rgs11	0.00091348	0.43428	0.15	0.204	1	2	Rgs1
Taf1d	0.000945194	0.470183	0.082	0.117	1	2	Taf1d
Mapre1	0.0010703	0.451615	0.08	0.113	1	2	Mapre1
Rbbp6	0.00108112	0.28899	0.08	0.113	1	2	Rbbp6
Hmgb2	0.00112881	0.361072	0.152	0.206	1	2	Hmgb2
Eif5	0.00114704	0.900735	0.164	0.149	1	2	Eif5
Pdia6	0.00117573	0.281484	0.083	0.116	1	2	Pdia6
Rhoa	0.0011861	0.489312	0.186	0.255	1	2	Rhoa
Frmd4a1	0.00128577	0.895715	0.108	0.09	1	2	Frmd4a
Hnrnpu	0.00152148	0.443329	0.134	0.183	1	2	Hnrnpu
Ccrl21	0.00161971	0.389007	0.107	0.147	1	2	Ccrl2
Cd331	0.00162209	1.10049	0.124	0.109	1	2	Cd33
Ube2d3	0.00163651	0.551755	0.157	0.216	1	2	Ube2d3
Mat2a1	0.00174109	0.873065	0.191	0.181	1	2	Mat2a
Cd861	0.00175383	0.450596	0.08	0.113	1	2	Cd86
Notch21	0.00189246	0.364305	0.072	0.102	1	2	Notch2
Cd300c21	0.00193888	0.949004	0.233	0.237	1	2	Cd300c2
Srsf9	0.00194992	0.525993	0.077	0.108	1	2	Srsf9
Bzw1	0.00217185	0.383874	0.08	0.111	1	2	Bzw1
Ccl121	0.00220715	0.387456	0.172	0.15	1	2	Ccl12
Runx11	0.00225596	0.436876	0.08	0.113	1	2	Runx1
Fyb1	0.00238861	0.578739	0.152	0.209	1	2	Fyb
Sqstm11	0.00249127	0.468158	0.141	0.189	1	2	Sqstm1
Tnf1	0.00307745	0.837436	0.123	0.107	1	2	Tnf
Coro1a	0.00311273	0.531975	0.128	0.174	1	2	Coro1a
Cd141	0.00315481	0.4732	0.133	0.178	1	2	Cd14
Gls	0.00319588	0.926381	0.112	0.097	1	2	Gls
Hnrnpc	0.00357747	0.35169	0.087	0.119	1	2	Hnrnpc
Cdc42	0.00389944	0.475625	0.232	0.316	1	2	Cdc42
Ncl	0.00402958	0.538269	0.214	0.29	1	2	Ncl
Srrm21	0.00412124	0.407662	0.257	0.343	1	2	Srrm2
Cotl11	0.00419898	0.619233	0.13	0.177	1	2	Cotl1
Lst11	0.00429056	0.51714	0.108	0.145	1	2	Lst1
Ddx21	0.00473243	0.520668	0.094	0.127	1	2	Ddx21
Lag31	0.00532012	0.505825	0.111	0.149	1	2	Lag3
Tmem176b	0.00586721	0.434763	0.093	0.125	1	2	Tmem176b
Scarb21	0.00601818	0.470814	0.079	0.107	1	2	Scarb2
Dpysl2	0.0068853	0.256148	0.077	0.104	1	2	Dpysl2
Ptprc	0.00714676	0.442082	0.18	0.236	1	2	Ptprc
Lcp11	0.00767391	0.552787	0.164	0.217	1	2	Lcp1
Mob1a	0.00815984	0.487144	0.083	0.112	1	2	Mob1a
Hnrnpab	0.0082015	0.589819	0.108	0.144	1	2	Hnrnpab
Aif11	0.00837923	0.713637	0.269	0.282	1	2	Aif1
Cd831	0.00837981	0.930786	0.169	0.163	1	2	Cd83
Tle41	0.00883368	0.298361	0.087	0.115	1	2	Tle4
Chd4	0.00924379	0.461757	0.114	0.151	1	2	Chd4
Ly6c1	0	5.07992	0.844	0.033	0	3	Ly6c1
Cldn5	0	4.48105	0.75	0.015	0	3	Cldn5
Cxcl12	0	4.4701	0.654	0.015	0	3	Cxcl12
Flt1	0	4.42606	0.777	0.031	0	3	Flt1
Itm2a	0	4.27992	0.651	0.016	0	3	Itm2a
Spock2	0	4.19802	0.668	0.024	0	3	Spock2
Slco1a4	0	4.05588	0.602	0.012	0	3	Slco1a4
Bsg	0	4.02581	0.898	0.197	0	3	Bsg
Abcb1a	0	3.92668	0.625	0.019	0	3	Abcb1a
Egfl7	0	3.81119	0.584	0.015	0	3	Egfl7
Ctla2a	0	3.75287	0.506	0.054	0	3	Ctla2a
Id1	0	3.66879	0.555	0.025	0	3	Id1
Pltp	0	3.54317	0.553	0.035	0	3	Pltp
Hspb1	0	3.53642	0.561	0.031	0	3	Hspb1
Adgrl4	0	3.52722	0.49	0.009	0	3	Adgrl4
Pglyrp1	0	3.5034	0.465	0.02	0	3	Pglyrp1
Abcg2	0	3.46704	0.502	0.025	0	3	Abcg2
Ramp2	0	3.41705	0.487	0.019	0	3	Ramp2
Ptprb	0	3.41106	0.456	0.009	0	3	Ptprb
Cd200	0	3.39431	0.438	0.022	0	3	Cd200
Slc2a1	0	3.30249	0.552	0.063	0	3	Slc2a1
Igf1r	0	3.19983	0.496	0.036	0	3	Igf1r
Fn1	0	3.18652	0.458	0.03	0	3	Fn1
Sptbn1	0	3.16372	0.618	0.073	0	3	Sptbn1
Adgrf5	0	3.14951	0.405	0.008	0	3	Adgrf5
Ly6a	0	3.07519	0.749	0.272	0	3	Ly6a
Klf21	0	3.0029	0.79	0.159	0	3	Klf2
Epas1	0	2.9946	0.508	0.043	0	3	Epas1
Slc7a5	0	2.98477	0.397	0.035	0	3	Slc7a5
Slco1c11	0	2.94903	0.495	0.038	0	3	Slco1c1
Apold1	0	2.8639	0.317	0.012	0	3	Apold1
Jcad	0	2.86212	0.335	0.009	0	3	Jcad
Klf41	0	2.85243	0.665	0.132	0	3	Klf4
Igfbp7	0	2.84634	0.517	0.039	0	3	Igfbp7
Sgms1	0	2.84475	0.387	0.023	0	3	Sgms1
Cavin2	0	2.82308	0.304	0.006	0	3	Cavin2
Mal	0	2.78198	0.283	0.005	0	3	Mal
Slc39a10	0	2.76482	0.341	0.025	0	3	Slc39a10
Palmd	0	2.71054	0.315	0.011	0	3	Palmd
Id31	0	2.69183	0.497	0.064	0	3	Id3
Tsc22d1	0	2.68019	0.433	0.051	0	3	Tsc22d1
App	0	2.67793	0.576	0.139	0	3	App
Ndrg1	0	2.66835	0.281	0.009	0	3	Ndrg1
Abhd2	0	2.62063	0.377	0.051	0	3	Abhd2
Cyr61	0	2.62034	0.342	0.037	0	3	Cyr61
Pecam1	0	2.61347	0.298	0.013	0	3	Pecam1
Edn1	0	2.61041	0.231	0.012	0	3	Edn1
Foxq1	0	2.57257	0.258	0.005	0	3	Foxq1
Cdh5	0	2.56821	0.262	0.004	0	3	Cdh5
Itih5	0	2.54782	0.366	0.026	0	3	Itih5
Esam	0	2.54225	0.302	0.01	0	3	Esam
Pcp4l1	0	2.50746	0.285	0.015	0	3	Pcp4l1
Eng	0	2.47973	0.306	0.029	0	3	Eng
Ahnak	0	2.42841	0.403	0.065	0	3	Ahnak
Slc9a3r2	0	2.42498	0.247	0.01	0	3	Slc9a3r2
Arl4a	0	2.42381	0.299	0.026	0	3	Arl4a
Kitl	0	2.40109	0.241	0.021	0	3	Kitl
Lef1	0	2.37833	0.23	0.01	0	3	Lef1
Ablim1	0	2.37006	0.322	0.037	0	3	Ablim1
Ccdc141	0	2.3579	0.3	0.021	0	3	Ccdc141
Podxl	0	2.32795	0.22	0.005	0	3	Podxl
Nostrin	0	2.32553	0.217	0.006	0	3	Nostrin
Clic5	0	2.30451	0.215	0.005	0	3	Clic5
Tm4sf1	0	2.29537	0.253	0.018	0	3	Tm4sf1
Sema3c	0	2.2897	0.21	0.003	0	3	Sema3c
Crip2	0	2.28476	0.374	0.046	0	3	Crip2
Gng11	0	2.27102	0.34	0.034	0	3	Gng11
Cd59a	0	2.23309	0.201	0.006	0	3	Cd59a
Ltbp4	0	2.21854	0.174	0.007	0	3	Ltbp4
Prom1	0	2.16154	0.211	0.005	0	3	Prom1
Tmem252	0	2.14405	0.184	0.004	0	3	Tmem252
Net1	0	2.12637	0.199	0.009	0	3	Net1
Fmo2	0	2.12363	0.172	0.002	0	3	Fmo2
Kdr	0	2.12285	0.174	0.007	0	3	Kdr
Vwf	0	2.11934	0.206	0.006	0	3	Vwf
Lsr	0	2.04888	0.184	0.004	0	3	Lsr
Sox18	0	2.04144	0.178	0.005	0	3	Sox18
Rasip1	0	2.02018	0.163	0.006	0	3	Rasip1
Vwa1	0	2.00761	0.194	0.01	0	3	Vwa1
Sema7a	0	1.98067	0.175	0.006	0	3	Sema7a
Col4a1	0	1.95518	0.207	0.015	0	3	Col4a1
Cyyr1	0	1.91171	0.153	0.003	0	3	Cyyr1
Mecom	0	1.84189	0.149	0.003	0	3	Mecom
Paqr5	0	1.83012	0.151	0.002	0	3	Paqr5
Tek	0	1.77661	0.143	0.002	0	3	Tek
Srarp	0	1.71071	0.14	0.002	0	3	Srarp
Hmcn1	2.62921e-307	2.00979	0.14	0.003	4.40918e-303	3	Hmcn1
Emcn	1.15697e-303	1.97895	0.173	0.008	1.94024e-299	3	Emcn
Wfdc1	5.03294e-298	1.82442	0.141	0.003	8.44024e-294	3	Wfdc1
Kank3	1.53737e-295	1.95015	0.164	0.007	2.57817e-291	3	Kank3
Ctgf	1.33822e-291	2.02587	0.155	0.006	2.24419e-287	3	Ctgf
Sox17	1.61942e-290	1.84935	0.141	0.004	2.71577e-286	3	Sox17
Adamts1	2.28557e-288	2.03691	0.232	0.023	3.8329e-284	3	Adamts1
Tfrc	4.54531e-286	2.30816	0.245	0.027	7.62249e-282	3	Tfrc
Arhgap29	1.72512e-278	1.84671	0.184	0.012	2.89303e-274	3	Arhgap29
Ptprg	7.11728e-277	1.88003	0.186	0.013	1.19357e-272	3	Ptprg
Gata2	7.62048e-276	1.60611	0.13	0.003	1.27795e-271	3	Gata2
Acer2	1.38131e-273	1.61554	0.136	0.004	2.31646e-269	3	Acer2
2001-06-01	4.76494e-266	1.48142	0.763	0.385	7.99081e-262	3	Jun
Cgnl1	4.71086e-264	1.65418	0.134	0.004	7.90011e-260	3	Cgnl1
Atp10a	3.68246e-259	1.75567	0.149	0.007	6.17549e-255	3	Atp10a
Itga1	4.6412e-259	1.88319	0.208	0.02	7.7833e-255	3	Itga1
Tinagl1	3.41152e-258	1.651	0.134	0.005	5.72112e-254	3	Tinagl1
Gpcpd1	8.84316e-255	2.21278	0.323	0.064	1.483e-250	3	Gpcpd1
Selenop1	4.06429e-254	2.00348	0.645	0.308	6.81582e-250	3	Selenop
Cd34	1.36328e-249	2.08464	0.235	0.031	2.28622e-245	3	Cd34
Bvht	7.24226e-248	1.48804	0.12	0.003	1.21453e-243	3	Bvht
Car4	5.09218e-246	2.09415	0.182	0.015	8.53958e-242	3	Car4
Ddc	6.86331e-246	1.56459	0.11	0.002	1.15098e-241	3	Ddc
Fnbp1l	1.04023e-245	1.79136	0.199	0.02	1.74446e-241	3	Fnbp1l
Ttll7	1.44933e-245	1.56979	0.134	0.005	2.43053e-241	3	Ttll7
Cavin1	2.46443e-244	1.71176	0.167	0.012	4.13284e-240	3	Cavin1
Tjp1	2.57938e-237	1.9847	0.295	0.054	4.32562e-233	3	Tjp1
Csrp2	4.12043e-235	1.69179	0.143	0.008	6.90996e-231	3	Csrp2
Tshz2	7.0898e-235	1.67572	0.149	0.009	1.18896e-230	3	Tshz2
Tmem204	1.79468e-232	1.59972	0.13	0.006	3.00968e-228	3	Tmem204
Bmpr2	3.75574e-232	2.10549	0.298	0.058	6.29838e-228	3	Bmpr2
Maoa	1.75116e-227	1.67118	0.163	0.013	2.93669e-223	3	Maoa
Plk2	5.45215e-225	1.99752	0.206	0.025	9.14326e-221	3	Plk2
Robo4	9.32151e-220	1.37661	0.104	0.002	1.56322e-215	3	Robo4
Nos3	1.54711e-218	1.47127	0.104	0.002	2.5945e-214	3	Nos3
Col4a2	3.25465e-218	1.4912	0.141	0.009	5.45805e-214	3	Col4a2
Slc7a1	3.4758e-218	2.16054	0.174	0.017	5.82892e-214	3	Slc7a1
Degs2	1.06054e-217	1.3772	0.106	0.003	1.77853e-213	3	Degs2
Polk	1.4577e-214	1.76298	0.159	0.014	2.44457e-210	3	Polk
Apod	1.69978e-212	1.31857	0.181	0.019	2.85053e-208	3	Apod
8430408G22Rik	2.67074e-212	1.69063	0.103	0.003	4.47884e-208	3	8430408G22Rik
Ocln	1.86889e-207	1.53214	0.11	0.004	3.13412e-203	3	Ocln
Slc6a6	7.10857e-207	2.61401	0.406	0.137	1.19211e-202	3	Slc6a6
Ndnf	8.00415e-207	1.54647	0.11	0.004	1.3423e-202	3	Ndnf
Dock9	3.09679e-206	1.71684	0.18	0.02	5.19331e-202	3	Dock9
Timp31	5.55551e-205	1.76229	0.375	0.097	9.31659e-201	3	Timp3
Slc40a1	9.06301e-202	1.76457	0.167	0.017	1.51987e-197	3	Slc40a1
Sorbs2	1.40576e-201	1.54726	0.163	0.016	2.35746e-197	3	Sorbs2
Fos1	6.56796e-201	1.46722	0.772	0.534	1.10145e-196	3	Fos
Cav1	1.41578e-198	1.54731	0.116	0.006	2.37427e-194	3	Cav1
Tspan13	2.49902e-194	2.10754	0.311	0.078	4.19086e-190	3	Tspan13
Plat	2.30586e-191	1.67682	0.18	0.022	3.86693e-187	3	Plat
Clec2d	2.84419e-187	2.02213	0.408	0.141	4.76971e-183	3	Clec2d
Heg1	1.25408e-185	1.48156	0.122	0.008	2.10309e-181	3	Heg1
Icam2	3.52699e-184	1.38504	0.107	0.005	5.91476e-180	3	Icam2
Col4a3bp	5.47723e-180	1.72498	0.191	0.028	9.18532e-176	3	Col4a3bp
Cdkn1a	8.53735e-180	1.99395	0.368	0.116	1.43171e-175	3	Cdkn1a
Rgs12	7.97812e-176	1.33355	0.125	0.01	1.33793e-171	3	Rgs12
Fosb1	2.35675e-175	1.60643	0.542	0.247	3.95226e-171	3	Fosb
Acvrl1	4.60499e-175	1.89174	0.186	0.028	7.72256e-171	3	Acvrl1
Vim	8.32163e-174	1.78899	0.408	0.143	1.39554e-169	3	Vim
Utrn	1.80533e-166	1.73595	0.21	0.037	3.02754e-162	3	Utrn
Slc30a1	7.64508e-165	1.78209	0.177	0.027	1.28208e-160	3	Slc30a1
Ppfibp1	1.69168e-164	1.49025	0.132	0.013	2.83695e-160	3	Ppfibp1
Bcam	1.93028e-164	1.23111	0.102	0.006	3.23707e-160	3	Bcam
Rnf144b	2.82513e-164	1.30466	0.105	0.007	4.73774e-160	3	Rnf144b
4931406P16Rik	3.22607e-163	1.85477	0.221	0.044	5.41012e-159	3	4931406P16Rik
Calm1	6.84546e-162	1.49727	0.656	0.416	1.14798e-157	3	Calm1
Abcc4	1.58508e-155	1.33504	0.101	0.007	2.65818e-151	3	Abcc4
Tob1	1.55112e-152	1.77654	0.198	0.037	2.60123e-148	3	Tob1
Clic4	2.53416e-152	1.96955	0.294	0.086	4.24978e-148	3	Clic4
Tpm4	3.04382e-152	1.88613	0.237	0.054	5.10448e-148	3	Tpm4
Dlc1	6.06236e-146	1.46501	0.132	0.015	1.01666e-141	3	Dlc1
Dab2ip	1.58796e-144	1.53337	0.117	0.011	2.66301e-140	3	Dab2ip
Eogt	2.35418e-142	1.37436	0.12	0.013	3.94796e-138	3	Eogt
Foxc1	1.18959e-140	1.36047	0.104	0.008	1.99495e-136	3	Foxc1
Mpzl1	4.22883e-137	1.36296	0.11	0.01	7.09175e-133	3	Mpzl1
Mindy1	3.44973e-134	1.53161	0.162	0.028	5.7852e-130	3	Mindy1
Jund1	1.24222e-133	1.39653	0.555	0.306	2.08321e-129	3	Jund
Ebf1	2.09793e-133	1.40707	0.133	0.017	3.51822e-129	3	Ebf1
Foxp1	9.49866e-131	1.81609	0.263	0.077	1.59293e-126	3	Foxp1
Amotl2	5.12176e-130	1.22151	0.114	0.012	8.58919e-126	3	Amotl2
Esyt2	6.15558e-130	1.55771	0.16	0.028	1.03229e-125	3	Esyt2
Mkl2	8.15501e-128	1.44756	0.119	0.014	1.36759e-123	3	Mkl2
Golim4	2.4921e-127	1.61849	0.159	0.028	4.17926e-123	3	Golim4
Afdn	2.76572e-127	1.41934	0.124	0.016	4.63811e-123	3	Afdn
Fas	2.9393e-127	1.40315	0.13	0.018	4.92921e-123	3	Fas
Tmsb10	1.35356e-124	1.23514	0.597	0.36	2.26991e-120	3	Tmsb10
Cav2	4.27292e-124	1.38512	0.106	0.011	7.16569e-120	3	Cav2
Dnm3	1.23912e-122	1.2445	0.101	0.01	2.078e-118	3	Dnm3
Xdh	2.11243e-121	1.6334	0.188	0.043	3.54254e-117	3	Xdh
Cobll1	5.16347e-121	1.44614	0.1	0.01	8.65914e-117	3	Cobll1
Tnfsf10	5.54327e-121	1.34669	0.127	0.018	9.29606e-117	3	Tnfsf10
Alas1	7.07926e-121	1.73784	0.22	0.058	1.18719e-116	3	Alas1
Pls3	1.44252e-120	1.40683	0.127	0.018	2.41911e-116	3	Pls3
Gjc1	2.61372e-119	1.13902	0.104	0.011	4.3832e-115	3	Gjc1
Cd93	9.41007e-117	1.50867	0.121	0.017	1.57807e-112	3	Cd93
Gsta4	6.25698e-116	1.34082	0.126	0.018	1.04929e-111	3	Gsta4
Tgfb2	1.14568e-114	1.27353	0.105	0.012	1.9213e-110	3	Tgfb2
Fkbp1a	1.74474e-113	1.73349	0.268	0.088	2.92592e-109	3	Fkbp1a
Ptma1	2.03429e-112	0.991259	0.736	0.589	3.4115e-108	3	Ptma
Ifitm3	2.081e-112	1.60135	0.552	0.363	3.48983e-108	3	Ifitm3
Hspa1a1	4.456e-111	1.71746	0.18	0.041	7.47271e-107	3	Hspa1a
Pcmtd1	1.95375e-107	1.57478	0.235	0.071	3.27644e-103	3	Pcmtd1
Tpm1	5.63321e-106	1.12409	0.2	0.05	9.4469e-102	3	Tpm1
Jam2	1.14755e-105	1.37165	0.159	0.033	1.92444e-101	3	Jam2
Gbp4	1.59227e-104	1.62043	0.216	0.062	2.67023e-100	3	Gbp4
Tspan5	2.40115e-104	1.27902	0.113	0.017	4.02672e-100	3	Tspan5
Sptan1	1.05333e-103	1.40989	0.172	0.04	1.76643e-99	3	Sptan1
Ier5l	1.29142e-101	1.40974	0.123	0.02	2.16571e-97	3	Ier5l
Ece1	8.48268e-101	1.21991	0.117	0.018	1.42255e-96	3	Ece1
Slc16a1	2.68696e-98	1.47834	0.102	0.014	4.50603e-94	3	Slc16a1
Atox1	5.10138e-97	1.48108	0.479	0.29	8.55502e-93	3	Atox1
Pdgfb1	8.53207e-95	1.52888	0.251	0.087	1.43083e-90	3	Pdgfb
Junb1	3.96501e-94	0.779851	0.741	0.564	6.64932e-90	3	Junb
Cdc42ep3	5.90493e-94	1.38623	0.123	0.022	9.90257e-90	3	Cdc42ep3
S1pr11	5.55238e-92	0.899251	0.342	0.132	9.31134e-88	3	S1pr1
Dusp11	3.55538e-90	1.16664	0.515	0.314	5.96237e-86	3	Dusp1
Nfib1	3.86825e-89	1.16545	0.199	0.056	6.48705e-85	3	Nfib
Ppp1r2	1.4148e-87	1.36752	0.203	0.063	2.37263e-83	3	Ppp1r2
Ier31	1.83356e-87	1.61486	0.39	0.203	3.07488e-83	3	Ier3
Fry1	2.44066e-87	1.16531	0.182	0.049	4.09298e-83	3	Fry
Itga6	4.1355e-84	1.37701	0.194	0.059	6.93524e-80	3	Itga6
Gbp5	1.93055e-83	1.80321	0.216	0.074	3.23753e-79	3	Gbp5
Myl6	1.47753e-81	1.24601	0.508	0.341	2.47781e-77	3	Myl6
Rtl8a	1.38226e-77	1.29648	0.137	0.033	2.31805e-73	3	Rtl8a
Rhob1	9.17536e-76	1.07537	0.475	0.287	1.53871e-71	3	Rhob
Tmsb4x2	5.911e-75	0.426715	0.961	0.761	9.91275e-71	3	Tmsb4x
Ifitm2	1.14749e-74	1.40822	0.255	0.105	1.92434e-70	3	Ifitm2
Dennd5b	3.41163e-74	1.29453	0.102	0.019	5.7213e-70	3	Dennd5b
Fermt21	1.00676e-71	1.12094	0.207	0.07	1.68834e-67	3	Fermt2
Mast4	7.71999e-71	1.23681	0.13	0.032	1.29464e-66	3	Mast4
Ecscr	1.34892e-70	1.03597	0.132	0.033	2.26214e-66	3	Ecscr
Cd2ap	1.45837e-69	1.50944	0.217	0.084	2.44568e-65	3	Cd2ap
Aplp2	7.551e-68	1.38362	0.308	0.15	1.2663e-63	3	Aplp2
Nebl	1.3935e-66	1.10974	0.108	0.024	2.3369e-62	3	Nebl
Rras	7.98492e-66	1.17505	0.114	0.027	1.33907e-61	3	Rras
Actn4	1.70681e-65	1.47852	0.203	0.077	2.86233e-61	3	Actn4
Ctnnb1	4.42958e-64	1.60589	0.285	0.141	7.4284e-60	3	Ctnnb1
Gnas	4.63919e-64	1.07389	0.517	0.364	7.77993e-60	3	Gnas
BC028528	4.04089e-63	1.4808	0.19	0.072	6.77658e-59	3	BC028528
Sertad1	2.5748e-62	1.35042	0.161	0.053	4.31794e-58	3	Sertad1
Crip1	7.10342e-62	0.905104	0.287	0.131	1.19124e-57	3	Crip1
Ier21	1.07279e-61	1.28931	0.372	0.215	1.79907e-57	3	Ier2
Nedd41	3.60724e-61	1.08047	0.171	0.056	6.04935e-57	3	Nedd4
Anxa2	3.90038e-61	1.15052	0.127	0.035	6.54093e-57	3	Anxa2
Hes1	5.48564e-61	1.10431	0.151	0.046	9.19941e-57	3	Hes1
St3gal6	6.38897e-60	1.24743	0.165	0.056	1.07143e-55	3	St3gal6
Cp	1.49167e-57	1.06675	0.153	0.05	2.50153e-53	3	Cp
Mfsd2a1	3.35886e-57	1.22829	0.122	0.034	5.63281e-53	3	Mfsd2a
Nfkbia1	3.45141e-57	0.93774	0.425	0.263	5.78801e-53	3	Nfkbia
Ly6e1	5.55255e-57	0.817112	0.62	0.49	9.31163e-53	3	Ly6e
Ptn1	7.03621e-57	0.43489	0.415	0.21	1.17997e-52	3	Ptn
Egr11	2.48191e-55	0.847123	0.534	0.378	4.16216e-51	3	Egr1
S100a13	8.3695e-55	1.21855	0.273	0.133	1.40357e-50	3	S100a13
Rgcc	8.95885e-55	1.30592	0.174	0.064	1.5024e-50	3	Rgcc
Gm26532	1.10187e-54	1.29638	0.21	0.089	1.84783e-50	3	Gm26532
Agrn	1.68639e-52	0.924701	0.105	0.027	2.82807e-48	3	Agrn
Fli1	8.09217e-51	1.37421	0.195	0.084	1.35706e-46	3	Fli1
Aldh21	1.29638e-50	1.07152	0.182	0.071	2.17403e-46	3	Aldh2
Ifit1	1.70578e-50	1.14402	0.147	0.051	2.86059e-46	3	Ifit1
Gimap6	3.53593e-50	0.973013	0.148	0.051	5.92975e-46	3	Gimap6
Tcf41	1.71711e-48	0.918425	0.393	0.243	2.87959e-44	3	Tcf4
Crim1	3.21922e-48	0.796288	0.106	0.03	5.39863e-44	3	Crim1
Eif1	9.36714e-48	0.772078	0.644	0.58	1.57087e-43	3	Eif1
Stmn1	2.56362e-46	0.928476	0.104	0.03	4.2992e-42	3	Stmn1
Arhgap31	2.69852e-46	1.1185	0.116	0.036	4.52542e-42	3	Arhgap31
Atf31	2.79259e-46	0.99013	0.455	0.313	4.68318e-42	3	Atf3
Ctnna1	1.97338e-45	1.04067	0.135	0.047	3.30936e-41	3	Ctnna1
Mgp	3.84312e-45	1.10087	0.1	0.028	6.44491e-41	3	Mgp
Klf61	1.48842e-44	1.12894	0.356	0.229	2.49609e-40	3	Klf6
Myl12a	2.72937e-44	1.33679	0.258	0.141	4.57716e-40	3	Myl12a
Rbms1	4.91482e-44	1.17454	0.158	0.063	8.24215e-40	3	Rbms1
Rpl381	5.70915e-44	0.516053	0.794	0.687	9.57424e-40	3	Rpl38
Snrk	4.55408e-43	1.09417	0.118	0.039	7.63719e-39	3	Snrk
Gng5	5.33005e-41	0.925588	0.543	0.471	8.93849e-37	3	Gng5
Sypl	7.20066e-41	1.18009	0.156	0.065	1.20755e-36	3	Sypl
Serpinb6a	1.62206e-40	0.964773	0.1	0.031	2.72019e-36	3	Serpinb6a
Gbp3	4.05812e-39	1.1513	0.136	0.054	6.80546e-35	3	Gbp3
Myl12b	1.0025e-38	1.33276	0.29	0.182	1.68119e-34	3	Myl12b
Luzp1	5.39766e-38	1.1377	0.108	0.037	9.05187e-34	3	Luzp1
Cfh1	2.01397e-37	1.01243	0.168	0.074	3.37743e-33	3	Cfh
Klf7	2.97783e-37	0.997717	0.122	0.045	4.99382e-33	3	Klf7
Rpl411	1.15961e-36	0.515868	0.796	0.707	1.94467e-32	3	Rpl41
Gnai2	1.37727e-35	1.03304	0.432	0.346	2.30969e-31	3	Gnai2
Adipor2	2.27461e-35	0.940635	0.104	0.036	3.81452e-31	3	Adipor2
Mprip	7.20938e-35	0.995617	0.127	0.05	1.20901e-30	3	Mprip
S100a161	4.05274e-34	0.661555	0.11	0.039	6.79644e-30	3	S100a16
Cltb	1.54618e-33	1.00877	0.107	0.039	2.59295e-29	3	Cltb
Rdx	2.49618e-33	1.02131	0.209	0.11	4.18609e-29	3	Rdx
Zfp361	5.90611e-33	0.753642	0.459	0.353	9.90454e-29	3	Zfp36
Rbpms	3.26581e-32	1.01866	0.115	0.045	5.47677e-28	3	Rbpms
Tubb4b	3.78485e-32	0.845906	0.185	0.091	6.34719e-28	3	Tubb4b
Serinc32	2.47095e-31	0.643751	0.578	0.513	4.14378e-27	3	Serinc3
Iqgap1	2.65938e-31	1.11271	0.182	0.093	4.45978e-27	3	Iqgap1
Tagln2	6.43001e-31	1.07631	0.182	0.094	1.07831e-26	3	Tagln2
Nr4a1	6.81096e-31	1.09179	0.304	0.201	1.1422e-26	3	Nr4a1
Fcgrt	9.24684e-31	1.11036	0.118	0.049	1.55069e-26	3	Fcgrt
1810037I17Rik	9.69713e-31	0.961359	0.291	0.186	1.62621e-26	3	1810037I17Rik
Phactr4	9.78699e-31	1.09955	0.11	0.043	1.64128e-26	3	Phactr4
Rgs5	4.32062e-30	0.501755	0.103	0.037	7.24568e-26	3	Rgs5
Zbtb201	8.82219e-30	0.652069	0.259	0.147	1.47948e-25	3	Zbtb20
Gm424181	1.37109e-29	0.457342	0.618	0.601	2.29931e-25	3	Gm42418
Cnot6l	2.72355e-29	1.05147	0.127	0.055	4.56739e-25	3	Cnot6l
Ets1	6.06673e-29	0.998348	0.118	0.049	1.01739e-24	3	Ets1
Ndufa7	1.75859e-28	1.03215	0.333	0.24	2.94916e-24	3	Ndufa7
Bcl2l1	1.99744e-28	0.88713	0.111	0.046	3.34971e-24	3	Bcl2l1
Tns1	2.30558e-28	1.01962	0.128	0.057	3.86646e-24	3	Tns1
Gclm	3.41985e-28	0.683132	0.108	0.043	5.73509e-24	3	Gclm
Cebpd	3.67093e-28	0.841707	0.125	0.054	6.15615e-24	3	Cebpd
Hsp90ab1	3.90156e-28	0.71748	0.566	0.509	6.54292e-24	3	Hsp90ab1
Sh3bgrl	3.11466e-27	0.926632	0.145	0.069	5.22328e-23	3	Sh3bgrl
Dusp3	1.53797e-26	1.08476	0.15	0.074	2.57918e-22	3	Dusp3
Pim3	4.31601e-26	0.924923	0.104	0.043	7.23794e-22	3	Pim3
Rab11a	8.10097e-26	1.08813	0.169	0.091	1.35853e-21	3	Rab11a
Elk3	1.05089e-25	1.0831	0.13	0.062	1.76234e-21	3	Elk3
Mtus1	2.61056e-24	0.970997	0.151	0.079	4.37791e-20	3	Mtus1
Dstn	3.81924e-24	0.803388	0.252	0.161	6.40487e-20	3	Dstn
Gatm	6.05315e-24	1.00888	0.233	0.15	1.01511e-19	3	Gatm
Hmgb1	1.13306e-23	0.72463	0.481	0.42	1.90015e-19	3	Hmgb1
Ifnar1	1.60614e-23	1.0484	0.125	0.06	2.6935e-19	3	Ifnar1
Dynll1	1.72439e-23	0.929009	0.315	0.229	2.89181e-19	3	Dynll1
Anp32a	2.89584e-23	1.04076	0.178	0.101	4.85633e-19	3	Anp32a
Chmp3	4.46214e-23	1.07908	0.15	0.08	7.48301e-19	3	Chmp3
Arhgef121	2.17694e-22	0.808443	0.127	0.061	3.65073e-18	3	Arhgef12
Tmod3	4.24647e-22	0.953528	0.115	0.055	7.12133e-18	3	Tmod3
Actg11	8.73684e-22	0.699133	0.517	0.467	1.46517e-17	3	Actg1
Tceal9	1.10459e-21	0.979602	0.15	0.081	1.8524e-17	3	Tceal9
Sgk11	1.37778e-21	0.924245	0.295	0.213	2.31053e-17	3	Sgk1
Bnip2	2.25543e-21	1.08712	0.166	0.096	3.78235e-17	3	Bnip2
Slfn51	1.6644e-20	1.20764	0.148	0.084	2.79121e-16	3	Slfn5
Bnip3l	3.79639e-20	1.08763	0.203	0.131	6.36655e-16	3	Bnip3l
Agfg1	8.93927e-20	0.860675	0.103	0.049	1.49912e-15	3	Agfg1
Cast	5.00981e-19	0.850127	0.105	0.051	8.40146e-15	3	Cast
Itgb1	6.31908e-19	0.922882	0.22	0.147	1.05971e-14	3	Itgb1
Xaf1	9.15461e-19	0.933178	0.182	0.113	1.53523e-14	3	Xaf1
Ubb1	2.16522e-18	0.475278	0.636	0.645	3.63108e-14	3	Ubb
Sec62	2.51172e-18	0.80554	0.329	0.258	4.21216e-14	3	Sec62
S100a11	2.75868e-18	0.600858	0.185	0.11	4.62631e-14	3	S100a11
Tsc22d3	1.04627e-17	0.815362	0.239	0.165	1.75459e-13	3	Tsc22d3
Irgm1	1.21356e-17	0.965121	0.185	0.119	2.03514e-13	3	Irgm1
Hspa81	1.87452e-17	0.541128	0.572	0.551	3.14357e-13	3	Hspa8
Nek7	1.23806e-16	0.763988	0.132	0.075	2.07623e-12	3	Nek7
Anxa32	4.53476e-16	0.895822	0.208	0.143	7.6048e-12	3	Anxa3
Selenom	5.41858e-16	0.762047	0.106	0.055	9.08696e-12	3	Selenom
Chchd2	8.73576e-16	0.617286	0.479	0.449	1.46499e-11	3	Chchd2
Klf91	1.78594e-15	0.618941	0.105	0.054	2.99502e-11	3	Klf9
Snx3	2.64179e-15	1.01289	0.178	0.118	4.43029e-11	3	Snx3
Gbp21	3.70392e-15	1.27229	0.19	0.131	6.21148e-11	3	Gbp2
Adam151	4.12387e-15	0.946975	0.161	0.102	6.91573e-11	3	Adam15
Tmem123	4.28193e-15	0.965419	0.1	0.053	7.1808e-11	3	Tmem123
Hist1h2bc1	1.49958e-14	0.515388	0.188	0.12	2.51479e-10	3	Hist1h2bc
Lmo21	3.09015e-14	1.03329	0.133	0.082	5.18218e-10	3	Lmo2
Ybx1	3.99933e-14	0.829173	0.3	0.248	6.70688e-10	3	Ybx1
Pttg1ip	4.71808e-14	0.692445	0.134	0.08	7.91221e-10	3	Pttg1ip
Gbp71	5.27705e-14	0.942469	0.19	0.131	8.84961e-10	3	Gbp7
Tuba1a1	1.19725e-13	0.586152	0.176	0.113	2.00778e-09	3	Tuba1a
Hexim1	3.52234e-13	0.809371	0.102	0.057	5.90696e-09	3	Hexim1
Ralbp1	3.73957e-13	0.88336	0.141	0.089	6.27126e-09	3	Ralbp1
Nfe2l1	4.48913e-13	0.881078	0.101	0.056	7.52827e-09	3	Nfe2l1
Gnb1	5.99179e-13	0.842852	0.214	0.156	1.00482e-08	3	Gnb1
Dnaja1	1.20109e-12	0.798437	0.265	0.206	2.01422e-08	3	Dnaja1
Mxd4	2.34254e-12	0.704428	0.107	0.061	3.92845e-08	3	Mxd4
Ifit3	5.62247e-12	0.678296	0.145	0.093	9.42889e-08	3	Ifit3
Ywhaq	1.21107e-11	0.956183	0.161	0.11	2.03097e-07	3	Ywhaq
Vcam1	1.5736e-11	1.36545	0.206	0.157	2.63893e-07	3	Vcam1
Laptm4a1	5.06439e-11	0.666545	0.323	0.277	8.49298e-07	3	Laptm4a
Slc38a21	1.14349e-10	0.785022	0.188	0.137	1.91763e-06	3	Slc38a2
Igtp	1.38186e-10	0.776247	0.14	0.094	2.31738e-06	3	Igtp
Tprgl	3.9703e-10	0.632061	0.102	0.062	6.6582e-06	3	Tprgl
Ubc1	6.44745e-10	0.349075	0.513	0.489	1.08124e-05	3	Ubc
Rock2	7.58756e-10	0.719407	0.113	0.071	1.27243e-05	3	Rock2
mt-Nd21	1.42362e-09	0.349843	0.552	0.54	2.38741e-05	3	mt-Nd2
Mier1	1.72566e-09	0.801047	0.156	0.111	2.89394e-05	3	Mier1
H2afv	2.08064e-09	0.606744	0.116	0.075	3.48923e-05	3	H2afv
Chmp5	3.00888e-09	0.852306	0.131	0.09	5.0459e-05	3	Chmp5
Clip1	3.37289e-09	0.727481	0.111	0.072	5.65634e-05	3	Clip1
Iigp1	4.54373e-09	0.7298	0.186	0.139	7.61984e-05	3	Iigp1
Wasf2	4.95222e-09	0.718616	0.168	0.124	8.30487e-05	3	Wasf2
Zfp36l11	7.01864e-09	0.504119	0.381	0.346	0.000117703	3	Zfp36l1
Notch1	1.07711e-08	0.59527	0.108	0.069	0.000180631	3	Notch1
Irf2bpl	1.33087e-08	0.748737	0.122	0.083	0.000223188	3	Irf2bpl
Gpx12	3.24368e-08	0.781385	0.304	0.276	0.000543965	3	Gpx1
Nampt1	4.04217e-08	0.895626	0.127	0.091	0.000677871	3	Nampt
H3f3a	4.38828e-08	0.688887	0.343	0.32	0.000735914	3	H3f3a
Gabarapl2	5.62551e-08	0.684442	0.162	0.12	0.000943398	3	Gabarapl2
Pomp1	6.85815e-08	0.784493	0.265	0.234	0.00115011	3	Pomp
B230219D22Rik	8.39569e-08	0.634551	0.113	0.076	0.00140796	3	B230219D22Rik
Dnajb9	1.11307e-07	0.68772	0.13	0.092	0.00186662	3	Dnajb9
Kif5b	1.23932e-07	0.681358	0.148	0.11	0.00207835	3	Kif5b
Fxyd5	2.69987e-07	0.770224	0.245	0.213	0.00452769	3	Fxyd5
Ldha	1.22236e-06	0.786258	0.184	0.15	0.020499	3	Ldha
Map41	1.62009e-06	0.703979	0.127	0.094	0.0271689	3	Map4
Lipa	2.65044e-06	0.676821	0.115	0.084	0.0444479	3	Lipa
Gsk3b	5.86492e-06	0.628715	0.147	0.114	0.0983548	3	Gsk3b
Dync1i2	7.10507e-06	0.705323	0.23	0.199	0.119152	3	Dync1i2
Tpd52	7.4321e-06	0.815907	0.121	0.092	0.124636	3	Tpd52
Sp100	8.16834e-06	0.73044	0.119	0.09	0.136983	3	Sp100
Fcho2	1.2131e-05	0.637043	0.119	0.09	0.203436	3	Fcho2
Myh9	1.44539e-05	0.694596	0.146	0.117	0.242392	3	Myh9
Sod11	1.47084e-05	0.545478	0.176	0.143	0.246661	3	Sod1
Isg15	2.28358e-05	0.628293	0.181	0.15	0.382957	3	Isg15
Ppp1cb	3.22716e-05	0.63524	0.102	0.075	0.541195	3	Ppp1cb
Nrbp1	3.74134e-05	0.710405	0.115	0.088	0.627422	3	Nrbp1
Tacc1	3.97828e-05	0.492249	0.142	0.112	0.667158	3	Tacc1
Adam101	5.23379e-05	0.758935	0.134	0.108	0.877706	3	Adam10
Sash11	5.27234e-05	0.30971	0.114	0.084	0.884171	3	Sash1
Sbds	6.73837e-05	0.606124	0.104	0.078	1	3	Sbds
Dnajb11	0.000100406	0.490242	0.102	0.075	1	3	Dnajb1
Cbx1	0.000135396	0.630746	0.1	0.076	1	3	Cbx1
Tpm3	0.000159987	0.565183	0.314	0.308	1	3	Tpm3
Uqcrb	0.000183124	0.621909	0.187	0.162	1	3	Uqcrb
Nfic	0.000206312	0.59924	0.109	0.085	1	3	Nfic
Macf11	0.000215289	0.415232	0.239	0.21	1	3	Macf1
Arid5b	0.000256813	0.659852	0.125	0.101	1	3	Arid5b
Rtf1	0.000461732	0.656389	0.127	0.104	1	3	Rtf1
Syf2	0.000507019	0.595501	0.16	0.137	1	3	Syf2
Klf13	0.000539258	0.718251	0.131	0.11	1	3	Klf13
Ostf1	0.000637138	0.708438	0.148	0.127	1	3	Ostf1
Dek	0.000822445	0.648899	0.132	0.11	1	3	Dek
Ddx3x1	0.00124721	0.487082	0.19	0.169	1	3	Ddx3x
Atf41	0.00126706	0.549041	0.216	0.198	1	3	Atf4
Samhd1	0.00152336	0.549309	0.159	0.139	1	3	Samhd1
Ywhaz	0.00174433	0.55327	0.292	0.288	1	3	Ywhaz
Atp5j1	0.00278207	0.469571	0.293	0.289	1	3	Atp5j
Dusp61	0.00339005	0.484481	0.142	0.123	1	3	Dusp6
H2-Q41	0.0039043	0.532137	0.273	0.272	1	3	H2-Q4
Txnip1	0.00436307	0.321185	0.171	0.15	1	3	Txnip
Snu13	0.00509931	0.7013	0.172	0.158	1	3	Snu13
Psma6	0.00514069	0.479342	0.103	0.086	1	3	Psma6
Akr1a11	0.00523136	0.275178	0.147	0.191	1	3	Akr1a1
Pcbp2	0.00545263	0.574737	0.29	0.296	1	3	Pcbp2
Arl6ip5	0.00628981	0.514851	0.113	0.095	1	3	Arl6ip5
Hmgn1	0.00715377	0.507854	0.133	0.116	1	3	Hmgn1
Rhoa1	0.0072732	0.629274	0.249	0.247	1	3	Rhoa
Tmed10	0.00865729	0.266805	0.206	0.263	1	3	Tmed10
Skp1a1	0.00882337	0.475911	0.163	0.146	1	3	Skp1a
Ms4a4b	0	4.2751	0.695	0.004	0	4	Ms4a4b
Nkg7	0	3.8515	0.549	0.003	0	4	Nkg7
Trbc2	0	3.71638	0.565	0.003	0	4	Trbc2
Cd3g	0	3.55374	0.557	0.002	0	4	Cd3g
Ifng	0	3.46728	0.305	0.002	0	4	Ifng
Cd3e	0	3.44605	0.545	0.003	0	4	Cd3e
Cd3d	0	3.26008	0.492	0.002	0	4	Cd3d
Trac	0	3.13931	0.469	0.005	0	4	Trac
Ifi27l2a	0	3.11141	0.643	0.217	0	4	Ifi27l2a
Ctla4	0	3.07515	0.399	0.008	0	4	Ctla4
S100a4	0	3.02894	0.391	0.015	0	4	S100a4
S100a10	0	3.00391	0.532	0.038	0	4	S100a10
Hcst	0	2.95103	0.552	0.075	0	4	Hcst
Tmsb101	0	2.85216	0.934	0.33	0	4	Tmsb10
Trbc1	0	2.82573	0.298	0.002	0	4	Trbc1
Icos	0	2.80643	0.349	0.002	0	4	Icos
Gimap4	0	2.7711	0.374	0.004	0	4	Gimap4
Gzmb	0	2.76909	0.249	0.001	0	4	Gzmb
Gimap3	0	2.75615	0.358	0.002	0	4	Gimap3
Rac2	0	2.70251	0.532	0.094	0	4	Rac2
S100a6	0	2.68518	0.593	0.071	0	4	S100a6
Ptpn22	0	2.67754	0.368	0.01	0	4	Ptpn22
Tnfrsf4	0	2.59055	0.255	0.002	0	4	Tnfrsf4
Lgals1	0	2.57476	0.386	0.041	0	4	Lgals1
Cd8b1	0	2.52593	0.214	0.001	0	4	Cd8b1
Ptprcap	0	2.52267	0.326	0.004	0	4	Ptprcap
Bhlhe40	0	2.48186	0.459	0.057	0	4	Bhlhe40
Plac8	0	2.44628	0.33	0.023	0	4	Plac8
S100a111	0	2.40607	0.522	0.076	0	4	S100a11
Gimap5	0	2.39581	0.293	0.012	0	4	Gimap5
Ms4a6b	0	2.39414	0.393	0.056	0	4	Ms4a6b
Thy1	0	2.37616	0.306	0.004	0	4	Thy1
AW112010	0	2.36259	0.824	0.283	0	4	AW112010
Lat	0	2.34888	0.298	0.003	0	4	Lat
Il7r	0	2.34538	0.245	0.008	0	4	Il7r
Ltb	0	2.33416	0.261	0.003	0	4	Ltb
Il2rb	0	2.32995	0.281	0.001	0	4	Il2rb
Cd2	0	2.32468	0.281	0.001	0	4	Cd2
Ptprc1	0	2.28901	0.625	0.188	0	4	Ptprc
Lsp1	0	2.25736	0.344	0.03	0	4	Lsp1
Lck	0	2.24708	0.277	0.002	0	4	Lck
Dusp5	0	2.2334	0.345	0.05	0	4	Dusp5
2001-09-01	0	2.19863	0.277	0.007	0	4	2001-09-01
Gm8369	0	2.1966	0.243	0.003	0	4	Gm8369
Ifi203	0	2.19366	0.31	0.022	0	4	Ifi203
Cytip	0	2.17255	0.269	0.015	0	4	Cytip
Sh2d2a	0	2.13766	0.233	0.001	0	4	Sh2d2a
Ctsw	0	2.05993	0.241	0.002	0	4	Ctsw
Gimap61	0	2.03376	0.325	0.034	0	4	Gimap6
Tnfrsf18	0	2.01564	0.209	0.002	0	4	Tnfrsf18
Rps15a1	0	2.00735	0.964	0.579	0	4	Rps15a
Gimap7	0	1.97235	0.209	0.002	0	4	Gimap7
Cd521	0	1.96985	0.833	0.36	0	4	Cd52
Cish	0	1.95977	0.217	0.008	0	4	Cish
Cxcr6	0	1.9356	0.209	0.001	0	4	Cxcr6
Cd8a	0	1.90666	0.167	0.001	0	4	Cd8a
Cd6	0	1.89742	0.183	0.001	0	4	Cd6
Rpsa1	0	1.84912	0.905	0.479	0	4	Rpsa
Itk	0	1.83726	0.19	0.001	0	4	Itk
Ets11	0	1.79799	0.294	0.032	0	4	Ets1
Skap1	0	1.79037	0.189	0.001	0	4	Skap1
Rpl121	0	1.76015	0.896	0.482	0	4	Rpl12
Crip11	0	1.75028	0.52	0.11	0	4	Crip1
Cd4	0	1.74579	0.165	0.002	0	4	Cd4
Rps271	0	1.68657	0.986	0.717	0	4	Rps27
Rpl271	0	1.65699	0.879	0.495	0	4	Rpl27
Cd28	0	1.63218	0.164	0.001	0	4	Cd28
Gzmk	0	1.60206	0.143	0.001	0	4	Gzmk
Rps131	0	1.58012	0.93	0.556	0	4	Rps13
Il18r1	0	1.57479	0.136	0.001	0	4	Il18r1
Sytl3	0	1.54037	0.134	0.001	0	4	Sytl3
Sh2d1a	0	1.47572	0.13	0.001	0	4	Sh2d1a
Rpl361	0	1.46917	0.928	0.6	0	4	Rpl36
Cd5	0	1.46626	0.132	0.001	0	4	Cd5
Cd247	0	1.4633	0.133	0.001	0	4	Cd247
Stat4	0	1.45765	0.132	0.001	0	4	Stat4
Pkp3	0	1.45467	0.144	0.002	0	4	Pkp3
Bcl11b	0	1.44367	0.133	0.001	0	4	Bcl11b
Rpl341	0	1.43592	0.95	0.605	0	4	Rpl34
Rps241	0	1.40748	0.974	0.677	0	4	Rps24
Tpt11	0	1.40394	0.952	0.633	0	4	Tpt1
Fasl	0	1.39075	0.127	0	0	4	Fasl
Themis	0	1.36284	0.128	0.001	0	4	Themis
Rpl382	0	1.32896	0.968	0.672	0	4	Rpl38
Grap2	0	1.31335	0.125	0.001	0	4	Grap2
Rpl37a1	0	1.26957	0.974	0.688	0	4	Rpl37a
Btg11	1.09973e-305	1.84581	0.812	0.393	1.84424e-301	4	Btg1
Zap70	2.48313e-305	1.44639	0.132	0.002	4.16421e-301	4	Zap70
Shisa5	4.1135e-299	2.22362	0.471	0.113	6.89834e-295	4	Shisa5
Rps211	1.35746e-298	1.20583	0.97	0.694	2.27646e-294	4	Rps21
Spn	4.33412e-293	1.44331	0.139	0.003	7.26831e-289	4	Spn
Rps101	6.7543e-292	1.36253	0.938	0.589	1.1327e-287	4	Rps10
Rps71	5.10508e-289	1.42116	0.905	0.545	8.56122e-285	4	Rps7
Mndal	2.78922e-287	1.80268	0.223	0.019	4.67752e-283	4	Mndal
Gimap1	3.25565e-286	1.65183	0.212	0.016	5.45972e-282	4	Gimap1
Uba521	5.45968e-280	1.33201	0.924	0.585	9.15588e-276	4	Uba52
Rpl18a1	1.25521e-279	1.31445	0.933	0.598	2.10498e-275	4	Rpl18a
Rpl181	1.29977e-273	1.50252	0.858	0.505	2.17972e-269	4	Rpl18
Stk17b	1.99467e-272	2.01023	0.425	0.096	3.34506e-268	4	Stk17b
Ccnd2	1.21428e-270	1.72068	0.327	0.051	2.03634e-266	4	Ccnd2
Pdcd1	2.23621e-269	1.36542	0.114	0.001	3.75012e-265	4	Pdcd1
Vps37b	2.54942e-268	2.23736	0.352	0.063	4.27538e-264	4	Vps37b
Rpl171	2.11918e-266	1.40898	0.874	0.509	3.55386e-262	4	Rpl17
Rpl321	1.68721e-264	1.30387	0.921	0.58	2.82945e-260	4	Rpl32
P2ry10	3.03154e-263	1.29705	0.114	0.001	5.08389e-259	4	P2ry10
Rps181	2.41973e-261	1.38228	0.892	0.53	4.05789e-257	4	Rps18
Adam19	3.29264e-261	1.33267	0.128	0.003	5.52176e-257	4	Adam19
Rps161	7.76419e-258	1.33878	0.908	0.561	1.30205e-253	4	Rps16
Tbc1d10c	2.27947e-256	1.20797	0.109	0.001	3.82268e-252	4	Tbc1d10c
Rps111	3.30501e-254	1.28233	0.912	0.562	5.54249e-250	4	Rps11
Rpl241	1.80671e-252	1.26156	0.925	0.622	3.02985e-248	4	Rpl24
Rpl131	2.32106e-252	1.11295	0.961	0.684	3.89242e-248	4	Rpl13
Dusp2	4.20069e-249	1.93004	0.296	0.046	7.04456e-245	4	Dusp2
Cnn2	8.26885e-248	1.50217	0.184	0.014	1.38669e-243	4	Cnn2
Rplp21	2.33835e-241	1.23599	0.902	0.586	3.92141e-237	4	Rplp2
Gpr171	3.43145e-241	1.23623	0.118	0.003	5.75455e-237	4	Gpr171
Rpl301	4.27029e-239	1.16328	0.941	0.626	7.16127e-235	4	Rpl30
Rpl27a1	7.16083e-236	1.08142	0.95	0.647	1.20087e-231	4	Rpl27a
Srgn1	4.39329e-235	1.71162	0.731	0.354	7.36755e-231	4	Srgn
Fau1	3.02246e-233	0.983926	0.98	0.738	5.06866e-229	4	Fau
Rps141	3.66957e-230	1.23718	0.9	0.578	6.15386e-226	4	Rps14
Rpl391	7.6328e-230	1.13718	0.953	0.665	1.28002e-225	4	Rpl39
Rpl191	1.60271e-225	1.17891	0.911	0.579	2.68774e-221	4	Rpl19
Tnfaip31	9.05401e-225	1.91439	0.466	0.136	1.51836e-220	4	Tnfaip3
Slfn1	6.62666e-224	1.52185	0.163	0.012	1.11129e-219	4	Slfn1
Rinl	9.67471e-224	1.61006	0.196	0.02	1.62245e-219	4	Rinl
Rpl111	1.06894e-223	1.21368	0.896	0.566	1.79262e-219	4	Rpl11
Rpl371	4.68715e-222	1.01279	0.959	0.707	7.86036e-218	4	Rpl37
Rpl91	2.67044e-217	1.13123	0.903	0.595	4.47833e-213	4	Rpl9
Rpl231	4.7267e-214	1.08294	0.937	0.629	7.92668e-210	4	Rpl23
Rps3a11	4.89667e-214	1.16642	0.91	0.594	8.21172e-210	4	Rps3a1
Tmsb4x3	1.55519e-213	1.04672	0.982	0.764	2.60805e-209	4	Tmsb4x
Rps51	3.49432e-211	1.25236	0.861	0.526	5.85997e-207	4	Rps5
Fxyd51	4.60745e-211	1.82252	0.519	0.185	7.72669e-207	4	Fxyd5
Runx3	4.63586e-210	1.42914	0.157	0.012	7.77434e-206	4	Runx3
Gzma	1.28479e-207	3.0419	0.103	0.003	2.1546e-203	4	Gzma
Rps261	7.82612e-201	1.16863	0.892	0.585	1.31244e-196	4	Rps26
Bcl2	8.75538e-201	1.69422	0.224	0.031	1.46828e-196	4	Bcl2
Rps231	3.43787e-200	1.12295	0.908	0.595	5.76531e-196	4	Rps23
Traf1	1.45351e-194	1.50372	0.152	0.013	2.43753e-190	4	Traf1
Rps191	2.58502e-194	1.24884	0.835	0.504	4.33508e-190	4	Rps19
Ctla2a1	5.95607e-193	0.754489	0.365	0.079	9.98833e-189	4	Ctla2a
Tnfsf8	2.71658e-191	1.77017	0.122	0.007	4.5557e-187	4	Tnfsf8
Ly6c2	8.58768e-191	2.22294	0.257	0.045	1.44015e-186	4	Ly6c2
Serpina3g	1.32691e-189	1.75906	0.209	0.029	2.22523e-185	4	Serpina3g
Cd69	2.18592e-189	1.95803	0.243	0.041	3.66579e-185	4	Cd69
Rps81	4.62151e-185	0.951914	0.96	0.708	7.75027e-181	4	Rps8
Isg20	5.53744e-185	1.61616	0.184	0.022	9.28629e-181	4	Isg20
Emb	5.13416e-184	1.66847	0.171	0.019	8.60998e-180	4	Emb
Pfn1	4.52045e-183	1.62604	0.622	0.303	7.5808e-179	4	Pfn1
Rps4x1	2.19986e-180	1.1028	0.881	0.557	3.68916e-176	4	Rps4x
Itgb7	3.74541e-180	1.31945	0.132	0.01	6.28106e-176	4	Itgb7
Rpl81	6.93594e-180	1.32638	0.771	0.469	1.16316e-175	4	Rpl8
Ptpn181	2.96511e-179	1.71046	0.507	0.202	4.9725e-175	4	Ptpn18
Itgal	4.61148e-177	1.82064	0.265	0.054	7.73346e-173	4	Itgal
Rpl221	2.54646e-176	1.15346	0.834	0.518	4.27042e-172	4	Rpl22
Furin	3.28096e-174	2.30477	0.216	0.035	5.50216e-170	4	Furin
Rps281	2.17319e-169	0.926684	0.953	0.646	3.64444e-165	4	Rps28
Coro1a1	1.39795e-163	1.72844	0.415	0.142	2.34436e-159	4	Coro1a
Rplp01	3.93996e-163	1.20971	0.751	0.452	6.60732e-159	4	Rplp0
Inpp4b	7.00838e-160	1.37176	0.17	0.022	1.17531e-155	4	Inpp4b
Rpl211	5.17255e-159	0.992177	0.885	0.593	8.67436e-155	4	Rpl21
H2-Q71	1.89607e-156	1.45768	0.613	0.308	3.17971e-152	4	H2-Q7
Slfn21	4.21749e-155	1.74063	0.382	0.126	7.07272e-151	4	Slfn2
Satb1	2.49768e-154	1.06433	0.105	0.007	4.18862e-150	4	Satb1
Mxd1	2.87295e-153	1.75355	0.237	0.048	4.81794e-149	4	Mxd1
Arhgdib1	1.74332e-147	1.61863	0.485	0.21	2.92355e-143	4	Arhgdib
Irf4	8.19455e-147	1.30766	0.108	0.008	1.37423e-142	4	Irf4
[truncated: 2,238 more rows]
