# Supplementary material for: Single cell and spatial transcriptomic analyses reveal microglia-plasma cell crosstalk in the brain during Trypanosoma brucei infection
Source: Nat Commun. 2022 Sep 30;13:5752. doi: 10.1038/s41467-022-33542-z (PMC9525673; doi:10.1038/s41467-022-33542-z)
Supplement: Supplementary file 12 — Supplementary Data 9 [file 41467_2022_33542_MOESM12_ESM.xlsx]

## Sheet: Sheet1
Supplementary Table 9 List of differentially expressed genes in all the myeloid subsets at 25dpi, defined having a -0.25 < Log2Fold change >0.25 and an adjusted p value < 0.05.
Homeostatic 1 cluster	p_val	avg_log2FC	pct.1	pct.2	p_val_adj		Homeostatic 2 cluster	p_val	avg_log2FC	pct.1	pct.2	p_val_adj		Cd14+ monocytes	p_val	avg_log2FC	pct.1	pct.2	p_val_adj		Arg1+ BAMs	p_val	avg_log2FC	pct.1	pct.2	p_val_adj
Cd74	1.73379e-132	6.75765	0.979	0.008	2.92162e-128		Cd74	1.31711e-210	6.05555	0.983	0.043	2.21947e-206		Cd74	1.87255e-138	4.90115	0.992	0.058	3.15543e-134		Ccl5	1.1618e-21	5.48294	0.691	0	1.95774e-17
Ccl5	8.55292e-108	5.867	0.852	0	1.44125e-103		Ccl5	1.49343e-193	5.80983	0.879	0	2.51657e-189		Ccl5	1.39776e-120	4.86754	0.913	0.02	2.35536e-116		Saa3	1.05115e-11	4.78812	0.426	0	1.77129e-07
H2-Ab1	1.01032e-116	5.47531	0.899	0	1.70248e-112		H2-Ab1	2.05271e-213	5.34576	0.957	0.004	3.45902e-209		Cxcl9	2.565e-59	4.40497	0.553	0.006	4.32228e-55		Cxcl9	9.15026e-13	3.92269	0.481	0.012	1.54191e-08
H2-Aa	1.84028e-113	5.14874	0.888	0.006	3.10106e-109		H2-Aa	8.61539e-216	5.23151	0.965	0.003	1.45178e-211		H2-Eb1	5.30642e-132	4.25935	0.967	0.017	8.94185e-128		Ly6c2	1.07017e-12	3.80224	0.457	0	1.80334e-08
H2-Eb1	3.12043e-110	5.11271	0.865	0	5.25824e-106		H2-Eb1	9.76135e-217	5.15167	0.968	0.004	1.64488e-212		H2-Ab1	6.14494e-129	4.18217	0.965	0.026	1.03548e-124		Ly6i	2.74381e-18	3.78436	0.611	0	4.62359e-14
Cxcl9	2.04455e-38	3.99777	0.384	0	3.44526e-34		Cxcl9	2.7234e-101	4.19178	0.52	0.001	4.58921e-97		H2-Aa	1.61606e-130	4.16893	0.965	0.02	2.72322e-126		Ly6a	4.17044e-23	3.48964	0.759	0.025	7.02761e-19
Lgals3bp	5.65258e-88	3.56709	0.784	0.02	9.52517e-84		Il1b	5.8393e-154	3.98916	0.798	0.023	9.83981e-150		Cxcl13	6.49724e-40	3.58878	0.414	0.009	1.09485e-35		Lgals3	2.56244e-17	3.46776	0.586	0	4.31796e-13
Cxcl13	3.44497e-29	3.55058	0.301	0	5.80512e-25		Cxcl13	3.06583e-58	3.57234	0.312	0	5.16624e-54		Il1b	1.70508e-82	2.95883	0.821	0.084	2.87324e-78		AW112010	2.2102e-24	3.30508	0.827	0.049	3.72441e-20
H2-Q7	8.40556e-70	3.37576	0.631	0.003	1.41642e-65		Ccl4	1.62067e-145	3.54932	0.925	0.148	2.73099e-141		Lgals3bp	5.53518e-88	2.91792	0.796	0.037	9.32733e-84		Tnfaip2	7.62824e-17	3.251	0.574	0	1.28544e-12
Ifitm3	4.54087e-64	2.96272	0.626	0.017	7.65182e-60		Lgals3bp	6.85896e-156	3.36071	0.829	0.031	1.1558e-151		Iigp1	1.14857e-48	2.72417	0.478	0.006	1.93545e-44		Stat1	3.14736e-23	3.166	0.753	0.012	5.30362e-19
Il1b	1.48419e-32	2.86132	0.34	0.003	2.50101e-28		Ifi27l2a	1.35026e-118	3.12259	0.61	0.005	2.27532e-114		H2-Q7	6.98101e-79	2.68121	0.732	0.029	1.17637e-74		Msrb1	3.04073e-15	2.84942	0.531	0	5.12394e-11
Ifi27l2a	3.97874e-50	2.8558	0.501	0.008	6.70457e-46		Ccl2	6.1375e-117	3.08388	0.798	0.091	1.03423e-112		Cxcl10	7.29871e-40	2.63523	0.538	0.084	1.22991e-35		AA467197	4.00935e-09	2.78102	0.34	0	6.75615e-05
H2-K1	4.22087e-93	2.83836	0.932	0.169	7.1126e-89		H2-Q7	5.59808e-137	3.03941	0.699	0.009	9.43333e-133		Ifi27l2a	2.81082e-68	2.61678	0.649	0.02	4.73651e-64		Cd52	3.04708e-25	2.72569	0.901	0.099	5.13464e-21
C4b	2.72459e-44	2.8263	0.442	0.003	4.5912e-40		Cxcl10	4.43964e-50	2.78448	0.312	0.012	7.48124e-46		Stat1	1.11357e-70	2.4307	0.684	0.029	1.87648e-66		Txn1	7.40385e-18	2.59782	0.654	0.025	1.24762e-13
H2-D1	2.90234e-91	2.56889	0.958	0.216	4.89074e-87		Ifitm3	1.40464e-111	2.74263	0.595	0.009	2.36697e-107		C4b	5.41465e-50	2.37539	0.495	0.009	9.12423e-46		C3	1.01268e-12	2.43292	0.481	0.012	1.70647e-08
Cxcl10	2.91812e-17	2.54773	0.197	0.006	4.91733e-13		Ccl12	3.57315e-94	2.68831	0.737	0.103	6.02111e-90		Cd52	7.42712e-82	2.372	0.871	0.098	1.25154e-77		H2-K1	5.67663e-25	2.41491	0.969	0.198	9.56568e-21
H2-Q6	1.48448e-42	2.50719	0.434	0.006	2.50149e-38		Apoe	3.76215e-68	2.60453	0.78	0.234	6.3396e-64		Il1rn	1.05635e-25	2.35453	0.276	0.003	1.78006e-21		Fcgr4	4.26017e-12	2.39717	0.438	0	7.17881e-08
Cd52	2.93224e-64	2.4587	0.745	0.073	4.94112e-60		Stat1	7.64977e-113	2.52113	0.645	0.021	1.28906e-108		Isg15	1.26497e-44	2.30989	0.491	0.026	2.13161e-40		Gm10076	1.5137e-18	2.28073	0.778	0.099	2.55074e-14
Cybb	1.89658e-35	2.45839	0.358	0	3.19593e-31		Fgl2	4.59596e-103	2.49246	0.549	0.007	7.74465e-99		Cybb	6.33034e-45	2.26595	0.457	0.009	1.06673e-40		Lgals3bp	3.03807e-15	2.24944	0.611	0.037	5.11945e-11
Iigp1	2.35476e-28	2.41502	0.301	0.003	3.96801e-24		Cd52	2.79522e-114	2.45389	0.786	0.075	4.71022e-110		Ifi204	1.14986e-50	2.23908	0.514	0.014	1.93763e-46		Fam26f	5.09777e-10	2.18905	0.395	0.012	8.59025e-06
Ccl2	9.96291e-38	2.41453	0.465	0.037	1.67885e-33		H2-T23	2.68852e-105	2.38139	0.688	0.047	4.53043e-101		Ifitm3	5.55475e-68	2.23175	0.686	0.037	9.3603e-64		Il1rn	1.20267e-06	2.13767	0.247	0	0.0202662
Stat1	5.18332e-52	2.35547	0.595	0.039	8.73442e-48		Iigp1	1.82879e-62	2.23896	0.344	0.003	3.08169e-58		Ly6i	7.75146e-36	2.20837	0.36	0	1.3062e-31		Cfb	3.39525e-10	2.11121	0.377	0	5.72133e-06
H2-T23	1.41949e-55	2.29469	0.649	0.053	2.39198e-51		C4b	7.56164e-74	2.22333	0.419	0.008	1.27421e-69		Ccl12	8.15765e-61	2.18425	0.857	0.231	1.37465e-56		H2-Q7	1.67527e-13	2.1027	0.537	0.025	2.823e-09
Gm10076	5.33024e-53	2.24328	0.631	0.053	8.98198e-49		Ly6i	1.37983e-76	2.21836	0.402	0	2.32516e-72		H2-K1	7.46309e-95	2.13995	0.987	0.271	1.25761e-90		Gbp2	1.78298e-09	2.06122	0.352	0	3.0045e-05
Ifi204	2.67051e-39	2.23024	0.4	0.003	4.50007e-35		Ly6a	5.90071e-80	2.21276	0.454	0.009	9.94329e-76		Acod1	9.56974e-35	2.12791	0.358	0.003	1.6126e-30		Iigp1	1.32131e-08	2.0579	0.321	0	0.000222654
Ccl12	1.47614e-41	2.22999	0.558	0.067	2.48745e-37		Ccl3	3.5177e-88	2.16561	0.803	0.153	5.92768e-84		Fgl2	6.31518e-43	2.11897	0.447	0.012	1.06417e-38		Psme1	1.41776e-19	2.05028	0.722	0.037	2.38907e-15
Fgl2	7.62842e-33	2.20795	0.335	0	1.28547e-28		Cybb	1.26717e-73	2.13405	0.393	0.001	2.13532e-69		Ccl2	8.40444e-68	2.10734	0.896	0.231	1.41623e-63		Cd274	9.08984e-08	2.0384	0.29	0	0.00153173
B2m	2.00589e-93	2.19494	0.987	0.455	3.38012e-89		Gm10076	2.52277e-105	2.11354	0.728	0.057	4.25112e-101		Gbp2	2.43546e-44	2.0964	0.466	0.014	4.10399e-40		H2-Eb1	1.81042e-21	1.98225	0.969	0.21	3.05074e-17
Ly6a	7.42692e-37	2.15403	0.423	0.02	1.25151e-32		Ifi204	4.03792e-82	2.11217	0.474	0.012	6.8043e-78		Gm10076	2.32273e-65	2.07382	0.703	0.052	3.91403e-61		Ms4a4c	9.08972e-08	1.97835	0.29	0	0.00153171
Bst2	9.69782e-45	2.04708	0.517	0.031	1.63418e-40		Ccl7	2.3968e-44	2.08586	0.251	0.003	4.03884e-40		Ccl7	5.18989e-39	2.0351	0.439	0.023	8.74548e-35		Ly6e	2.00087e-20	1.96286	0.932	0.21	3.37166e-16
Ccl4	1.81831e-28	2.03461	0.571	0.171	3.06403e-24		C3	7.06336e-63	2.05012	0.335	0	1.19025e-58		C3	5.73245e-35	2.01951	0.36	0.003	9.65975e-31		Cd74	5.06302e-22	1.9535	0.988	0.259	8.5317e-18
Cd300lf	2.16958e-25	2.01956	0.265	0	3.65596e-21		Gbp2	1.35711e-64	2.03587	0.364	0.005	2.28686e-60		Tnfaip2	1.89002e-41	2.01457	0.503	0.043	3.18487e-37		Aldoa	6.62201e-14	1.94598	0.611	0.062	1.11587e-09
Ly6i	2.30693e-28	2.01411	0.294	0	3.8874e-24		B2m	7.24132e-124	2.02976	0.991	0.543	1.22024e-119		Cxcl16	1.8426e-50	2.00842	0.553	0.032	3.10496e-46		Cxcr4	9.08984e-08	1.93964	0.29	0	0.00153173
Ly6e	5.22597e-62	1.99672	0.886	0.213	8.80628e-58		Ly6e	9.95223e-100	2.01467	0.905	0.192	1.67705e-95		Fcgr4	2.14062e-33	1.98311	0.339	0	3.60716e-29		Atox1	3.82035e-15	1.91638	0.691	0.086	6.43767e-11
C3	1.17376e-25	1.94156	0.268	0	1.97791e-21		H2-Q6	1.6409e-80	2.00652	0.512	0.025	2.76508e-76		H2-T23	4.09369e-62	1.95138	0.703	0.063	6.89827e-58		H2-Ab1	1.66282e-21	1.9156	0.969	0.198	2.80202e-17
H2-DMa	3.46238e-41	1.92244	0.517	0.042	5.83446e-37		Fcgr4	2.00109e-69	2.0009	0.373	0.001	3.37204e-65		Cd300lf	2.99419e-38	1.95001	0.403	0.009	5.04551e-34		Mif	1.28864e-12	1.89053	0.512	0.025	2.17148e-08
Fcgr4	9.89523e-27	1.90297	0.278	0	1.66745e-22		Cd300lf	4.16538e-70	1.97859	0.382	0.003	7.01908e-66		Ifi211	9.23687e-33	1.92609	0.341	0.003	1.5565e-28		Tpi1	1.32131e-08	1.87666	0.321	0	0.000222654
AW112010	1.58074e-27	1.80131	0.309	0.008	2.6637e-23		Ctsc	3.41982e-94	1.93237	0.72	0.073	5.76274e-90		Serpina3f	2.00009e-26	1.91703	0.276	0	3.37035e-22		Tgfbi	2.46968e-13	1.86795	0.586	0.049	4.16165e-09
Ctsc	2.93177e-42	1.79862	0.558	0.056	4.94033e-38		H2-Oa	4.88183e-64	1.902	0.367	0.007	8.22638e-60		Gbp5	2.34257e-32	1.91084	0.358	0.012	3.94746e-28		Prdx5	2.28005e-17	1.84124	0.759	0.086	3.8421e-13
Cst7	1.80529e-21	1.72132	0.226	0	3.0421e-17		Bst2	1.01974e-87	1.87521	0.558	0.028	1.71837e-83		B2m	2.14788e-101	1.87154	0.992	0.548	3.6194e-97		Ass1	4.04103e-07	1.81112	0.265	0	0.00680953
Gbp2	1.4806e-24	1.67721	0.273	0.006	2.49495e-20		H2-K1	4.0778e-102	1.86886	0.974	0.337	6.87149e-98		Bst2	1.32074e-51	1.84418	0.607	0.052	2.22558e-47		Fth1	1.98791e-19	1.8084	1	0.914	3.34982e-15
Zbp1	1.93357e-19	1.64869	0.205	0	3.25826e-15		Isg15	2.72601e-67	1.8652	0.408	0.013	4.5936e-63		Apoe	2.89155e-44	1.79752	0.803	0.297	4.87255e-40		Acod1	1.32538e-07	1.80651	0.284	0	0.0022334
H2-Oa	5.25006e-23	1.64422	0.257	0.006	8.84687e-19		Cxcl16	3.47689e-64	1.81051	0.402	0.016	5.8589e-60		Cd274	8.33612e-33	1.76535	0.37	0.014	1.40472e-28		Psme2	8.66978e-11	1.79433	0.426	0.012	1.46094e-06
Psmb8	8.66271e-32	1.6435	0.379	0.02	1.45975e-27		Prdx5	8.47822e-72	1.77056	0.488	0.031	1.42867e-67		Clec2d	7.37947e-31	1.7588	0.353	0.014	1.24351e-26		Rnf213	9.47392e-10	1.79053	0.389	0.012	1.59645e-05
Psme1	2.19857e-41	1.63916	0.561	0.062	3.7048e-37		Lyz2	9.2075e-78	1.72743	0.65	0.076	1.55156e-73		Irgm1	1.50488e-34	1.69578	0.364	0.006	2.53587e-30		H2-Aa	3.30033e-19	1.7677	0.963	0.222	5.56138e-15
Rps20	4.57631e-55	1.59458	0.93	0.323	7.71153e-51		Pim1	9.12844e-51	1.72643	0.315	0.011	1.53823e-46		H2-Q6	3.49228e-49	1.68452	0.553	0.035	5.88484e-45		Ifi211	5.11175e-08	1.75655	0.327	0.012	0.000861381
Ccl7	2.36367e-13	1.56758	0.14	0	3.98301e-09		Ifi207	1.41261e-50	1.72589	0.289	0.004	2.3804e-46		Tlr2	6.71789e-48	1.67942	0.574	0.049	1.13203e-43		Rgs1	1.12121e-06	1.74665	0.327	0.037	0.0188934
H2-DMb1	1.59648e-23	1.55444	0.27	0.008	2.69023e-19		Hcar2	1.71221e-47	1.72422	0.283	0.007	2.88525e-43		Cd69	9.22015e-20	1.66429	0.21	0	1.55369e-15		Plac8	4.18151e-08	1.73725	0.383	0.037	0.000704627
Tlr2	1.29633e-21	1.50612	0.265	0.014	2.18444e-17		Tlr2	2.5442e-63	1.70958	0.462	0.036	4.28722e-59		H2-Oa	2.09098e-34	1.659	0.378	0.012	3.52351e-30		Ifi27l2a	5.2563e-13	1.72857	0.667	0.111	8.85739e-09
Vcam1	2.85966e-17	1.49109	0.205	0.008	4.81882e-13		AW112010	3.49491e-53	1.66439	0.318	0.008	5.88927e-49		Ly6e	4.83604e-62	1.64662	0.909	0.225	8.14921e-58		Ifi47	6.21654e-08	1.70531	0.296	0	0.00104755
Rnf213	2.63173e-22	1.45956	0.273	0.014	4.43472e-18		Id2	9.03876e-57	1.59456	0.48	0.055	1.52312e-52		AW112010	1.30666e-33	1.54592	0.391	0.02	2.20185e-29		Cstb	3.90531e-12	1.67702	0.691	0.148	6.58083e-08
Oasl2	3.32098e-17	1.45708	0.182	0	5.59619e-13		Zbp1	8.0248e-46	1.56895	0.249	0	1.35226e-41		Rnf213	8.03528e-32	1.51938	0.376	0.02	1.35403e-27		Pkm	4.06874e-13	1.64094	0.556	0.037	6.85624e-09
C1qa	6.9441e-66	1.44857	0.982	0.626	1.17015e-61		Osm	2.21903e-44	1.5606	0.272	0.008	3.73928e-40		Osm	9.33209e-31	1.47732	0.38	0.026	1.57255e-26		Itgb2	2.27812e-12	1.61388	0.605	0.074	3.83887e-08
Hcar2	1.05683e-16	1.4346	0.184	0.003	1.78086e-12		Rps20	2.03801e-75	1.54926	0.936	0.304	3.43424e-71		Ly6a	2.43264e-40	1.47294	0.468	0.029	4.09925e-36		Cyp4f18	5.82805e-07	1.60904	0.259	0	0.00982084
Rpl27a	7.33659e-50	1.42522	0.938	0.416	1.23629e-45		Il2rg	4.21582e-46	1.54262	0.266	0.004	7.10407e-42		Prdx5	2.93261e-43	1.44909	0.545	0.052	4.94174e-39		Cox5a	2.3963e-10	1.58943	0.463	0.037	4.038e-06
Hebp1	5.45399e-18	1.40506	0.205	0.006	9.19051e-14		Irgm1	1.55957e-49	1.53983	0.289	0.005	2.62803e-45		Srgn	4.75474e-58	1.44295	0.842	0.15	8.01222e-54		Klra2	1.92712e-07	1.58313	0.278	0	0.00324739
Gbp7	5.23571e-22	1.39418	0.27	0.014	8.82269e-18		H2-DMa	1.13598e-80	1.50958	0.598	0.051	1.91424e-76		Il2rg	1.78663e-26	1.44184	0.291	0.006	3.01064e-22		Ifitm3	4.55505e-16	1.57549	0.87	0.21	7.67572e-12
Fth1	7.27286e-50	1.38843	0.971	0.629	1.22555e-45		Axl	1.36965e-42	1.47007	0.237	0.001	2.30799e-38		Ctsc	2.55141e-52	1.44071	0.78	0.135	4.29938e-48		Myl12b	5.6161e-09	1.55417	0.364	0.012	9.46369e-05
Rpl35	8.30434e-43	1.37304	0.891	0.326	1.39936e-38		Fth1	5.31824e-89	1.46945	0.988	0.668	8.96177e-85		Cst7	1.00356e-23	1.43967	0.272	0.009	1.6911e-19		H2-DMa	5.2931e-13	1.5364	0.58	0.049	8.9194e-09
Rpl19	1.41339e-40	1.36585	0.862	0.301	2.38171e-36		Gbp7	6.94444e-43	1.46652	0.301	0.019	1.17021e-38		Gbp7	5.27539e-30	1.43942	0.38	0.029	8.88955e-26		S100a6	1.54229e-07	1.536	0.34	0.025	0.00259891
Cxcl16	4.1524e-23	1.33095	0.288	0.017	6.9972e-19		Ifi211	4.97961e-42	1.44055	0.234	0.001	8.39115e-38		Rps18	2.05153e-53	1.41072	0.888	0.216	3.45703e-49		Ms4a6c	2.21524e-13	1.52865	0.66	0.086	3.7329e-09
Fxyd5	1.72986e-16	1.32237	0.19	0.006	2.91499e-12		Rps18	1.68721e-70	1.43564	0.89	0.214	2.84312e-66		Ptgs2	3.22967e-24	1.40662	0.329	0.032	5.44232e-20		Sgk1	1.94812e-08	1.52479	0.395	0.037	0.000328277
Ifi211	1.79936e-16	1.32211	0.174	0	3.03211e-12		Vcam1	1.29013e-46	1.43281	0.269	0.004	2.174e-42		Axl	1.5351e-21	1.39608	0.243	0.006	2.58679e-17		Cnih4	1.83662e-08	1.52465	0.346	0.012	0.000309489
Cd274	8.84081e-15	1.31707	0.156	0	1.48976e-10		Srgn	3.45326e-71	1.42505	0.798	0.15	5.81909e-67		Ms4a6c	5.20395e-19	1.39433	0.202	0	8.76917e-15		Lmo4	1.88617e-08	1.52125	0.37	0.025	0.000317839
Sp100	9.1752e-15	1.31543	0.164	0.003	1.54611e-10		H2-DMb1	2.63747e-51	1.41849	0.332	0.015	4.44439e-47		H2-DMa	8.67537e-44	1.37251	0.545	0.049	1.46189e-39		Pgam1	1.20267e-06	1.51657	0.247	0	0.0202662
Rpl23	2.55117e-40	1.3133	0.901	0.393	4.29898e-36		Fxyd5	8.60539e-40	1.41239	0.217	0	1.45009e-35		Parp14	1.06577e-27	1.36963	0.331	0.017	1.79594e-23		Oasl2	3.86856e-08	1.5121	0.333	0.012	0.000651891
Rpsa	3.88184e-36	1.30455	0.712	0.163	6.5413e-32		Tnfaip2	1.35939e-43	1.40811	0.364	0.039	2.2907e-39		Psmb8	1.26192e-38	1.35353	0.47	0.035	2.12647e-34		Eif3f	2.60708e-09	1.50969	0.401	0.025	4.39318e-05
Irgm1	1.03822e-16	1.30298	0.2	0.008	1.7495e-12		Npc2	5.07981e-67	1.4071	0.806	0.166	8.55999e-63		Lyz2	3.01111e-41	1.34287	0.617	0.092	5.07402e-37		Nampt	6.44397e-09	1.50284	0.389	0.025	0.000108587
Clec2d	3.29071e-22	1.30283	0.286	0.02	5.54518e-18		Egr3	1.20453e-53	1.40624	0.46	0.052	2.02975e-49		Fxyd5	4.20921e-24	1.333	0.276	0.009	7.09294e-20		Prdx6	9.65241e-07	1.4893	0.278	0.012	0.0162653
Isg15	3.52168e-17	1.29268	0.19	0.003	5.93438e-13		Slfn5	1.23327e-35	1.40493	0.205	0.003	2.07818e-31		Tspo	2.89529e-29	1.33091	0.38	0.032	4.87885e-25		H2-T23	1.49338e-12	1.48277	0.611	0.074	2.51649e-08
Il18bp	5.08903e-15	1.28526	0.158	0	8.57552e-11		Cd274	2.62461e-36	1.38949	0.214	0.004	4.42273e-32		Psme1	2.43018e-45	1.31547	0.669	0.101	4.09509e-41		Arid5b	4.04097e-07	1.47131	0.265	0	0.00680945
Parp14	1.4359e-14	1.28249	0.177	0.008	2.41964e-10		Psmb8	1.48595e-66	1.36883	0.465	0.031	2.50398e-62		Psme2	5.32153e-28	1.31049	0.355	0.026	8.96731e-24		AB124611	2.79443e-07	1.45093	0.272	0	0.0047089
Rps18	4.9468e-38	1.28023	0.834	0.242	8.33586e-34		C1qa	1.22642e-83	1.36527	0.977	0.659	2.06663e-79		Pim1	3.24871e-32	1.3071	0.445	0.049	5.4744e-28		Il18bp	2.45631e-06	1.44526	0.235	0	0.0413912
Ifi207	4.6858e-14	1.27412	0.156	0.003	7.89604e-10		Rtp4	1.0442e-38	1.36268	0.211	0	1.75959e-34		Hcar2	3.75947e-29	1.30047	0.372	0.029	6.33509e-25		Gpi1	5.76004e-08	1.43982	0.327	0.012	0.000970624
Rps23	5.14253e-35	1.27341	0.849	0.323	8.66567e-31		Rnf213	5.46761e-50	1.33586	0.306	0.009	9.21347e-46		Nampt	1.00358e-22	1.28685	0.262	0.009	1.69113e-18		Isg15	8.19291e-07	1.43418	0.333	0.037	0.0138059
Runx1	5.01833e-19	1.26546	0.26	0.022	8.4564e-15		Cst7	3.25899e-42	1.31744	0.246	0.004	5.49173e-38		Fth1	1.03674e-67	1.28539	0.996	0.764	1.74701e-63		Gngt2	1.47963e-08	1.43166	0.377	0.025	0.000249332
Rpl32	6.7404e-40	1.26487	0.886	0.306	1.13582e-35		Ctsb	1.28835e-57	1.30596	0.89	0.266	2.17099e-53		Ifi207	7.19415e-34	1.28141	0.387	0.017	1.21229e-29		Sod2	2.24725e-08	1.42524	0.37	0.025	0.000378685
Rtp4	4.82229e-15	1.26411	0.174	0.006	8.12604e-11		Serpina3f	4.05987e-29	1.30394	0.159	0	6.84128e-25		Rpl32	1.00885e-47	1.27742	0.927	0.329	1.70002e-43		Zbp1	1.81299e-07	1.4045	0.309	0.012	0.00305508
Rps19	1.09777e-37	1.25594	0.761	0.177	1.84985e-33		Rpl19	4.48793e-61	1.30175	0.916	0.289	7.56261e-57		Sp110	4.09882e-23	1.27214	0.266	0.009	6.90692e-19		Atp5c1	3.35258e-08	1.38493	0.364	0.025	0.000564942
Psmb9	5.23879e-20	1.2557	0.262	0.02	8.82789e-16		Mif	7.36596e-45	1.28492	0.35	0.031	1.24124e-40		Rpl23	3.25063e-52	1.25069	0.961	0.398	5.47764e-48		Cyba	7.88771e-14	1.38401	0.833	0.198	1.32916e-09
Lyz2	6.53819e-35	1.24959	0.566	0.087	1.10175e-30		Il18bp	6.07223e-35	1.27062	0.191	0	1.02323e-30		C1qa	1.13716e-64	1.24129	0.992	0.663	1.91623e-60		Coro1a	1.44889e-08	1.38131	0.426	0.049	0.000244153
Axl	2.12962e-15	1.23731	0.192	0.011	3.58862e-11		Bcl2a1d	7.11946e-33	1.26371	0.185	0.001	1.1997e-28		Ifit3	3.51365e-19	1.23558	0.233	0.012	5.92085e-15		Gapdh	1.69152e-12	1.37431	0.772	0.16	2.85039e-08
Rpl12	7.38804e-34	1.2343	0.774	0.213	1.24496e-29		Trib1	1.55188e-50	1.26118	0.373	0.028	2.61507e-46		Tap1	4.1304e-29	1.23528	0.337	0.014	6.96013e-25		Il2rg	1.81297e-07	1.36995	0.309	0.012	0.00305504
Pim1	3.09049e-15	1.23154	0.169	0.003	5.20779e-11		Acod1	1.28029e-27	1.25366	0.156	0.001	2.15742e-23		Xaf1	1.01219e-22	1.23097	0.283	0.017	1.70565e-18		Irf7	1.22856e-07	1.35516	0.315	0.012	0.00207025
Ccl3	1.34029e-22	1.22578	0.478	0.115	2.25852e-18		Rpl23	1.15561e-55	1.22522	0.931	0.386	1.94732e-51		Rtp4	1.9142e-21	1.2277	0.256	0.012	3.22562e-17		Man2b1	8.31045e-09	1.3517	0.414	0.037	0.000140039
H2-Q4	3.56904e-28	1.2184	0.413	0.048	6.01418e-24		Psmb9	4.75176e-39	1.22363	0.249	0.009	8.00719e-35		Stat2	5.37717e-17	1.22335	0.189	0.003	9.06107e-13		Aif1	6.56221e-13	1.33487	0.765	0.148	1.1058e-08
Tnfaip2	2.51779e-14	1.21782	0.174	0.008	4.24273e-10		Ctss	3.3885e-75	1.21036	0.974	0.786	5.70995e-71		Phf11b	2.33429e-17	1.21683	0.193	0.003	3.93351e-13		B2m	2.18455e-18	1.32729	0.994	0.568	3.68118e-14
Xaf1	2.64539e-17	1.20629	0.221	0.014	4.45774e-13		Tap1	8.29467e-46	1.20612	0.303	0.015	1.39773e-41		Irf7	8.94103e-23	1.21601	0.27	0.012	1.50665e-18		Rps19	1.43501e-14	1.32584	0.907	0.259	2.41813e-10
Il2rg	1.77512e-15	1.20439	0.171	0.003	2.99126e-11		Itgax	8.21858e-32	1.19932	0.179	0.001	1.38491e-27		Trim30a	1.87569e-29	1.21384	0.355	0.02	3.16073e-25		Ucp2	4.10327e-10	1.3253	0.488	0.049	6.91442e-06
Tap1	9.51934e-16	1.20172	0.19	0.008	1.6041e-11		Cd72	1.93452e-32	1.19639	0.188	0.003	3.25987e-28		H2-DMb1	2.0859e-30	1.20248	0.356	0.017	3.51495e-26		H2-T22	2.45628e-06	1.3251	0.235	0	0.0413907
Irf7	1.44269e-13	1.19878	0.151	0.003	2.43108e-09		Il1rn	3.86943e-28	1.18143	0.159	0.001	6.52038e-24		Oasl2	2.57623e-23	1.20086	0.268	0.009	4.34121e-19		Ldha	7.52634e-08	1.32229	0.401	0.049	0.00126826
Itgax	7.94616e-14	1.19195	0.145	0	1.33901e-09		Rpl35	6.30603e-51	1.17769	0.913	0.352	1.06263e-46		Slfn5	1.34352e-18	1.19494	0.227	0.012	2.26397e-14		Ms4a6d	2.5988e-09	1.31597	0.457	0.049	4.37923e-05
Rpl35a	1.17106e-37	1.18172	0.901	0.376	1.97335e-33		Tspo	4.92268e-46	1.15198	0.353	0.029	8.2952e-42		Tgm2	1.046e-19	1.17534	0.252	0.017	1.76261e-15		Tspo	8.98802e-11	1.3133	0.537	0.062	1.51457e-06
Tspo	5.24197e-21	1.18114	0.301	0.031	8.83325e-17		Gm26522	4.91093e-29	1.14786	0.202	0.012	8.2754e-25		Rps5	1.48541e-44	1.17124	0.861	0.222	2.50307e-40		Tax1bp1	3.98613e-08	1.31148	0.333	0.012	0.000671702
Rps21	6.33627e-40	1.17188	0.943	0.503	1.06772e-35		Oasl2	6.35823e-30	1.14763	0.179	0.004	1.07142e-25		Gm26522	4.3215e-21	1.15632	0.274	0.02	7.28215e-17		Alox5ap	9.96907e-12	1.31037	0.568	0.062	1.67989e-07
Rpl26	2.69936e-34	1.15946	0.881	0.329	4.54869e-30		Psme1	5.95829e-65	1.13664	0.653	0.097	1.00403e-60		Zbp1	1.17169e-20	1.15142	0.249	0.012	1.97442e-16		H2-Q6	2.20285e-07	1.30681	0.333	0.025	0.00371202
Ctss	4.59134e-54	1.15486	0.982	0.73	7.73687e-50		Cd14	1.75587e-48	1.13461	0.497	0.076	2.95882e-44		Il18bp	5.4232e-17	1.13193	0.189	0.003	9.13864e-13		Cybb	1.39702e-12	1.30312	0.722	0.136	2.35412e-08
Rpl37a	3.28441e-39	1.14342	0.938	0.48	5.53456e-35		Nr4a3	5.01299e-27	1.12754	0.147	0	8.4474e-23		Rpl36a	5.30335e-45	1.13093	0.763	0.15	8.93667e-41		Pgk1	4.39586e-07	1.2967	0.321	0.025	0.00740746
Rps26	5.73651e-34	1.14063	0.857	0.315	9.66659e-30		Ptgs2	5.39385e-26	1.1271	0.185	0.012	9.08917e-22		Rpl12	2.60634e-43	1.13037	0.857	0.219	4.39194e-39		Atp5l	1.08387e-13	1.29603	0.741	0.111	1.82643e-09
Csf2ra	3.20414e-15	1.13953	0.205	0.017	5.3993e-11		Gbp5	6.50587e-30	1.12441	0.179	0.004	1.0963e-25		Ifi206	2.38858e-15	1.13008	0.164	0	4.025e-11		Myof	2.45631e-06	1.2909	0.235	0	0.0413912
Rpl36	3.1637e-31	1.1366	0.849	0.301	5.33116e-27		Irf7	1.81382e-34	1.1129	0.194	0.001	3.05647e-30		Lmnb1	2.7635e-16	1.12955	0.181	0.003	4.65678e-12		Ctss	3.10608e-13	1.28712	0.963	0.457	5.23406e-09
Rpl14	2.8483e-27	1.12128	0.54	0.11	4.79967e-23		Rpl38	1.52737e-49	1.11034	0.913	0.337	2.57377e-45		Oasl1	6.3054e-14	1.12954	0.148	0	1.06252e-09		Rps20	1.00614e-14	1.28316	0.951	0.42	1.69544e-10
Rps11	3.70599e-34	1.11437	0.888	0.343	6.24496e-30		Rpl32	6.27435e-49	1.10985	0.905	0.334	1.05729e-44		Rps20	9.95981e-43	1.11891	0.942	0.395	1.67833e-38		Ube2l3	2.59072e-07	1.27882	0.302	0.012	0.00436563
Ctsb	8.20023e-31	1.11408	0.823	0.295	1.38182e-26		Txn1	1.44393e-37	1.10211	0.289	0.024	2.43316e-33		Samhd1	9.45791e-26	1.11585	0.347	0.032	1.59375e-21		Fxyd5	3.97631e-12	1.27875	0.611	0.074	6.70048e-08
Rpl34	2.64964e-32	1.10873	0.865	0.337	4.46491e-28		Psap	3.85475e-46	1.10205	0.919	0.387	6.49563e-42		Psmb9	2.09369e-26	1.11384	0.333	0.023	3.52807e-22		Sec61b	3.92663e-10	1.27725	0.488	0.049	6.61677e-06
Tapbp	1.7658e-21	1.10708	0.306	0.031	2.97555e-17		Rpl12	3.72183e-49	1.10072	0.821	0.233	6.27166e-45		Vcam1	2.2252e-22	1.11313	0.293	0.023	3.74969e-18		Rpl36al	1.92154e-12	1.27585	0.698	0.123	3.23798e-08
Ifit3	8.49363e-11	1.10698	0.127	0.006	1.43126e-06		Rps19	5.50492e-48	1.09624	0.818	0.228	9.27634e-44		Dnase1l3	7.08719e-13	1.10902	0.137	0	1.19426e-08		Atp6v1g1	4.0628e-08	1.25585	0.389	0.037	0.000684623
Gbp4	2.50174e-10	1.1069	0.106	0	4.21568e-06		Rpl35a	1.60592e-51	1.09439	0.939	0.417	2.70614e-47		Rps19	7.93311e-37	1.10023	0.836	0.233	1.33681e-32		Pcbp2	1.19968e-10	1.25407	0.506	0.049	2.02158e-06
Slfn2	1.69713e-18	1.10606	0.234	0.014	2.85983e-14		Gpr65	5.5043e-26	1.08911	0.142	0	9.2753e-22		Rpl27	1.70171e-41	1.093	0.805	0.187	2.86755e-37		Il1b	1.62799e-11	1.25319	0.704	0.148	2.74332e-07
Srgn	2.63481e-26	1.10191	0.462	0.079	4.43991e-22		Itgal	1.35743e-28	1.0857	0.156	0	2.28741e-24		Cd63	1.23956e-35	1.08577	0.555	0.084	2.08878e-31		Hcls1	4.33504e-07	1.24418	0.321	0.025	0.00730497
Lag3	2.23478e-21	1.10125	0.361	0.056	3.76582e-17		Slfn2	4.45764e-36	1.07847	0.28	0.024	7.51156e-32		M6pr	1.9022e-32	1.07317	0.495	0.069	3.2054e-28		Rps2	1.2027e-13	1.244	0.833	0.185	2.02667e-09
Lst1	2.46323e-29	1.10089	0.465	0.065	4.15079e-25		Rps23	4.01576e-45	1.07579	0.91	0.362	6.76696e-41		Gm4951	4.20062e-14	1.07006	0.15	0	7.07847e-10		Fyb	6.38461e-10	1.23665	0.481	0.049	1.07587e-05
Rps5	3.16681e-33	1.09535	0.805	0.242	5.3364e-29		Ctsh	1.04742e-51	1.07475	0.668	0.136	1.76501e-47		Rpl14	8.37122e-38	1.06684	0.647	0.118	1.41063e-33		Rps23	1.52181e-14	1.23645	0.926	0.333	2.56441e-10
Cd72	6.28083e-12	1.08046	0.132	0.003	1.05838e-07		Hebp1	5.10942e-33	1.07365	0.211	0.008	8.60989e-29		Id2	1.15968e-28	1.06603	0.507	0.095	1.95417e-24		Fgl2	1.10093e-06	1.23258	0.377	0.062	0.0185517
Eef1b2	4.37307e-32	1.0712	0.652	0.14	7.36906e-28		H2-D1	2.82248e-56	1.07263	0.977	0.577	4.75615e-52		Rpl35a	3.78008e-40	1.05904	0.95	0.455	6.36981e-36		Mpeg1	1.66907e-11	1.22575	0.605	0.086	2.81254e-07
Taf6l	1.24102e-12	1.07078	0.148	0.006	2.09124e-08		Lst1	1.32719e-55	1.0633	0.558	0.081	2.23646e-51		Rps16	3.79449e-36	1.04709	0.9	0.297	6.39409e-32		H2-Q4	6.3013e-07	1.20531	0.34	0.037	0.0106183
Cstb	1.0049e-19	1.06716	0.247	0.014	1.69335e-15		Rpl36a	1.6545e-54	1.06233	0.699	0.144	2.78799e-50		Sp100	1.71283e-18	1.04471	0.212	0.006	2.88629e-14		Edf1	1.86681e-06	1.19463	0.296	0.025	0.0314577
Rplp2	2.5606e-30	1.06278	0.865	0.331	4.31487e-26		Ms4a6c	6.50587e-30	1.0574	0.179	0.004	1.0963e-25		AY036118	6.79484e-18	1.04408	0.22	0.012	1.145e-13		N4bp1	1.6171e-06	1.17993	0.272	0.012	0.0272497
Rpl36a	8.39203e-27	1.05744	0.649	0.174	1.41414e-22		Rps16	3.53096e-51	1.05409	0.896	0.286	5.95003e-47		Phf11d	7.98465e-16	1.04162	0.191	0.009	1.34549e-11		Ptpn6	1.10842e-08	1.17433	0.383	0.025	0.00018678
Rpl21	7.99421e-29	1.0562	0.844	0.329	1.3471e-24		Nfe2l2	2.31603e-58	1.05363	0.642	0.108	3.90274e-54		Ifit1	6.25606e-13	1.03621	0.152	0.006	1.05421e-08		Sem1	2.11887e-11	1.17221	0.71	0.148	3.5705e-07
Gm4951	2.50174e-10	1.04643	0.106	0	4.21568e-06		Rpl22	4.76511e-46	1.0456	0.801	0.22	8.02969e-42		H2-M3	1.88045e-15	1.03397	0.187	0.009	3.16874e-11		Iqgap1	9.61773e-07	1.15845	0.358	0.049	0.0162068
Gm26522	7.97981e-11	1.04586	0.127	0.006	1.34468e-06		Nampt	2.85822e-29	1.04319	0.171	0.003	4.81639e-25		Gbp4	6.25607e-13	1.03348	0.152	0.006	1.05421e-08		Npc2	1.52912e-11	1.15239	0.87	0.259	2.57673e-07
Rpl17	1.71437e-26	1.04249	0.722	0.222	2.88889e-22		Rps7	2.25889e-43	1.0293	0.85	0.274	3.80645e-39		Rpl27a	3.77156e-40	1.02511	0.956	0.473	6.35546e-36		Tmsb10	3.29993e-15	1.15221	0.802	0.148	5.56071e-11
Fam26f	4.23962e-10	1.04144	0.104	0	7.14419e-06		Rpl27a	2.84147e-50	1.02928	0.954	0.462	4.78816e-46		H2-T22	7.73976e-17	1.02321	0.195	0.006	1.30423e-12		Cd47	2.89443e-08	1.15181	0.395	0.037	0.00048774
Rpl38	4.57412e-29	1.0369	0.891	0.407	7.70785e-25		Plaur	5.4374e-26	1.024	0.194	0.015	9.16257e-22		Plin2	2.02639e-12	1.01775	0.146	0.006	3.41468e-08		Rpl27	1.55104e-10	1.14741	0.852	0.259	2.61366e-06
Rps29	2.71467e-52	1.03664	0.992	0.801	4.57448e-48		Tgm2	2.66152e-30	1.02381	0.243	0.023	4.48493e-26		H2-D1	2.97761e-46	1.01601	0.985	0.55	5.01758e-42		Eif3h	2.30705e-06	1.14079	0.265	0.012	0.0388761
Sp110	5.74625e-13	1.03111	0.166	0.011	9.683e-09		Rpl36	3.02178e-50	1.0226	0.882	0.26	5.092e-46		Rsad2	7.89444e-11	1.01541	0.121	0.003	1.33029e-06		Clec12a	8.80116e-09	1.13376	0.414	0.037	0.000148308
Rps16	1.05998e-29	1.01792	0.842	0.295	1.78618e-25		Rps11	4.48455e-45	1.02151	0.908	0.362	7.55691e-41		Dnaja2	3.83801e-17	1.01413	0.212	0.012	6.46743e-13		Bola2	2.30703e-06	1.13184	0.265	0.012	0.0388757
Rps2	3.99426e-28	1.01389	0.616	0.143	6.73072e-24		Rpl37a	7.61959e-47	1.01866	0.957	0.511	1.28398e-42		Csrnp1	1.07113e-22	1.01412	0.355	0.049	1.80496e-18		Psmb8	4.01845e-11	1.12624	0.593	0.086	6.77149e-07
Fcgr1	1.40923e-19	1.0136	0.325	0.048	2.37469e-15		Lap3	1.69203e-37	1.00777	0.321	0.035	2.85123e-33		Rpl38	2.0297e-35	0.992898	0.921	0.38	3.42025e-31		Rpl17	9.56003e-12	1.12048	0.889	0.259	1.61096e-07
Rps7	3.56487e-28	1.00941	0.818	0.281	6.00716e-24		Apobec3	2.45068e-32	1.00206	0.234	0.016	4.12964e-28		Rps7	3.674e-32	0.985367	0.877	0.305	6.19105e-28		Mgst1	1.61712e-06	1.11956	0.272	0.012	0.02725
Rps12	7.08107e-34	1.00905	0.94	0.463	1.19323e-29		Aif1	8.19413e-51	1.00131	0.777	0.189	1.38079e-46		Rpl35	3.29228e-35	0.982928	0.958	0.435	5.54782e-31		Vdac2	3.80125e-07	1.10712	0.296	0.012	0.00640549
Timp2	5.91955e-24	1.006	0.514	0.115	9.97503e-20		Ly9	2.54159e-27	0.999135	0.165	0.004	4.28284e-23		2005-03-01	4.54929e-17	0.982453	0.204	0.009	7.666e-13		Psap	5.6257e-11	1.10419	0.932	0.395	9.47987e-07
Epb41l4aos	3.4613e-13	1.00532	0.169	0.011	5.83263e-09		Ets2	2.85983e-40	0.998481	0.329	0.032	4.8191e-36		Rab20	9.6681e-18	0.979636	0.239	0.02	1.62917e-13		Tapbp	4.80795e-08	1.09413	0.414	0.049	0.000810188
Rps10	1.08638e-29	1.00438	0.87	0.334	1.83067e-25		Evi2a	1.92631e-44	0.997566	0.408	0.051	3.24602e-40		Cd48	1.26822e-20	0.975404	0.276	0.023	2.13708e-16		Susd6	2.30705e-06	1.09361	0.265	0.012	0.0388761
Rps24	5.66662e-30	1.00369	0.922	0.506	9.54882e-26		Irf1	4.57334e-44	0.992617	0.604	0.133	7.70653e-40		Ly9	2.77406e-13	0.972443	0.156	0.006	4.67456e-09		Prdx1	3.40265e-09	1.08916	0.667	0.16	5.7338e-05
Prdx5	2.69132e-21	1.00268	0.351	0.051	4.53515e-17		Rtcb	6.19081e-35	0.987165	0.24	0.013	1.04321e-30		Lap3	2.92342e-21	0.96948	0.289	0.026	4.92625e-17		Rnf149	1.14507e-08	1.08913	0.463	0.062	0.000192955
Igtp	2.34436e-10	0.989968	0.122	0.006	3.95048e-06		Rps5	6.7863e-49	0.98505	0.853	0.249	1.14356e-44		Rilpl2	2.13779e-16	0.967962	0.218	0.017	3.6024e-12		Atp5k	4.92801e-09	1.07846	0.475	0.062	8.30418e-05
Rps15a	3.67791e-27	0.986016	0.855	0.343	6.19765e-23		Rpl14	1.17201e-55	0.983839	0.691	0.132	1.97495e-51		Oas2	7.94032e-15	0.96567	0.166	0.003	1.33802e-10		Ncf1	1.09713e-06	1.07672	0.333	0.037	0.0184877
Rpl39	4.29594e-30	0.982402	0.93	0.478	7.23909e-26		H2-T22	5.54137e-28	0.978817	0.173	0.005	9.33776e-24		Lst1	4.34876e-34	0.963274	0.524	0.075	7.32809e-30		Emp3	1.35775e-08	1.06946	0.432	0.049	0.000228795
Grina	9.64947e-15	0.976767	0.239	0.034	1.62603e-10		Psme2	1.98315e-36	0.974874	0.266	0.019	3.34181e-32		Rnf149	2.93493e-21	0.958192	0.289	0.026	4.94565e-17		Sema4d	4.84523e-07	1.06311	0.321	0.025	0.00816469
Stat2	2.65681e-11	0.972905	0.14	0.008	4.47699e-07		Rpl27	2.05669e-44	0.970306	0.737	0.19	3.46573e-40		Ciita	3.49835e-12	0.952147	0.129	0	5.89507e-08		Samhd1	1.1644e-10	1.04779	0.506	0.049	1.96213e-06
Rps3a1	1.70246e-27	0.972846	0.826	0.309	2.86882e-23		Gpr35	9.56671e-25	0.967101	0.15	0.004	1.61209e-20		Egr3	7.76762e-28	0.948354	0.497	0.092	1.30892e-23		Lst1	9.83033e-13	1.04763	0.679	0.099	1.65651e-08
Rpl30	2.51292e-29	0.971519	0.886	0.416	4.23452e-25		Samhd1	1.07582e-38	0.963213	0.312	0.029	1.81286e-34		Csf2rb	1.5999e-19	0.947508	0.237	0.012	2.69599e-15		Anxa5	3.0894e-10	1.04538	0.494	0.049	5.20595e-06
Zufsp	5.53728e-12	0.966564	0.182	0.022	9.33087e-08		Lmnb1	6.69484e-21	0.959686	0.118	0.001	1.12815e-16		Rpsa	8.2896e-35	0.947081	0.802	0.222	1.39688e-30		Snrpe	1.83592e-07	1.02774	0.364	0.037	0.0030937
Rpl18a	1.27029e-30	0.966525	0.878	0.376	2.14057e-26		Rpl34	1.04196e-39	0.956671	0.893	0.357	1.75581e-35		Txn1	3.98818e-22	0.945641	0.318	0.035	6.72048e-18		Ndufc1	8.99508e-08	1.00382	0.377	0.037	0.00151576
Rack1	3.48193e-26	0.965935	0.553	0.121	5.86741e-22		Plekho2	1.37008e-33	0.956422	0.286	0.031	2.30873e-29		Cd72	4.076e-16	0.944798	0.187	0.006	6.86848e-12		Eif3k	3.88407e-07	1.0036	0.352	0.037	0.00654505
AY036118	2.77333e-14	0.957331	0.195	0.017	4.67334e-10		Sp100	3.82221e-26	0.945175	0.153	0.003	6.44081e-22		Rpl30	1.44731e-34	0.939183	0.934	0.424	2.43887e-30		Capg	2.83746e-06	0.999005	0.29	0.025	0.0478141
Npc2	9.20477e-30	0.95698	0.74	0.199	1.5511e-25		M6pr	7.71621e-45	0.944642	0.422	0.055	1.30026e-40		Cd40	1.70495e-11	0.939048	0.121	0	2.87301e-07		Rpl29	2.23622e-10	0.990166	0.71	0.16	3.76826e-06
Apoe	8.70912e-13	0.949619	0.719	0.427	1.46757e-08		Ifi206	6.95444e-23	0.944308	0.124	0	1.17189e-18		H2-Q4	1.68564e-39	0.938778	0.622	0.098	2.84047e-35		Rpl9	4.97092e-10	0.978518	0.914	0.37	8.37649e-06
Vamp8	8.42421e-19	0.949508	0.286	0.034	1.41956e-14		Bcl2a1a	6.45199e-26	0.941911	0.162	0.005	1.08722e-21		Selenow	1.13518e-19	0.937903	0.266	0.023	1.91289e-15		Rps6	4.56576e-10	0.973278	0.728	0.173	7.69376e-06
Psap	1.48343e-25	0.947897	0.865	0.404	2.49973e-21		Rpl37	7.68961e-42	0.94036	0.962	0.538	1.29578e-37		Rps23	1.28412e-31	0.926547	0.909	0.383	2.16387e-27		Rps18	3.35132e-10	0.970954	0.926	0.346	5.64731e-06
Rpl11	1.97915e-26	0.945911	0.823	0.298	3.33507e-22		Rps21	1.28264e-41	0.932705	0.96	0.518	2.16138e-37		Nr4a3	1.36993e-13	0.921519	0.152	0.003	2.30847e-09		Cycs	2.23926e-06	0.96746	0.346	0.049	0.0377338
Tgtp2	4.23962e-10	0.943561	0.104	0	7.14419e-06		Ciita	2.12526e-23	0.931698	0.127	0	3.58128e-19		Tgtp2	2.34986e-12	0.919692	0.131	0	3.95974e-08		Mrpl52	4.15289e-07	0.958706	0.377	0.049	0.00699804
Trim30a	3.82215e-15	0.943339	0.218	0.022	6.44071e-11		H2-M3	6.12166e-25	0.919942	0.179	0.012	1.03156e-20		Ctss	3.9222e-46	0.914541	0.987	0.801	6.60929e-42		Bcl2a1b	6.84558e-09	0.949318	0.525	0.086	0.000115355
Rps4x	5.64793e-26	0.941166	0.81	0.284	9.51732e-22		Ccdc86	1.77176e-26	0.918806	0.188	0.012	2.9856e-22		Rps21	6.61281e-35	0.912358	0.963	0.55	1.11432e-30		Rpl3	3.14813e-11	0.947567	0.704	0.148	5.30492e-07
Ifi209	2.50174e-10	0.924673	0.106	0	4.21568e-06		Spint1	1.68078e-31	0.916634	0.234	0.017	2.83229e-27		Tor1aip1	6.02097e-28	0.905919	0.447	0.066	1.01459e-23		Rps14	3.41009e-11	0.944481	0.914	0.296	5.74635e-07
Rps9	2.08772e-27	0.921725	0.839	0.36	3.51801e-23		Parp9	1.28802e-26	0.914909	0.171	0.007	2.17044e-22		Bcl2a1a	1.16663e-19	0.905727	0.266	0.023	1.96588e-15		Arpc1b	1.34182e-10	0.9414	0.66	0.123	2.2611e-06
Slfn5	1.76159e-10	0.920805	0.138	0.011	2.96846e-06		Rplp2	1.92319e-34	0.913385	0.867	0.345	3.24076e-30		Slfn2	2.59128e-22	0.901657	0.339	0.043	4.36656e-18		Csde1	2.23902e-06	0.934545	0.321	0.037	0.0377296
Rtcb	1.01333e-14	0.917766	0.2	0.017	1.70757e-10		Rpl11	5.45891e-37	0.906628	0.827	0.281	9.19881e-33		Ctsb	9.92798e-34	0.900236	0.896	0.314	1.67296e-29		M6pr	1.78674e-09	0.918297	0.438	0.037	3.01084e-05
Rpl27	3.49288e-24	0.916618	0.688	0.199	5.88585e-20		Rps15a	3.54486e-38	0.903608	0.884	0.349	5.97344e-34		Ifi47	3.49836e-12	0.896714	0.129	0	5.89508e-08		Rps9	8.6381e-09	0.915641	0.944	0.556	0.000145561
Rps27	1.41925e-28	0.910589	0.935	0.506	2.39157e-24		Eif2ak2	7.23941e-24	0.902839	0.15	0.005	1.21991e-19		Rpl19	3.69347e-36	0.882831	0.919	0.331	6.22387e-32		Rps5	1.81545e-09	0.912234	0.914	0.346	3.05922e-05
Atp5e	3.9402e-24	0.908706	0.579	0.143	6.63963e-20		Lag3	3.78426e-49	0.901532	0.491	0.071	6.37686e-45		Oas1a	3.49835e-12	0.877203	0.129	0	5.89507e-08		Cxcl16	9.36949e-09	0.905407	0.519	0.086	0.000157885
Rpl10a	2.9412e-23	0.903349	0.766	0.272	4.95622e-19		Cstb	6.10658e-35	0.900697	0.367	0.057	1.02902e-30		Ifi213	1.79235e-10	0.874912	0.11	0	3.02028e-06		Rplp0	1.21578e-10	0.905235	0.864	0.272	2.04872e-06
Rpl22	2.90914e-27	0.891254	0.774	0.244	4.90218e-23		Gm2a	1.91446e-40	0.899764	0.338	0.035	3.22605e-36		Gcnt2	1.1096e-14	0.87364	0.171	0.006	1.86978e-10		Rpl32	3.5573e-08	0.900363	0.926	0.444	0.000599441
Il10rb	4.54561e-11	0.890618	0.158	0.017	7.65981e-07		Rps29	2.41515e-56	0.898878	0.986	0.87	4.06977e-52		Fam26f	1.10727e-11	0.866288	0.131	0.003	1.86587e-07		Atp5h	2.0552e-10	0.899724	0.605	0.099	3.46322e-06
Ctsz	1.11371e-23	0.887997	0.787	0.272	1.87672e-19		Rps10	3.81362e-38	0.898823	0.902	0.345	6.42634e-34		Rps6	7.62024e-35	0.864951	0.715	0.161	1.28409e-30		Asah1	6.84721e-07	0.89271	0.395	0.062	0.0115382
Ctsh	1.37573e-24	0.885888	0.587	0.149	2.31824e-20		Slfn8	1.61937e-26	0.894472	0.179	0.009	2.7288e-22		Slfn8	3.26837e-12	0.861202	0.158	0.012	5.50753e-08		Brk1	7.79995e-07	0.865032	0.34	0.037	0.0131437
Itgal	7.17684e-10	0.878435	0.101	0	1.20937e-05		Rpl39	1.58551e-34	0.893963	0.951	0.539	2.67175e-30		Dtx3l	9.29022e-16	0.858811	0.204	0.014	1.56549e-11		Gnai2	2.34246e-09	0.858747	0.642	0.136	3.94729e-05
Samhd1	6.72178e-15	0.876042	0.229	0.028	1.13269e-10		Grn	1.96365e-44	0.891967	0.806	0.224	3.30894e-40		Ifi35	6.8449e-13	0.858562	0.145	0.003	1.15343e-08		Capzb	7.36716e-07	0.855643	0.42	0.074	0.0124144
Rps27a	2.14472e-25	0.876018	0.894	0.424	3.61408e-21		Rps28	3.5375e-39	0.891853	0.931	0.483	5.96104e-35		Rps11	1.27594e-30	0.857576	0.94	0.438	2.15008e-26		Atp5e	1.6156e-12	0.852107	0.802	0.16	2.72244e-08
Rps14	1.61655e-25	0.87377	0.797	0.275	2.72405e-21		Clec2d	1.07144e-29	0.891026	0.24	0.023	1.80548e-25		Rasgef1b	1.01191e-21	0.856299	0.37	0.061	1.70518e-17		Rps15a	5.90503e-08	0.850003	0.901	0.42	0.000995056
Rpl31	3.36896e-25	0.871611	0.545	0.121	5.67704e-21		Cebpb	1.32317e-50	0.890341	0.711	0.154	2.22968e-46		Sdc3	2.82682e-14	0.851657	0.181	0.012	4.76348e-10		Rpl11	8.06275e-08	0.841595	0.926	0.383	0.00135865
Rpl28	7.91105e-23	0.869816	0.779	0.275	1.33309e-18		Ssr4	5.82366e-41	0.89003	0.46	0.077	9.81346e-37		Aif1	2.32484e-30	0.851607	0.775	0.219	3.91759e-26		Rpl10	5.69944e-09	0.831674	0.907	0.469	9.60413e-05
Rpl37	2.70154e-29	0.868713	0.945	0.539	4.55237e-25		Rps8	2.75808e-36	0.880509	0.936	0.551	4.64764e-32		Srp14	1.38384e-16	0.851544	0.233	0.023	2.33191e-12		Cox17	4.5452e-08	0.822052	0.519	0.099	0.000765912
Rps28	3.55365e-25	0.864566	0.909	0.427	5.98825e-21		Gbp4	8.21278e-20	0.875381	0.107	0	1.38394e-15		Rtcb	1.80983e-16	0.851034	0.212	0.014	3.04974e-12		Rack1	9.91042e-10	0.813117	0.722	0.173	1.67001e-05
Rps17	3.43891e-25	0.860092	0.61	0.157	5.7949e-21		Ifit3	4.68845e-23	0.874075	0.136	0.003	7.9005e-19		Nfe2l2	2.18516e-34	0.849403	0.721	0.17	3.68221e-30		Ndufb7	2.35491e-06	0.803569	0.346	0.049	0.0396826
Ppfia4	4.06009e-16	0.858215	0.281	0.045	6.84165e-12		Cd63	9.82571e-41	0.871264	0.506	0.097	1.65573e-36		Rpl37a	4.55721e-34	0.845853	0.967	0.536	7.67935e-30		Rpl12	5.45849e-08	0.795626	0.889	0.333	0.00091981
H2-T22	1.41202e-11	0.851058	0.151	0.011	2.37939e-07		Fcgr1	5.15536e-43	0.868891	0.434	0.063	8.6873e-39		Usp18	2.83061e-13	0.84568	0.156	0.006	4.76986e-09		Taldo1	9.96117e-07	0.788921	0.309	0.025	0.0167856
Ly9	4.72872e-11	0.850758	0.138	0.008	7.96836e-07		Smim3	1.57631e-19	0.864783	0.13	0.007	2.65624e-15		Gapdh	1.14181e-25	0.844421	0.52	0.112	1.92406e-21		Ctsh	1.92246e-08	0.781629	0.673	0.173	0.000323954
Grn	1.79809e-23	0.844057	0.753	0.253	3.02996e-19		Arl4c	1.35507e-36	0.863641	0.324	0.037	2.28342e-32		Lhfpl2	1.08812e-17	0.843667	0.258	0.029	1.83358e-13		Sdcbp	1.42971e-07	0.77666	0.5	0.099	0.00240921
Ifnar2	3.00436e-15	0.840268	0.252	0.037	5.06264e-11		Rps27a	8.72249e-35	0.859436	0.936	0.437	1.46983e-30		Susd6	1.90728e-17	0.842632	0.262	0.032	3.21396e-13		Cox8a	2.01898e-08	0.774573	0.833	0.296	0.000340218
Rpl13	4.60937e-25	0.840001	0.922	0.449	7.76724e-21		Xaf1	8.47234e-33	0.859294	0.237	0.016	1.42767e-28		Colgalt1	2.63992e-12	0.842505	0.152	0.009	4.44852e-08		Romo1	1.66486e-06	0.769874	0.327	0.037	0.0280546
Rpl29	1.17733e-20	0.838347	0.556	0.157	1.98391e-16		Csf2rb	5.67575e-30	0.858792	0.217	0.015	9.56421e-26		Itgal	4.584e-13	0.835973	0.146	0.003	7.7245e-09		Hspe1	7.09718e-07	0.769539	0.494	0.111	0.0119595
Tnf	2.40027e-12	0.830487	0.223	0.039	4.04469e-08		Il1a	1.11238e-37	0.85451	0.688	0.193	1.87447e-33		Irf1	5.01436e-29	0.83126	0.609	0.141	8.4497e-25		Myl6	2.23407e-08	0.768575	0.586	0.123	0.000376463
Lhfpl2	9.59783e-14	0.827506	0.203	0.022	1.61733e-09		N4bp1	2.78932e-26	0.851684	0.199	0.016	4.70029e-22		Nlrc5	3.7463e-11	0.828862	0.118	0	6.31289e-07		Rps8	1.54002e-08	0.765561	0.951	0.63	0.000259509
Rpl3	1.45122e-28	0.821925	0.655	0.157	2.44545e-24		Pla2g16	1.35261e-26	0.851182	0.171	0.007	2.27928e-22		Tank	1.22509e-12	0.827137	0.17	0.014	2.0644e-08		Pla2g7	6.83118e-09	0.764096	0.673	0.16	0.000115112
Rps8	5.70099e-24	0.82184	0.927	0.511	9.60673e-20		Rack1	4.42162e-48	0.849682	0.665	0.141	7.45087e-44		Rps24	1.0074e-31	0.826482	0.973	0.553	1.69756e-27		Arhgdib	8.15675e-08	0.756757	0.58	0.136	0.00137449
Pycard	1.63331e-20	0.819502	0.374	0.065	2.75229e-16		Slc31a1	5.24593e-25	0.84566	0.171	0.009	8.83992e-21		Nadk	5.75657e-15	0.826393	0.202	0.017	9.70039e-11		Cd300c2	8.60792e-08	0.753606	0.549	0.123	0.00145052
AU020206	6.8593e-15	0.812018	0.242	0.034	1.15586e-10		Rps24	5.76235e-36	0.845377	0.974	0.522	9.71013e-32		Pla2g15	1.52788e-12	0.825921	0.162	0.012	2.57463e-08		Rpl23	6.08408e-09	0.753239	0.963	0.63	0.000102523
Sh3bgrl3	7.93019e-22	0.808411	0.496	0.115	1.33632e-17		Plin2	3.02441e-20	0.843416	0.139	0.008	5.09643e-16		Igtp	3.25426e-16	0.82504	0.202	0.012	5.48376e-12		Rpl35	7.09726e-08	0.75049	0.926	0.494	0.00119596
Rps25	4.09908e-23	0.804672	0.795	0.281	6.90735e-19		Sdc3	9.47217e-23	0.836902	0.153	0.008	1.59615e-18		Itgax	2.70494e-14	0.824519	0.16	0.003	4.5581e-10		Rps7	1.03858e-07	0.749316	0.914	0.407	0.00175011
Dtx3l	5.71923e-11	0.803764	0.151	0.014	9.63747e-07		Rps26	3.35105e-33	0.834566	0.882	0.345	5.64686e-29		Rps8	4.91096e-30	0.819046	0.954	0.542	8.27547e-26		Uba52	2.50382e-06	0.746217	0.907	0.42	0.0421919
Cd86	2.21417e-15	0.803321	0.255	0.037	3.7311e-11		Gns	1.4114e-42	0.833659	0.48	0.081	2.37835e-38		Denr	1.18428e-15	0.817389	0.21	0.017	1.99564e-11		Lyz2	8.22518e-07	0.74396	0.932	0.914	0.0138602
Naca	1.18631e-24	0.800366	0.551	0.126	1.99906e-20		Man2b1	1.08882e-41	0.832933	0.543	0.109	1.83477e-37		Psmb10	2.93497e-17	0.813003	0.227	0.017	4.94573e-13		Rpl37a	1.51006e-07	0.742639	0.944	0.605	0.0025446
Tpt1	2.07297e-20	0.799823	0.805	0.348	3.49316e-16		Bcl2a1b	1.24219e-51	0.832158	0.639	0.121	2.09321e-47		Rps15a	3.27159e-30	0.811348	0.894	0.343	5.51295e-26		Rps10	7.45938e-07	0.715387	0.914	0.494	0.0125698
Eif3f	5.77947e-18	0.79891	0.296	0.042	9.73899e-14		Rpl18a	6.57072e-38	0.831939	0.931	0.383	1.10723e-33		Sod2	1.21949e-12	0.81099	0.156	0.009	2.05495e-08		Rpl4	1.20335e-07	0.701748	0.549	0.123	0.00202777
Uba52	2.01379e-19	0.794331	0.831	0.362	3.39344e-15		Tgif1	4.82058e-36	0.829195	0.361	0.052	8.12315e-32		Rack1	2.03461e-34	0.809824	0.659	0.133	3.42853e-30		Rpl36a	1.42067e-08	0.699285	0.759	0.21	0.000239397
Ccdc86	2.50849e-09	0.793159	0.125	0.011	4.22706e-05		Fam46c	8.22192e-35	0.828416	0.324	0.041	1.38548e-30		Epsti1	1.28861e-14	0.804642	0.185	0.012	2.17144e-10		Mafb	3.27658e-08	0.699085	0.519	0.099	0.000552137
Ly86	2.18773e-23	0.788386	0.899	0.393	3.68654e-19		Sp110	7.4559e-26	0.825274	0.205	0.019	1.25639e-21		Rps29	3.21297e-44	0.804428	0.994	0.89	5.41417e-40		Uqcrh	6.57514e-09	0.69471	0.698	0.173	0.000110798
Gbp5	7.53253e-12	0.785052	0.174	0.02	1.26931e-07		Rabgef1	1.56554e-23	0.82333	0.153	0.007	2.63808e-19		Rpl34	4.94446e-24	0.804189	0.919	0.427	8.33191e-20		H2-D1	1.43893e-06	0.68484	0.975	0.543	0.0242474
BC005624	8.04855e-09	0.777939	0.112	0.008	0.000135626		Nfkbid	2.37108e-35	0.821143	0.324	0.04	3.9955e-31		Rps26	1.17997e-28	0.803891	0.909	0.36	1.98836e-24		Rhog	5.91195e-07	0.67975	0.346	0.037	0.00996222
Lap3	4.53136e-15	0.777247	0.231	0.028	7.63579e-11		Phf11d	1.59061e-21	0.818567	0.142	0.007	2.68034e-17		Cpd	1.39374e-13	0.801686	0.173	0.012	2.34858e-09		Rps3	2.37754e-09	0.673016	0.796	0.222	4.0064e-05
Sec61b	9.90147e-17	0.775842	0.262	0.034	1.6685e-12		Epsti1	1.06455e-25	0.818368	0.188	0.013	1.79387e-21		Ifit2	5.6436e-14	0.801046	0.164	0.006	9.51004e-10		Psmb9	1.41822e-07	0.672913	0.475	0.086	0.00238984
Rplp0	2.41522e-24	0.774006	0.701	0.208	4.06989e-20		Hspe1	9.27666e-41	0.81618	0.477	0.085	1.56321e-36		Lgals9	7.52186e-27	0.79887	0.385	0.043	1.26751e-22		Rpl8	1.05395e-09	0.669933	0.858	0.259	1.77601e-05
Txn1	1.44723e-14	0.772261	0.231	0.031	2.43873e-10		Sec61g	6.93237e-43	0.812899	0.491	0.085	1.16817e-38		Rpl3	1.05718e-37	0.79692	0.738	0.164	1.78146e-33		Rps16	1.03612e-06	0.664686	0.92	0.432	0.0174597
Cd83	8.97737e-14	0.771816	0.265	0.051	1.51278e-09		Atp5l	3.60316e-46	0.809376	0.509	0.084	6.07168e-42		Slamf8	1.10275e-11	0.796313	0.131	0.003	1.85824e-07		Rpl37	2.43764e-07	0.656484	0.951	0.63	0.00410766
Fcer1g	1.90761e-22	0.771615	0.901	0.41	3.21451e-18		Tnf	1.70432e-31	0.805841	0.413	0.085	2.87195e-27		Btf3	7.80266e-28	0.796055	0.422	0.055	1.31483e-23		Ostf1	2.42056e-06	0.649195	0.321	0.037	0.0407888
H2-M3	1.64977e-10	0.766555	0.158	0.02	2.78003e-06		Rps14	1.76543e-32	0.804406	0.867	0.336	2.97493e-28		Rplp0	6.53201e-30	0.795852	0.807	0.239	1.10071e-25		Snrpg	2.94282e-06	0.646229	0.395	0.074	0.0495895
Hck	2.04385e-16	0.765433	0.265	0.037	3.44409e-12		Rps12	2.94389e-34	0.802644	0.945	0.474	4.96075e-30		Tapbp	1.33382e-23	0.795062	0.339	0.037	2.24763e-19		Rpl31	1.64074e-09	0.645607	0.71	0.16	2.76482e-05
Eif2ak2	5.5319e-11	0.76381	0.151	0.014	9.3218e-07		Rnf149	3.24231e-23	0.800107	0.223	0.031	5.46362e-19		Trafd1	1.17009e-19	0.795035	0.293	0.035	1.97171e-15		Rpl22	3.29362e-07	0.641748	0.901	0.346	0.00555008
Ddx24	2.04725e-14	0.759949	0.273	0.051	3.44982e-10		Rpl10a	3.58e-34	0.799009	0.812	0.273	6.03267e-30		Rpl39	2.66737e-26	0.793445	0.963	0.599	4.49478e-22		Unc93b1	4.38093e-07	0.638125	0.531	0.123	0.00738231
Eef1a1	1.765e-19	0.755795	0.881	0.466	2.9742e-15		Sp140	3.92597e-19	0.798706	0.118	0.004	6.61565e-15		Parp9	9.28888e-13	0.791186	0.15	0.006	1.56527e-08		Rpl26	2.16e-07	0.637251	0.92	0.444	0.00363982
Csf2rb	1.95045e-10	0.75532	0.138	0.011	3.28671e-06		Cd69	8.5573e-19	0.796802	0.101	0	1.44199e-14		Cebpb	8.84716e-28	0.790034	0.692	0.19	1.49084e-23		Rpsa	4.79313e-07	0.637028	0.877	0.333	0.00807691
Gcnt2	1.196e-09	0.754122	0.114	0.006	2.01538e-05		Parp14	3.19383e-25	0.795534	0.205	0.02	5.38191e-21		Sema4d	7.91948e-17	0.788045	0.243	0.026	1.33451e-12		Rps25	4.49026e-08	0.634698	0.889	0.309	0.000756653
Gm2000	2.60025e-10	0.754075	0.114	0.003	4.38169e-06		Rpl26	4.69614e-35	0.79402	0.942	0.406	7.91347e-31		Themis2	7.18711e-11	0.786879	0.129	0.006	1.2111e-06		Rpl13a	1.53879e-06	0.631616	0.432	0.086	0.0259301
Fau	6.77532e-27	0.751599	0.966	0.722	1.14171e-22		Cd83	5.73406e-42	0.793805	0.665	0.161	9.66246e-38		Cd86	1.78663e-21	0.782299	0.337	0.046	3.01065e-17		Ifi204	1.47305e-06	0.631272	0.407	0.074	0.0248224
Tor3a	1.18381e-09	0.74692	0.114	0.006	1.99483e-05		Igtp	3.06572e-23	0.790644	0.156	0.008	5.16605e-19		Tgif1	6.41752e-27	0.780164	0.412	0.055	1.08142e-22		Rpl15	1.25834e-06	0.629318	0.877	0.358	0.0212043
Cd48	4.7622e-13	0.737409	0.195	0.022	8.02479e-09		Rpl28	1.37059e-38	0.785258	0.853	0.276	2.30957e-34		Slc31a1	1.69343e-15	0.779244	0.208	0.017	2.85361e-11		Rps17	1.77164e-07	0.629061	0.765	0.247	0.0029854
Atp13a2	1.25826e-09	0.734925	0.135	0.014	2.12029e-05		Dtx3l	1.06158e-23	0.783318	0.168	0.011	1.78887e-19		Csf2ra	6.599e-18	0.776792	0.274	0.035	1.112e-13		Cox7a2	5.76527e-07	0.628661	0.568	0.148	0.00971506
Snrpg	2.9928e-20	0.733983	0.353	0.056	5.04317e-16		Rpl7	6.13975e-45	0.781937	0.659	0.146	1.03461e-40		Rpl17	1.2412e-27	0.776111	0.842	0.277	2.09154e-23		Rpl19	1.63116e-06	0.626399	0.92	0.457	0.0274867
Gm2a	1.08404e-15	0.732765	0.294	0.053	1.82672e-11		Npnt	7.99532e-22	0.781807	0.139	0.005	1.34729e-17		Nfat5	3.24978e-13	0.775918	0.208	0.029	5.4762e-09		Irf1	1.28828e-06	0.626093	0.463	0.099	0.0217087
Egr3	1.47552e-10	0.730303	0.125	0.006	2.4864e-06		Rpl17	2.64971e-37	0.781588	0.803	0.25	4.46502e-33		Znfx1	1.02552e-12	0.774123	0.164	0.012	1.72811e-08		Cox6b1	1.26997e-08	0.62433	0.543	0.099	0.000214003
Bola2	2.28439e-13	0.729436	0.164	0.008	3.84943e-09		Lrpap1	1.33815e-23	0.780066	0.188	0.017	2.25492e-19		Plaur	4.15177e-12	0.771409	0.164	0.014	6.99615e-08		Ppia	3.16441e-07	0.615073	0.846	0.333	0.00533235
Rpl24	4.39953e-23	0.72929	0.797	0.295	7.41365e-19		Sowahc	4.9833e-28	0.777425	0.234	0.024	8.39736e-24		Cox7a2l	1.41358e-20	0.770836	0.303	0.035	2.38202e-16		Uqcrq	3.01919e-07	0.608403	0.488	0.099	0.00508764
2005-03-01	6.9676e-09	0.728493	0.119	0.011	0.000117411		Ly86	2.18015e-30	0.777385	0.893	0.397	3.67377e-26		Polr2g	5.29483e-11	0.769604	0.123	0.003	8.92232e-07		Rps21	1.16264e-06	0.600952	0.969	0.667	0.0195916
Rpl9	2.43088e-20	0.721869	0.826	0.331	4.09628e-16		Uba52	2.85044e-29	0.776886	0.864	0.33	4.80328e-25		Slc11a1	4.76255e-27	0.768552	0.401	0.049	8.02538e-23		Ppib	1.54575e-06	0.597369	0.383	0.062	0.0260474
Nfe2l2	1.74115e-18	0.717931	0.434	0.104	2.93402e-14		Prdm1	1.78564e-18	0.775657	0.11	0.003	3.00899e-14		Rpl26	2.54791e-27	0.766366	0.933	0.403	4.29348e-23		Rpl7	1.55453e-08	0.589307	0.71	0.185	0.000261953
Gatm	3.24911e-16	0.715009	0.281	0.045	5.47507e-12		C1qb	6.15767e-40	0.775634	0.971	0.706	1.03763e-35		Tmem173	3.42415e-21	0.763504	0.347	0.052	5.77004e-17		Rps27l	6.77564e-07	0.584178	0.444	0.086	0.0114176
Rtraf	3.12577e-09	0.711778	0.13	0.014	5.26723e-05		Tnfrsf1a	8.89739e-27	0.772126	0.223	0.023	1.4993e-22		Prdx1	4.79425e-28	0.757857	0.503	0.092	8.0788e-24		Rpl27a	4.39914e-07	0.582587	0.951	0.519	0.007413
Snhg6	9.55128e-09	0.711415	0.104	0.006	0.000160949		Rab20	2.30413e-25	0.771358	0.202	0.019	3.88269e-21		Rps10	5.28064e-25	0.757623	0.921	0.398	8.8984e-21		Npm1	1.04346e-08	0.578418	0.494	0.074	0.000175833
Fam96a	2.22762e-08	0.709803	0.106	0.008	0.000375377		Selenow	3.33177e-27	0.770262	0.251	0.032	5.61437e-23		Rps27	5.27801e-30	0.755605	0.969	0.62	8.89397e-26		Pfn1	5.2842e-08	0.576069	0.784	0.222	0.000890441
C1qc	2.43346e-24	0.70603	0.948	0.685	4.10063e-20		Rps27	2.05519e-34	0.768732	0.965	0.599	3.46321e-30		AU020206	4.75214e-15	0.755463	0.229	0.029	8.00784e-11		Rps13	1.82963e-06	0.565719	0.907	0.395	0.0308311
Irf1	2.22995e-15	0.704894	0.296	0.056	3.75769e-11		Cd86	1.29753e-31	0.765653	0.312	0.044	2.18646e-27		Icosl	1.84109e-12	0.752878	0.154	0.009	3.10241e-08		Pomp	1.87889e-07	0.556335	0.5	0.099	0.00316612
Shisa5	8.73915e-10	0.704685	0.156	0.022	1.47263e-05		Rpl15	4.09576e-37	0.760026	0.801	0.245	6.90176e-33		Pycard	1.94832e-25	0.752856	0.391	0.052	3.28311e-21		Rpl10a	2.39686e-08	0.549102	0.833	0.272	0.000403895
Trim12c	7.23881e-09	0.703215	0.132	0.017	0.000121981		Got1	2.48867e-22	0.758779	0.142	0.005	4.19367e-18		Hck	2.1529e-21	0.751922	0.343	0.049	3.62785e-17		Sec61g	1.05891e-07	0.544473	0.63	0.16	0.00178438
Cyba	5.63854e-20	0.702526	0.597	0.177	9.5015e-16		Trim30a	3.69195e-29	0.756001	0.272	0.035	6.2213e-25		Cox5a	7.48489e-16	0.75085	0.245	0.032	1.26128e-11		Rps15	2.11009e-07	0.542123	0.753	0.235	0.00355571
Rasgef1b	2.99319e-09	0.701044	0.117	0.008	5.04382e-05		Rpl21	1.05335e-30	0.754875	0.896	0.37	1.77499e-26		Rps27l	1.26836e-21	0.743374	0.32	0.037	2.13732e-17		Rpl13	1.58704e-06	0.528861	0.944	0.568	0.0267432
Rps3	3.09105e-26	0.700607	0.683	0.183	5.20873e-22		Coq10b	9.71688e-31	0.754553	0.254	0.025	1.63739e-26		Cd180	6.16433e-20	0.74299	0.289	0.032	1.03875e-15		Rpl18	4.91689e-07	0.52038	0.877	0.346	0.00828545
Cflar	1.6035e-12	0.688639	0.221	0.037	2.70206e-08		Cd48	1.3444e-27	0.753186	0.231	0.024	2.26544e-23		Ly86	1.7151e-23	0.742067	0.894	0.383	2.89011e-19		Cox4i1	4.53014e-07	0.504447	0.809	0.272	0.00763374
Parp12	3.19515e-08	0.687097	0.112	0.011	0.000538414		Rpsa	3.62941e-39	0.750455	0.783	0.229	6.11591e-35		Fcgr1	4.9523e-30	0.741957	0.495	0.078	8.34511e-26		Rpl18a	1.43843e-06	0.50252	0.957	0.506	0.024239
Snx20	1.07161e-08	0.686171	0.143	0.022	0.000180577		Sh3bgrl3	2.82848e-48	0.74954	0.601	0.115	4.76628e-44		Syngr2	1.17098e-20	0.741704	0.31	0.037	1.97323e-16		Rpl14	7.44386e-08	0.498388	0.71	0.198	0.00125437
Rpl23a	5.77012e-19	0.685935	0.634	0.202	9.72322e-15		AU020206	9.98729e-29	0.747884	0.269	0.035	1.68296e-24		Tor3a	5.0055e-12	0.739365	0.156	0.012	8.43477e-08		Creg1	6.27151e-07	0.49006	0.426	0.074	0.0105681
Psme2	2.42258e-14	0.680673	0.242	0.037	4.08229e-10		AY036118	8.27914e-29	0.747671	0.243	0.025	1.39512e-24		Ehd1	1.00564e-11	0.735961	0.139	0.006	1.6946e-07		Ptpn18	5.25881e-07	0.486435	0.574	0.148	0.00886162
Nampt	2.04753e-10	0.669751	0.151	0.017	3.4503e-06		Rilpl2	3.30048e-24	0.746817	0.179	0.013	5.56164e-20		Clic4	9.11866e-15	0.729991	0.2	0.017	1.53659e-10		Cox7c	1.29612e-07	0.480314	0.809	0.247	0.0021841
Hspe1	7.94273e-19	0.664678	0.452	0.11	1.33843e-14		Phf11b	1.51215e-17	0.742982	0.118	0.007	2.54812e-13		Psmb6	5.54867e-13	0.729528	0.16	0.009	9.35007e-09		Ctsz	1.88258e-06	0.476569	0.821	0.284	0.0317234
Pla2g16	3.18037e-08	0.660519	0.112	0.011	0.000535924		Cdkn1a	7.87195e-17	0.742938	0.211	0.044	1.3265e-12		Il1a	6.30378e-27	0.727915	0.728	0.219	1.06225e-22		Rplp2	6.47635e-07	0.474911	0.938	0.407	0.0109133
Aif1	3.73714e-21	0.653458	0.701	0.228	6.29746e-17		Atp5j	1.88517e-37	0.739399	0.39	0.06	3.1767e-33		Smim3	1.06997e-09	0.72763	0.116	0.006	1.80301e-05		S100a11	7.37221e-08	0.470146	0.407	0.049	0.00124229
P2rx4	4.86436e-12	0.649536	0.177	0.02	8.19694e-08		Slc3a2	2.27798e-38	0.738324	0.514	0.107	3.83862e-34		Ccdc86	3.43359e-12	0.727165	0.158	0.012	5.78593e-08		Serf2	2.84969e-06	0.461375	0.809	0.296	0.0480201
Ikbkb	2.85229e-07	0.646862	0.106	0.014	0.0048064		Ccrl2	2.23727e-28	0.738282	0.376	0.079	3.77002e-24		Psap	2.23996e-22	0.726724	0.923	0.421	3.77455e-18		Sh3bgrl3	1.7057e-06	0.452021	0.772	0.259	0.0287428
Ccrl2	6.17975e-11	0.64328	0.218	0.045	1.04135e-06		Psma5	1.16518e-22	0.737988	0.182	0.017	1.96344e-18		Mapkapk2	2.20482e-16	0.726194	0.218	0.017	3.71534e-12		Erp29	1.99382e-06	0.441921	0.377	0.062	0.0335979
Spint1	1.12799e-12	0.641087	0.177	0.017	1.90077e-08		Stat2	2.51867e-17	0.737343	0.113	0.005	4.24422e-13		Rps9	1.22151e-29	0.725218	0.936	0.38	2.05837e-25		Rpl5	2.01169e-06	0.431018	0.685	0.21	0.033899
Bcl2a1b	1.15576e-15	0.641043	0.301	0.056	1.94757e-11		Tapbp	5.2771e-36	0.735006	0.321	0.037	8.89243e-32		Tomm20	6.25458e-21	0.724737	0.326	0.043	1.05396e-16		Atp5g2	1.08891e-07	0.400684	0.605	0.148	0.00183493
Irf2bp2	1.98651e-14	0.638988	0.348	0.087	3.34746e-10		Rps4x	4.97913e-30	0.733199	0.867	0.336	8.39033e-26		Psmb4	2.01198e-15	0.715391	0.227	0.026	3.39039e-11		Hint1	2.34065e-06	0.38554	0.481	0.111	0.0394423
Gm26917	2.59574e-09	0.62524	0.174	0.034	4.37408e-05		Rps13	1.4736e-30	0.73307	0.855	0.326	2.48316e-26		Rpl37	8.67113e-27	0.71363	0.971	0.585	1.46117e-22		Nfe2l2	1.05895e-06	0.381449	0.599	0.16	0.0178445
Sema4d	2.06467e-10	0.624575	0.177	0.028	3.47917e-06		mt-Co1	3.46626e-28	0.73239	0.916	0.533	5.841e-24		Arf3	7.10277e-11	0.713285	0.129	0.006	1.19689e-06		H2-DMb1	5.59308e-10	0.36599	0.512	0.062	9.4249e-06
Tmem50b	9.39823e-09	0.624301	0.125	0.014	0.00015837		Timp2	2.33206e-32	0.722007	0.532	0.133	3.92976e-28		Eif3f	1.04708e-22	0.709894	0.351	0.046	1.76444e-18		Rrbp1	1.06465e-06	0.343746	0.599	0.16	0.0179405
Cox4i1	2.21828e-19	0.622852	0.605	0.185	3.73802e-15		Rpl30	3.95936e-29	0.721443	0.913	0.441	6.67191e-25		Npc2	3.08168e-27	0.709314	0.786	0.239	5.19294e-23		Gng5	7.34043e-07	0.340425	0.821	0.272	0.0123694
Bcl2a1a	2.52575e-08	0.617281	0.119	0.014	0.000425614		Gcnt2	2.48867e-22	0.721043	0.142	0.005	4.19367e-18		Rps14	3.68648e-24	0.705992	0.875	0.331	6.21208e-20		Atp5j	2.04768e-06	0.315242	0.432	0.086	0.0345054
Tgif1	1.35531e-10	0.616943	0.153	0.017	2.28384e-06		Ms4a6d	8.90068e-22	0.719665	0.165	0.013	1.49985e-17		Plekho2	1.22532e-18	0.705688	0.276	0.032	2.06479e-14		Rhoa	1.05974e-06	0.315053	0.494	0.111	0.0178577
Cd63	6.05853e-18	0.614382	0.494	0.138	1.02092e-13		Ifi35	1.27382e-14	0.716604	0.101	0.007	2.14651e-10		Rpl7a	1.03726e-28	0.703298	0.696	0.182	1.74789e-24		Eef1b2	8.80915e-07	0.29923	0.765	0.235	0.0148443
Rps13	9.09798e-18	0.608418	0.787	0.326	1.5331e-13		Dusp5	3.83382e-22	0.712592	0.191	0.021	6.46038e-18		Med21	1.33433e-09	0.701496	0.121	0.009	2.24848e-05		Cox5b	4.74913e-07	0.26543	0.562	0.136	0.00800276
Serf2	1.903e-21	0.607106	0.543	0.138	3.20675e-17		Psmb10	3.71788e-25	0.712114	0.205	0.02	6.26499e-21		N4bp1	5.81932e-13	0.699383	0.173	0.014	9.80614e-09		Junb	5.80768e-13	-1.97074	0.759	0.802	9.78652e-09
Trib1	1.25244e-09	0.603574	0.135	0.014	2.11049e-05		Cd180	1.15571e-29	0.711956	0.275	0.035	1.94749e-25		Sema4a	1.75769e-09	0.699108	0.106	0.003	2.96189e-05		Cst3	1.42125e-17	-2.09995	0.944	0.951	2.39494e-13
Rpl8	8.69325e-20	0.60253	0.649	0.202	1.4649e-15		Pomp	1.52799e-38	0.711872	0.451	0.08	2.57482e-34		Uba52	2.89716e-23	0.696809	0.89	0.354	4.882e-19		Atf3	1.24639e-06	-2.25567	0.512	0.593	0.0210029
Pld3	3.50604e-09	0.60228	0.13	0.014	5.90803e-05		Milr1	9.6188e-19	0.709014	0.13	0.008	1.62086e-14		Rpl29	2.22119e-30	0.695865	0.692	0.167	3.74292e-26		Ltc4s	2.54532e-06	-2.45254	0.037	0.222	0.0428912
H2afj	8.06048e-09	0.601385	0.151	0.025	0.000135827		Rps9	2.66227e-28	0.701617	0.908	0.421	4.48618e-24		Itpkb	7.28405e-10	0.690893	0.118	0.006	1.22744e-05		Fcrls	8.658e-07	-2.53395	0.025	0.21	0.0145896
Akr1b10	2.75434e-07	0.601105	0.106	0.014	0.00464134		C1qc	1.89966e-31	0.689593	0.965	0.67	3.20112e-27		Atox1	2.12752e-26	0.689047	0.497	0.095	3.58509e-22		Mrc1	8.01482e-07	-2.59084	0.123	0.358	0.0135058
Rps15	3.60555e-19	0.599229	0.621	0.194	6.07571e-15		Litaf	1.78286e-29	0.685209	0.309	0.048	3.00429e-25		Cox8a	9.42193e-30	0.688702	0.742	0.196	1.58769e-25		Egr1	8.43059e-09	-2.70531	0.222	0.506	0.000142064
Cox7a2l	7.15175e-14	0.59906	0.268	0.051	1.20514e-09		Rps2	2.95575e-35	0.678548	0.673	0.182	4.98073e-31		Gbp6	8.4743e-10	0.687015	0.102	0	1.428e-05		Selenop	5.95757e-10	-2.78396	0.247	0.543	1.00391e-05
Rpl15	3.72789e-20	0.597524	0.712	0.244	6.28187e-16		Itpkb	1.26433e-18	0.673598	0.116	0.004	2.13052e-14		Rpl36	1.26812e-20	0.684478	0.855	0.357	2.13692e-16		Jun	1.92175e-11	-2.93448	0.426	0.667	3.23834e-07
Atp5g2	1.59017e-19	0.596906	0.431	0.096	2.67959e-15		Atp5e	1.52424e-40	0.672694	0.569	0.121	2.5685e-36		Mmp14	5.52096e-10	0.682888	0.112	0.003	9.30336e-06		Ccl24	5.41081e-09	-2.97959	0	0.198	9.11776e-05
Cebpb	7.9924e-18	0.596539	0.405	0.093	1.3468e-13		Herc6	1.32523e-14	0.672631	0.101	0.007	2.23315e-10		Apobec3	1.62002e-15	0.682787	0.222	0.023	2.7299e-11		Clec10a	1.67681e-09	-2.99943	0	0.21	2.82559e-05
Rpl10	9.47399e-17	0.596357	0.834	0.351	1.59646e-12		Tgtp2	7.55691e-18	0.668684	0.101	0.001	1.27341e-13		Ikbke	6.06912e-09	0.678256	0.114	0.009	0.000102271		Pf4	3.47018e-16	-4.20074	0.043	0.457	5.84759e-12
H2afz	1.86751e-12	0.595938	0.317	0.084	3.14694e-08		H2afj	3.3669e-18	0.664903	0.147	0.015	5.67357e-14		Rpl15	8.7891e-25	0.672516	0.834	0.282	1.48105e-20
Slc11a1	6.80426e-16	0.5915	0.299	0.053	1.14659e-11		Rps25	3.1266e-25	0.660737	0.827	0.342	5.26863e-21		Cox4i1	2.33889e-28	0.671962	0.659	0.164	3.94126e-24
Ptpn6	1.42599e-12	0.590335	0.234	0.042	2.40293e-08		Rpl9	2.47864e-25	0.65912	0.841	0.341	4.17676e-21		Dclre1c	2.81526e-10	0.671155	0.143	0.014	4.74399e-06
C1qb	7.4927e-20	0.589469	0.977	0.722	1.26259e-15		Eif3i	8.26864e-19	0.658382	0.121	0.005	1.39335e-14		Ddx58	1.56438e-10	0.668088	0.125	0.006	2.63614e-06
Rpl4	2.68079e-19	0.588998	0.436	0.101	4.51741e-15		H2-Q4	7.10785e-37	0.657816	0.538	0.119	1.19774e-32		Gm2a	7.22839e-19	0.664104	0.291	0.037	1.21806e-14
Lpcat2	2.06867e-20	0.588991	0.587	0.169	3.48592e-16		Tapbpl	4.68072e-19	0.656878	0.145	0.012	7.88748e-15		Trim25	1.05662e-10	0.662091	0.127	0.006	1.78051e-06
Ddx18	4.58425e-09	0.587533	0.135	0.017	7.72493e-05		Ctsz	6.61973e-33	0.656719	0.867	0.296	1.11549e-28		Slc31a2	3.39419e-10	0.65943	0.121	0.006	5.71956e-06
Rpl7	4.3774e-19	0.585784	0.54	0.154	7.37635e-15		Rps6	5.13058e-36	0.650768	0.668	0.178	8.64553e-32		Rps12	2.22682e-22	0.654322	0.95	0.513	3.75242e-18
Lat2	5.02889e-10	0.583861	0.171	0.028	8.47418e-06		Rasgef1b	4.61684e-34	0.649672	0.367	0.059	7.77984e-30		Ctsh	2.44884e-25	0.653264	0.626	0.164	4.12654e-21
Ncf1	3.23386e-16	0.582923	0.338	0.07	5.44938e-12		Slamf9	2.63933e-19	0.649233	0.124	0.005	4.44753e-15		Gm2000	1.94877e-11	0.652385	0.143	0.009	3.28387e-07
Rplp1	3.869e-17	0.582268	0.948	0.596	6.51964e-13		Tnfsf13b	1.04212e-21	0.647322	0.156	0.011	1.75608e-17		Coa5	2.57166e-09	0.650344	0.104	0.003	4.3335e-05
Psma7	3.24726e-12	0.580673	0.252	0.053	5.47195e-08		Nr4a1	1.10665e-32	0.646342	0.581	0.157	1.86481e-28		mt-Co3	7.2662e-18	0.649843	0.888	0.499	1.22443e-13
Bag1	1.21394e-08	0.574337	0.13	0.017	0.000204561		Ncstn	9.9663e-22	0.644851	0.156	0.011	1.67942e-17		Herc6	9.19833e-11	0.649727	0.135	0.009	1.55001e-06
Cox7a2	7.0503e-15	0.572545	0.351	0.084	1.18805e-10		Tlr13	6.17521e-20	0.644428	0.173	0.02	1.04058e-15		Rac2	9.85264e-14	0.648349	0.189	0.017	1.66027e-09
Myl12a	7.21727e-10	0.571081	0.164	0.025	1.21618e-05		Akr1a1	5.4759e-33	0.643716	0.332	0.048	9.22744e-29		Rps28	1.09459e-24	0.647464	0.952	0.533	1.84449e-20
Idnk	1.81906e-07	0.569624	0.109	0.014	0.00306529		Trpm2	3.76225e-17	0.641196	0.133	0.012	6.33977e-13		Mif	1.01982e-20	0.646326	0.368	0.063	1.7185e-16
Nono	9.81993e-08	0.569127	0.125	0.02	0.00165476		Ak2	3.57216e-16	0.640844	0.127	0.012	6.01944e-12		Rps3	3.52731e-25	0.645455	0.757	0.233	5.94387e-21
Tpd52	3.2249e-08	0.566507	0.112	0.011	0.000543428		1110008F13Rik	8.74379e-20	0.64041	0.176	0.021	1.47342e-15		Igsf6	2.8457e-10	0.645181	0.143	0.014	4.79529e-06
Rpl13a	9.99933e-18	0.565893	0.382	0.081	1.68499e-13		Chd7	6.16277e-29	0.640183	0.309	0.049	1.03849e-24		Ifih1	8.14785e-14	0.644778	0.183	0.014	1.37299e-09
Rpl6	4.09634e-15	0.564593	0.8	0.362	6.90275e-11		Mrpl52	3.60242e-31	0.639364	0.341	0.056	6.07045e-27		Spint1	2.72447e-14	0.643378	0.208	0.023	4.59101e-10
Atp6v0e	2.05901e-16	0.564572	0.322	0.062	3.46963e-12		Rps3	9.54418e-37	0.639335	0.76	0.214	1.60829e-32		Pla2g16	3.27825e-11	0.642175	0.133	0.006	5.52418e-07
Erp29	1.16616e-15	0.563499	0.332	0.07	1.96509e-11		Clic4	9.61879e-19	0.635752	0.13	0.008	1.62086e-14		Snrpd2	1.2836e-12	0.641482	0.17	0.014	2.163e-08
Pgd	1.55631e-09	0.559965	0.127	0.011	2.62254e-05		Ehd1	1.26585e-16	0.633781	0.104	0.004	2.13308e-12		Pdcd6	4.92411e-09	0.640231	0.108	0.006	8.29762e-05
Rpl41	2.15598e-12	0.559268	0.834	0.461	3.63304e-08		P2rx4	1.11651e-18	0.633189	0.15	0.015	1.88144e-14		Nrros	8.80128e-14	0.632711	0.222	0.032	1.4831e-09
Atp6v1a	4.74579e-07	0.557653	0.104	0.014	0.00799713		Crlf2	5.41197e-22	0.629992	0.194	0.023	9.11972e-18		Rpl13	1.68806e-22	0.629168	0.94	0.53	2.84455e-18
Gpi1	1.09706e-08	0.556381	0.13	0.017	0.000184866		Znfx1	6.18407e-20	0.628878	0.162	0.016	1.04208e-15		BC031181	2.44703e-10	0.62601	0.137	0.012	4.12349e-06
Rilpl2	1.43101e-07	0.555091	0.104	0.011	0.00241139		Uqcrq	1.72218e-26	0.628679	0.303	0.053	2.90204e-22		Rps4x	5.34075e-21	0.626002	0.861	0.357	8.99969e-17
Rps6	8.3402e-22	0.55349	0.579	0.152	1.40541e-17		Rplp1	4.54577e-24	0.615963	0.939	0.597	7.66008e-20		Arl5c	2.88791e-09	0.62503	0.118	0.009	4.86642e-05
Rassf4	2.27109e-08	0.550192	0.106	0.008	0.000382701		Trim25	2.54633e-16	0.611979	0.107	0.005	4.29082e-12		Ccnl2	1.93834e-09	0.624326	0.119	0.009	3.2663e-05
Ndufs3	1.34304e-07	0.549395	0.117	0.017	0.00226315		Csf2ra	3.52057e-27	0.609397	0.237	0.027	5.93252e-23		Eif3m	7.00195e-13	0.622524	0.179	0.017	1.1799e-08
Hk2	1.61638e-14	0.547148	0.4	0.112	2.72377e-10		Rpl13	3.47966e-25	0.60841	0.928	0.502	5.86357e-21		Grina	3.64944e-16	0.621515	0.249	0.032	6.14968e-12
Limd2	3.33801e-11	0.545778	0.192	0.031	5.62489e-07		Eif3h	6.86157e-25	0.607326	0.234	0.031	1.15624e-20		Irgm2	2.82403e-09	0.621433	0.118	0.009	4.75877e-05
Aldoa	6.10706e-14	0.540477	0.286	0.059	1.0291e-09		Adgre1	2.75489e-23	0.60467	0.272	0.049	4.64227e-19		Rpl31	4.8837e-30	0.616298	0.626	0.135	8.22952e-26
Sdc3	1.32419e-09	0.537217	0.148	0.02	2.23139e-05		Etv3	2.62805e-19	0.599141	0.162	0.017	4.42852e-15		Rasa4	9.64132e-10	0.61405	0.143	0.017	1.62466e-05
Ntpcr	3.82285e-12	0.536364	0.197	0.028	6.44188e-08		Bola2	2.67583e-20	0.5982	0.156	0.013	4.50905e-16		Mxd1	2.67731e-09	0.614019	0.131	0.014	4.51154e-05
Mpeg1	1.52184e-18	0.533861	0.579	0.171	2.56445e-14		Rpl4	1.25568e-38	0.59619	0.535	0.112	2.11595e-34		Pgk1	8.90656e-12	0.612668	0.146	0.009	1.50084e-07
Fyb	8.40346e-16	0.533288	0.384	0.096	1.41607e-11		Ddx24	2.67554e-30	0.588048	0.332	0.055	4.50856e-26		mt-Co1	2.09292e-18	0.611886	0.911	0.516	3.52679e-14
Hint1	1.52625e-11	0.533222	0.278	0.07	2.57189e-07		Vamp8	7.42938e-30	0.587015	0.327	0.053	1.25192e-25		Atp13a2	4.18821e-09	0.611622	0.116	0.009	7.05755e-05
Pomp	1.05167e-17	0.532392	0.392	0.087	1.77217e-13		Mpeg1	3.21668e-33	0.584147	0.624	0.166	5.42042e-29		Eef1b2	1.17996e-29	0.611136	0.736	0.193	1.98835e-25
Bfar	4.8497e-07	0.530832	0.104	0.014	0.00817223		Cox5b	8.30518e-32	0.581087	0.35	0.057	1.39951e-27		Lrrc59	1.06571e-08	0.611071	0.104	0.006	0.000179582
Vmp1	3.19949e-09	0.526709	0.179	0.037	5.39147e-05		Efhd2	2.70456e-37	0.580878	0.642	0.161	4.55745e-33		Pomp	3.95517e-24	0.60967	0.447	0.084	6.66485e-20
Ndufs6	1.39124e-08	0.525642	0.109	0.008	0.000234437		Ddx58	3.931e-15	0.578672	0.113	0.009	6.62412e-11		Milr1	2.27314e-08	0.609178	0.1	0.006	0.000383046
Il21r	1.16348e-08	0.523114	0.161	0.031	0.000196057		Mfsd1	2.06496e-17	0.575501	0.139	0.013	3.47966e-13		Lag3	1.25214e-26	0.608965	0.482	0.086	2.10997e-22
Leprot	4.36548e-09	0.522119	0.135	0.017	7.35626e-05		Cpd	9.5324e-16	0.572036	0.136	0.016	1.6063e-11		Vmp1	6.97404e-16	0.60704	0.239	0.029	1.17519e-11
Itgb2	2.12391e-15	0.51848	0.34	0.076	3.579e-11		Pfkfb3	1.32224e-21	0.570403	0.202	0.027	2.22811e-17		Ifi209	1.06078e-10	0.603984	0.127	0.006	1.78751e-06
Eif3k	3.58183e-10	0.517998	0.179	0.031	6.03573e-06		mt-Co3	3.61036e-18	0.563378	0.902	0.505	6.08382e-14		Csf2rb2	1.9823e-09	0.602536	0.119	0.009	3.34038e-05
Tnfsf13b	5.20758e-08	0.516469	0.122	0.017	0.00087753		Itgb2	1.18972e-33	0.562803	0.416	0.079	2.0048e-29		Gbp3	1.99956e-10	0.601381	0.131	0.009	3.36946e-06
Alg5	1.37198e-07	0.511332	0.117	0.017	0.00231193		Cd9	2.11256e-31	0.562756	0.737	0.23	3.55988e-27		Rpl10	4.79405e-20	0.597605	0.919	0.415	8.07845e-16
Epsti1	4.13479e-09	0.506546	0.122	0.011	6.96754e-05		Trim12a	9.75603e-16	0.562169	0.171	0.029	1.64399e-11		Bcl2a1d	7.11413e-13	0.597399	0.198	0.026	1.1988e-08
Icosl	8.81262e-08	0.505125	0.119	0.017	0.00148501		Cox6a1	2.0997e-27	0.558946	0.289	0.045	3.5382e-23		Psma5	1.54281e-13	0.597298	0.206	0.026	2.59979e-09
Cd180	2.30492e-11	0.504257	0.218	0.042	3.88402e-07		Irf9	1.37869e-14	0.556182	0.101	0.007	2.32322e-10		Hspe1	1.64048e-26	0.59713	0.53	0.11	2.76438e-22
Rpl5	7.09283e-20	0.500839	0.561	0.157	1.19521e-15		Atp13a2	3.03612e-17	0.554328	0.142	0.015	5.11616e-13		Eef1a1	1.58721e-21	0.597078	0.96	0.579	2.6746e-17
Itm2b	1.94013e-13	0.496356	0.938	0.598	3.26931e-09		Etnk1	3.86369e-16	0.551214	0.156	0.023	6.5107e-12		Hivep3	4.5293e-13	0.59313	0.22	0.035	7.63232e-09
Sp140	1.58434e-08	0.494309	0.122	0.014	0.000266977		Ucp2	1.51931e-39	0.547159	0.48	0.088	2.56018e-35		Rpl22	7.32845e-22	0.59283	0.84	0.317	1.23492e-17
Fcgr2b	1.24218e-14	0.494188	0.288	0.056	2.0932e-10		Rps3a1	5.88915e-22	0.544087	0.893	0.401	9.92381e-18		Eif2ak2	1.84109e-12	0.592232	0.154	0.009	3.10241e-08
Gns	1.7513e-16	0.492622	0.4	0.098	2.95111e-12		Lhfpl2	2.49346e-17	0.543682	0.185	0.031	4.20172e-13		Runx1	1.11037e-19	0.591735	0.345	0.058	1.87109e-15
Dpm3	1.7462e-07	0.492292	0.122	0.02	0.00294252		Aimp1	3.00488e-21	0.542262	0.197	0.025	5.06352e-17		Uqcc2	2.00326e-11	0.59015	0.156	0.014	3.37569e-07
Sec61g	3.26243e-16	0.491201	0.421	0.11	5.49752e-12		Zufsp	6.20816e-15	0.541883	0.127	0.015	1.04614e-10		Spata13	5.54505e-16	0.589632	0.266	0.04	9.34396e-12
Vav1	3.54144e-07	0.490779	0.112	0.017	0.00596768		Trafd1	1.14672e-23	0.541267	0.251	0.04	1.93234e-19		Ell2	8.98489e-09	0.588251	0.112	0.009	0.000151404
Cmtm7	1.00532e-12	0.489495	0.242	0.045	1.69407e-08		Runx1	9.56539e-24	0.540584	0.292	0.056	1.61186e-19		Trip12	1.06164e-08	0.587996	0.104	0.006	0.000178896
Asah1	8.80143e-15	0.489261	0.338	0.079	1.48313e-10		Naaa	1.52008e-16	0.536471	0.113	0.007	2.56148e-12		Rplp2	5.42278e-19	0.587369	0.909	0.409	9.13793e-15
Tomm20	1.15653e-11	0.488802	0.234	0.048	1.94887e-07		Gpi1	8.78118e-20	0.536461	0.176	0.021	1.47972e-15		Ndufb3	6.45913e-13	0.586676	0.218	0.035	1.08843e-08
Chmp2a	9.29974e-08	0.487555	0.143	0.028	0.0015671		Cd81	4.08361e-24	0.536281	0.827	0.333	6.88129e-20		Cycs	3.7031e-17	0.585593	0.266	0.035	6.2401e-13
Taf10	1.41052e-07	0.485223	0.117	0.017	0.00237687		Gatm	5.56288e-29	0.536032	0.358	0.068	9.37402e-25		Irf9	2.85592e-10	0.583767	0.143	0.014	4.81252e-06
Eif3e	1.39333e-08	0.484075	0.153	0.028	0.00023479		Rpl3	6.55512e-30	0.534596	0.659	0.197	1.1046e-25		C1qb	4.55839e-25	0.58313	0.985	0.718	7.68134e-21
Rpl18	1.02369e-14	0.48254	0.686	0.27	1.72502e-10		Epb41l4aos	2.66191e-22	0.533929	0.199	0.024	4.48558e-18		Tmem258	2.59217e-15	0.578274	0.239	0.032	4.36806e-11
Prkcb	9.26052e-07	0.480197	0.106	0.017	0.0156049		Ell2	7.4569e-15	0.531653	0.107	0.008	1.25656e-10		Cd83	3.06683e-24	0.571549	0.655	0.184	5.16792e-20
Ncstn	1.68609e-07	0.480108	0.122	0.02	0.00284122		Cox6c	6.16933e-37	0.530963	0.569	0.132	1.03959e-32		Trim12a	3.66313e-14	0.570861	0.2	0.02	6.17274e-10
Psmb10	4.7204e-10	0.479515	0.166	0.025	7.95434e-06		Rpl31	5.0904e-33	0.53056	0.564	0.141	8.57784e-29		Aldoa	1.56647e-18	0.570619	0.356	0.069	2.63966e-14
Hvcn1	5.2983e-08	0.478418	0.122	0.017	0.000892816		Lsm12	8.41175e-13	0.53053	0.11	0.013	1.41746e-08		C1qc	7.66142e-20	0.570257	0.963	0.663	1.29103e-15
Gm11808	5.94791e-15	0.475884	0.34	0.079	1.00228e-10		Rpl23a	3.1948e-29	0.530458	0.723	0.229	5.38356e-25		Adar	1.95289e-09	0.569384	0.119	0.009	3.29082e-05
Snx10	2.96396e-06	0.475359	0.112	0.022	0.0499457		mt-Atp6	1.21341e-19	0.529528	0.893	0.461	2.04472e-15		Rpl36al	3.39273e-30	0.566804	0.649	0.147	5.7171e-26
Ptms	9.72413e-16	0.474292	0.416	0.11	1.63861e-11		2005-03-01	7.15611e-21	0.529189	0.179	0.02	1.20588e-16		Daxx	5.5597e-09	0.566722	0.1	0.003	9.36865e-05
Gsdmd	9.37634e-07	0.473572	0.106	0.017	0.0158001		Os9	2.48042e-21	0.528694	0.182	0.02	4.17976e-17		Rpl10a	6.14248e-30	0.565247	0.832	0.256	1.03507e-25
Rnh1	3.01868e-07	0.472645	0.106	0.014	0.00508678		Ndufa2	1.23371e-29	0.527482	0.335	0.057	2.07893e-25		Nop10	5.73788e-12	0.563832	0.175	0.02	9.6689e-08
Ang	6.65742e-09	0.471669	0.164	0.031	0.000112184		Lmna	6.34908e-13	0.526943	0.121	0.017	1.06988e-08		Ccrl2	3.74812e-19	0.562933	0.514	0.147	6.31597e-15
Lrrk1	9.26052e-07	0.469135	0.106	0.017	0.0156049		Pld3	5.50187e-17	0.52619	0.162	0.023	9.2712e-13		Prdm1	1.58269e-09	0.561991	0.114	0.006	2.66699e-05
Cct4	3.00556e-07	0.466722	0.106	0.014	0.00506467		Rplp0	6.02882e-28	0.524785	0.812	0.278	1.01592e-23		Etnk1	2.24357e-13	0.560265	0.204	0.026	3.78064e-09
Knop1	2.68101e-07	0.465061	0.119	0.02	0.00451776		Tomm7	7.93392e-26	0.524652	0.329	0.065	1.33694e-21		Rpl18a	2.16422e-18	0.558503	0.925	0.458	3.64693e-14
Cops9	7.15633e-11	0.459849	0.218	0.045	1.20591e-06		Nop10	2.73495e-19	0.524042	0.162	0.017	4.60866e-15		Rheb	3.79134e-14	0.55597	0.22	0.029	6.38879e-10
Mrpl30	3.18524e-07	0.457045	0.13	0.025	0.00536745		Scpep1	1.21194e-19	0.523032	0.179	0.023	2.04223e-15		Zfand3	2.27314e-08	0.555347	0.1	0.006	0.000383047
Kdm7a	1.45735e-07	0.454296	0.104	0.011	0.00245579		Atp5g2	6.88006e-32	0.521234	0.46	0.101	1.15936e-27		Scpep1	2.29921e-11	0.553969	0.162	0.017	3.8744e-07
Uqcrh	3.06916e-17	0.454204	0.439	0.112	5.17183e-13		Shisa5	3.8803e-19	0.520971	0.165	0.019	6.5387e-15		Ccl3	1.68371e-15	0.550634	0.948	0.643	2.83722e-11
Sgpl1	1.07155e-07	0.453936	0.125	0.02	0.00180567		Ppp4c	1.49311e-18	0.520512	0.165	0.02	2.51605e-14		Trim12c	6.33164e-10	0.550424	0.125	0.009	1.06695e-05
Sdcbp	2.77121e-11	0.452992	0.252	0.059	4.66977e-07		Fau	5.32866e-22	0.520276	0.974	0.775	8.97933e-18		Cd81	1.67371e-21	0.548571	0.829	0.308	2.82037e-17
Rpn2	3.46675e-11	0.452706	0.192	0.031	5.84182e-07		Snx20	8.79522e-22	0.515277	0.254	0.047	1.48208e-17		Slc2a1	4.62561e-08	0.547946	0.11	0.012	0.000779462
Ppib	2.64479e-14	0.452128	0.327	0.076	4.45674e-10		Nedd8	7.81055e-25	0.515139	0.292	0.053	1.31616e-20		2010107E04Rik	5.50689e-17	0.547026	0.289	0.046	9.27966e-13
Snrpf	8.76709e-11	0.45075	0.205	0.039	1.47734e-06		Gapdh	8.37765e-35	0.514647	0.566	0.136	1.41172e-30		Sp140	4.20381e-09	0.546673	0.116	0.009	7.08383e-05
Pfkfb3	1.50863e-08	0.450544	0.153	0.028	0.000254219		Atp6v0e	1.7448e-31	0.513666	0.396	0.076	2.94016e-27		Supt4a	4.28897e-11	0.545176	0.171	0.023	7.22734e-07
Arid4a	9.65772e-09	0.447819	0.125	0.014	0.000162742		Gm11808	8.80775e-31	0.511289	0.402	0.08	1.48419e-26		Grn	1.21173e-20	0.543176	0.753	0.265	2.04188e-16
Coq10b	9.96397e-08	0.446649	0.125	0.02	0.00167903		Cmc1	4.42143e-16	0.510955	0.118	0.009	7.45055e-12		Fau	4.91798e-20	0.541197	0.985	0.752	8.28729e-16
Rpl36al	3.92713e-18	0.445943	0.506	0.14	6.61761e-14		Prdx1	3.30196e-35	0.508942	0.488	0.103	5.56414e-31		AB124611	3.39419e-10	0.538862	0.121	0.006	5.71956e-06
Wipf1	5.009e-07	0.445819	0.127	0.025	0.00844067		Itm2b	4.14524e-20	0.508712	0.954	0.57	6.98514e-16		Mrpl30	6.72757e-10	0.536607	0.145	0.017	1.13366e-05
Susd6	5.34144e-08	0.443642	0.14	0.025	0.000900087		Snrpg	2.56236e-29	0.508513	0.347	0.063	4.31783e-25		Epb41l4aos	8.79363e-13	0.536369	0.171	0.014	1.48181e-08
Psma3	9.91373e-07	0.443144	0.145	0.037	0.0167056		Rpl18	6.23742e-28	0.508375	0.789	0.27	1.05107e-23		Snrpf	3.94754e-12	0.536239	0.177	0.02	6.652e-08
Atox1	9.1553e-16	0.441236	0.387	0.096	1.54276e-11		Irf2bp2	1.03027e-25	0.507498	0.37	0.083	1.73611e-21		Grb2	4.76342e-13	0.535723	0.225	0.037	8.02683e-09
Tlr12	1.97239e-06	0.440003	0.114	0.022	0.0332368		Eef1b2	3.42364e-30	0.507054	0.697	0.212	5.76917e-26		Hebp1	4.45686e-12	0.534351	0.183	0.023	7.51026e-08
Npm1	2.07328e-17	0.439788	0.39	0.087	3.49368e-13		Rpl24	1.22086e-22	0.501038	0.89	0.386	2.05727e-18		Samd4b	5.83768e-08	0.532747	0.102	0.009	0.000983707
Brk1	2.53657e-10	0.437335	0.229	0.053	4.27437e-06		Sem1	3.48661e-32	0.498503	0.41	0.08	5.87528e-28		Timp2	4.39168e-20	0.531059	0.555	0.159	7.40042e-16
Ms4a6c	2.48077e-11	0.436367	0.148	0.011	4.18034e-07		Slc15a4	1.15829e-17	0.498455	0.194	0.033	1.95184e-13		Eapp	1.118e-09	0.530672	0.129	0.012	1.88394e-05
Man2b1	8.15324e-14	0.433649	0.439	0.135	1.3739e-09		Nme1	9.54574e-17	0.497979	0.153	0.02	1.60855e-12		Rps13	5.79213e-16	0.530275	0.875	0.398	9.76032e-12
Ptpn18	2.20896e-14	0.43324	0.374	0.098	3.72232e-10		C3ar1	1.26568e-27	0.494119	0.393	0.087	2.1328e-23		Uqcrh	3.63795e-24	0.529888	0.511	0.112	6.1303e-20
Ostf1	2.34744e-08	0.432603	0.151	0.028	0.000395567		Etv6	2.17113e-15	0.493947	0.13	0.015	3.65857e-11		Rpl11	1.46838e-24	0.52861	0.892	0.334	2.47437e-20
Mcfd2	7.81136e-07	0.430733	0.101	0.014	0.0131629		Lgals9	1.33644e-27	0.492511	0.332	0.061	2.25204e-23		Gsdmd	3.54641e-10	0.527508	0.135	0.012	5.97605e-06
Gapdh	7.83277e-17	0.429447	0.483	0.135	1.3199e-12		2410015M20Rik	1.0293e-17	0.490999	0.145	0.015	1.73448e-13		Actr3	6.95488e-18	0.5251	0.337	0.063	1.17197e-13
Hspd1	6.61547e-08	0.428261	0.151	0.031	0.00111477		Dclre1c	1.31875e-14	0.490501	0.121	0.013	2.22222e-10		Rbx1	2.85217e-18	0.522879	0.341	0.063	4.8062e-14
Sdf4	3.67373e-11	0.425981	0.249	0.059	6.1906e-07		Tpt1	7.82664e-18	0.488884	0.922	0.485	1.31887e-13		Lamtor1	2.07844e-08	0.521082	0.133	0.02	0.000350237
Rps27rt	1.63331e-09	0.417641	0.153	0.022	2.7523e-05		Rpl8	1.43719e-32	0.488187	0.728	0.214	2.42181e-28		Idnk	1.58269e-09	0.52071	0.114	0.006	2.66699e-05
Tnfrsf1a	4.37721e-07	0.416778	0.117	0.02	0.00737604		Arhgdib	1.34521e-32	0.486157	0.428	0.085	2.26681e-28		Akr1a1	9.86463e-19	0.520491	0.328	0.055	1.66229e-14
Cox8a	3.27844e-15	0.416176	0.626	0.222	5.5245e-11		Eif3f	6.05046e-27	0.486123	0.301	0.051	1.01956e-22		Fam46c	1.9018e-16	0.520177	0.308	0.058	3.20472e-12
Rasa4	1.069e-06	0.414697	0.112	0.02	0.0180137		Psma7	8.68489e-28	0.48558	0.292	0.045	1.46349e-23		Cept1	8.95174e-09	0.520086	0.112	0.009	0.000150846
Tmem219	2.53092e-06	0.412613	0.101	0.017	0.0426486		mt-Co2	2.65787e-19	0.48426	0.864	0.427	4.47877e-15		Rpl28	1.14725e-20	0.517947	0.871	0.331	1.93323e-16
Cd81	1.02856e-11	0.412113	0.803	0.365	1.73323e-07		Asah1	2.60691e-30	0.482591	0.384	0.075	4.39291e-26		Atp5g2	2.55565e-27	0.51731	0.501	0.092	4.30653e-23
P2ry6	1.38507e-07	0.411738	0.169	0.042	0.00233398		Ranbp1	3.12301e-19	0.482526	0.176	0.023	5.26258e-15		Vamp8	2.13542e-20	0.516733	0.353	0.058	3.5984e-16
Mrpl23	2.09056e-09	0.410869	0.145	0.02	3.5228e-05		Tmem50b	9.43128e-18	0.482245	0.156	0.019	1.58927e-13		P2rx4	1.79554e-11	0.51446	0.17	0.02	3.02566e-07
Atp5d	4.81432e-09	0.410217	0.2	0.048	8.11261e-05		Eef1a1	1.73108e-18	0.48114	0.962	0.59	2.91704e-14		Evi2a	8.02196e-19	0.514343	0.383	0.081	1.35178e-14
Chd7	7.07596e-09	0.407268	0.164	0.031	0.000119237		Myl6	4.04015e-31	0.479326	0.474	0.109	6.80806e-27		Tbk1	2.50197e-08	0.512825	0.119	0.014	0.000421607
Cept1	1.45735e-07	0.40531	0.104	0.011	0.00245578		Rsl1d1	3.66567e-14	0.478552	0.118	0.013	6.17702e-10		Pgd	1.73436e-10	0.512406	0.158	0.02	2.92256e-06
Ndufa10	2.53e-08	0.403179	0.151	0.028	0.00042633		Itm2c	2.52286e-26	0.477323	0.393	0.091	4.25127e-22		Dhrs7	4.01879e-08	0.509138	0.104	0.009	0.000677206
Tns3	1.44348e-07	0.402699	0.14	0.028	0.0024324		Rps15	7.56953e-30	0.476101	0.671	0.198	1.27554e-25		Chd7	1.65262e-15	0.508627	0.254	0.037	2.78483e-11
1110008F13Rik	1.74182e-08	0.401468	0.158	0.031	0.000293514		Vps18	1.5953e-13	0.475987	0.107	0.011	2.68823e-09		Dnajc5	5.03486e-09	0.50647	0.121	0.012	8.48425e-05
Rnf149	4.85173e-11	0.39945	0.184	0.028	8.17565e-07		Igbp1	1.7094e-16	0.475626	0.133	0.013	2.88051e-12		Sf3b5	2.43446e-11	0.506355	0.148	0.012	4.10232e-07
Lamp1	7.59485e-13	0.398115	0.717	0.292	1.27981e-08		Ndufa3	2.94527e-28	0.471713	0.309	0.051	4.96307e-24		Rabgef1	1.10988e-09	0.503094	0.129	0.012	1.87027e-05
Akr1b3	7.83777e-08	0.397164	0.132	0.022	0.00132074		Ttc39b	1.48682e-12	0.470947	0.116	0.016	2.50544e-08		Cox5b	2.4233e-19	0.502483	0.383	0.078	4.0835e-15
Wdr83os	4.25235e-09	0.393553	0.148	0.022	7.16563e-05		Csrnp1	1.05705e-23	0.470124	0.295	0.057	1.78123e-19		Rpl41	4.09243e-15	0.501821	0.938	0.49	6.89616e-11
Apobec3	1.26505e-08	0.391655	0.166	0.034	0.000213173		Use1	1.16311e-18	0.469949	0.15	0.015	1.95995e-14		Adgre1	2.73067e-14	0.501333	0.252	0.043	4.60146e-10
Lamp2	2.63475e-11	0.389749	0.353	0.112	4.43982e-07		Vmp1	4.69249e-19	0.466026	0.197	0.031	7.90732e-15		Thoc7	3.94334e-09	0.496929	0.129	0.014	6.64492e-05
Dapp1	2.23789e-06	0.386879	0.119	0.025	0.0377107		Zc3hav1	9.14932e-15	0.465835	0.118	0.012	1.54175e-10		Pkm	3.08171e-17	0.495776	0.285	0.043	5.19299e-13
Mycbp2	6.72266e-09	0.384473	0.187	0.042	0.000113284		Hint1	2.8238e-25	0.465728	0.312	0.06	4.75838e-21		Psma2	3.01544e-10	0.495679	0.168	0.026	5.08131e-06
Tor1aip1	1.37094e-14	0.38288	0.335	0.079	2.31017e-10		Rps17	2.17767e-36	0.464719	0.691	0.184	3.66959e-32		Socs1	6.71167e-09	0.49535	0.139	0.02	0.000113098
Camk1d	2.46986e-06	0.382242	0.101	0.017	0.0416197		Tor1aip2	2.42301e-12	0.462837	0.124	0.02	4.08302e-08		Rpl8	7.76246e-25	0.494047	0.713	0.207	1.30805e-20
2410015M20Rik	3.39529e-07	0.378896	0.13	0.025	0.00572141		Lamp1	9.90995e-28	0.462497	0.74	0.241	1.66993e-23		Psmd8	5.0712e-09	0.493746	0.121	0.012	8.54547e-05
Rac2	2.70735e-09	0.378496	0.169	0.031	4.56215e-05		Syngr2	1.74076e-23	0.460948	0.26	0.044	2.93336e-19		Uqcr10	6.81838e-17	0.492494	0.295	0.049	1.14896e-12
Fis1	2.26266e-07	0.377426	0.132	0.025	0.00381281		Gsdmd	3.62142e-16	0.460936	0.127	0.012	6.10245e-12		Snx10	1.118e-09	0.491666	0.129	0.012	1.88394e-05
Trappc2l	4.46699e-07	0.377296	0.117	0.02	0.00752733		Erh	6.02472e-17	0.459876	0.182	0.031	1.01523e-12		Ets2	7.88726e-14	0.4906	0.235	0.037	1.32908e-09
Ier3ip1	4.11038e-08	0.377251	0.13	0.02	0.000692639		Trappc2l	1.72208e-14	0.45932	0.124	0.015	2.90188e-10		Zyx	2.92416e-11	0.48895	0.154	0.014	4.92751e-07
Hif1a	4.51144e-08	0.371915	0.153	0.031	0.000760223		Gbp3	4.72488e-16	0.458372	0.11	0.007	7.9619e-12		Rps17	7.01446e-23	0.487789	0.659	0.193	1.18201e-18
Pgam1	4.41291e-07	0.371892	0.117	0.02	0.00743619		Ldha	2.12847e-24	0.458345	0.263	0.043	3.58668e-20		Tnf	1.79688e-20	0.487517	0.622	0.205	3.02792e-16
Znfx1	2.34103e-07	0.371811	0.114	0.017	0.00394486		Slc11a1	2.46065e-35	0.458203	0.408	0.071	4.14645e-31		Tsc22d2	6.41637e-13	0.487225	0.218	0.035	1.08122e-08
Slc29a3	5.20445e-12	0.367142	0.281	0.067	8.77002e-08		Atp5j2	1.28587e-30	0.456966	0.373	0.069	2.16681e-26		Trib1	4.28389e-20	0.484	0.387	0.075	7.21878e-16
Atp6v1b2	1.00836e-06	0.36637	0.14	0.034	0.0169919		Themis2	3.1657e-13	0.455639	0.101	0.009	5.33452e-09		Ptpn1	1.67259e-15	0.482559	0.285	0.052	2.81849e-11
Dst	5.43754e-08	0.365943	0.257	0.087	0.000916279		Knop1	3.93415e-13	0.454536	0.116	0.015	6.62943e-09		Npm1	1.51735e-21	0.480889	0.495	0.118	2.55688e-17
Manf	1.66619e-09	0.36386	0.195	0.042	2.8077e-05		Tmed5	1.20143e-27	0.453472	0.376	0.079	2.02453e-23		Hspa9	3.27809e-10	0.478381	0.148	0.017	5.5239e-06
Fbrsl1	1.63429e-06	0.362535	0.143	0.037	0.0275394		Cox17	2.01783e-28	0.453047	0.361	0.071	3.40024e-24		Rps15	2.7889e-20	0.477848	0.663	0.207	4.69958e-16
Cd47	2.8121e-09	0.362281	0.247	0.07	4.73868e-05		Snrpe	2.68781e-24	0.452314	0.234	0.032	4.52922e-20		Mkrn1	1.63827e-09	0.477349	0.127	0.012	2.76064e-05
Psma5	2.09263e-06	0.362113	0.119	0.025	0.035263		Psmb1	1.34076e-17	0.45092	0.176	0.027	2.25931e-13		Atp5l	2.03709e-23	0.475762	0.511	0.115	3.4327e-19
Atp5h	2.70858e-13	0.361547	0.366	0.101	4.56422e-09		Ndufb10	1.95567e-18	0.45078	0.182	0.027	3.29549e-14		Tnfrsf1a	4.08583e-15	0.475415	0.237	0.032	6.88503e-11
Sri	4.39237e-08	0.359806	0.153	0.031	0.000740159		Cox6b1	5.21427e-27	0.447587	0.364	0.076	8.78657e-23		Rhog	6.56259e-18	0.474266	0.287	0.04	1.10586e-13
Slc7a7	4.99886e-07	0.358404	0.104	0.014	0.00842357		Pdia6	1.51784e-19	0.446949	0.295	0.071	2.55771e-15		Clec5a	1.06389e-09	0.472499	0.148	0.02	1.79277e-05
Cd9	1.31643e-14	0.356674	0.681	0.253	2.21831e-10		Anp32b	2.91063e-16	0.446947	0.15	0.02	4.9047e-12		Cct3	9.05153e-09	0.472194	0.112	0.009	0.000152527
Arid5b	1.60114e-08	0.35463	0.153	0.028	0.000269808		Csf1	7.23508e-16	0.446601	0.133	0.015	1.21918e-11		Tmem106a	1.54593e-08	0.466654	0.116	0.012	0.000260505
Rwdd1	3.00556e-07	0.353712	0.106	0.014	0.00506467		Cox8a	3.63495e-32	0.44621	0.682	0.194	6.12526e-28		Naaa	8.97563e-09	0.466451	0.131	0.017	0.000151248
Fndc3a	4.37721e-07	0.352641	0.117	0.02	0.00737603		Dnaja2	5.40186e-15	0.445499	0.159	0.027	9.10268e-11		Erp29	1.74011e-17	0.466013	0.32	0.058	2.93226e-13
G3bp2	3.87485e-08	0.3507	0.171	0.039	0.000652951		Aldoa	9.83834e-26	0.443381	0.364	0.08	1.65786e-21		Cd14	6.90475e-22	0.462891	0.534	0.138	1.16352e-17
Xist	8.02043e-07	0.349518	0.875	0.539	0.0135152		Txndc9	1.82894e-13	0.442769	0.121	0.016	3.08194e-09		Igbp1	5.27944e-11	0.460594	0.145	0.012	8.89638e-07
Nxf1	2.30708e-07	0.349244	0.132	0.025	0.00388767		Rpl29	8.26695e-31	0.442279	0.63	0.178	1.39306e-26		Csf3r	9.44712e-12	0.459883	0.216	0.04	1.59193e-07
Fam46c	1.57046e-08	0.347701	0.182	0.042	0.000264639		Zcrb1	7.94854e-19	0.441888	0.234	0.047	1.33941e-14		Ube2k	1.37449e-06	0.459125	0.104	0.017	0.0231616
Rpl7a	2.47214e-13	0.347379	0.577	0.211	4.16581e-09		Churc1	2.45253e-12	0.439513	0.107	0.013	4.13276e-08		Cox17	2.71215e-19	0.454065	0.358	0.066	4.57025e-15
Naip2	2.08516e-07	0.346482	0.166	0.042	0.0035137		Fosl2	4.3176e-17	0.438279	0.173	0.027	7.27559e-13		Atp5j2	4.64539e-20	0.453939	0.393	0.078	7.82795e-16
Ndufv3	1.19141e-09	0.346058	0.179	0.034	2.00764e-05		Pts	1.37749e-12	0.437463	0.116	0.016	2.32121e-08		Ndufaf8	5.24568e-08	0.453916	0.116	0.014	0.000883949
Pfn1	2.14352e-13	0.341419	0.371	0.104	3.61205e-09		mt-Nd3	1.47236e-29	0.436862	0.506	0.126	2.48108e-25		Pdia6	1.10416e-14	0.453854	0.276	0.052	1.86061e-10
Nap1l1	1.62314e-06	0.334887	0.143	0.037	0.0273516		Adar	5.35859e-12	0.435355	0.101	0.012	9.02976e-08		Tceal9	6.39372e-10	0.453328	0.164	0.026	1.07741e-05
Ubl5	3.11872e-13	0.332058	0.33	0.084	5.25535e-09		Pom121	1.83818e-12	0.435186	0.104	0.012	3.09752e-08		Snhg6	7.02969e-09	0.453142	0.139	0.02	0.000118457
M6pr	2.47183e-13	0.329091	0.304	0.07	4.16528e-09		Rpl10	3.63516e-14	0.433905	0.853	0.426	6.12561e-10		Litaf	6.36704e-17	0.452758	0.308	0.055	1.07291e-12
Scpep1	1.28935e-06	0.328542	0.122	0.025	0.0217269		Fyb	5.81097e-28	0.433824	0.46	0.113	9.79207e-24		Atp6v1f	8.21666e-22	0.452482	0.424	0.084	1.38459e-17
Serbp1	3.7193e-12	0.327034	0.343	0.098	6.2674e-08		Idnk	7.86687e-13	0.430886	0.124	0.019	1.32565e-08		Tyrobp	3.85548e-16	0.452143	0.936	0.473	6.49687e-12
Cotl1	1.38771e-09	0.326037	0.236	0.062	2.33842e-05		Ndufb7	1.29843e-19	0.428495	0.214	0.036	2.18799e-15		Rpl13a	4.64939e-21	0.449218	0.43	0.089	7.83468e-17
Pkm	4.73493e-10	0.325554	0.231	0.056	7.97883e-06		Soat1	6.10861e-16	0.426757	0.185	0.035	1.02936e-11		Tmbim4	3.52056e-11	0.449217	0.185	0.029	5.93249e-07
Hnrnpf	4.66031e-09	0.324778	0.249	0.073	7.85309e-05		Ndufa6	1.80729e-22	0.425872	0.257	0.045	3.04546e-18		Sppl2a	3.46804e-17	0.447137	0.324	0.061	5.844e-13
Acsl4	2.6805e-09	0.320626	0.169	0.031	4.51691e-05		Parp12	8.47827e-12	0.425464	0.107	0.015	1.42867e-07		Shisa5	4.5668e-12	0.444057	0.183	0.023	7.69552e-08
Pfdn5	2.5625e-16	0.316434	0.423	0.11	4.31807e-12		Klf13	5.45796e-12	0.425287	0.118	0.019	9.1972e-08		Gsap	7.50696e-08	0.441933	0.114	0.014	0.001265
Pik3r1	4.41422e-12	0.31543	0.257	0.056	7.4384e-08		Nap1l1	1.12655e-18	0.424951	0.191	0.029	1.89835e-14		Rpl21	1.84231e-21	0.440429	0.902	0.378	3.10448e-17
Cox17	4.17424e-11	0.314744	0.257	0.062	7.03401e-07		Rpl41	3.82682e-14	0.424262	0.928	0.493	6.44858e-10		Naca	1.55809e-25	0.438631	0.645	0.17	2.62553e-21
Ubl3	1.14927e-08	0.313908	0.19	0.045	0.000193664		Psma6	3.97078e-12	0.42183	0.113	0.016	6.69116e-08		Rplp1	1.30233e-15	0.437103	0.967	0.625	2.19456e-11
Anapc13	1.46077e-08	0.312241	0.171	0.037	0.000246155		Atp6v1f	6.3739e-29	0.42171	0.402	0.085	1.07407e-24		Mia2	2.61857e-10	0.436448	0.156	0.02	4.41255e-06
Hps4	9.2567e-09	0.3122	0.179	0.039	0.000155985		Mrpl23	6.28883e-17	0.421236	0.182	0.031	1.05973e-12		Ak2	9.05152e-09	0.433713	0.112	0.009	0.000152527
Irf8	2.62164e-12	0.310629	0.366	0.11	4.41773e-08		Lpcat2	4.22247e-36	0.419747	0.668	0.172	7.11529e-32		Ndufa8	8.32186e-09	0.432041	0.125	0.014	0.000140232
Tab2	1.79153e-07	0.307525	0.151	0.034	0.0030189		Ndufb9	2.1834e-18	0.418925	0.202	0.035	3.67925e-14		Psmb2	1.27704e-09	0.431821	0.16	0.026	2.15194e-05
Ccdc12	9.92604e-10	0.305967	0.216	0.051	1.67264e-05		Spata13	1.10305e-22	0.418652	0.251	0.043	1.85875e-18		Tns3	1.10654e-10	0.431492	0.185	0.032	1.86463e-06
Nfkbid	3.05839e-07	0.304319	0.106	0.014	0.00515369		Gusb	3.42691e-20	0.417819	0.211	0.033	5.77468e-16		Ndufa13	1.1857e-14	0.431304	0.245	0.037	1.99803e-10
Stk4	6.09032e-07	0.304208	0.109	0.017	0.0102628		Psma1	1.30609e-15	0.416756	0.176	0.032	2.20089e-11		Tmbim6	2.9735e-25	0.43013	0.561	0.13	5.01065e-21
Snrpd2	5.81676e-07	0.303866	0.127	0.025	0.00980183		Uqcrfs1	5.42616e-14	0.415046	0.139	0.021	9.14363e-10		Fcer1g	1.76247e-12	0.430042	0.933	0.478	2.96994e-08
Adgre1	1.42877e-09	0.302179	0.208	0.048	2.40762e-05		Gna13	1.41194e-23	0.414839	0.303	0.061	2.37926e-19		Mpeg1	5.98058e-20	0.429722	0.618	0.187	1.00779e-15
Adora3	2.86935e-06	0.299658	0.106	0.02	0.0483514		Gdi2	2.56817e-26	0.414575	0.35	0.072	4.32762e-22		Taf6l	1.32042e-09	0.428674	0.135	0.014	2.22504e-05
Tmem14c	9.60601e-08	0.29954	0.171	0.042	0.00161871		Nfat5	4.88056e-16	0.411097	0.176	0.031	8.22423e-12		Ier3ip1	7.78211e-10	0.427471	0.15	0.02	1.31136e-05
Edf1	1.00455e-07	0.29737	0.143	0.028	0.00169277		Llph	4.24981e-18	0.408961	0.176	0.025	7.16135e-14		Rps3a1	7.64745e-13	0.426686	0.919	0.458	1.28867e-08
Tmbim4	1.00926e-07	0.293497	0.177	0.045	0.00170071		P2ry6	4.91828e-17	0.406905	0.176	0.028	8.28779e-13		Cdkn1a	4.03815e-14	0.426333	0.283	0.061	6.80468e-10
Ssr4	1.05476e-15	0.29234	0.431	0.118	1.77737e-11		Ppfia4	2.51483e-24	0.406892	0.306	0.06	4.23774e-20		Gde1	2.29205e-09	0.425874	0.145	0.02	3.86233e-05
Mif	3.80828e-09	0.292028	0.257	0.076	6.41733e-05		Ndufv3	5.40364e-24	0.406492	0.214	0.025	9.10568e-20		Arpp19	1.34754e-10	0.424646	0.166	0.023	2.27075e-06
Tma7	1.529e-10	0.291711	0.265	0.07	2.57652e-06		Ndel1	1.12218e-18	0.405345	0.191	0.029	1.89098e-14		Arid5b	2.01064e-12	0.424364	0.206	0.032	3.38813e-08
Plekho2	5.13301e-07	0.291376	0.122	0.022	0.00864963		Sdf2l1	3.56252e-16	0.404805	0.153	0.021	6.0032e-12		Tmem50b	3.37499e-09	0.424015	0.143	0.02	5.68719e-05
Pnn	1.74986e-06	0.289774	0.143	0.037	0.0294869		Fcgr2b	5.39915e-23	0.403919	0.35	0.083	9.09811e-19		Serf2	3.12429e-23	0.42375	0.618	0.167	5.26475e-19
Cnih4	1.50162e-06	0.289688	0.127	0.028	0.0253038		Rpl13a	1.24363e-26	0.403713	0.382	0.084	2.09565e-22		Anp32b	2.68054e-10	0.422902	0.162	0.023	4.51698e-06
Atp5b	5.47499e-11	0.286949	0.288	0.079	9.22591e-07		Pkm	3.57243e-26	0.402716	0.292	0.049	6.01989e-22		Tapbpl	1.02794e-08	0.419995	0.137	0.02	0.000173219
Plek	7.14687e-11	0.286914	0.314	0.093	1.20432e-06		Thoc7	1.74007e-13	0.402398	0.139	0.023	2.93219e-09		Pde4b	5.22805e-09	0.414139	0.152	0.026	8.80978e-05
Cd14	1.80211e-09	0.286731	0.2	0.045	3.03673e-05		Slirp	2.59212e-17	0.402384	0.168	0.024	4.36798e-13		Pitpna	1.23083e-11	0.413537	0.191	0.029	2.07407e-07
Ppp1ca	2.03418e-07	0.284314	0.161	0.039	0.00342779		Timm8b	4.72548e-13	0.401823	0.104	0.011	7.96291e-09		Mapk1ip1l	1.05543e-08	0.412171	0.143	0.023	0.00017785
Tgm2	5.17356e-07	0.284247	0.122	0.022	0.00871797		Stat3	2.28103e-16	0.401761	0.22	0.048	3.84377e-12		Usmg5	6.24641e-16	0.411675	0.339	0.075	1.05258e-11
Psmb2	4.91537e-07	0.284128	0.122	0.022	0.00828289		Arhgdia	8.56028e-26	0.39978	0.303	0.055	1.44249e-21		Pilra	9.05154e-09	0.40893	0.112	0.009	0.000152527
Gmfg	4.08391e-08	0.281822	0.148	0.028	0.000688179		Atox1	2.22956e-31	0.398664	0.471	0.107	3.75703e-27		Cyld	3.26732e-07	0.408276	0.106	0.014	0.00550576
Tcirg1	1.78822e-08	0.281347	0.182	0.042	0.000301332		Ybx1	3.36802e-26	0.398025	0.329	0.064	5.67545e-22		Gpr65	1.77048e-10	0.40529	0.158	0.02	2.98343e-06
Atp8a1	2.581e-08	0.278667	0.174	0.039	0.000434924		Cox7c	1.47437e-30	0.39746	0.595	0.164	2.48447e-26		Polr1d	1.82108e-12	0.403811	0.2	0.029	3.0687e-08
Ndufb9	2.71646e-08	0.276708	0.19	0.048	0.00045775		Tubb5	1.74557e-23	0.396934	0.318	0.068	2.94147e-19		Slc3a2	8.60991e-22	0.403699	0.509	0.124	1.45086e-17
Vdac2	1.10382e-10	0.276656	0.21	0.042	1.86005e-06		Psmb5	5.32237e-14	0.396886	0.139	0.021	8.96873e-10		Mob3c	1.43672e-07	0.401868	0.104	0.012	0.00242101
Ndufa1	5.35164e-08	0.276071	0.164	0.037	0.000901805		Pea15a	3.25746e-17	0.396807	0.191	0.033	5.48915e-13		Rpl5	1.21667e-21	0.399037	0.63	0.179	2.0502e-17
Selenow	2.40139e-10	0.274218	0.223	0.051	4.04659e-06		Cox7a2	5.14907e-30	0.394722	0.448	0.101	8.6767e-26		Impact	6.98936e-10	0.398936	0.145	0.017	1.17778e-05
Gpr84	6.25789e-07	0.273413	0.132	0.028	0.0105452		Dnajb14	1.85078e-11	0.393582	0.121	0.021	3.11874e-07		Man2b1	2.71533e-23	0.39831	0.486	0.104	4.57561e-19
Slirp	2.73305e-07	0.269194	0.143	0.031	0.00460547		Rab11b	1.55527e-14	0.392325	0.156	0.027	2.62079e-10		Rassf4	1.21339e-09	0.398251	0.154	0.023	2.04468e-05
Pgls	1.55079e-08	0.267212	0.135	0.02	0.000261323		Rpl6	3.51243e-18	0.392159	0.861	0.373	5.91879e-14		Filip1l	8.40968e-10	0.397939	0.156	0.023	1.41711e-05
Igbp1	5.59842e-07	0.264016	0.127	0.025	0.0094339		Tex261	6.63264e-13	0.388921	0.121	0.017	1.11767e-08		Rnf114	1.59077e-07	0.397585	0.11	0.014	0.00268061
Sh3kbp1	2.23789e-06	0.263768	0.119	0.025	0.0377107		Lcp1	5.26715e-30	0.388856	0.526	0.133	8.87568e-26		Cstb	9.45218e-21	0.397364	0.412	0.084	1.59279e-16
Rbx1	1.47425e-10	0.263116	0.26	0.067	2.48426e-06		Emd	1.61832e-11	0.387306	0.118	0.02	2.72703e-07		Prpf38b	7.97131e-14	0.397038	0.283	0.061	1.34325e-09
Tyrobp	7.10546e-08	0.262496	0.857	0.489	0.00119734		Anapc13	1.92711e-19	0.387107	0.199	0.031	3.24737e-15		Mthfsl	6.83519e-08	0.396237	0.108	0.012	0.0011518
Mrpl52	1.42088e-11	0.261013	0.275	0.067	2.39433e-07		Usp25	4.21109e-13	0.383317	0.133	0.021	7.09611e-09		Nme1	2.44577e-07	0.395779	0.114	0.017	0.00412137
Tcf25	7.31288e-09	0.259176	0.187	0.042	0.000123229		Ran	1.23742e-14	0.382966	0.182	0.037	2.08518e-10		Bola2	1.77837e-12	0.39553	0.2	0.029	2.99673e-08
Irak2	1.81763e-06	0.253421	0.109	0.02	0.030629		Pik3r1	5.79118e-23	0.38279	0.315	0.068	9.75872e-19		Gars	9.87986e-08	0.394749	0.106	0.012	0.00166486
Il1a	1.35856e-08	0.252966	0.231	0.067	0.000228931		Kdm7a	8.71982e-13	0.38265	0.153	0.031	1.46938e-08		Nr4a1	9.32873e-18	0.394727	0.543	0.167	1.57199e-13
Ndufa2	1.55543e-10	0.252486	0.265	0.07	2.62106e-06		Tyrobp	7.53468e-14	0.382348	0.902	0.499	1.26967e-09		Atp8a1	9.17166e-12	0.392961	0.198	0.032	1.54552e-07
Lgals9	2.16257e-10	0.250649	0.218	0.048	3.64415e-06		Cox4i1	6.67131e-27	0.381991	0.653	0.202	1.12418e-22		Atp5g3	5.08678e-13	0.389939	0.225	0.037	8.57173e-09
Svbp	2.85811e-06	0.250131	0.106	0.02	0.048162		Neu1	3.11629e-12	0.38061	0.13	0.023	5.25126e-08		Nono	2.7775e-08	0.389818	0.125	0.017	0.000468037
Lcp1	3.77597e-15	0.250117	0.462	0.138	6.36289e-11		Rab10	1.04636e-15	0.377978	0.171	0.029	1.76322e-11		Snx20	4.13108e-11	0.386457	0.197	0.035	6.96128e-07
Atp5g1	9.44855e-09	-0.266601	0.226	0.062	0.000159218		Rexo2	8.59099e-13	0.376907	0.11	0.013	1.44767e-08		Itgb2	2.28769e-16	0.38521	0.32	0.063	3.85499e-12
Myl6	5.65712e-07	-0.276428	0.335	0.135	0.00953281		Sri	3.63505e-16	0.374891	0.153	0.021	6.12542e-12		Tmem128	5.44812e-09	0.384304	0.152	0.026	9.18062e-05
Srrm2	2.02834e-06	-0.38232	0.436	0.194	0.0341795		Vdac2	1.88736e-22	0.373361	0.292	0.06	3.1804e-18		Itm2c	1.97668e-17	0.384278	0.387	0.089	3.3309e-13
Sparc	7.04355e-13	-1.66115	0.475	0.542	1.18691e-08		Aco2	5.3133e-12	0.373293	0.101	0.012	8.95344e-08		Cox6b1	2.99543e-15	0.38355	0.335	0.078	5.0476e-11
P2ry12	6.17691e-08	-1.70215	0.416	0.458	0.00104087		Snap23	6.50224e-13	0.373193	0.121	0.017	1.09569e-08		Cox6c	5.17864e-20	0.382787	0.536	0.147	8.72652e-16
Selenop	2.42505e-09	-1.78107	0.379	0.447	4.08646e-05		Snhg6	8.56495e-12	0.371147	0.127	0.023	1.44328e-07		Bri3	5.84527e-21	0.381625	0.455	0.101	9.84986e-17
Klf4	1.40571e-06	-1.91387	0.088	0.197	0.0236876		Polr1d	1.09843e-18	0.370565	0.191	0.029	1.85096e-14		Lncpint	1.10641e-07	0.379241	0.112	0.014	0.00186441
Egr1	1.63092e-06	-1.9164	0.299	0.374	0.0274826		Psma2	7.72094e-17	0.369821	0.185	0.032	1.30106e-12		Ctsz	2.68741e-17	0.37904	0.846	0.337	4.52855e-13
Gpr34	9.44984e-08	-1.95767	0.247	0.351	0.00159239		Atp6v1a	1.11946e-12	0.368609	0.113	0.015	1.8864e-08		Rps27a	5.30577e-11	0.378699	0.936	0.571	8.94075e-07
Rhob	2.13667e-08	-1.9706	0.288	0.385	0.00036005		Sec61b	1.59648e-23	0.367988	0.257	0.043	2.69023e-19		Birc3	9.66986e-10	0.377855	0.173	0.032	1.62947e-05
Ndrg2	1.01911e-07	-1.97566	0.016	0.107	0.0017173		Pkig	1.37824e-16	0.367986	0.156	0.021	2.32247e-12		Gm47283	1.80527e-14	0.377527	0.285	0.058	3.04207e-10
Cst3	1.92097e-96	-2.13625	0.982	1	3.23703e-92		C5ar1	7.75845e-21	0.367859	0.246	0.045	1.30738e-16		Parp12	2.38596e-09	0.377389	0.145	0.02	4.02059e-05
Slc4a4	2.60637e-10	-2.3077	0.005	0.112	4.392e-06		Slc29a3	1.75753e-23	0.366226	0.301	0.06	2.96161e-19		Atp6v0e	6.01424e-19	0.377338	0.424	0.098	1.01346e-14
Plpp3	9.28105e-11	-2.38373	0.013	0.135	1.56395e-06		Napa	4.03343e-13	0.366086	0.116	0.015	6.79673e-09		Dpm3	2.03815e-08	0.376163	0.133	0.02	0.000343448
Jun	8.65888e-19	-2.3902	0.431	0.562	1.45911e-14		Actr3	3.02607e-21	0.36541	0.321	0.076	5.09923e-17		Irf8	7.29161e-20	0.374599	0.528	0.144	1.22871e-15
Cpe	3.10903e-10	-2.47733	0.039	0.174	5.23903e-06		Pfdn5	5.43607e-29	0.364101	0.486	0.12	9.16031e-25		Snrpe	2.02302e-15	0.372079	0.266	0.043	3.40899e-11
Aldoc	3.38469e-10	-2.51127	0.021	0.143	5.70354e-06		Nrros	2.63091e-18	0.363214	0.205	0.036	4.43334e-14		Rpl7	6.72429e-26	0.371157	0.692	0.187	1.13311e-21
Ptn	5.02299e-11	-2.51609	0.01	0.132	8.46423e-07		Btf3	1.10401e-23	0.363134	0.358	0.084	1.86037e-19		Senp2	1.45289e-08	0.370436	0.135	0.02	0.000244827
Klf2	2.26423e-11	-2.58876	0.104	0.27	3.81545e-07		Tnfrsf1b	2.54496e-12	0.362309	0.124	0.02	4.28851e-08		Mob1a	5.29754e-12	0.370177	0.254	0.058	8.92688e-08
Clu	6.77266e-13	-2.72724	0.023	0.177	1.14126e-08		Rassf4	1.05068e-15	0.362082	0.15	0.021	1.7705e-11		Bcl2a1b	1.99112e-17	0.369422	0.555	0.176	3.35524e-13
Mt3	6.78059e-10	-3.02102	0.049	0.185	1.1426e-05		Cct2	1.53365e-18	0.361671	0.197	0.032	2.58436e-14		Acp2	1.02741e-10	0.369057	0.173	0.026	1.73128e-06
Slc1a2	2.24241e-16	-3.0238	0.018	0.202	3.77869e-12		Svbp	1.04277e-15	0.361592	0.136	0.016	1.75717e-11		Rpl18	2.99494e-20	0.369003	0.784	0.274	5.04678e-16
Atp1a2	4.49104e-13	-3.09895	0.031	0.191	7.56785e-09		Cd300c2	1.44242e-33	0.359098	0.65	0.173	2.43063e-29		Uba1	1.68835e-07	0.367055	0.116	0.017	0.00284505
Sparcl1	1.53209e-15	-3.16387	0.036	0.225	2.58172e-11		Susd6	3.02365e-21	0.357865	0.228	0.037	5.09515e-17		Atp5c1	4.06149e-16	0.366666	0.274	0.043	6.84401e-12
Fcrls	1.09598e-23	-3.24865	0.008	0.25	1.84684e-19		Uqcrh	9.87215e-31	0.357233	0.491	0.117	1.66356e-26		Arhgdia	5.52354e-14	0.366055	0.268	0.052	9.30772e-10
							Cyba	2.71035e-24	0.357008	0.587	0.182	4.56721e-20		Rpl9	1.00005e-12	0.365182	0.877	0.424	1.68519e-08
							Dst	5.57206e-19	0.355811	0.321	0.084	9.38948e-15		Ninj1	3.13783e-09	0.363606	0.137	0.017	5.28756e-05
							Nsa2	2.25596e-33	0.355805	0.552	0.133	3.80151e-29		Ppp4r3a	1.42179e-07	0.362214	0.104	0.012	0.00239587
							Arl5c	4.94895e-09	0.355594	0.101	0.02	8.33947e-05		Psmd2	9.62142e-07	0.360393	0.1	0.014	0.016213
							Uqcr10	9.10283e-27	0.355443	0.306	0.053	1.53392e-22		Cct4	5.85082e-08	0.359548	0.121	0.017	0.000985921
							Pfn1	3.19292e-28	0.355442	0.592	0.168	5.38039e-24		Tmed5	9.84293e-16	0.358899	0.324	0.069	1.65863e-11
							Edf1	9.55716e-15	0.354954	0.147	0.023	1.61048e-10		Rpl24	1.36697e-14	0.357288	0.904	0.424	2.30348e-10
							Rtraf	3.44702e-17	0.354936	0.171	0.025	5.80857e-13		Swi5	1.04027e-08	0.356903	0.143	0.023	0.000175296
							Serf2	2.01376e-28	0.354835	0.607	0.173	3.39338e-24		Ralgds	3.49e-07	0.355046	0.118	0.02	0.00588099
							Rpl7a	1.94654e-28	0.354328	0.671	0.204	3.28011e-24		Sde2	1.60083e-08	0.35439	0.152	0.029	0.000269755
							Cebpg	7.63616e-17	0.354071	0.185	0.032	1.28677e-12		Timm13	2.54532e-08	0.354354	0.119	0.014	0.000428912
							Npm1	3.49471e-33	0.35373	0.477	0.104	5.88893e-29		Fcgr2b	1.36094e-14	0.353156	0.316	0.072	2.29332e-10
							Ptms	7.71437e-23	0.353467	0.474	0.137	1.29995e-18		Golgb1	8.91907e-08	0.352842	0.131	0.023	0.00150295
							Msn	5.14166e-26	0.352246	0.425	0.104	8.66421e-22		Eif3i	2.30015e-07	0.350406	0.108	0.014	0.00387599
							Neat1	3.44383e-22	0.351762	0.353	0.087	5.80319e-18		Rab11a	9.11415e-10	0.349291	0.162	0.026	1.53582e-05
							Mef2d	9.47603e-14	0.34983	0.147	0.025	1.59681e-09		mt-Co2	2.46737e-09	0.34912	0.813	0.461	4.15776e-05
							Slc38a1	2.97532e-15	0.349204	0.133	0.016	5.01371e-11		Gna13	4.29184e-16	0.349014	0.329	0.069	7.23218e-12
							Tmem234	1.85504e-13	0.34885	0.173	0.037	3.12592e-09		Tmpo	2.49606e-07	0.347575	0.125	0.023	0.00420611
							Lat2	2.01233e-18	0.348155	0.202	0.035	3.39097e-14		Coq10b	6.22526e-11	0.346908	0.206	0.04	1.04902e-06
							Sdf4	6.16177e-25	0.347592	0.298	0.055	1.03832e-20		Ndufs6	6.58413e-09	0.346006	0.133	0.017	0.000110949
							Atp5g3	5.64806e-23	0.34746	0.257	0.044	9.51755e-19		Pmaip1	4.51223e-08	0.344003	0.135	0.023	0.000760356
							Prkcb	1.82363e-15	0.347215	0.142	0.019	3.07299e-11		Nop53	8.36593e-08	0.343763	0.119	0.017	0.00140974
							Crlf3	7.22446e-19	0.346704	0.202	0.033	1.21739e-14		Gns	1.68239e-20	0.341757	0.459	0.107	2.83499e-16
							Ndufs6	4.6871e-12	0.346683	0.116	0.017	7.89823e-08		Atp5h	6.34064e-20	0.338717	0.41	0.086	1.06846e-15
							Gm2000	1.10072e-13	0.345063	0.116	0.013	1.85482e-09		Lamp1	8.36098e-19	0.336686	0.75	0.254	1.40891e-14
							Ubl5	1.95119e-25	0.345009	0.402	0.097	3.28796e-21		Fcf1	6.8592e-08	0.336647	0.108	0.012	0.00115584
							Gfpt1	1.46538e-11	0.342729	0.116	0.019	2.46932e-07		Naa38	2.04422e-07	0.335651	0.102	0.012	0.00344472
							Eif3m	4.83564e-17	0.342597	0.197	0.036	8.14854e-13		C5ar1	5.05803e-10	0.335467	0.206	0.046	8.52329e-06
							Rnf4	1.03389e-10	0.342379	0.11	0.019	1.74221e-06		Hif1a	3.85822e-12	0.335141	0.245	0.052	6.50148e-08
							Eif3k	5.92456e-25	0.340829	0.246	0.035	9.98347e-21		Etv3	2.32184e-08	0.334704	0.156	0.032	0.000391253
							Tmed2	5.84769e-15	0.338271	0.191	0.04	9.85395e-11		Lcp1	1.56525e-18	0.333845	0.466	0.121	2.6376e-14
							Supt4a	3.38949e-20	0.336939	0.194	0.027	5.71163e-16		Taok3	1.22141e-09	0.332524	0.154	0.023	2.05821e-05
							Rpl36al	1.72204e-28	0.336312	0.584	0.165	2.90181e-24		Stat3	8.51878e-11	0.33129	0.193	0.035	1.4355e-06
							Tmem86a	3.97058e-14	0.335643	0.133	0.019	6.69082e-10		Psma6	1.22852e-07	0.330168	0.123	0.02	0.00207019
							Aprt	1.09601e-13	0.333308	0.116	0.013	1.84688e-09		Tap2	1.36386e-10	0.33004	0.146	0.014	2.29825e-06
							Vcp	1.36331e-22	0.332448	0.28	0.055	2.29732e-18		Ccl4	3.8241e-11	0.328963	0.975	0.925	6.44399e-07
							Rpl5	1.18983e-25	0.331293	0.595	0.181	2.00498e-21		Rbm8a	1.82393e-07	0.328246	0.145	0.032	0.0030735
							Cdk11b	2.64998e-16	0.331236	0.165	0.025	4.46548e-12		Tspan31	9.05151e-09	0.327605	0.112	0.009	0.000152527
							Golgb1	2.90641e-11	0.330302	0.136	0.028	4.8976e-07		Fam174a	7.63542e-08	0.32746	0.114	0.014	0.00128664
							Rab11a	1.50079e-14	0.329881	0.188	0.04	2.52898e-10		Apobec1	2.45372e-07	0.327035	0.114	0.017	0.00413476
							Ogdh	8.10438e-11	0.329804	0.104	0.016	1.36567e-06		Rbm3	1.42228e-17	0.325581	0.443	0.115	2.39668e-13
							Uqcc2	1.53818e-14	0.329604	0.156	0.027	2.59199e-10		Pcnp	1.19886e-07	0.324351	0.118	0.017	0.0020202
							Pla2g15	9.75335e-16	0.328933	0.197	0.04	1.64354e-11		mt-Atp6	1.83789e-09	0.324093	0.859	0.487	3.09703e-05
							Ppib	7.96617e-25	0.328612	0.355	0.079	1.34238e-20		Rpl23a	6.73672e-19	0.323678	0.738	0.251	1.13521e-14
							Ddt	3.96697e-13	0.327407	0.116	0.015	6.68475e-09		Eef1g	1.88717e-12	0.323279	0.206	0.032	3.18007e-08
							Ndufaf8	1.15216e-12	0.326855	0.113	0.015	1.9415e-08		Ptpn18	2.25831e-18	0.322615	0.391	0.086	3.80547e-14
							Sod1	1.29664e-15	0.326601	0.225	0.053	2.18497e-11		Vps28	1.50462e-09	0.322266	0.141	0.017	2.53543e-05
							Atp5c1	4.63691e-22	0.326306	0.283	0.057	7.81366e-18		Rnpep	5.85081e-08	0.321529	0.121	0.017	0.000985919
							Fxr1	1.1972e-18	0.326164	0.211	0.037	2.0174e-14		Cpq	6.55195e-07	0.320741	0.102	0.014	0.0110407
							Hif1a	1.22451e-17	0.320348	0.217	0.043	2.06343e-13		Mfsd1	4.37859e-08	0.320269	0.129	0.02	0.000737837
							Ptpn18	2.19941e-28	0.319752	0.408	0.089	3.70623e-24		Ndufb5	1.95233e-09	0.320067	0.175	0.035	3.28986e-05
							Eif5a	2.62787e-22	0.319495	0.263	0.048	4.42823e-18		Cr1l	1.01062e-06	0.319157	0.106	0.017	0.0170299
							Myl12b	2.30379e-23	0.31949	0.283	0.053	3.88212e-19		Pip5k1c	7.03309e-07	0.319069	0.108	0.017	0.0118515
							Lncpint	4.50518e-11	0.318317	0.116	0.02	7.59168e-07		Cyba	9.08651e-21	0.317931	0.669	0.207	1.53117e-16
							Snrpd2	2.01619e-16	0.318059	0.162	0.024	3.39748e-12		Vdac2	1.77315e-14	0.317918	0.279	0.055	2.98794e-10
							Dbnl	4.80744e-12	0.317975	0.142	0.028	8.10102e-08		Trim30d	4.10108e-08	0.317761	0.123	0.017	0.000691073
							Calm3	2.37798e-11	0.317681	0.104	0.015	4.00713e-07		Slamf9	3.47027e-09	0.317307	0.123	0.012	5.84775e-05
							Akap13	9.8865e-21	0.316269	0.332	0.083	1.66597e-16		Rbpms	2.05844e-07	0.315864	0.102	0.012	0.00346868
							Tgoln1	2.85747e-21	0.312362	0.272	0.055	4.81513e-17		Arpc4	2.11864e-14	0.315123	0.297	0.063	3.57012e-10
							Tns3	7.48025e-19	0.309916	0.225	0.043	1.2605e-14		BC037034	5.16207e-07	0.314551	0.116	0.02	0.0086986
							Atp6v0b	2.68438e-30	0.309313	0.558	0.145	4.52346e-26		Atp2b1	1.05163e-10	0.313111	0.179	0.029	1.77209e-06
							Dpm3	1.89549e-15	0.308123	0.159	0.025	3.1941e-11		Lmo4	2.90411e-09	0.312007	0.168	0.032	4.89372e-05
							Snhg12	2.66049e-14	0.307926	0.173	0.035	4.48319e-10		Arpc3	3.02865e-20	0.311805	0.464	0.11	5.10358e-16
							Scand1	5.88663e-15	0.307426	0.191	0.04	9.91956e-11		Use1	7.02969e-09	0.311634	0.139	0.02	0.000118457
							Ndufa12	5.2018e-15	0.306877	0.156	0.025	8.76555e-11		Bach1	7.19167e-10	0.311564	0.181	0.035	1.21187e-05
							Fis1	1.09321e-13	0.305846	0.153	0.028	1.84216e-09		Rcan1	6.65743e-08	0.310799	0.145	0.029	0.00112184
							Taldo1	4.82165e-20	0.304763	0.266	0.056	8.12496e-16		Atp5j	6.8282e-16	0.310402	0.328	0.069	1.15062e-11
							Pip5k1c	5.36018e-13	0.303133	0.118	0.016	9.03244e-09		Lpcat2	1.46866e-22	0.310273	0.642	0.184	2.47483e-18
							Diaph2	2.12557e-14	0.302042	0.142	0.021	3.58179e-10		Uqcrc2	9.65306e-07	0.309799	0.1	0.014	0.0162664
							Hck	2.31897e-23	0.300912	0.353	0.083	3.9077e-19		Arf6	2.25789e-08	0.309538	0.15	0.029	0.000380477
							Hcls1	9.78637e-16	0.300289	0.197	0.04	1.6491e-11		Chmp4b	8.52804e-21	0.309234	0.395	0.075	1.43706e-16
							Bcl6	6.81992e-12	0.300258	0.121	0.02	1.14923e-07		Csf1	1.56053e-08	0.307855	0.158	0.032	0.000262964
							Cotl1	9.70727e-28	0.299991	0.497	0.129	1.63577e-23		Ptpn6	2.79918e-15	0.307572	0.283	0.052	4.7169e-11
							BC031181	1.44732e-12	0.298482	0.136	0.024	2.43887e-08		Sys1	1.09526e-07	0.307522	0.112	0.014	0.00184562
							Derl1	7.34001e-13	0.297089	0.147	0.028	1.23687e-08		Fam96b	8.36594e-08	0.307439	0.119	0.017	0.00140974
							Pold4	1.65548e-19	0.297018	0.246	0.049	2.78965e-15		Ranbp1	2.30234e-10	0.306905	0.181	0.032	3.87967e-06
							Ncf1	3.18231e-21	0.296521	0.387	0.105	5.36251e-17		Nckap1l	6.69071e-11	0.303015	0.235	0.055	1.12745e-06
							Plk3	2.59918e-16	0.296395	0.165	0.025	4.37988e-12		Spi1	1.13755e-19	0.302877	0.364	0.066	1.91688e-15
							Ptk2b	4.84618e-11	0.296351	0.116	0.02	8.1663e-07		Prcp	4.97979e-09	0.302764	0.141	0.02	8.39144e-05
							Mrpl51	4.70453e-13	0.29349	0.104	0.011	7.9276e-09		Itm2b	3.74446e-09	0.300595	0.952	0.597	6.30979e-05
							Scarb2	3.63972e-20	0.292692	0.26	0.053	6.1333e-16		Eif3h	2.64025e-12	0.299378	0.224	0.04	4.44909e-08
							Zyx	9.70592e-15	0.292262	0.147	0.023	1.63554e-10		Plekhf2	7.192e-07	0.297193	0.108	0.017	0.0121192
							Ndufa8	1.52168e-11	0.292259	0.116	0.019	2.56418e-07		Ddx24	3.45112e-18	0.297172	0.36	0.072	5.81548e-14
							Ik	1.92234e-16	0.28787	0.208	0.043	3.23933e-12		Ssr4	1.21478e-20	0.297165	0.474	0.112	2.04702e-16
							Pet100	2.18087e-13	0.287853	0.142	0.024	3.67499e-09		Tmem14c	1.00477e-12	0.296623	0.247	0.049	1.69314e-08
							Slc35b2	2.78565e-13	0.287073	0.127	0.019	4.6941e-09		Nup98	5.00364e-07	0.29565	0.116	0.02	0.00843164
							Bri3	1.16318e-28	0.286663	0.431	0.099	1.96008e-24		Taf10	9.41048e-09	0.295185	0.131	0.017	0.000158576
							Ifngr2	5.07137e-20	0.284856	0.237	0.044	8.54577e-16		Rps25	1.26959e-10	0.294616	0.865	0.401	2.13939e-06
							Cd82	3.9865e-14	0.28413	0.133	0.019	6.71766e-10		Rpl6	3.57194e-12	0.294291	0.881	0.409	6.01907e-08
							Esd	1.29794e-10	0.283781	0.116	0.021	2.18716e-06		Arap1	9.25912e-08	0.293653	0.131	0.023	0.00156026
							Ddx39b	3.21162e-15	0.283576	0.211	0.048	5.41189e-11		Map2k2	3.58919e-06	0.292445	0.121	0.029	0.0604815
							Eno1	4.32965e-14	0.282962	0.156	0.028	7.29589e-10		2900097C17Rik	2.54873e-07	0.290525	0.119	0.02	0.00429486
							Arf3	1.24443e-08	0.282409	0.113	0.027	0.000209698		Nucb1	4.98579e-11	0.290523	0.177	0.026	8.40156e-07
							Ddost	1.57415e-11	0.282356	0.116	0.019	2.6526e-07		Synj1	9.54716e-08	0.287389	0.137	0.026	0.00160879
							Rab7	1.13253e-14	0.281471	0.176	0.035	1.90843e-10		Fosl2	1.08987e-08	0.286309	0.143	0.023	0.000183654
							Impact	9.9547e-10	0.279075	0.124	0.028	1.67747e-05		Prpf40a	6.39688e-08	0.285771	0.139	0.026	0.00107794
							Clint1	1.37919e-17	0.278282	0.22	0.044	2.32407e-13		Psma4	5.78861e-09	0.285315	0.158	0.029	9.75438e-05
							Sdha	1.29551e-13	0.278073	0.133	0.02	2.18307e-09		Ppp1r11	3.66515e-10	0.285067	0.197	0.04	6.17614e-06
							Uhrf1bp1	1.76813e-10	0.277737	0.127	0.027	2.97947e-06		Egr2	6.11457e-15	0.281843	0.331	0.078	1.03037e-10
							Sh3bp1	4.21109e-13	0.275779	0.133	0.021	7.09611e-09		mt-Nd3	8.92034e-17	0.281649	0.432	0.115	1.50317e-12
							Mrpl33	7.18594e-11	0.275776	0.133	0.028	1.2109e-06		Gpi1	4.22573e-08	0.280575	0.129	0.02	0.000712078
							Cwc25	4.45611e-14	0.275645	0.156	0.028	7.50899e-10		Uba7	1.19886e-07	0.280245	0.118	0.017	0.0020202
							Lacc1	2.57612e-12	0.275005	0.191	0.049	4.34102e-08		Fuca1	1.12949e-08	0.279782	0.148	0.026	0.000190331
							Atp8a1	7.49352e-17	0.274615	0.208	0.041	1.26273e-12		Ccnd1	4.66693e-11	0.277953	0.214	0.043	7.86424e-07
							Il10rb	5.8967e-14	0.272835	0.162	0.031	9.93653e-10		Lat2	3.29525e-08	0.277849	0.16	0.035	0.000555282
							Sgpl1	8.77921e-13	0.272596	0.153	0.031	1.47938e-08		Manf	5.38574e-12	0.276602	0.277	0.069	9.07551e-08
							Wdr1	2.85738e-13	0.272481	0.147	0.027	4.81497e-09		Atp6v1g1	4.37087e-14	0.276531	0.299	0.066	7.36536e-10
							Cops9	1.2852e-20	0.272338	0.257	0.051	2.16569e-16		Prkcd	2.17592e-16	0.274263	0.356	0.081	3.66664e-12
							Colgalt1	8.59675e-13	0.272104	0.15	0.029	1.44864e-08		Ndufa3	1.63758e-12	0.272608	0.279	0.066	2.75949e-08
							Arhgap25	2.49588e-11	0.27205	0.127	0.024	4.20581e-07		Pfdn5	3.42385e-17	0.271548	0.474	0.133	5.76953e-13
							Atxn7l3b	5.45261e-12	0.271302	0.147	0.031	9.1882e-08		Gatm	1.19805e-17	0.271351	0.378	0.084	2.01883e-13
							Polr2i	7.10021e-10	0.269789	0.104	0.019	1.19646e-05		Zbtb7a	1.3043e-10	0.271282	0.197	0.037	2.19787e-06
							Lipa	3.25552e-12	0.269501	0.13	0.023	5.48588e-08		Chrac1	3.27398e-08	0.27093	0.112	0.012	0.000551699
							Tgfbr2	6.36613e-23	0.268802	0.347	0.081	1.07276e-18		Hint1	2.09319e-14	0.26915	0.326	0.078	3.52724e-10
							Ppp1ca	1.01825e-16	0.267964	0.223	0.048	1.71585e-12		Snrpg	1.06035e-18	0.269	0.372	0.075	1.7868e-14
							Tmem173	1.95195e-18	0.267718	0.301	0.076	3.28923e-14		Gnb2	8.45802e-11	0.267831	0.233	0.055	1.42526e-06
							Sdhd	9.04313e-12	0.267697	0.107	0.015	1.52386e-07		Pura	1.43665e-06	0.267228	0.104	0.017	0.024209
							C1qbp	2.42503e-13	0.267024	0.124	0.017	4.08641e-09		Tnfrsf1b	3.7347e-09	0.265166	0.154	0.026	6.29334e-05
							Pilra	8.07327e-11	0.265809	0.104	0.016	1.36043e-06		Dst	1.16751e-15	0.264704	0.324	0.069	1.96737e-11
							Fbl	5.29126e-11	0.265643	0.118	0.021	8.91631e-07		Gm26917	1.61177e-08	0.261819	0.17	0.037	0.000271599
							Selenof	1.67962e-16	0.264362	0.254	0.063	2.83033e-12		Nsa2	1.64644e-18	0.260987	0.592	0.182	2.77442e-14
							Pebp1	7.25458e-10	0.263154	0.104	0.019	1.22247e-05		Mrpl52	1.62149e-15	0.260596	0.347	0.081	2.73237e-11
							Elf1	1.03576e-16	0.262565	0.191	0.035	1.74536e-12		Sar1a	6.74949e-07	0.260485	0.102	0.014	0.0113736
							Psmd8	3.5572e-11	0.261463	0.11	0.017	5.99423e-07		Tnpo1	2.01435e-06	0.26011	0.102	0.017	0.0339438
							Ndufa1	1.92372e-14	0.261224	0.162	0.029	3.24165e-10		Tomm7	6.50555e-16	0.259919	0.333	0.072	1.09625e-11
							Rbx1	4.20127e-22	0.261023	0.306	0.067	7.07956e-18		Hspa4	2.29363e-08	0.259644	0.145	0.026	0.0003865
							Rbm8a	3.63393e-11	0.260777	0.153	0.036	6.12353e-07		Gmfg	4.18085e-10	0.258983	0.208	0.046	7.04515e-06
							Apobec1	3.05642e-11	0.25996	0.107	0.016	5.15038e-07		Syk	1.47481e-06	0.258296	0.116	0.023	0.0248521
							Rps27l	8.93438e-22	0.259951	0.272	0.053	1.50553e-17		Tnfsf13b	5.88325e-09	0.256842	0.127	0.014	9.91386e-05
							Leprotl1	3.90268e-10	0.259191	0.121	0.025	6.57641e-06		Odc1	2.60052e-15	0.256647	0.364	0.092	4.38213e-11
							Max	2.15909e-10	0.257318	0.101	0.016	3.63828e-06		Mrpl51	9.43372e-07	0.256636	0.1	0.014	0.0158968
							Tmem258	2.63931e-23	0.256978	0.283	0.053	4.4475e-19		Mapk3	5.04761e-07	0.256564	0.11	0.017	0.00850572
							Phb	6.86285e-11	0.256767	0.101	0.015	1.15646e-06		Ndufa1	3.36774e-10	0.256518	0.179	0.032	5.67497e-06
							Pmaip1	1.11421e-11	0.25477	0.11	0.016	1.87755e-07		Ogdh	4.49804e-08	0.255133	0.135	0.023	0.000757965
							Synj1	1.49875e-10	0.253516	0.121	0.024	2.52554e-06		Aimp1	3.54889e-10	0.254139	0.185	0.035	5.98023e-06
							Chmp2a	1.02265e-13	0.252857	0.185	0.041	1.72327e-09		Eif3k	1.35614e-12	0.254122	0.239	0.046	2.28524e-08
							Trim12c	3.01345e-13	0.25253	0.127	0.019	5.07796e-09		Ogfrl1	0.000368554	-0.25118	0.123	0.046	1
							Cox7a2l	6.22925e-19	0.251519	0.251	0.053	1.04969e-14		Ifi27	0.00237733	-0.251207	0.1	0.04	1
							Pgk1	1.55603e-10	0.251275	0.121	0.024	2.62207e-06		Ncl	1.1413e-08	-0.251314	0.509	0.21	0.00019232
							Psmd12	1.00356e-09	0.251126	0.118	0.025	1.6911e-05		Snrpc	0.000172731	-0.251536	0.114	0.037	1
							Ophn1	1.15829e-07	-0.250397	0.156	0.052	0.00195183		Ankrd11	3.94018e-05	-0.251969	0.164	0.061	0.66396
							Nsd1	4.3361e-05	-0.25145	0.124	0.049	0.730675		Sumo2	5.11234e-07	-0.252928	0.177	0.052	0.0086148
							Atrx	1.20205e-07	-0.252121	0.173	0.061	0.00202557		Marcksl1	1.72825e-06	-0.254074	0.441	0.202	0.0291228
							Fam91a1	2.32525e-07	-0.252943	0.168	0.06	0.00391827		Fxr1	0.000117831	-0.254894	0.166	0.066	1
							Kif5b	4.15352e-06	-0.2534	0.173	0.071	0.069991		Brd7	0.000174335	-0.255921	0.114	0.037	1
							Ogfrl1	1.88231e-06	-0.254039	0.139	0.049	0.0317188		Aim2	9.39674e-06	-0.257259	0.164	0.055	0.158345
							Atp1b3	2.31761e-06	-0.255056	0.173	0.069	0.039054		Cct8	0.00126077	-0.257571	0.1	0.037	1
							Celf2	2.15302e-09	-0.255184	0.303	0.12	3.62806e-05		Ppp2r5c	0.000633576	-0.25799	0.119	0.046	1
							Cmtm6	9.11128e-07	-0.256561	0.191	0.076	0.0153534		Ccnt1	0.0012715	-0.258251	0.1	0.037	1
							B230219D22Rik	0.000105165	-0.257013	0.116	0.047	1		Rhoh	1.55582e-06	-0.258282	0.212	0.075	0.0262171
							Clta	7.99419e-11	-0.257027	0.63	0.269	1.3471e-06		Rab8b	4.66577e-07	-0.258602	0.216	0.072	0.00786229
							Rogdi	1.00396e-05	-0.259314	0.124	0.045	0.169177		Ier3	0.000125214	-0.260275	0.566	0.308	1
							Slc25a4	4.29702e-07	-0.259764	0.15	0.052	0.00724092		Kif5b	3.57591e-06	-0.260704	0.175	0.058	0.0602576
							Cltc	1.24005e-10	-0.259979	0.338	0.129	2.08961e-06		Hmgn1	1.01735e-06	-0.261436	0.168	0.049	0.0171433
							Ighm	3.19894e-09	-0.260902	0.173	0.053	5.39054e-05		Rpn2	1.83863e-06	-0.262763	0.185	0.061	0.0309828
							Tra2a	1.95106e-11	-0.261168	0.298	0.105	3.28773e-07		Ikzf1	0.00113564	-0.26298	0.152	0.069	1
							Ap1b1	0.000118189	-0.261299	0.101	0.039	1		Fam50a	0.0135491	-0.262994	0.1	0.049	1
							Tax1bp1	3.94048e-10	-0.261321	0.266	0.096	6.6401e-06		Psmb5	0.000348839	-0.263115	0.104	0.035	1
							U2af2	4.67184e-06	-0.261525	0.159	0.063	0.0787252		Dctn3	0.000148214	-0.263272	0.119	0.04	1
							Gnl3	4.40463e-05	-0.26202	0.124	0.049	0.742224		Washc4	0.0043596	-0.263513	0.1	0.043	1
							Zmynd11	3.69106e-05	-0.262169	0.104	0.037	0.62198		Birc6	0.00212556	-0.26443	0.106	0.043	1
							Mcl1	0.00115449	-0.263074	0.728	0.401	1		Rtn3	9.35404e-06	-0.265384	0.164	0.055	0.157625
							Serinc3	0.963093	-0.263558	0.858	0.546	1		Ehd4	0.000131951	-0.266969	0.15	0.058	1
							Arhgap30	9.89332e-05	-0.26395	0.127	0.053	1		1500011K16Rik	0.000218014	-0.267557	0.102	0.032	1
							Hnrnpa1	5.67094e-13	-0.264193	0.318	0.107	9.5561e-09		Syncrip	0.000277835	-0.268129	0.116	0.04	1
							Emc10	8.15819e-05	-0.264438	0.121	0.049	1		Usp2	0.000380807	-0.268154	0.143	0.058	1
							Bod1l	1.47431e-07	-0.266195	0.147	0.048	0.00248437		Mier1	0.00380244	-0.268264	0.119	0.055	1
							Snrpd3	0.000163404	-0.268055	0.116	0.048	1		Eloc	0.00072353	-0.270121	0.104	0.037	1
							Prex1	2.50953e-06	-0.268233	0.173	0.069	0.0422881		Zcchc7	0.000565019	-0.270423	0.116	0.043	1
							Rnh1	1.29378e-05	-0.268251	0.101	0.033	0.218014		Klhl24	0.00626853	-0.270887	0.106	0.049	1
							Fmnl3	0.000105449	-0.268591	0.104	0.04	1		Grcc10	2.47243e-05	-0.271135	0.202	0.081	0.416629
							Abca1	9.35413e-06	-0.26862	0.197	0.087	0.157626		Supt16	0.000717254	-0.271296	0.104	0.037	1
							Dctn3	0.000147116	-0.269471	0.136	0.06	1		Selenos	1.9141e-07	-0.271364	0.264	0.095	0.00322545
							Ccnl2	2.16293e-06	-0.27039	0.118	0.039	0.0364476		Rap1gds1	0.0010147	-0.272279	0.135	0.058	1
							Eif4g3	0.000116824	-0.272614	0.113	0.045	1		Bmp2k	6.78664e-11	-0.272409	0.345	0.11	1.14362e-06
							Eif1a	5.15106e-08	-0.27313	0.162	0.053	0.000868004		Gnl3	6.76752e-05	-0.27437	0.135	0.046	1
							U2af1	1.52304e-05	-0.273269	0.113	0.04	0.256647		Hps4	1.6554e-05	-0.275516	0.2	0.078	0.278951
							Ctnnb1	3.98667e-08	-0.273549	0.231	0.089	0.000671794		Epn1	8.67899e-05	-0.275914	0.123	0.04	1
							mt-Nd4l	1.02743e-13	-0.274484	0.457	0.168	1.73132e-09		Xbp1	1.05905e-05	-0.275951	0.239	0.098	0.178461
							Odc1	2.25678e-09	-0.275496	0.344	0.142	3.80291e-05		Tmsb4x	0.000277694	-0.275961	0.994	0.963	1
							Tanc2	4.25129e-11	-0.275831	0.303	0.109	7.16384e-07		Mid1	0.000552686	-0.278333	0.106	0.037	1
							Swi5	1.36475e-05	-0.277654	0.116	0.041	0.229974		Snx17	0.00143039	-0.278886	0.104	0.04	1
							Eif1	0.0242019	-0.278632	0.835	0.465	1		Cdk12	0.000253013	-0.279021	0.131	0.049	1
							Adap2	3.3641e-07	-0.27882	0.188	0.072	0.00566884		Abcf1	2.6261e-05	-0.279255	0.146	0.049	0.442524
							Slc15a3	6.53488e-08	-0.279133	0.483	0.224	0.00110119		Tab2	7.61327e-05	-0.280227	0.154	0.058	1
							Scamp2	5.2684e-11	-0.279159	0.413	0.164	8.87777e-07		Ssu72	3.88242e-05	-0.280492	0.164	0.061	0.654226
							Itpr2	9.2843e-09	-0.279968	0.202	0.071	0.00015645		Gngt2	7.35886e-06	-0.280744	0.197	0.072	0.124004
							Zfp622	1.0977e-07	-0.280603	0.194	0.072	0.00184973		Tagln2	0.000551981	-0.282303	0.125	0.049	1
							Rps6ka1	1.97824e-06	-0.280943	0.179	0.072	0.0333353		Tgoln1	8.49361e-07	-0.283056	0.243	0.089	0.0143126
							Rbbp6	1.92696e-07	-0.281261	0.211	0.083	0.00324712		Hnrnpa0	6.6459e-07	-0.283608	0.239	0.086	0.011199
							Rbm25	1.05344e-09	-0.281338	0.272	0.101	1.77516e-05		Scarb2	2.81347e-09	-0.285087	0.243	0.069	4.74099e-05
							Hmox2	6.32446e-06	-0.28283	0.104	0.033	0.106574		Snx18	0.000732882	-0.285403	0.114	0.043	1
							Ep300	4.04931e-06	-0.28306	0.147	0.056	0.0682349		Ankrd12	0.00110671	-0.28804	0.106	0.04	1
							Hook3	0.000478607	-0.283183	0.101	0.043	1		Ctnnb1	5.55629e-05	-0.289985	0.171	0.066	0.93629
							Sla	7.14794e-05	-0.286281	0.101	0.037	1		Papola	0.00177882	-0.290015	0.121	0.052	1
							Usp9x	0.00164361	-0.286304	0.101	0.047	1		Ubap2l	1.67648e-06	-0.29174	0.233	0.086	0.0282503
							Nop56	0.000312148	-0.28751	0.127	0.057	1		Smdt1	7.48586e-08	-0.292319	0.254	0.086	0.00126144
							Cd33	1.50616e-11	-0.287722	0.257	0.084	2.53803e-07		mt-Nd4	0.000282391	-0.292844	0.709	0.366	1
							Gtf2a1	0.000119573	-0.287871	0.113	0.045	1		Icam1	1.12033e-06	-0.294126	0.43	0.193	0.0188786
							Raly	0.000142515	-0.288754	0.118	0.049	1		Hmgn2	7.39088e-05	-0.295807	0.208	0.089	1
							Tle4	5.59108e-06	-0.290023	0.202	0.088	0.0942153		Alox5ap	3.17855e-08	-0.298052	0.293	0.104	0.000535617
							Tnrc6c	0.000483054	-0.290376	0.101	0.043	1		Mdh1	0.000488515	-0.298426	0.131	0.052	1
							Tpp2	3.20176e-05	-0.290434	0.121	0.047	0.539529		Hnrnpk	3.62946e-07	-0.298517	0.407	0.173	0.006116
							Ralbp1	0.000378298	-0.291846	0.107	0.045	1		Ptgs1	3.21005e-07	-0.299541	0.353	0.144	0.00540926
							Nop58	0.00111429	-0.293689	0.101	0.045	1		Zmat2	3.37778e-06	-0.299937	0.16	0.049	0.0569189
							Dstn	4.15222e-08	-0.294948	0.211	0.079	0.00069969		Tle4	1.01029e-05	-0.300118	0.22	0.086	0.170243
							Cfl1	5.34658e-06	-0.295509	0.645	0.316	0.0900952		Gmip	0.00125485	-0.30109	0.11	0.043	1
							Ube2d3	1.70461e-10	-0.29598	0.399	0.16	2.87245e-06		Abi1	1.60593e-06	-0.302186	0.212	0.075	0.0270615
							Btk	5.87435e-05	-0.296317	0.13	0.053	0.989887		Ube2s	6.17966e-05	-0.303431	0.185	0.075	1
							Spcs2	8.29598e-08	-0.296397	0.251	0.103	0.00139796		Eif5	2.22345e-06	-0.303765	0.316	0.135	0.0374673
							Sun2	0.00064458	-0.296691	0.104	0.045	1		Ddx21	6.76405e-08	-0.304533	0.239	0.078	0.00113981
							Ube2b	1.48953e-08	-0.297042	0.205	0.073	0.000251001		Twf2	0.000291758	-0.305379	0.145	0.058	1
							Ctsa	2.22359e-11	-0.297207	0.416	0.164	3.74697e-07		Srsf11	2.38442e-06	-0.305606	0.189	0.063	0.0401798
							Nrbp1	1.62645e-05	-0.297552	0.15	0.061	0.274073		Bcap31	3.25533e-05	-0.305974	0.15	0.052	0.548556
							Slc25a5	6.65375e-12	-0.297786	0.477	0.189	1.12122e-07		Dnajb14	0.000313421	-0.306268	0.119	0.043	1
							Tagln2	0.000100796	-0.297997	0.116	0.047	1		Clta	1.2491e-08	-0.307084	0.676	0.291	0.000210486
							Arrb2	3.25814e-10	-0.298448	0.249	0.087	5.49028e-06		Plxnb2	1.64979e-05	-0.307429	0.175	0.063	0.278006
							Il17ra	1.4312e-05	-0.298599	0.127	0.048	0.241172		Tkt	3.5062e-07	-0.310634	0.146	0.035	0.00590829
							Clasp2	0.000271304	-0.301193	0.104	0.043	1		Rsrp1	7.45003e-07	-0.310885	0.435	0.193	0.0125541
							Jak1	2.26626e-06	-0.301696	0.202	0.085	0.0381887		Son	1.79132e-06	-0.31153	0.603	0.28	0.0301855
							Ncl	6.0651e-10	-0.301857	0.526	0.225	1.02203e-05		Dnm2	0.00144516	-0.31163	0.104	0.04	1
							Trf	1.90978e-07	-0.302811	0.376	0.172	0.00321818		Rab1a	1.87758e-06	-0.31197	0.237	0.089	0.0316391
							Eif2s2	1.14182e-09	-0.302972	0.364	0.149	1.92408e-05		Laptm5	0.000348969	-0.312118	0.755	0.38	1
							Sfr1	3.73362e-07	-0.306205	0.188	0.072	0.00629152		Rps6ka1	3.52249e-05	-0.313859	0.16	0.058	0.593575
							Nuak1	4.70505e-05	-0.306659	0.145	0.061	0.792849		Drap1	0.000543994	-0.315513	0.116	0.043	1
							Frmd4b	2.90368e-05	-0.307114	0.136	0.055	0.489299		mt-Nd5	6.35972e-07	-0.316165	0.335	0.138	0.0107168
							Chmp3	0.000106314	-0.307533	0.104	0.04	1		Polr2a	0.000275381	-0.316179	0.116	0.04	1
							Frmd4a	6.43292e-09	-0.30788	0.263	0.101	0.000108401		Purb	0.000176286	-0.316631	0.148	0.058	1
							Tmbim4	4.49435e-07	-0.308441	0.15	0.052	0.00757343		Necap2	1.73732e-05	-0.317571	0.123	0.035	0.292756
							Tcn2	5.90531e-10	-0.309612	0.223	0.075	9.95104e-06		Fkbp2	5.97385e-05	-0.318185	0.156	0.058	1
							Chtop	0.000585494	-0.309717	0.107	0.047	1		Gpx4	2.05925e-06	-0.31868	0.231	0.086	0.0347003
							Sarnp	6.94081e-05	-0.310523	0.124	0.051	1		Ghitm	1.34953e-05	-0.319832	0.202	0.078	0.227409
							Nr3c1	0.000182705	-0.311182	0.113	0.047	1		Eif4a1	1.82213e-07	-0.322184	0.555	0.245	0.00307047
							Eloa	8.01928e-05	-0.313295	0.121	0.049	1		Snx2	0.00329013	-0.324132	0.112	0.049	1
							Irf2bpl	8.26542e-05	-0.31516	0.153	0.068	1		Lrrfip1	0.00163543	-0.324669	0.108	0.043	1
							Klhl24	0.000145722	-0.315342	0.107	0.043	1		D8Ertd738e	2.63814e-11	-0.324992	0.276	0.072	4.44552e-07
							Scaf11	4.29079e-08	-0.31544	0.211	0.079	0.000723041		1810037I17Rik	1.21732e-06	-0.325936	0.193	0.063	0.0205131
							Inpp5d	1.24323e-10	-0.315613	0.335	0.128	2.09496e-06		Syngr1	4.90654e-05	-0.326326	0.177	0.069	0.826801
							Arl8a	4.12242e-05	-0.315799	0.101	0.036	0.694669		Ddit3	1.93838e-05	-0.327268	0.208	0.084	0.326636
							Git2	1.89139e-07	-0.317105	0.208	0.081	0.00318717		Dync1h1	0.000733416	-0.328676	0.123	0.049	1
							Chchd2	4.0452e-08	-0.317329	0.633	0.29	0.000681656		Wbp2	0.000124462	-0.32924	0.131	0.046	1
							Tnpo3	1.01688e-08	-0.317752	0.246	0.093	0.000171355		Atp6v1b2	5.15819e-05	-0.330217	0.152	0.055	0.869207
							Ppp1r18	7.92211e-08	-0.31797	0.188	0.068	0.00133496		Numa1	0.0114126	-0.330315	0.106	0.052	1
							Calm1	4.99131e-11	-0.318452	0.546	0.23	8.41086e-07		Atp6ap2	1.60105e-05	-0.331613	0.175	0.063	0.269792
							Hexa	1.73711e-11	-0.319554	0.289	0.1	2.92721e-07		Ube2a	0.000486842	-0.332511	0.121	0.046	1
							Bptf	3.80214e-05	-0.31985	0.162	0.071	0.640699		Ilk	0.00115815	-0.333336	0.129	0.055	1
							Hsd17b12	7.45755e-06	-0.319913	0.145	0.056	0.125667		Tspan3	0.00119618	-0.334138	0.119	0.049	1
							Ankrd12	0.000112245	-0.319933	0.101	0.039	1		Zfp106	0.00049737	-0.335066	0.131	0.052	1
							Rap1b	9.08369e-12	-0.32025	0.451	0.177	1.53069e-07		Sat1	2.22021e-05	-0.336587	0.651	0.323	0.374127
							Srrm2	1.04216e-10	-0.323601	0.552	0.232	1.75614e-06		Llph	2.06643e-05	-0.337046	0.164	0.058	0.348214
							Fgd2	3.44005e-06	-0.324239	0.214	0.093	0.0579683		Nav3	0.000423259	-0.337238	0.156	0.066	1
							Pcnp	0.000983793	-0.325175	0.113	0.052	1		Wnk1	6.19514e-07	-0.338202	0.314	0.127	0.0104394
							Sec11c	3.06996e-06	-0.325417	0.156	0.06	0.0517319		Brd2	1.09611e-05	-0.339773	0.391	0.184	0.184705
							Snx2	4.59216e-05	-0.325503	0.136	0.056	0.773825		Ypel3	0.00220195	-0.340284	0.146	0.069	1
							Itgb1	2.57945e-06	-0.325621	0.199	0.084	0.0434663		Cfl1	0.000284045	-0.34133	0.603	0.308	1
							Cadm1	1.81484e-06	-0.325931	0.156	0.059	0.0305819		Tulp4	0.00736	-0.341821	0.11	0.052	1
							Marcksl1	5.53102e-07	-0.326259	0.338	0.156	0.00932031		Lmo2	1.16231e-05	-0.342169	0.208	0.081	0.195861
							Syf2	3.91569e-07	-0.3285	0.185	0.071	0.00659833		Plek	6.57813e-06	-0.342888	0.618	0.294	0.110848
							Smc1a	1.38889e-05	-0.331118	0.116	0.041	0.234042		Lrpap1	0.000493964	-0.343868	0.121	0.046	1
							Ikzf1	1.40928e-05	-0.331335	0.165	0.069	0.237478		Smap1	0.000251427	-0.344296	0.131	0.049	1
							Senp2	6.17057e-06	-0.331632	0.15	0.059	0.10398		Dusp11	4.80991e-05	-0.345185	0.168	0.063	0.810517
							Ppp1r12a	1.00396e-05	-0.332437	0.124	0.045	0.169177		Sec62	1.64107e-06	-0.346932	0.337	0.144	0.0276537
							Atp5a1	2.15809e-09	-0.333744	0.272	0.103	3.6366e-05		Dbi	1.02416e-05	-0.347052	0.224	0.089	0.172581
							Ccdc50	3.16947e-05	-0.336659	0.121	0.047	0.534088		Coro1a	3.97021e-07	-0.347153	0.291	0.112	0.0066902
							Ube2s	6.01347e-08	-0.33891	0.199	0.073	0.00101333		Mrpl33	0.000375257	-0.348403	0.133	0.052	1
							Ywhaq	7.27148e-05	-0.339391	0.124	0.051	1		P4ha1	0.000104502	-0.348936	0.162	0.063	1
							Rela	7.30857e-06	-0.342837	0.159	0.064	0.123157		Cisd2	1.64626e-05	-0.351123	0.175	0.063	0.277412
							Csnk1e	5.08573e-06	-0.343112	0.208	0.091	0.0856996		Slc7a8	0.00032875	-0.351629	0.129	0.049	1
							mt-Nd5	4.29852e-08	-0.344583	0.332	0.142	0.000724344		Nipa2	2.55333e-05	-0.355364	0.116	0.032	0.430262
							Bnip2	1.18003e-05	-0.347502	0.147	0.059	0.198846		Nme2	0.00455205	-0.355549	0.1	0.043	1
							Xbp1	5.13851e-06	-0.347885	0.249	0.115	0.086589		F11r	2.56675e-07	-0.357096	0.355	0.144	0.00432523
							Ythdc1	7.31682e-06	-0.348089	0.182	0.077	0.123296		Smad7	4.3294e-07	-0.357358	0.322	0.13	0.00729547
							Gngt2	3.4256e-07	-0.348948	0.191	0.073	0.00577247		Herpud1	3.73811e-06	-0.35745	0.408	0.19	0.0629909
							Dbi	2.40834e-05	-0.350247	0.194	0.088	0.40583		Zc3h15	0.00233201	-0.358571	0.133	0.061	1
							Irf2	6.55596e-08	-0.350782	0.231	0.091	0.00110474		Myh9	0.000556157	-0.358846	0.145	0.061	1
							Zmiz1	1.03296e-10	-0.351173	0.283	0.101	1.74064e-06		Bnip3l	0.00064576	-0.359603	0.129	0.052	1
							Pcna	8.9438e-05	-0.35224	0.168	0.077	1		Dpysl2	5.97722e-05	-0.35975	0.181	0.072	1
							Hexb	0.000652973	-0.352888	0.971	0.808	1		Eif1a	0.0018246	-0.359932	0.135	0.061	1
							N4bp2l2	0.000168493	-0.3538	0.153	0.071	1		Elk3	0.000255142	-0.362025	0.131	0.049	1
							Hp1bp3	4.69357e-07	-0.354561	0.182	0.069	0.00790913		Snrpb	1.07851e-05	-0.362048	0.137	0.04	0.18174
							Btg2	0.0380008	-0.35536	0.775	0.447	1		Prex1	5.43436e-06	-0.362753	0.168	0.055	0.0915744
							Dock4	3.19586e-07	-0.355555	0.197	0.076	0.00538535		Arl8a	0.00176367	-0.362827	0.112	0.046	1
							Yy1	0.00115319	-0.35615	0.101	0.045	1		Frmd4b	0.00284587	-0.3636	0.118	0.052	1
							Ythdf2	5.71636e-06	-0.357237	0.124	0.044	0.0963264		Ubash3b	0.000857634	-0.364191	0.164	0.075	1
							Nfya	0.00106513	-0.359159	0.127	0.061	1		Park7	8.02106e-05	-0.364623	0.154	0.058	1
							Rab8b	2.01833e-06	-0.360465	0.205	0.087	0.0340108		Cnbp	0.000103056	-0.364688	0.181	0.075	1
							Olfml3	6.02653e-11	-0.360687	0.543	0.226	1.01553e-06		Comt	0.000748714	-0.3651	0.198	0.095	1
							Reep3	4.00453e-07	-0.361008	0.171	0.063	0.00674803		Ppp1r12a	0.000484626	-0.367895	0.131	0.052	1
							Anxa3	1.07305e-08	-0.364281	0.379	0.162	0.00018082		Srsf6	0.000594087	-0.368755	0.168	0.075	1
							Usf2	3.28619e-05	-0.366227	0.133	0.053	0.553757		Zcchc6	1.45086e-06	-0.368789	0.316	0.133	0.0244484
							Tgfbr1	2.10969e-11	-0.366844	0.477	0.193	3.55504e-07		Cenpx	0.00280484	-0.369453	0.118	0.052	1
							Arglu1	3.17362e-09	-0.366891	0.286	0.111	5.34787e-05		Rab2a	0.000174515	-0.369795	0.148	0.058	1
							Slc7a8	0.000100613	-0.367037	0.147	0.065	1		Fcho2	0.000334901	-0.370413	0.139	0.055	1
							Fcho2	3.18399e-05	-0.367557	0.145	0.06	0.536533		Epb41l2	1.05302e-05	-0.372783	0.518	0.245	0.177445
							Nars	4.10337e-07	-0.367686	0.234	0.097	0.00691459		Nuak1	0.00799323	-0.377163	0.118	0.058	1
							Cul1	0.000562177	-0.368649	0.107	0.047	1		Tgs1	1.24531e-05	-0.377193	0.193	0.072	0.209846
							Atp1a1	5.99551e-07	-0.369278	0.191	0.075	0.010103		Inpp5d	1.1227e-06	-0.378457	0.289	0.115	0.0189187
							Wac	0.000210697	-0.369601	0.139	0.063	1		Ighm	0.000142999	-0.378646	0.17	0.069	1
							Bzw1	2.09477e-05	-0.369959	0.199	0.091	0.35299		Ifngr1	2.10292e-07	-0.379235	0.324	0.127	0.00354363
							Crebbp	3.62471e-05	-0.371581	0.142	0.059	0.6108		Tnpo3	0.00011418	-0.379563	0.2	0.086	1
							Srsf11	4.31952e-06	-0.372033	0.173	0.071	0.0727882		Syf2	1.09235e-05	-0.380993	0.198	0.075	0.184071
							Camk1	9.62886e-06	-0.372513	0.176	0.075	0.162256		Btg2	0.131091	-0.381026	0.751	0.45	1
							Acap2	0.000590633	-0.372789	0.124	0.057	1		Top1	2.12114e-07	-0.381219	0.36	0.147	0.00357433
							Actb	6.78645e-11	-0.372826	0.997	0.967	1.14358e-06		Ssb	1.14605e-05	-0.382183	0.183	0.066	0.193121
							Oxct1	0.00673819	-0.37417	0.127	0.069	1		Pttg1	0.0003382	-0.382287	0.148	0.061	1
							Krcc1	0.00480859	-0.374428	0.116	0.06	1		Snrnp70	2.93627e-05	-0.384389	0.245	0.107	0.494791
							Relb	0.00127602	-0.378097	0.116	0.055	1		Tgfb1	1.13741e-06	-0.385269	0.204	0.069	0.0191665
							2001-03-01	0.0165571	-0.379546	0.101	0.056	1		Rlim	0.000176984	-0.385278	0.158	0.063	1
							Edem1	4.80803e-06	-0.381114	0.156	0.061	0.0810202		Sec11c	0.00280484	-0.385806	0.118	0.052	1
							Zc3h15	0.0026054	-0.381169	0.107	0.052	1		Sfr1	5.89269e-05	-0.386129	0.191	0.078	0.992977
							Actg1	0.974219	-0.381714	0.853	0.549	1		Hmgb1	1.68317e-07	-0.386447	0.47	0.202	0.00283631
							Dnajb6	4.21084e-07	-0.386094	0.199	0.079	0.00709568		Nipbl	0.00273063	-0.386849	0.154	0.075	1
							Brd1	0.00318803	-0.387052	0.11	0.055	1		Nop58	0.00842854	-0.387288	0.104	0.049	1
							Hnrnpul1	1.38585e-05	-0.387076	0.116	0.041	0.233529		Vapa	0.000210406	-0.388419	0.162	0.066	1
							Plek	1.74957e-06	-0.387327	0.59	0.284	0.029482		Mafb	1.39405e-05	-0.3904	0.603	0.294	0.234911
							Gabarapl2	4.56133e-05	-0.387518	0.147	0.063	0.768631		Irf2bpl	0.0044998	-0.391153	0.114	0.052	1
							Hnrnpu	1.00688e-07	-0.390442	0.295	0.126	0.0016967		Pold4	1.78984e-06	-0.39125	0.191	0.063	0.0301605
							Tnrc6b	0.000189235	-0.391482	0.133	0.059	1		Hsp90aa1	1.80885e-06	-0.391754	0.472	0.219	0.0304809
							Eif1b	1.23683e-05	-0.392816	0.156	0.064	0.208418		Ube2q1	0.000487516	-0.391824	0.112	0.04	1
							Gng2	1.24176e-05	-0.39305	0.118	0.043	0.209249		Cttnbp2nl	8.1307e-06	-0.393186	0.252	0.104	0.13701
							Bcl10	3.77997e-05	-0.393369	0.173	0.077	0.636962		Setd5	0.00719916	-0.395446	0.11	0.052	1
							Taf1d	2.48241e-05	-0.397374	0.179	0.08	0.41831		Cd33	4.02021e-06	-0.396966	0.222	0.084	0.0677446
							Son	6.07933e-05	-0.397413	0.575	0.293	1		Eif1b	0.000625753	-0.397762	0.158	0.069	1
							Sat1	4.09944e-05	-0.397715	0.645	0.329	0.690796		Cd53	3.53446e-09	-0.398419	0.41	0.156	5.95592e-05
							Csnk1a1	3.76669e-06	-0.397783	0.199	0.085	0.0634725		Usf2	0.00136593	-0.398577	0.123	0.052	1
							Srsf6	0.000122705	-0.397841	0.194	0.093	1		Psmc3	9.471e-05	-0.399369	0.158	0.061	1
							Sec62	2.83568e-09	-0.398293	0.344	0.141	4.77841e-05		Ddrgk1	0.000717483	-0.400457	0.123	0.049	1
							Hspd1	4.84752e-05	-0.400254	0.156	0.068	0.816855		N4bp2l2	0.00119344	-0.40237	0.129	0.055	1
							Lyn	6.51879e-10	-0.403031	0.454	0.19	1.09848e-05		Csnk1a1	4.17277e-06	-0.402416	0.2	0.072	0.0703154
							Ube2d2a	0.0053969	-0.407745	0.107	0.055	1		Orai1	0.00386606	-0.403622	0.119	0.055	1
							Ddx21	1.41384e-06	-0.407926	0.223	0.095	0.0238247		Hnrnpdl	0.0029205	-0.403822	0.158	0.078	1
							Socs3	9.83345e-05	-0.409352	0.289	0.15	1		Arf4	1.10645e-05	-0.404861	0.322	0.144	0.186448
							Arf4	3.44097e-08	-0.40998	0.341	0.146	0.000579838		Hnrnpab	0.000179815	-0.407911	0.225	0.104	1
							Kdm2a	0.000384573	-0.410561	0.107	0.045	1		Abi3	8.97221e-05	-0.408719	0.158	0.061	1
							Pttg1	8.99349e-05	-0.410739	0.142	0.061	1		Hmox1	6.63705e-05	-0.409159	0.175	0.069	1
							Tmcc3	7.2454e-09	-0.412608	0.286	0.113	0.000122092		Kras	0.000430051	-0.40979	0.118	0.043	1
							Chd4	3.81863e-06	-0.416927	0.266	0.123	0.0643477		Hexa	2.10066e-06	-0.410083	0.252	0.098	0.0353983
							Cbl	0.000252703	-0.420081	0.145	0.067	1		Emc10	0.00270168	-0.411317	0.127	0.058	1
							Slc39a1	0.000385276	-0.42269	0.107	0.045	1		Ptpre	0.000489068	-0.4117	0.15	0.063	1
							Myadm	0.00150085	-0.422788	0.104	0.048	1		Wac	0.00467661	-0.411713	0.145	0.072	1
							H3f3a	4.70092e-08	-0.423802	0.451	0.204	0.000792152		Hnrnpc	2.20197e-05	-0.412188	0.189	0.072	0.371054
							Entpd1	1.22654e-06	-0.424828	0.373	0.176	0.0206684		Rap1a	0.00033624	-0.413349	0.139	0.055	1
							Med7	0.00023155	-0.424889	0.118	0.051	1		Srsf5	6.379e-06	-0.413709	0.543	0.256	0.107492
							Akirin2	0.000175942	-0.425347	0.124	0.053	1		Capza1	4.01999e-05	-0.414325	0.139	0.046	0.677409
							Wnk1	1.39858e-09	-0.426281	0.382	0.157	2.35675e-05		Pea15a	0.000489491	-0.414896	0.131	0.052	1
							Hmgn2	3.33152e-07	-0.426951	0.234	0.097	0.00561395		Smc1a	0.00351263	-0.415201	0.102	0.043	1
							U2surp	0.000239782	-0.427351	0.156	0.073	1		Itgam	8.04444e-07	-0.415455	0.416	0.182	0.0135557
							Chd2	0.00502616	-0.427691	0.107	0.055	1		Akirin1	0.000585032	-0.416183	0.158	0.069	1
							Gsk3b	0.000453552	-0.427853	0.139	0.065	1		Sh3kbp1	0.00013143	-0.418725	0.116	0.037	1
							Phf20l1	0.00371799	-0.428648	0.107	0.053	1		Hp1bp3	0.00956194	-0.420164	0.125	0.063	1
							Abi1	3.91558e-05	-0.428951	0.171	0.076	0.659815		Gpx1	1.41802e-08	-0.420446	0.509	0.21	0.00023895
							Bhlhe41	0.00029623	-0.42923	0.142	0.065	1		Ndufb8	1.47967e-05	-0.42116	0.135	0.04	0.249339
							Rtn4	3.02446e-06	-0.432375	0.237	0.105	0.0509652		Ctsa	1.85915e-07	-0.425909	0.403	0.167	0.00313286
							Cttnbp2nl	2.96118e-06	-0.434826	0.22	0.096	0.0498989		Pmepa1	1.17447e-06	-0.427359	0.345	0.147	0.0197911
							Zfp106	0.000400817	-0.436576	0.116	0.051	1		Pik3cg	0.0190907	-0.427639	0.106	0.055	1
							Ankrd44	0.000131644	-0.437592	0.142	0.063	1		Rock2	0.00426545	-0.429484	0.123	0.058	1
							Ywhah	3.3228e-09	-0.437822	0.338	0.138	5.59925e-05		Pum1	0.0110255	-0.429974	0.106	0.052	1
							Map2k2	0.00027338	-0.44006	0.104	0.043	1		Serinc1	0.00306093	-0.433225	0.158	0.078	1
							Mob1a	1.6766e-06	-0.44106	0.228	0.099	0.0282525		Eif4a2	1.15551e-05	-0.433614	0.214	0.084	0.194715
							Comt	6.14914e-09	-0.442329	0.275	0.107	0.000103619		Tra2a	7.86874e-08	-0.436376	0.281	0.101	0.00132596
							Mtdh	1.15703e-07	-0.442366	0.382	0.17	0.00194972		Nr3c1	0.00839917	-0.436691	0.131	0.066	1
							Asph	0.0053797	-0.442958	0.113	0.059	1		Rbm22	0.00300706	-0.439288	0.108	0.046	1
							Rsrc2	2.89377e-05	-0.443534	0.243	0.117	0.487628		Dad1	2.47543e-06	-0.439817	0.272	0.11	0.0417134
							Neurl3	0.00039168	-0.444091	0.185	0.093	1		Sf3b1	1.84057e-05	-0.440892	0.333	0.153	0.310155
							Nufip2	0.000145349	-0.44495	0.165	0.077	1		Edem1	0.00127987	-0.441166	0.143	0.063	1
							Rab3il1	0.000520672	-0.446039	0.127	0.059	1		Ppp3ca	0.00208302	-0.441309	0.162	0.078	1
							Foxn3	1.68322e-05	-0.446745	0.194	0.087	0.283639		Rgs10	7.22118e-05	-0.441802	0.566	0.28	1
							Sertad1	0.0103948	-0.447806	0.13	0.073	1		Azin1	0.00120467	-0.444303	0.129	0.055	1
							Srsf3	1.03547e-06	-0.450833	0.37	0.174	0.0174487		Lamp2	7.39358e-07	-0.44489	0.437	0.19	0.0124589
							Rab24	0.00345376	-0.451985	0.101	0.049	1		Srsf3	2.10176e-06	-0.446084	0.283	0.115	0.0354167
							Cd2ap	0.00122199	-0.45365	0.133	0.065	1		Tmcc3	1.31306e-07	-0.447868	0.31	0.118	0.00221264
							Vps37b	1.54974e-05	-0.454615	0.176	0.076	0.261146		Crebbp	0.00146746	-0.448357	0.137	0.061	1
							Cggbp1	0.000241693	-0.455333	0.165	0.079	1		Tcf4	4.4132e-07	-0.450094	0.301	0.118	0.00743668
							Usp16	0.0031507	-0.455665	0.104	0.051	1		Kmt2c	0.0145294	-0.45312	0.104	0.052	1
							Eif4h	2.08153e-05	-0.455892	0.118	0.044	0.350759		Ash1l	0.00913228	-0.453784	0.108	0.052	1
							Kansl1	0.000890492	-0.456179	0.147	0.073	1		Chka	0.00685672	-0.455838	0.137	0.069	1
							Trem2	0.000664625	-0.457386	0.714	0.366	1		Mapre1	5.4224e-05	-0.455955	0.206	0.086	0.913729
							Brd4	0.000340084	-0.459683	0.127	0.057	1		Dock2	0.00114614	-0.459789	0.162	0.075	1
							Man1a2	0.000242146	-0.459895	0.136	0.061	1		Nlrp3	7.64893e-05	-0.460111	0.347	0.17	1
							Hmox1	0.000135037	-0.460213	0.142	0.063	1		Git2	0.000214546	-0.461362	0.195	0.086	1
							Ewsr1	2.05756e-05	-0.464036	0.156	0.065	0.34672		Zfp148	0.00807857	-0.463469	0.1	0.046	1
							Parvg	0.000604736	-0.466211	0.116	0.052	1		Slc15a4	0.000557546	-0.463797	0.135	0.055	1
							Nav3	5.21067e-05	-0.466266	0.165	0.073	0.87805		Neurl3	0.00869759	-0.465192	0.152	0.081	1
							Marcks	0.409979	-0.466772	0.78	0.469	1		Ubc	0.170668	-0.469683	0.894	0.622	1
							Dpysl2	1.02771e-05	-0.470678	0.199	0.088	0.17318		Ddx17	0.000478221	-0.470188	0.15	0.063	1
							Glud1	0.00126346	-0.471059	0.147	0.075	1		Pdgfb	0.000119199	-0.470296	0.312	0.153	1
							Pnp	2.69265e-05	-0.471779	0.214	0.1	0.453738		H2afz	7.73507e-08	-0.473006	0.408	0.167	0.00130344
							Ubash3b	0.000365284	-0.472831	0.162	0.079	1		Olfml3	7.01654e-07	-0.473904	0.439	0.19	0.0118236
							Tspan7	0.0783451	-0.474036	0.124	0.081	1		Wasf2	0.000261366	-0.47633	0.189	0.084	1
							Tuba1b	2.87417e-07	-0.474577	0.486	0.226	0.00484326		Dnajc7	0.000521143	-0.478844	0.202	0.095	1
							Ddx17	0.00569257	-0.474914	0.118	0.063	1		Mbnl1	3.03628e-05	-0.479317	0.36	0.17	0.511644
							Ktn1	0.00122608	-0.476411	0.13	0.064	1		Csf1r	0.0652858	-0.480552	0.807	0.576	1
							Tsix	6.18203e-05	-0.477048	0.162	0.072	1		Ccnl1	0.000253675	-0.482488	0.543	0.282	1
							Prpf40a	0.000136082	-0.477615	0.11	0.044	1		Cmtm7	3.59399e-05	-0.482523	0.22	0.092	0.605623
							Smap1	1.06528e-05	-0.478336	0.136	0.052	0.179511		Nop56	0.0130998	-0.482931	0.114	0.058	1
							Ap2b1	0.00322789	-0.480081	0.124	0.064	1		Lyn	4.30397e-07	-0.483342	0.459	0.199	0.00725262
							Gcnt1	0.00493096	-0.480275	0.13	0.069	1		Tmem119	9.83737e-05	-0.484225	0.489	0.245	1
							Tulp4	0.0006822	-0.480685	0.113	0.051	1		Slc16a6	0.0202199	-0.486281	0.127	0.069	1
							Vapa	3.53544e-05	-0.481625	0.165	0.072	0.595757		Ccdc47	0.00577474	-0.486301	0.112	0.052	1
							Kmt2c	0.0110339	-0.484026	0.11	0.06	1		Zfp207	0.0100995	-0.487307	0.112	0.055	1
							St13	1.08237e-05	-0.484237	0.272	0.129	0.18239		Ncoa3	0.023907	-0.487789	0.146	0.084	1
							Dnajc7	4.72586e-05	-0.48552	0.205	0.097	0.796354		Tcp1	0.00225477	-0.489091	0.119	0.052	1
							Adam10	0.000115661	-0.485947	0.165	0.076	1		Rbm39	2.13392e-05	-0.491184	0.447	0.213	0.359587
							Kmt2e	2.65014e-06	-0.486057	0.176	0.071	0.0446576		Camk2n1	0.0129577	-0.494257	0.114	0.058	1
							Snx5	1.71466e-07	-0.487628	0.364	0.162	0.00288937		Serinc3	0.0696256	-0.496346	0.859	0.579	1
							Zfp91	0.00292105	-0.488089	0.113	0.056	1		Fscn1	0.00915628	-0.497103	0.17	0.092	1
							Plekho1	6.55929e-05	-0.48809	0.211	0.101	1		Mtdh	3.58562e-05	-0.497896	0.324	0.15	0.604212
							Hnrnpa0	2.32769e-05	-0.488961	0.246	0.117	0.392239		Ptbp1	0.0369177	-0.498221	0.108	0.061	1
							Rsrp1	2.95237e-06	-0.490347	0.471	0.229	0.0497504		Rasgrp3	0.0369637	-0.500323	0.104	0.058	1
							Hsp90aa1	1.66669e-05	-0.490752	0.474	0.241	0.280853		Macf1	0.000315869	-0.500654	0.216	0.101	1
							Hmgb1	6.08268e-07	-0.491647	0.483	0.228	0.0102499		Zfand5	7.61488e-07	-0.50863	0.353	0.147	0.0128318
							Slc1a3	0.000571954	-0.492362	0.176	0.089	1		Relb	0.000779163	-0.509483	0.146	0.063	1
							Chd9	0.00136368	-0.492366	0.121	0.059	1		Krcc1	0.0237163	-0.513055	0.104	0.055	1
							Abi3	1.54109e-05	-0.495996	0.214	0.097	0.259688		Srsf7	0.000367394	-0.514655	0.21	0.098	1
							Epb41l2	5.41149e-06	-0.496892	0.543	0.266	0.091189		Tacc1	0.000139434	-0.516513	0.214	0.095	1
							Sh3glb1	5.24369e-07	-0.497953	0.37	0.17	0.00883613		Rab5a	0.00642502	-0.516753	0.116	0.055	1
							Ier3	1.24469e-05	-0.499462	0.532	0.269	0.209743		Ddx6	3.58462e-06	-0.517292	0.212	0.078	0.0604045
							Srsf5	0.000295602	-0.501384	0.639	0.332	1		Sertad1	0.1756	-0.518634	0.102	0.069	1
							Ccnl1	0.000933473	-0.506837	0.523	0.286	1		Arhgap30	0.00491671	-0.519025	0.118	0.055	1
							Rtn3	0.000341234	-0.507019	0.136	0.063	1		Slc39a1	0.00708138	-0.521489	0.137	0.069	1
							Pan3	0.00100067	-0.507383	0.13	0.063	1		Arl6ip1	1.53052e-05	-0.525661	0.293	0.13	0.257909
							Zfp706	1.41378e-06	-0.507746	0.208	0.087	0.0238236		Gna15	0.0325954	-0.528762	0.114	0.063	1
							Camk2n1	0.00621813	-0.508023	0.124	0.067	1		Ptpra	0.00183708	-0.530688	0.112	0.046	1
							Ppp3ca	0.000549147	-0.508533	0.179	0.091	1		Rnf13	0.000127729	-0.533787	0.175	0.072	1
							Aff4	0.000895789	-0.51	0.139	0.068	1		Prrc2c	0.000213033	-0.535877	0.235	0.11	1
							Morf4l2	0.00677259	-0.510555	0.101	0.052	1		Hexb	4.10995e-06	-0.535978	0.96	0.807	0.0692568
							Ptpre	6.96906e-05	-0.512454	0.156	0.069	1		Zfp622	0.000816021	-0.536559	0.17	0.078	1
							Gt(ROSA)26Sor	0.000691865	-0.512622	0.121	0.056	1		Phf20l1	0.0159958	-0.537032	0.129	0.069	1
							Wdr26	0.00289391	-0.512952	0.147	0.079	1		Wdr26	0.000308154	-0.537619	0.173	0.075	1
							Wasf2	3.34432e-06	-0.513569	0.22	0.096	0.0563551		Ywhaq	0.0301539	-0.538262	0.106	0.058	1
							Mafb	0.0225592	-0.513818	0.668	0.39	1		Mertk	1.05407e-05	-0.542688	0.318	0.141	0.177621
							Gm26532	9.33652e-05	-0.515306	0.197	0.095	1		Tuba1b	2.639e-08	-0.544329	0.414	0.164	0.000444697
							Rock2	0.000690876	-0.521809	0.156	0.077	1		Sft2d1	4.68398e-06	-0.544913	0.299	0.127	0.0789298
							Rbm39	2.23676e-05	-0.527777	0.483	0.245	0.376916		Dennd4a	3.14862e-07	-0.544931	0.364	0.15	0.00530574
							Itgam	2.30015e-06	-0.528822	0.431	0.206	0.0387598		Slc1a3	0.00104232	-0.547211	0.2	0.098	1
							Ppp1r11	4.73709e-06	-0.529055	0.199	0.085	0.0798247		Tmem59	2.30668e-06	-0.548016	0.322	0.135	0.0388699
							Pip4k2a	0.00348742	-0.530491	0.153	0.083	1		Fubp1	0.000287314	-0.549292	0.125	0.046	1
							Tsc22d4	4.98194e-08	-0.530517	0.39	0.172	0.000839506		Usp9x	0.0115253	-0.550509	0.106	0.052	1
							Hexim1	0.0170289	-0.531639	0.13	0.076	1		Pnisr	0.0204174	-0.552437	0.11	0.058	1
							Bin2	2.47846e-07	-0.532244	0.37	0.168	0.00417646		Ppp1r10	0.000626897	-0.553314	0.21	0.101	1
							2007-09-01	0.000437353	-0.537674	0.15	0.072	1		Srsf10	0.0123539	-0.554797	0.11	0.055	1
							Ywhaz	5.95047e-05	-0.538141	0.52	0.264	1		Map4k4	0.0138388	-0.556475	0.118	0.061	1
							Fli1	0.00252992	-0.538192	0.173	0.095	1		Ier2	0.0169297	-0.558623	0.507	0.3	1
							Tacc1	5.60924e-05	-0.539739	0.197	0.092	0.945213		Tsix	0.0140045	-0.561244	0.148	0.081	1
							Mef2c	0.000323168	-0.544194	0.558	0.292	1		Gspt1	0.00196361	-0.564966	0.148	0.069	1
							Dtx4	0.0371723	-0.545167	0.101	0.06	1		Atrx	0.0459321	-0.565442	0.106	0.061	1
							Btg1	0.805673	-0.546193	0.772	0.493	1		Ythdc1	0.00347631	-0.566108	0.162	0.081	1
							Eif5	1.04155e-05	-0.552061	0.364	0.18	0.175511		Sfpq	0.000163226	-0.569012	0.252	0.118	1
							Dync1i2	3.00049e-06	-0.552777	0.269	0.123	0.0505613		Zfp91	0.0631761	-0.570146	0.123	0.075	1
							Pak2	4.50514e-07	-0.553656	0.234	0.097	0.00759161		Fli1	0.160239	-0.571128	0.1	0.066	1
							Rcbtb2	0.00308298	-0.554993	0.118	0.06	1		Scaf11	0.0152806	-0.573844	0.156	0.086	1
							Cyb5a	0.000253718	-0.558342	0.145	0.067	1		Srrm2	1.46314e-05	-0.576642	0.489	0.231	0.246555
							Hnrnpk	5.40826e-05	-0.561322	0.41	0.212	0.911346		Capns1	0.000493861	-0.577797	0.16	0.069	1
							Rdx	0.00792254	-0.562873	0.124	0.068	1		St3gal6	0.0153089	-0.577958	0.125	0.066	1
							Itga6	0.0106382	-0.564097	0.118	0.065	1		Dock4	0.0111701	-0.578085	0.15	0.081	1
							Tnfaip3	0.00669937	-0.565098	0.358	0.214	1		Nmt1	1.11883e-05	-0.58035	0.345	0.156	0.188535
							Col27a1	0.020131	-0.566113	0.121	0.071	1		mt-Atp8	9.22168e-05	-0.580691	0.202	0.086	1
							Mertk	2.41917e-07	-0.56944	0.396	0.181	0.00407655		Ppp2ca	0.00990702	-0.580941	0.125	0.063	1
							Ptafr	0.0171044	-0.571994	0.13	0.076	1		Trim8	0.0172089	-0.582683	0.133	0.072	1
							Ssb	0.000103576	-0.57465	0.165	0.076	1		Ophn1	0.00461012	-0.58609	0.127	0.061	1
							Zfand5	4.90145e-05	-0.575131	0.35	0.18	0.825943		Rnf130	0.000303102	-0.587625	0.183	0.081	1
							Rasgrp3	0.0548792	-0.575183	0.13	0.083	1		Kmt2e	0.00480038	-0.589948	0.154	0.078	1
							Pmepa1	1.43168e-05	-0.578494	0.448	0.224	0.241252		Pum2	0.059652	-0.592099	0.116	0.069	1
							Nlrp3	0.00430938	-0.58113	0.335	0.196	1		Luc7l2	0.00471821	-0.592271	0.204	0.11	1
							Gls	0.00854515	-0.581346	0.208	0.124	1		Pak2	0.000143784	-0.593277	0.224	0.101	1
							Adgrg1	0.000942286	-0.582782	0.147	0.073	1		Tmco1	0.00042261	-0.5937	0.218	0.104	1
							Cyfip1	4.39721e-06	-0.583517	0.387	0.188	0.0740974		Prpf4b	0.0123072	-0.595543	0.185	0.104	1
							Rpl22l1	2.35832e-07	-0.583541	0.408	0.186	0.00397401		Pacsin2	0.0290095	-0.59596	0.102	0.055	1
							Bin1	7.45001e-05	-0.586108	0.28	0.142	1		Ndufs7	0.0119302	-0.597461	0.123	0.063	1
							Cyth4	0.000456398	-0.588155	0.277	0.149	1		Hnrnpu	4.24802e-06	-0.601253	0.289	0.121	0.0715834
							Tgfb1	0.00173719	-0.593671	0.173	0.092	1		U2surp	2.48949e-05	-0.601416	0.193	0.075	0.419503
							Hnrnpab	0.000142257	-0.593773	0.24	0.121	1		Atp2a2	0.00457195	-0.607623	0.127	0.061	1
							St3gal6	0.00922427	-0.605542	0.142	0.08	1		Blnk	0.000197294	-0.60838	0.197	0.086	1
							Rgs10	0.0159602	-0.605881	0.598	0.337	1		Btg1	0.153191	-0.613262	0.759	0.513	1
							Rap1gds1	0.00247346	-0.606245	0.147	0.077	1		Herc2	0.00446534	-0.613966	0.164	0.084	1
							Gnb2	1.10396e-06	-0.606818	0.249	0.108	0.0186028		Marcks	0.578165	-0.614256	0.757	0.452	1
							Pabpc1	0.736796	-0.609764	0.702	0.441	1		Eif3j1	0.00148295	-0.614713	0.193	0.095	1
							Tpm3	0.0247959	-0.614079	0.526	0.31	1		2007-09-01	0.0291703	-0.615242	0.145	0.084	1
							Skp1a	0.00641336	-0.614622	0.124	0.067	1		Cebpg	0.00737251	-0.615587	0.11	0.052	1
							Adrb2	0.00595174	-0.616646	0.231	0.136	1		Rbm5	0.0206645	-0.616337	0.148	0.084	1
							Sh2b3	0.101515	-0.619241	0.113	0.075	1		Rsrc2	0.0634767	-0.617109	0.247	0.159	1
							Slc16a6	0.00938276	-0.622601	0.147	0.084	1		Kdm6b	0.00543783	-0.617792	0.505	0.277	1
							Cd53	1.52167e-05	-0.622778	0.428	0.213	0.256416		Adgrg1	0.0198289	-0.620019	0.127	0.069	1
							Midn	0.0904343	-0.623268	0.116	0.076	1		Tra2b	0.00792005	-0.621488	0.432	0.245	1
							Serpine2	8.47478e-05	-0.624003	0.249	0.124	1		Chd4	0.000647614	-0.624666	0.229	0.112	1
							Nfia	0.0328809	-0.624786	0.104	0.061	1		Bin2	0.000441681	-0.625028	0.349	0.179	1
							Tmem176b	0.000392141	-0.651151	0.171	0.084	1		Rtn4	0.000444818	-0.625584	0.243	0.118	1
							Gtf2b	0.0190927	-0.652046	0.136	0.08	1		Gls	0.0011269	-0.626322	0.191	0.092	1
							Nrip1	0.0023937	-0.654552	0.211	0.117	1		Bptf	0.00116088	-0.627667	0.139	0.061	1
							Kat6a	0.0894126	-0.655803	0.101	0.065	1		Dip2b	0.0125325	-0.629027	0.185	0.104	1
							Ddit3	0.0744819	-0.658753	0.168	0.112	1		Tpm3	0.000526216	-0.630285	0.534	0.274	1
							Wsb1	0.00396412	-0.662874	0.413	0.24	1		Pdcd5	0.000601055	-0.630947	0.148	0.063	1
							Ccr5	0.00786845	-0.668169	0.387	0.232	1		Dync1i2	0.000495053	-0.632249	0.26	0.13	1
							Smap2	8.49251e-06	-0.670598	0.382	0.186	0.143107		Pros1	0.0058972	-0.637148	0.166	0.086	1
							Macf1	8.99336e-05	-0.670961	0.28	0.142	1		Snx5	0.000498098	-0.642464	0.343	0.176	1
							Brd2	0.00154922	-0.672809	0.439	0.248	1		Cltc	0.000192012	-0.643332	0.31	0.153	1
							Pde3b	0.00098029	-0.6736	0.199	0.105	1		Dnajb9	0.0126109	-0.643864	0.171	0.095	1
							Eif4g2	0.000595842	-0.674431	0.301	0.162	1		Reep3	0.00105483	-0.649629	0.187	0.089	1
							Fam46a	0.0280405	-0.676559	0.153	0.095	1		Rhoa	1.62607e-05	-0.65032	0.368	0.17	0.27401
							Arid1a	0.00235974	-0.684299	0.188	0.103	1		Srsf2	0.0815317	-0.652117	0.407	0.256	1
							Purb	0.0632193	-0.688949	0.116	0.073	1		Arglu1	0.000797768	-0.65402	0.227	0.112	1
							Samsn1	0.00109352	-0.690321	0.231	0.125	1		1700017B05Rik	0.0354169	-0.655133	0.1	0.055	1
							Pafah1b1	0.00784026	-0.700718	0.197	0.115	1		Kansl1	0.00958908	-0.658314	0.139	0.072	1
							Nisch	0.00268041	-0.702006	0.185	0.101	1		Ddx5	5.68912e-06	-0.659146	0.942	0.706	0.0958674
							Slco2b1	0.000191999	-0.703596	0.315	0.165	1		Tgfbr1	0.000411939	-0.65993	0.405	0.21	1
							Eif4a2	0.00257223	-0.70752	0.234	0.132	1		Smap2	0.00092765	-0.662359	0.32	0.167	1
							Mbnl1	4.01434e-05	-0.708146	0.405	0.205	0.676457		Casp4	0.0128529	-0.663816	0.179	0.101	1
							Basp1	0.0200579	-0.715403	0.566	0.326	1		Pip4k2a	0.0221307	-0.665595	0.135	0.075	1
							Srsf2	0.0336425	-0.7158	0.445	0.276	1		Trf	0.00622911	-0.665792	0.306	0.173	1
							Tubb4b	0.0803167	-0.7236	0.104	0.067	1		Ywhab	4.8916e-06	-0.667232	0.262	0.107	0.0824283
							Rel	0.000122736	-0.729983	0.324	0.168	1		Tsc22d4	0.000557941	-0.682878	0.374	0.193	1
							Cx3cr1	7.78301e-14	-0.73898	0.928	0.779	1.31152e-09		Sarnp	0.0517041	-0.686341	0.118	0.069	1
							Mylip	0.000684898	-0.740506	0.237	0.126	1		Foxn3	0.190334	-0.69124	0.137	0.095	1
							Rhoa	0.00036056	-0.747587	0.379	0.202	1		Saraf	0.000327673	-0.696576	0.247	0.118	1
							Fscn1	0.281842	-0.748452	0.101	0.075	1		P2ry13	0.125956	-0.697751	0.168	0.112	1
							Selplg	0.12075	-0.750831	0.636	0.372	1		Ubb	0.0142159	-0.700198	0.842	0.568	1
							Hnrnpdl	0.00566134	-0.755204	0.202	0.116	1		Csnk1e	0.0221355	-0.700349	0.152	0.086	1
							Ppp1r10	0.00584226	-0.757847	0.205	0.119	1		Pnpla7	0.0107144	-0.700925	0.146	0.078	1
							Il6ra	0.0362294	-0.759805	0.153	0.096	1		Tbpl1	0.0100017	-0.701194	0.112	0.055	1
							Zfp36l1	0.477371	-0.76416	0.636	0.443	1		Hmgb2	0.0013404	-0.702043	0.335	0.179	1
							Hspa5	0.0152946	-0.768457	0.731	0.531	1		Hsd17b11	0.0410299	-0.703187	0.137	0.081	1
							Eif4a1	0.0407991	-0.775592	0.595	0.342	1		Nisch	0.0317557	-0.704091	0.148	0.086	1
							Azin1	0.0663093	-0.777458	0.142	0.092	1		Ywhae	0.000879044	-0.706455	0.407	0.213	1
							Twf2	0.036624	-0.780266	0.118	0.072	1		Zfp706	0.0136725	-0.708792	0.175	0.098	1
							Abca9	0.0331781	-0.781472	0.116	0.069	1		U2af2	0.0232972	-0.713617	0.139	0.078	1
							Pag1	0.0344572	-0.783821	0.145	0.089	1		Jak1	0.000971827	-0.715271	0.183	0.086	1
							Tagap	0.00982216	-0.787509	0.168	0.097	1		Hexim1	0.0658374	-0.71622	0.127	0.078	1
							Kdm6b	0.0384087	-0.795407	0.494	0.297	1		Rela	0.078425	-0.719295	0.129	0.081	1
							St3gal5	0.181451	-0.803654	0.145	0.103	1		Rab3il1	0.0120391	-0.743227	0.123	0.063	1
							Aamp	0.0138743	-0.813126	0.159	0.093	1		Il6ra	0.0140618	-0.74447	0.148	0.081	1
							Slbp	0.138935	-0.813365	0.147	0.103	1		Cmtm6	0.0509725	-0.746246	0.139	0.084	1
							Dip2b	0.00247847	-0.815141	0.179	0.097	1		Wsb1	0.00122776	-0.746541	0.364	0.193	1
							Ier2	0.638208	-0.831884	0.488	0.337	1		Slc38a2	0.0288164	-0.759453	0.25	0.153	1
							Saraf	0.0021124	-0.833413	0.263	0.148	1		Ifrd1	0.0198008	-0.762352	0.349	0.207	1
							Vsir	0.0114556	-0.835313	0.41	0.241	1		Cx3cr1	1.09766e-10	-0.764617	0.888	0.735	1.84966e-06
							Mat2a	0.0113553	-0.835343	0.367	0.218	1		Ywhah	0.000719468	-0.764968	0.252	0.127	1
							Kctd12	0.576415	-0.837282	0.618	0.423	1		Tnfaip3	0.0412862	-0.771305	0.366	0.225	1
							Lrp1	0.000884236	-0.838003	0.243	0.13	1		Pmp22	0.281559	-0.772406	0.131	0.095	1
							Hpgds	0.00252234	-0.846948	0.347	0.196	1		Trem2	0.459988	-0.776458	0.638	0.389	1
							Zfp710	0.266846	-0.856435	0.113	0.083	1		St3gal5	0.436466	-0.784988	0.116	0.089	1
							Dnaja1	0.482677	-0.866351	0.329	0.242	1		Nptn	0.0729418	-0.791249	0.146	0.092	1
							Ubb	1.1215e-09	-0.873249	0.835	0.651	1.88984e-05		Bhlhe41	0.594261	-0.791387	0.102	0.084	1
							Cd164	0.0218462	-0.873386	0.24	0.148	1		Mcl1	0.390015	-0.792949	0.713	0.424	1
							Casp4	0.189496	-0.873923	0.147	0.105	1		Fam46a	0.0102978	-0.800788	0.204	0.115	1
							Zfhx3	0.133403	-0.877297	0.465	0.293	1		Skp1a	0.0428624	-0.801464	0.162	0.098	1
							Ddx3x	0.115443	-0.87906	0.384	0.249	1		Zmiz1	0.00273421	-0.804786	0.216	0.112	1
							Srf	0.266379	-0.88056	0.15	0.111	1		Ankrd44	0.0580915	-0.807746	0.108	0.063	1
							Clip1	0.121537	-0.884854	0.145	0.099	1		Sipa1	0.0515107	-0.812456	0.118	0.069	1
							Gadd45b	0.280894	-0.885379	0.127	0.095	1		Mef2c	0.0541779	-0.820292	0.434	0.262	1
							Gem	0.537344	-0.895365	0.136	0.109	1		Scoc	0.318541	-0.83346	0.118	0.086	1
							Sall1	0.151756	-0.904348	0.205	0.142	1		Gsk3b	0.28265	-0.840249	0.135	0.098	1
							Pnrc1	0.351887	-0.907722	0.462	0.309	1		Cbl	0.035626	-0.841585	0.143	0.084	1
							Dock10	0.0159762	-0.908313	0.197	0.119	1		Ncor1	0.0363011	-0.843837	0.185	0.112	1
							Mef2a	0.0665772	-0.912402	0.402	0.25	1		Basp1	0.0723	-0.844306	0.557	0.323	1
							Golm1	0.113814	-0.920847	0.214	0.145	1		Serpine2	0.20623	-0.845796	0.185	0.13	1
							Mt1	0.0251937	-0.922297	0.347	0.214	1		Hpgds	0.0337193	-0.856145	0.277	0.17	1
							Srgap2	0.113696	-0.924045	0.269	0.181	1		Mrfap1	0.112714	-0.85945	0.133	0.086	1
							Snrnp70	0.0578887	-0.924872	0.225	0.146	1		Tanc2	0.0049028	-0.860908	0.224	0.121	1
							Ifrd1	0.191933	-0.925598	0.329	0.224	1		Ccr5	0.315253	-0.865287	0.277	0.199	1
							Scoc	0.0119006	-0.939591	0.214	0.128	1		Hnrnpa2b1	0.322857	-0.869458	0.551	0.346	1
							Ddx5	2.3469e-21	-0.944007	0.922	0.807	3.95476e-17		Cyth4	0.0394761	-0.875332	0.239	0.147	1
							Jmjd1c	0.14978	-0.945632	0.315	0.212	1		Hspa5	0.162607	-0.881961	0.697	0.476	1
							Zfp36l2	0.840645	-0.946298	0.393	0.285	1		AC149090.1	0.0497996	-0.895222	0.291	0.182	1
							Qk	0.190059	-0.949961	0.448	0.288	1		Ywhaz	0.0847583	-0.899141	0.466	0.282	1
							Hnrnpa2b1	0.285058	-0.956163	0.621	0.423	1		Cyfip1	0.00302512	-0.903891	0.343	0.187	1
							Tssc4	0.826897	-0.964468	0.136	0.116	1		H3f3b	1.04507e-19	-0.90454	0.925	0.839	1.76104e-15
							Sfpq	0.194484	-0.97601	0.26	0.181	1		Nrip1	0.0834699	-0.904605	0.141	0.089	1
							Ier5	0.0130341	-0.980225	0.616	0.458	1		Zfp36	5.1424e-05	-0.905461	0.815	0.599	0.866546
							H3f3b	2.01541e-29	-0.988263	0.951	0.871	3.39616e-25		Klf6	0.395943	-0.908419	0.428	0.291	1
							Chka	0.0413576	-0.992951	0.168	0.107	1		Mylip	0.00528133	-0.909029	0.25	0.138	1
							Pmp22	0.789553	-0.997767	0.13	0.111	1		Bzw1	0.218738	-0.909398	0.108	0.075	1
							Elmo1	0.285017	-1.00255	0.159	0.117	1		Srgap2	0.0159311	-0.919204	0.266	0.156	1
							Arhgap45	0.832439	-1.01136	0.116	0.1	1		Fus	0.0858433	-0.921363	0.331	0.21	1
							Hnrnph1	0.356146	-1.0188	0.208	0.154	1		Tagap	0.214372	-0.923066	0.156	0.11	1
							Sipa1	0.735206	-1.02265	0.11	0.093	1		Ddx3x	0.213014	-0.932272	0.301	0.205	1
							Adam15	0.198335	-1.02813	0.22	0.154	1		Dnajb1	0.16188	-0.933106	0.193	0.133	1
							Pdcd4	0.782048	-1.02864	0.107	0.092	1		Mat2a	0.0981901	-0.935598	0.339	0.216	1
							Apbb1ip	0.0521473	-1.02979	0.202	0.13	1		Hnrnph1	0.413192	-0.943554	0.16	0.121	1
							P2ry13	0.522669	-1.04017	0.173	0.136	1		Zfp36l1	0.297614	-0.943982	0.592	0.421	1
							Erf	0.909141	-1.04151	0.124	0.109	1		Qk	0.128521	-0.946137	0.391	0.248	1
							Pcf11	0.549978	-1.04385	0.145	0.116	1		Tssc4	0.818438	-0.949208	0.114	0.098	1
							Zfp36	2.54996e-12	-1.04646	0.786	0.65	4.29695e-08		Gadd45b	0.393202	-0.955936	0.168	0.127	1
							Cebpa	0.885795	-1.04823	0.399	0.29	1		Pde3b	0.163897	-0.958548	0.152	0.104	1
							Dnajb9	0.65604	-1.05409	0.179	0.145	1		Sall1	0.493296	-0.965494	0.156	0.121	1
							Ptbp1	0.881939	-1.06255	0.116	0.101	1		Apbb1ip	0.134576	-0.967308	0.171	0.115	1
							Ubc	1.58539e-28	-1.06517	0.882	0.811	2.67154e-24		Tmem176b	0.298505	-0.968917	0.162	0.118	1
							Icam1	0.742838	-1.08396	0.353	0.258	1		Mt1	0.0324909	-0.971785	0.374	0.228	1
							Klf6	0.379255	-1.09796	0.439	0.341	1		Zfp36l2	0.354559	-0.97817	0.339	0.236	1
							Ivns1abp	0.175951	-1.11165	0.272	0.186	1		Adam15	0.2083	-0.988588	0.173	0.121	1
							Slc38a2	0.963387	-1.11555	0.205	0.173	1		Itgb1	0.359468	-0.989333	0.15	0.112	1
							Sgk1	0.724614	-1.11619	0.249	0.196	1		Eif4g2	0.0981957	-0.992459	0.289	0.187	1
							Tra2b	0.977907	-1.1333	0.413	0.3	1		Samsn1	0.462034	-0.994451	0.181	0.138	1
							Plxdc2	0.32812	-1.13366	0.257	0.185	1		Lrp1	0.0860704	-1.00084	0.241	0.156	1
							Arhgap5	0.64279	-1.13369	0.234	0.181	1		Egr1	7.26207e-13	-1.00942	0.852	0.735	1.22373e-08
							Fus	0.568963	-1.13396	0.35	0.28	1		Cebpa	0.32175	-1.01091	0.285	0.202	1
							Calm2	0.406812	-1.15366	0.514	0.366	1		Nfkbiz	0.242704	-1.0131	0.48	0.372	1
							Dnajb1	0.908486	-1.16949	0.24	0.201	1		Atf4	0.621395	-1.01756	0.393	0.277	1
							Atf3	1.35003e-18	-1.20946	0.824	0.728	2.27494e-14		Arhgap45	0.494977	-1.03182	0.125	0.098	1
							Rgs2	0.543576	-1.21253	0.358	0.286	1		Dstn	0.268124	-1.03763	0.148	0.107	1
							Egr1	2.46505e-37	-1.21659	0.858	0.854	4.15385e-33		Selplg	0.612197	-1.05397	0.536	0.372	1
							Rnase4	0.541783	-1.21898	0.197	0.178	1		Kctd12	0.116496	-1.06185	0.513	0.401	1
							Fos	9.69113e-46	-1.24268	0.934	0.897	1.63305e-41		Pnrc1	0.711992	-1.06867	0.478	0.323	1
							Atf4	0.525244	-1.25017	0.376	0.292	1		Jmjd1c	0.0987831	-1.07272	0.243	0.159	1
							Nfkbiz	1.16638e-05	-1.28445	0.422	0.427	0.196546		Gm26532	0.365229	-1.07386	0.143	0.107	1
							Ckb	0.745918	-1.29839	0.254	0.197	1		Ier5	0.453594	-1.08143	0.57	0.398	1
							Ptma	2.96193e-21	-1.31566	0.821	0.71	4.99115e-17		Dock10	0.640295	-1.09435	0.162	0.13	1
							Cfh	0.460738	-1.36678	0.199	0.182	1		Elmo1	0.955201	-1.106	0.15	0.13	1
							Tubb2a	0.0146498	-1.38698	0.104	0.144	1		Zfhx3	0.0511844	-1.1103	0.42	0.251	1
							Srsf7	0.277567	-1.39564	0.208	0.197	1		Adrb2	0.638001	-1.11587	0.168	0.156	1
							Glul	3.32104e-05	-1.40322	0.526	0.455	0.559629		Ivns1abp	0.618423	-1.12913	0.25	0.19	1
							Gnas	0.00498754	-1.40894	0.491	0.399	1		Calm2	0.665642	-1.14256	0.408	0.285	1
							Tmx4	0.164574	-1.45189	0.098	0.116	1		Gem	0.781735	-1.14497	0.16	0.133	1
							Ecscr	0.00560808	-1.47318	0.061	0.107	1		Fos	1.85604e-23	-1.14599	0.867	0.816	3.12761e-19
							Hspa1a	0.00866692	-1.47348	0.095	0.141	1		Ppp1r15a	0.813995	-1.15078	0.48	0.329	1
							Mt3	0.0664769	-1.49982	0.072	0.1	1		Mef2a	0.984754	-1.17231	0.355	0.265	1
							Ppp1r15a	2.13165e-07	-1.50032	0.451	0.451	0.00359204		Clip1	0.958451	-1.1785	0.1	0.092	1
							Junb	4.8466e-70	-1.51495	0.939	0.939	8.16701e-66		Sgk1	0.97394	-1.17914	0.285	0.225	1
							Jund	1.13812e-06	-1.53409	0.457	0.438	0.0191784		Plxdc2	0.457198	-1.18406	0.195	0.147	1
							Dusp1	3.29769e-12	-1.53566	0.54	0.545	5.55693e-08		Ptma	3.83078e-10	-1.1989	0.784	0.643	6.45525e-06
							P2ry12	0.000135237	-1.53889	0.471	0.414	1		Slco2b1	0.590617	-1.22405	0.222	0.17	1
							Tsc22d3	0.000355409	-1.54535	0.142	0.206	1		Ckb	0.667542	-1.256	0.222	0.193	1
							Sparc	3.46764e-09	-1.55048	0.578	0.513	5.84333e-05		Vsir	0.655149	-1.26942	0.295	0.219	1
							Snhg9	0.0009939	-1.55673	0.064	0.121	1		Golm1	0.564756	-1.29568	0.173	0.161	1
							Atp1a2	8.27657e-05	-1.5624	0.038	0.105	1		Arhgap5	0.165007	-1.30256	0.156	0.167	1
							Txnip	0.0132286	-1.59086	0.185	0.214	1		Rnase4	0.520329	-1.30316	0.168	0.159	1
							Selenop	3.81432e-09	-1.60915	0.48	0.471	6.42751e-05		Gm26669	0.500991	-1.31627	0.11	0.112	1
							Clk1	0.000350033	-1.6251	0.332	0.34	1		Gnas	0.655959	-1.32811	0.393	0.297	1
							Dnajb4	0.000588436	-1.62737	0.061	0.121	1		Dusp1	3.01725e-06	-1.33184	0.543	0.496	0.0508436
							Cited2	0.00275843	-1.6953	0.214	0.248	1		Tubb2a	0.123299	-1.34972	0.081	0.104	1
							Ltc4s	0.00316616	-1.71078	0.133	0.181	1		Snhg9	0.00622181	-1.35089	0.062	0.107	1
							Cpe	1.3099e-06	-1.7133	0.038	0.128	0.0220732		Cited2	0.240474	-1.36751	0.26	0.239	1
							Dusp6	0.000252187	-1.79912	0.194	0.25	1		Hspa1a	0.0165473	-1.41923	0.077	0.118	1
							Siglech	5.17728e-05	-1.80199	0.338	0.352	0.872423		Dnajb4	0.011807	-1.42312	0.066	0.107	1
							Sparcl1	9.25441e-05	-1.80695	0.052	0.123	1		Rgs2	0.000939194	-1.44873	0.25	0.291	1
							Maf	0.000282948	-1.83057	0.194	0.248	1		Atf3	2.0897e-19	-1.45859	0.769	0.723	3.52135e-15
							Rhob	1.41883e-24	-1.84833	0.564	0.623	2.39087e-20		Clk1	0.00398475	-1.46428	0.337	0.331	1
							Tuba1a	1.86641e-08	-1.92598	0.092	0.216	0.000314509		Dusp3	0.00722416	-1.48285	0.06	0.104	1
							Hpgd	2.05436e-05	-1.93046	0.15	0.229	0.34618		Cpe	0.000240208	-1.48926	0.048	0.11	1
							Nfkbia	5.94734e-20	-1.94101	0.451	0.557	1.00219e-15		Junb	7.10718e-51	-1.49915	0.888	0.905	1.19763e-46
							Slc1a2	9.04018e-10	-2.10954	0.02	0.138	1.52336e-05		Atp1a2	6.06612e-05	-1.50844	0.039	0.104	1
							Fosb	1.5963e-32	-2.12883	0.514	0.647	2.68992e-28		Txnip	0.0364006	-1.52683	0.185	0.207	1
							Gpr34	1.12887e-12	-2.13593	0.246	0.382	1.90225e-08		Cfh	0.0461422	-1.5359	0.154	0.179	1
							Cst3	6.40583e-137	-2.21452	0.994	1	1.07945e-132		Gpr183	2.1095e-05	-1.6346	0.054	0.13	0.355472
							Jun	8.59725e-101	-2.47552	0.688	0.929	1.44872e-96		Tsc22d3	0.00251035	-1.63651	0.114	0.167	1
							Klf2	1.53235e-52	-3.01544	0.208	0.634	2.58216e-48		Glul	0.000203091	-1.64111	0.366	0.369	1
							Klf4	1.3636e-34	-3.09972	0.162	0.491	2.2978e-30		Ltc4s	0.0820816	-1.64427	0.168	0.184	1
							Fcrls	1.04459e-25	-3.17015	0.014	0.285	1.76024e-21		Dusp6	0.0020654	-1.64835	0.129	0.184	1
														Sparcl1	1.77999e-05	-1.66006	0.033	0.101	0.299945
														Siglech	0.00223003	-1.67811	0.299	0.311	1
														Nfkbia	1.69361e-13	-1.73522	0.486	0.536	2.8539e-09
														Maf	0.00086744	-1.77822	0.197	0.245	1
														P2ry12	5.48104e-06	-1.79645	0.376	0.395	0.092361
														Selenop	3.02423e-10	-1.88327	0.407	0.455	5.09612e-06
														Tuba1a	1.32277e-06	-1.89484	0.06	0.15	0.02229
														Sparc	7.91094e-15	-1.93509	0.484	0.53	1.33307e-10
														Fosb	1.01848e-14	-2.02042	0.353	0.478	1.71624e-10
														Rhob	1.60186e-25	-2.04708	0.476	0.611	2.69929e-21
														Jund	1.41991e-12	-2.0655	0.362	0.458	2.39268e-08
														Hpgd	2.05322e-08	-2.0974	0.106	0.225	0.000345988
														Slc1a2	3.9865e-08	-2.10057	0.039	0.135	0.000671765
														Cst3	2.98386e-110	-2.43667	0.994	0.991	5.0281e-106
														Jun	1.82744e-71	-2.45404	0.657	0.867	3.07942e-67
														Gpr34	8.84961e-18	-2.74342	0.156	0.357	1.49125e-13
														Klf4	6.8572e-20	-2.78432	0.073	0.285	1.15551e-15
														Klf2	3.12568e-39	-2.93166	0.2	0.548	5.26708e-35
														Fcrls	2.93914e-35	-3.13409	0.002	0.271	4.95274e-31
