# Supplementary material for: Single cell and spatial transcriptomic analyses reveal microglia-plasma cell crosstalk in the brain during Trypanosoma brucei infection
Source: Nat Commun. 2022 Sep 30;13:5752. doi: 10.1038/s41467-022-33542-z (PMC9525673; doi:10.1038/s41467-022-33542-z)
Supplement: Supplementary file 13 — Supplementary Data 10 [file 41467_2022_33542_MOESM13_ESM.xlsx]

## Sheet: Sheet1
Supplementary Table 10 List of differentially expressed genes in all the myeloid subsets at 45dpi, defined having a -0.25 < Log2Fold change >0.25 and an adjusted p value < 0.05.
Homeostatic 1 cluster	p_val	avg_log2FC	pct.1	pct.2	p_val_adj		Homeostatic 2 cluster	p_val	avg_log2FC	pct.1	pct.2	p_val_adj		Cd14+ monocytes	p_val	avg_log2FC	pct.1	pct.2	p_val_adj		Arg1+ BAMs	p_val	avg_log2FC	pct.1	pct.2	p_val_adj
Cd74	7.2182e-167	6.36063	0.978	0.008	1.21634e-162		Ccl5	7.36028e-233	6.31965	0.965	0	1.24028e-228		Ccl5	4.78451e-137	5.22867	0.977	0.02	8.06237e-133		Ccl5	1.27868e-29	5.21224	0.761	0	2.15471e-25
Ccl5	1.61684e-156	6.25693	0.942	0	2.72453e-152		Cd74	2.87202e-230	5.68398	0.991	0.043	4.83965e-226		Cd74	1.77655e-137	4.47946	0.996	0.058	2.99366e-133		Saa3	1.57582e-20	5.08313	0.603	0	2.65541e-16
H2-Aa	9.11698e-144	4.94083	0.903	0.006	1.5363e-139		H2-Aa	1.23942e-227	4.95108	0.958	0.003	2.08854e-223		H2-Aa	3.12763e-124	3.90783	0.938	0.02	5.27037e-120		Chil3	3.83579e-19	5.07076	0.575	0	6.46369e-15
H2-Ab1	5.9248e-139	4.88901	0.88	0	9.98388e-135		H2-Ab1	9.48375e-224	4.91969	0.947	0.004	1.59811e-219		Apoe	6.1137e-131	3.86297	1	0.297	1.03022e-126		AW112010	1.42409e-31	3.65652	0.851	0.049	2.39973e-27
H2-Eb1	1.11186e-136	4.6682	0.871	0	1.8736e-132		Apoe	4.20394e-204	4.81969	1	0.234	7.08405e-200		Lgals3bp	1.55071e-119	3.76701	0.93	0.037	2.6131e-115		Lgals3	1.98604e-21	3.59196	0.62	0	3.34668e-17
Lgals3bp	6.05183e-139	4.2045	0.907	0.02	1.01979e-134		H2-Eb1	7.29917e-226	4.60874	0.953	0.004	1.22998e-221		H2-Ab1	7.37105e-123	3.70291	0.943	0.026	1.2421e-118		Gpnmb	3.57745e-16	3.58082	0.51	0	6.02837e-12
Cxcl13	3.33123e-32	3.22863	0.31	0	5.61345e-28		Lgals3bp	8.46753e-216	4.2365	0.965	0.031	1.42686e-211		H2-Eb1	2.1681e-124	3.69693	0.936	0.017	3.65346e-120		Ly6c2	7.30046e-12	3.18501	0.401	0	1.2302e-07
Apoe	1.63373e-147	3.02646	0.994	0.427	2.75299e-143		Saa3	4.15916e-72	3.49153	0.373	0	7.00859e-68		Saa3	2.47265e-30	3.6071	0.311	0	4.16666e-26		Thbs1	3.57745e-16	3.15235	0.51	0	6.02836e-12
Gm10076	2.28837e-112	2.9973	0.862	0.053	3.85614e-108		Cxcl13	3.76664e-71	3.37685	0.368	0	6.34717e-67		Cxcl9	1.24759e-37	3.35848	0.389	0.006	2.10231e-33		Msrb1	4.49556e-22	2.94823	0.633	0	7.57547e-18
H2-Q7	2.41083e-76	2.96209	0.608	0.003	4.06249e-72		Lyz2	1.67652e-171	3.16058	0.931	0.076	2.8251e-167		Gm10076	3.54337e-108	2.96311	0.925	0.052	5.97094e-104		Tnfaip2	6.05693e-17	2.85115	0.527	0	1.02065e-12
AW112010	6.25377e-64	2.94342	0.549	0.008	1.05382e-59		Il1b	6.10829e-137	2.9849	0.712	0.023	1.02931e-132		Cxcl13	8.58235e-37	2.89494	0.389	0.009	1.44621e-32		Gm10076	4.35334e-33	2.83864	0.912	0.099	7.33581e-29
Cxcl9	8.30786e-28	2.92108	0.273	0	1.39996e-23		Cxcl9	4.22973e-57	2.96543	0.306	0.001	7.12751e-53		Lyz2	5.35896e-89	2.61354	0.879	0.092	9.03039e-85		AA467197	2.64725e-13	2.77056	0.439	0	4.46089e-09
Cd300lf	2.39222e-63	2.86897	0.528	0	4.03114e-59		Cd300lf	1.16942e-128	2.93394	0.621	0.003	1.97059e-124		Cd300lf	2.05291e-65	2.60144	0.602	0.009	3.45936e-61		Ly6a	2.09976e-19	2.72235	0.619	0.025	3.53831e-15
Saa3	4.23052e-24	2.84773	0.241	0	7.12885e-20		Gm10076	2.20431e-168	2.91335	0.909	0.057	3.71449e-164		AW112010	1.26195e-64	2.58853	0.623	0.02	2.12652e-60		Lgals3bp	4.27853e-22	2.66452	0.696	0.037	7.20975e-18
H2-K1	4.28646e-130	2.81332	0.969	0.169	7.22312e-126		AW112010	7.84821e-126	2.78283	0.627	0.008	1.3225e-121		Gpnmb	4.31834e-29	2.38566	0.3	0	7.27683e-25		Fcgr4	2.86129e-14	2.45367	0.464	0	4.82156e-10
Gpnmb	4.86446e-30	2.67575	0.293	0	8.1971e-26		H2-Q7	6.57527e-141	2.67101	0.69	0.009	1.108e-136		Cd63	9.5518e-81	2.22129	0.849	0.084	1.60957e-76		H2-K1	2.50464e-31	2.36055	0.974	0.198	4.22056e-27
H2-D1	1.82573e-126	2.5614	0.979	0.216	3.07653e-122		Ifitm3	4.31709e-129	2.57949	0.645	0.009	7.27472e-125		C4b	2.93489e-51	2.18474	0.504	0.009	4.94558e-47		Cd52	5.53355e-30	2.36033	0.91	0.099	9.32458e-26
Ifitm3	3.68698e-65	2.50544	0.574	0.017	6.21294e-61		Cybb	4.81602e-107	2.43861	0.53	0.001	8.11547e-103		Cybb	1.81536e-51	2.18412	0.506	0.009	3.05907e-47		Cxcr4	4.64474e-14	2.35584	0.459	0	7.82686e-10
Lyz2	7.5132e-89	2.36814	0.813	0.087	1.26605e-84		Cd52	1.43261e-137	2.31103	0.849	0.075	2.4141e-133		H2-K1	1.90735e-95	2.18084	0.979	0.271	3.21407e-91		C3	4.05222e-13	2.31355	0.455	0.012	6.82839e-09
Cd52	2.29365e-82	2.2783	0.774	0.073	3.86503e-78		C4b	6.43463e-106	2.23056	0.548	0.008	1.0843e-101		H2-Q7	2.15993e-74	2.15342	0.708	0.029	3.6397e-70		Ly6i	1.30453e-11	2.31188	0.394	0	2.19827e-07
C4b	1.42459e-42	2.27096	0.397	0.003	2.40058e-38		Cd63	1.42654e-134	2.21903	0.887	0.097	2.40386e-130		Lgals3	8.17766e-35	2.13683	0.351	0	1.37802e-30		Cd300lf	1.65973e-12	2.24758	0.418	0	2.79682e-08
Cybb	1.92655e-42	2.24613	0.39	0	3.24642e-38		Gpnmb	2.28176e-60	2.19568	0.317	0	3.84499e-56		Ms4a6c	6.52365e-45	2.1342	0.434	0	1.0993e-40		Rgs1	2.19264e-16	2.23449	0.582	0.037	3.69481e-12
Lgals3	2.63347e-31	2.17046	0.303	0	4.43767e-27		C3	6.36765e-92	2.19438	0.461	0	1.07301e-87		C3	6.29479e-45	2.08684	0.442	0.003	1.06074e-40		Txn1	2.82635e-19	2.21434	0.626	0.025	4.76268e-15
B2m	8.40286e-130	2.07951	0.998	0.455	1.41597e-125		Ly6i	2.42658e-83	2.1747	0.424	0	4.08903e-79		Fabp5	1.0505e-34	2.06898	0.385	0.014	1.77019e-30		Fabp5	3.1249e-10	2.08827	0.459	0.062	5.26578e-06
C3	2.40447e-38	2.07921	0.359	0	4.05178e-34		H2-T23	2.39983e-125	2.08873	0.747	0.047	4.04396e-121		Cd52	5.32175e-72	2.02442	0.828	0.098	8.96769e-68		Il18bp	4.83496e-10	2.01649	0.348	0	8.14739e-06
H2-Q6	8.14568e-40	2.07463	0.382	0.006	1.37263e-35		Ms4a6c	3.38922e-91	2.04822	0.472	0.004	5.71117e-87		Ly6i	1.07616e-37	2.01783	0.375	0	1.81344e-33		Fth1	2.46806e-33	1.87059	0.995	0.914	4.15892e-29
H2-T23	1.37221e-69	2.04637	0.674	0.053	2.31232e-65		Vcam1	3.44536e-79	2.02346	0.419	0.004	5.80577e-75		Ifitm3	1.94434e-66	1.89445	0.677	0.037	3.27641e-62		Mgst1	1.52932e-13	1.83849	0.471	0.012	2.57706e-09
Fth1	2.68065e-115	1.97461	0.993	0.629	4.51717e-111		Fth1	1.59278e-150	2.01994	0.998	0.668	2.68399e-146		B2m	7.54037e-99	1.79474	1	0.548	1.27063e-94		Cyp4f18	4.44707e-09	1.80583	0.318	0	7.49376e-05
Ifi204	8.30135e-35	1.97358	0.338	0.003	1.39886e-30		B2m	8.20206e-146	2.01988	0.991	0.543	1.38213e-141		Cxcr4	2.17366e-31	1.78338	0.328	0.003	3.66284e-27		Ms4a6c	2.55324e-21	1.77228	0.772	0.086	4.30247e-17
Igkc	1.08857e-31	1.94155	0.306	0	1.83435e-27		Cxcr4	1.66054e-64	2.0081	0.341	0.001	2.79818e-60		H2-T23	1.66118e-62	1.75159	0.709	0.063	2.79926e-58		Sgk1	1.30233e-11	1.74528	0.462	0.037	2.19456e-07
Cst7	7.50629e-33	1.90432	0.316	0	1.26489e-28		H2-K1	2.22902e-132	1.97457	1	0.337	3.75612e-128		Rps18	3.01073e-72	1.73804	0.955	0.216	5.07338e-68		Igkc	7.20962e-10	1.73293	0.343	0	1.21489e-05
Fkbp5	2.48146e-38	1.89308	0.383	0.011	4.18151e-34		Fxyd5	1.87763e-76	1.94188	0.392	0	3.16399e-72		Fth1	3.30258e-96	1.72138	1	0.764	5.56517e-92		Hp	2.6137e-06	1.70934	0.223	0	0.0440434
Ly6i	6.02721e-32	1.86904	0.308	0	1.01565e-27		Fabp5	1.0107e-65	1.93755	0.37	0.008	1.70313e-61		Fcgr4	1.03826e-29	1.7102	0.306	0	1.74958e-25		Ctss	7.0776e-26	1.70555	0.986	0.457	1.19265e-21
Timp2	1.27355e-64	1.84233	0.746	0.115	2.14606e-60		Lgals3	4.15913e-72	1.93029	0.373	0	7.00855e-68		Ifi204	3.98056e-40	1.70435	0.432	0.014	6.70764e-36		Stat1	6.72645e-11	1.67943	0.399	0.012	1.13347e-06
Cd63	2.30783e-69	1.74976	0.808	0.138	3.88893e-65		Ifi27l2a	3.52087e-77	1.91815	0.415	0.005	5.93302e-73		Acod1	6.18187e-23	1.68288	0.249	0.003	1.04171e-18		Ucp2	3.28976e-17	1.66455	0.631	0.049	5.54357e-13
Pld3	2.21346e-42	1.74522	0.421	0.014	3.7299e-38		Timp2	1.82782e-110	1.88508	0.874	0.133	3.08007e-106		Il1b	8.85538e-38	1.67693	0.551	0.084	1.49222e-33		Jaml	1.87977e-06	1.59631	0.228	0	0.031676
Il1b	1.77035e-17	1.73575	0.185	0.003	2.98322e-13		Igkc	3.76664e-71	1.84516	0.368	0	6.34716e-67		Rpl23	4.83115e-78	1.66916	0.985	0.398	8.14098e-74		Myl12b	6.68206e-10	1.57976	0.369	0.012	1.12599e-05
Ifi27l2a	3.28648e-34	1.72712	0.345	0.008	5.53804e-30		Pld3	2.04286e-86	1.79362	0.512	0.023	3.44243e-82		Igkc	8.37302e-32	1.66717	0.325	0	1.41094e-27		Cd74	6.39908e-22	1.55221	0.967	0.259	1.07831e-17
Rpl23	2.82206e-90	1.72554	0.959	0.393	4.75546e-86		Npc2	1.29675e-104	1.78123	0.911	0.166	2.18516e-100		Rpl32	8.26756e-67	1.59508	0.962	0.329	1.39317e-62		Pla2g7	1.1474e-19	1.53795	0.858	0.16	1.93348e-15
Rps20	4.41113e-86	1.70875	0.954	0.323	7.4332e-82		Rps18	8.8815e-104	1.77277	0.938	0.214	1.49662e-99		Rnf149	3.96088e-44	1.58133	0.492	0.026	6.67447e-40		Prdx5	1.95786e-19	1.5367	0.74	0.086	3.29919e-15
Fxyd5	3.5904e-30	1.69064	0.306	0.006	6.05018e-26		Fgl2	1.04846e-74	1.75349	0.408	0.007	1.76676e-70		Cst7	2.71991e-32	1.5355	0.351	0.009	4.58333e-28		Pld3	4.46239e-07	1.52823	0.274	0.012	0.00751957
Fgl2	9.40782e-26	1.68154	0.256	0	1.58531e-21		Rpl23	4.88763e-116	1.71967	0.987	0.386	8.23614e-112		Rps5	1.06518e-59	1.51154	0.925	0.222	1.79493e-55		Cfb	1.73074e-07	1.52583	0.265	0	0.00291647
Vcam1	4.41099e-28	1.67046	0.295	0.008	7.43295e-24		Cst7	3.10578e-76	1.71212	0.406	0.004	5.23355e-72		Rpl36a	5.60112e-60	1.50621	0.849	0.15	9.43844e-56		Myof	3.2586e-08	1.52541	0.29	0	0.000549107
Rps19	7.38754e-72	1.66216	0.875	0.177	1.24487e-67		Tlr2	6.84799e-81	1.70817	0.528	0.036	1.15395e-76		Fkbp5	5.81203e-32	1.49774	0.362	0.014	9.79385e-28		Ly6e	5.13879e-21	1.51702	0.923	0.21	8.65937e-17
Rpl35	4.88826e-83	1.65507	0.96	0.326	8.2372e-79		Rps20	3.58829e-101	1.68419	0.962	0.304	6.04663e-97		Atp13a2	5.22542e-31	1.4874	0.34	0.009	8.80535e-27		Fkbp5	7.62972e-09	1.51624	0.336	0.012	0.000128568
Rpl12	9.34375e-69	1.64021	0.881	0.213	1.57451e-64		Rpl12	2.77266e-96	1.64873	0.945	0.233	4.67221e-92		Rpl12	5.3253e-58	1.46889	0.923	0.219	8.97367e-54		H2-Q7	5.28101e-11	1.50316	0.427	0.025	8.89904e-07
Rpl27a	3.64698e-90	1.62291	0.976	0.416	6.14552e-86		Fcgr4	2.15334e-65	1.64575	0.346	0.001	3.62859e-61		Timp2	2.7785e-51	1.4622	0.802	0.159	4.68204e-47		Psap	7.23391e-20	1.49944	0.961	0.395	1.21899e-15
Cxcr4	8.36022e-25	1.61221	0.247	0	1.40878e-20		Ctsb	2.31192e-91	1.64435	0.949	0.266	3.89581e-87		Fxyd5	1.99226e-31	1.45583	0.343	0.009	3.35715e-27		Pgam1	2.18531e-07	1.4886	0.262	0	0.00368247
Atp13a2	3.4228e-35	1.61015	0.366	0.014	5.76777e-31		Ifi204	1.40664e-76	1.61756	0.435	0.012	2.37033e-72		Il18bp	1.83307e-27	1.45199	0.292	0.003	3.08891e-23		Eif3f	1.69846e-11	1.4846	0.438	0.025	2.86207e-07
Bst2	1.86979e-43	1.59538	0.465	0.031	3.15078e-39		C1qa	6.33745e-125	1.61648	0.996	0.659	1.06792e-120		C1qa	1.14507e-78	1.44179	0.996	0.663	1.92955e-74		Rps19	1.06161e-20	1.46863	0.935	0.259	1.78892e-16
Cstb	6.00645e-42	1.58544	0.418	0.014	1.01215e-37		Plaur	2.03641e-70	1.6071	0.415	0.015	3.43155e-66		Rps19	1.29012e-52	1.43038	0.913	0.233	2.17398e-48		Acp5	1.07868e-06	1.45315	0.237	0	0.0181769
Rpsa	6.35902e-67	1.58205	0.838	0.163	1.07156e-62		Bst2	1.03588e-93	1.60361	0.563	0.028	1.74555e-89		Osm	1.19187e-31	1.4294	0.387	0.026	2.00842e-27		Rps23	1.02326e-22	1.45058	0.956	0.333	1.7243e-18
Rpl19	1.87921e-71	1.5637	0.918	0.301	3.16666e-67		H2-Q6	9.9607e-75	1.60277	0.468	0.025	1.67848e-70		Rps20	1.74777e-67	1.42521	0.983	0.395	2.94516e-63		Mafb	1.27493e-16	1.44095	0.698	0.099	2.14839e-12
Rps23	5.92661e-74	1.56362	0.947	0.323	9.98693e-70		Pla2g7	7.12212e-77	1.59048	0.506	0.035	1.20015e-72		Plaur	2.97184e-30	1.42097	0.347	0.014	5.00785e-26		H2-T23	4.08891e-15	1.43425	0.624	0.074	6.89021e-11
Fcgr4	3.59413e-23	1.55278	0.232	0	6.05647e-19		Psap	5.66309e-93	1.58094	0.976	0.387	9.54288e-89		Rpl14	6.93035e-55	1.41532	0.774	0.118	1.16783e-50		Atp6v1g1	4.87955e-11	1.43248	0.452	0.037	8.22253e-07
Rps18	1.05827e-67	1.54722	0.901	0.242	1.78328e-63		Ifi207	2.8262e-59	1.57424	0.326	0.004	4.76243e-55		Vcam1	7.16265e-33	1.38906	0.391	0.023	1.20698e-28		Psme1	1.914e-16	1.4306	0.589	0.037	3.22528e-12
Rpl32	6.5017e-74	1.52027	0.937	0.306	1.0956e-69		Gns	9.96603e-96	1.5553	0.723	0.081	1.67938e-91		Fgl2	2.17e-25	1.38218	0.294	0.012	3.65666e-21		Cstb	2.80057e-13	1.42551	0.682	0.148	4.71924e-09
Il18bp	1.75915e-22	1.50834	0.226	0	2.96434e-18		Fkbp5	1.48459e-65	1.53533	0.412	0.021	2.50168e-61		Rpl38	7.41962e-59	1.37915	0.966	0.38	1.25028e-54		Cyba	1.12936e-19	1.4192	0.896	0.198	1.90308e-15
Rpl14	2.14186e-56	1.48175	0.711	0.11	3.60925e-52		Ctsc	1.04115e-82	1.52611	0.639	0.073	1.75444e-78		Axl	1.67518e-25	1.37758	0.281	0.006	2.82284e-21		Atp13a2	1.07869e-06	1.41398	0.237	0	0.018177
Rpl17	5.80212e-64	1.4787	0.888	0.222	9.77715e-60		Rpl35	3.69521e-90	1.51131	0.967	0.352	6.2268e-86		Bst2	4.70621e-47	1.37063	0.577	0.052	7.93044e-43		Clec4d	2.34243e-06	1.40775	0.225	0	0.0394724
Rps21	3.54849e-86	1.45953	0.989	0.503	5.97957e-82		Axl	4.60046e-63	1.50871	0.335	0.001	7.75224e-59		Rps16	6.06712e-52	1.36256	0.947	0.297	1.02237e-47		Mpeg1	1.19777e-17	1.40704	0.705	0.086	2.01837e-13
Rpl35a	1.88927e-73	1.45015	0.954	0.376	3.18361e-69		Cxcl16	8.62752e-72	1.50808	0.426	0.016	1.45382e-67		Pld3	9.51443e-39	1.34103	0.449	0.026	1.60328e-34		Tgfbi	1.89228e-13	1.38563	0.543	0.049	3.18868e-09
Ms4a6c	2.19835e-36	1.43992	0.37	0.011	3.70445e-32		Rnf149	4.90612e-74	1.50303	0.481	0.031	8.26731e-70		Cxcl16	1.78524e-36	1.33676	0.443	0.032	3.00831e-32		Fn1	1.76327e-06	1.36994	0.255	0.012	0.0297129
C1qa	2.03844e-93	1.43494	0.992	0.626	3.43498e-89		Prdx5	1.94949e-84	1.49836	0.53	0.031	3.28509e-80		Ifi27l2a	1.55944e-33	1.32314	0.391	0.02	2.62781e-29		Tcirg1	7.70146e-07	1.36781	0.243	0	0.0129777
Rpl36	5.54316e-58	1.37494	0.906	0.301	9.34079e-54		Rpl19	2.65341e-85	1.48401	0.953	0.289	4.47127e-81		Rpl27a	2.54357e-63	1.3166	0.989	0.473	4.28618e-59		Atox1	9.3168e-14	1.36608	0.612	0.086	1.56997e-09
Axl	1.85739e-23	1.36973	0.26	0.011	3.12989e-19		Osm	1.77714e-61	1.46396	0.35	0.008	2.99466e-57		Iigp1	9.82014e-15	1.3107	0.172	0.006	1.65479e-10		Plaur	4.51603e-08	1.36147	0.334	0.025	0.000760996
Cyba	1.02482e-53	1.34813	0.804	0.177	1.72693e-49		Il18bp	4.20142e-53	1.44594	0.282	0	7.07981e-49		Rpl35a	1.04238e-59	1.30001	0.985	0.455	1.75652e-55		Irf7	2.15205e-08	1.33911	0.322	0.012	0.000362642
Rpl38	6.75579e-66	1.34699	0.954	0.407	1.13842e-61		Bcl2a1d	1.39848e-48	1.42277	0.264	0.001	2.35658e-44		H2-Q6	7.20379e-42	1.29388	0.496	0.035	1.21391e-37		Man2b1	7.00185e-11	1.33243	0.448	0.037	1.17988e-06
Tlr2	2.07311e-22	1.33078	0.257	0.014	3.49339e-18		Rplp2	5.72695e-85	1.41687	0.953	0.345	9.65049e-81		Rpsa	1.70338e-52	1.29201	0.911	0.222	2.87037e-48		Ctsd	3.19131e-13	1.32718	0.873	0.346	5.37768e-09
Psmb8	3.0026e-34	1.32997	0.372	0.02	5.05968e-30		Stat1	7.29163e-72	1.41529	0.443	0.021	1.22871e-67		Rpl27	9.33055e-53	1.29141	0.881	0.187	1.57229e-48		Pkm	2.205e-12	1.32624	0.49	0.037	3.71565e-08
Rps10	5.27439e-61	1.32329	0.93	0.334	8.88787e-57		Rpl32	2.78568e-83	1.41524	0.953	0.334	4.69415e-79		Plin2	5.08888e-19	1.28715	0.217	0.006	8.57527e-15		Ifi211	4.42465e-07	1.31565	0.276	0.012	0.00745597
Rpl36a	4.98449e-53	1.31288	0.79	0.174	8.39936e-49		Mif	5.13342e-71	1.40315	0.468	0.031	8.65033e-67		Tnfaip2	1.07567e-28	1.28403	0.398	0.043	1.81261e-24		Sirpb1c	2.0987e-06	1.31053	0.227	0	0.0353652
Psme1	1.85307e-47	1.30999	0.558	0.062	3.12261e-43		Id2	1.40841e-69	1.38379	0.528	0.055	2.3733e-65		Cd274	4.96372e-21	1.27868	0.258	0.014	8.36437e-17		Celf2	2.07179e-07	1.28887	0.288	0.012	0.00349117
Psap	5.58452e-60	1.30929	0.947	0.404	9.41048e-56		Rpl38	2.70015e-81	1.37872	0.965	0.337	4.55003e-77		Il1rn	8.13096e-13	1.27016	0.143	0.003	1.37015e-08		Grina	1.7684e-08	1.28884	0.371	0.037	0.000297993
Oasl2	1.96013e-16	1.27942	0.168	0	3.30302e-12		Rpl36	1.83571e-81	1.37851	0.956	0.26	3.09336e-77		Msrb1	2.08001e-21	1.26131	0.234	0.003	3.50503e-17		Rnf149	4.85845e-14	1.28757	0.582	0.062	8.18697e-10
Rplp2	2.09653e-57	1.2784	0.925	0.331	3.53286e-53		Apoc1	1.09392e-30	1.37331	0.171	0.001	1.84337e-26		Tlr2	1.60181e-40	1.26092	0.517	0.049	2.69922e-36		Ms4a6d	7.56105e-11	1.27916	0.469	0.049	1.27411e-06
Rps2	1.39018e-53	1.27511	0.754	0.143	2.3426e-49		Rpl36a	2.55899e-86	1.37108	0.823	0.144	4.31215e-82		Id2	1.22819e-36	1.25159	0.577	0.095	2.06962e-32		1110008F13Rik	1.68316e-06	1.26717	0.23	0	0.028363
Npc2	6.60582e-53	1.27288	0.828	0.199	1.11315e-48		Rpl35a	4.68124e-87	1.35633	0.976	0.417	7.88835e-83		Rpl30	1.36262e-53	1.25133	0.979	0.424	2.29615e-49		Atp5l	7.22566e-15	1.26688	0.698	0.111	1.2176e-10
Hcst	8.06189e-18	1.27016	0.182	0	1.35851e-13		Rps23	1.38114e-79	1.34515	0.965	0.362	2.32736e-75		Rps23	6.06599e-52	1.24801	0.968	0.383	1.02218e-47		Bola2	7.23115e-08	1.26122	0.304	0.012	0.00121852
Rpl27	7.49763e-52	1.26925	0.836	0.199	1.26343e-47		Gpr65	7.52567e-44	1.34234	0.235	0	1.26815e-39		Ifi211	8.70514e-22	1.24695	0.238	0.003	1.4669e-17		Atp5c1	6.20676e-09	1.26073	0.364	0.025	0.00010459
Rpl37a	2.41795e-68	1.26777	0.975	0.48	4.0745e-64		Rps19	8.07312e-74	1.33705	0.902	0.228	1.3604e-69		Lilr4b	1.9668e-19	1.24135	0.228	0.009	3.31425e-15		Coro1a	2.06029e-09	1.24777	0.424	0.049	3.4718e-05
Rpl21	3.09548e-55	1.2664	0.916	0.329	5.2162e-51		Rpl27a	1.82784e-87	1.33158	0.984	0.462	3.08009e-83		Rpl17	3.41864e-46	1.23076	0.925	0.277	5.76075e-42		Gpi1	1.46525e-07	1.24478	0.293	0.012	0.0024691
Rps14	4.14339e-55	1.26082	0.887	0.275	6.98203e-51		Cd14	5.20707e-73	1.32404	0.601	0.076	8.77443e-69		Rpl35	4.10788e-50	1.21623	0.977	0.435	6.92219e-46		Aldoa	2.84812e-10	1.23704	0.471	0.062	4.79936e-06
Ifi207	2.53788e-19	1.26009	0.203	0.003	4.27658e-15		Rtcb	3.06367e-64	1.31697	0.381	0.013	5.16259e-60		H2-M2	1.23393e-16	1.21186	0.177	0	2.07929e-12		H2-T22	2.34244e-06	1.23532	0.225	0	0.0394724
Rpl34	2.58371e-56	1.24762	0.926	0.337	4.35381e-52		Rpl14	2.88516e-85	1.31639	0.807	0.132	4.86179e-81		Psap	1.02489e-46	1.20029	0.972	0.421	1.72704e-42		B2m	3.9701e-21	1.22367	0.995	0.568	6.69001e-17
Rpl26	4.02423e-56	1.24604	0.929	0.329	6.78123e-52		Ly6e	3.2555e-80	1.31094	0.88	0.192	5.48585e-76		Rpl19	4.34594e-53	1.1806	0.972	0.331	7.32334e-49		Rbm3	8.52543e-14	1.20419	0.643	0.099	1.43662e-09
Rpl39	3.73514e-60	1.24562	0.964	0.478	6.29408e-56		Atp13a2	1.23041e-59	1.30909	0.364	0.015	2.07336e-55		Rps7	3.68385e-43	1.1681	0.932	0.305	6.20766e-39		Alox5ap	2.07072e-12	1.20355	0.538	0.062	3.48937e-08
Cpd	1.10552e-18	1.24522	0.196	0.003	1.86291e-14		Pim1	4.46793e-51	1.30908	0.308	0.011	7.5289e-47		Pla2g7	3.84333e-36	1.16287	0.46	0.04	6.47639e-32		Cybb	1.58354e-15	1.20114	0.743	0.136	2.66843e-11
Rtcb	3.37689e-26	1.23933	0.298	0.017	5.6904e-22		Rpl22	6.09172e-74	1.29432	0.909	0.22	1.02652e-69		Sod2	1.62051e-20	1.15545	0.24	0.009	2.73073e-16		Rpl17	3.72317e-16	1.19112	0.917	0.259	6.27391e-12
Epb41l4aos	4.30134e-22	1.23882	0.248	0.011	7.24819e-18		Rpl34	7.50964e-73	1.28195	0.962	0.357	1.26545e-68		Ifi207	1.12415e-33	1.14436	0.385	0.017	1.8943e-29		Cox7a2l	6.26499e-10	1.1894	0.42	0.037	1.05571e-05
Ctsb	5.41919e-52	1.22851	0.903	0.295	9.13188e-48		Rps16	1.46212e-75	1.27794	0.951	0.286	2.46382e-71		Rps21	7.91951e-53	1.14364	0.991	0.55	1.33452e-48		Fxyd5	2.76221e-14	1.18015	0.615	0.074	4.65461e-10
Rps28	5.79027e-60	1.22382	0.962	0.427	9.75718e-56		Uba52	3.09709e-69	1.27472	0.958	0.33	5.21891e-65		Npc2	1.18145e-43	1.14357	0.892	0.239	1.99087e-39		Rps20	5.41293e-17	1.16464	0.958	0.42	9.12132e-13
Rpl30	1.98942e-61	1.21941	0.947	0.416	3.35237e-57		Irf7	2.91673e-47	1.27212	0.257	0.001	4.91499e-43		Cstb	2.16047e-44	1.13429	0.626	0.084	3.6406e-40		Pcbp2	8.07744e-14	1.16206	0.554	0.049	1.36113e-09
Ly6e	4.38693e-52	1.21807	0.842	0.213	7.39242e-48		Lamp1	1.39477e-71	1.27147	0.916	0.241	2.35033e-67		Clec2d	3.01078e-18	1.12587	0.23	0.014	5.07346e-14		Rps2	1.79999e-16	1.16093	0.84	0.185	3.03315e-12
Rps16	4.84091e-52	1.21682	0.888	0.295	8.15741e-48		Ms4a6d	1.09561e-54	1.26919	0.335	0.013	1.84621e-50		Prdx5	5.13998e-43	1.12217	0.545	0.052	8.66137e-39		Tmbim4	9.21785e-08	1.15941	0.301	0.012	0.0015533
Bola2	2.31422e-29	1.20282	0.306	0.008	3.8997e-25		Ctsh	1.01857e-79	1.26805	0.787	0.136	1.71639e-75		Uba52	1.01647e-40	1.11855	0.936	0.354	1.71286e-36		Selenow	6.92646e-10	1.1495	0.439	0.049	1.16718e-05
Rps25	1.03257e-51	1.20252	0.903	0.281	1.73998e-47		Ly6a	9.64054e-50	1.24713	0.297	0.009	1.62453e-45		Gm26522	6.75669e-22	1.11534	0.281	0.02	1.13857e-17		Eif3h	2.16195e-08	1.14489	0.322	0.012	0.000364311
Fabp5	8.90946e-22	1.18553	0.302	0.039	1.50133e-17		Rpl27	1.26609e-75	1.24473	0.874	0.19	2.13349e-71		Stat1	2.68514e-33	1.10742	0.409	0.029	4.52473e-29		Mif	5.31977e-11	1.1448	0.427	0.025	8.96434e-07
Rps24	2.59767e-59	1.18403	0.969	0.506	4.37734e-55		Rps21	2.80631e-78	1.2364	0.982	0.518	4.72892e-74		Colgalt1	1.19789e-21	1.1043	0.251	0.009	2.01857e-17		Rpl3	4.56431e-18	1.13975	0.81	0.148	7.69132e-14
H2-DMa	4.18252e-33	1.18065	0.412	0.042	7.04797e-29		Rps10	5.51188e-71	1.23355	0.958	0.345	9.28808e-67		Rps10	4.05738e-43	1.10398	0.966	0.398	6.8371e-39		Npc2	1.25544e-15	1.12801	0.924	0.259	2.11554e-11
H2afj	1.29372e-23	1.1768	0.293	0.025	2.18005e-19		Cyba	3.55409e-74	1.22576	0.86	0.182	5.98899e-70		Selenow	5.81529e-27	1.10131	0.338	0.023	9.79935e-23		Apoe	3.0447e-17	1.1148	0.982	0.827	5.13063e-13
Rps9	1.83649e-57	1.17205	0.939	0.36	3.09467e-53		H2-D1	3.05291e-86	1.2242	0.987	0.577	5.14447e-82		Psme1	2.45909e-41	1.09889	0.64	0.101	4.14381e-37		Vdac2	3.98012e-08	1.11407	0.313	0.012	0.000670691
Rps26	4.43677e-52	1.16836	0.904	0.315	7.47641e-48		Plin2	6.1289e-42	1.21279	0.253	0.008	1.03278e-37		Rpl36	2.41994e-41	1.09731	0.953	0.357	4.07785e-37		H2-Q4	2.02888e-07	1.10472	0.336	0.037	0.00341887
Uba52	4.0184e-48	1.16108	0.925	0.362	6.77141e-44		Cstb	3.40262e-62	1.21274	0.501	0.057	5.73376e-58		Rtcb	9.10071e-27	1.09511	0.315	0.014	1.53356e-22		Fyb	2.42005e-10	1.1045	0.457	0.049	4.07803e-06
Ms4a7	7.91068e-13	1.16002	0.131	0	1.33303e-08		Psmb9	1.30569e-50	1.20718	0.302	0.009	2.20021e-46		Ctsb	2.32704e-44	1.0886	0.957	0.314	3.92129e-40		H2-Ab1	3.5449e-20	1.10102	0.928	0.198	5.97351e-16
Rps27a	2.31746e-55	1.15687	0.951	0.424	3.90515e-51		Ucp2	5.73584e-88	1.20398	0.712	0.088	9.66547e-84		Cox4i1	1.65914e-43	1.08848	0.787	0.164	2.79583e-39		Psme2	6.53117e-07	1.0954	0.271	0.012	0.0110057
Rps4x	1.98801e-49	1.15568	0.889	0.284	3.35e-45		Slfn5	6.90054e-37	1.19748	0.208	0.003	1.16281e-32		Rpl39	1.38616e-45	1.08314	0.989	0.599	2.33582e-41		Gngt2	2.15389e-07	1.09087	0.313	0.025	0.00362952
Rps12	2.744e-58	1.14716	0.956	0.463	4.62392e-54		Grn	2.53912e-69	1.18648	0.891	0.224	4.27867e-65		Cd48	8.54461e-29	1.08118	0.355	0.023	1.43985e-24		Iqgap1	9.88554e-09	1.08468	0.404	0.049	0.000166581
Csf2ra	2.30425e-22	1.14432	0.263	0.017	3.88289e-18		Atp5l	1.53189e-83	1.18524	0.678	0.084	2.58139e-79		Lilrb4a	3.58284e-17	1.07644	0.183	0	6.03745e-13		H2-Aa	1.37515e-17	1.08342	0.93	0.222	2.31726e-13
Rpl11	6.59646e-49	1.13503	0.89	0.298	1.11157e-44		Rps7	2.11271e-63	1.17928	0.92	0.274	3.56013e-59		Rpl34	1.95114e-40	1.07589	0.97	0.427	3.28787e-36		Rpl27	1.53801e-13	1.08175	0.882	0.259	2.59169e-09
Tpt1	1.28294e-49	1.13498	0.919	0.348	2.16188e-45		Rpl17	1.12748e-66	1.17704	0.905	0.25	1.89992e-62		Rps15a	7.26179e-43	1.0701	0.94	0.343	1.22368e-38		Rpl29	5.96596e-15	1.08122	0.782	0.16	1.00532e-10
Rpl24	1.89572e-52	1.1317	0.9	0.295	3.19447e-48		Ctss	3.486e-100	1.17339	0.996	0.786	5.87426e-96		Cpd	1.4304e-20	1.06756	0.247	0.012	2.41037e-16		Rpl9	6.76121e-15	1.07939	0.96	0.37	1.13933e-10
Rps15a	6.89125e-49	1.1282	0.923	0.343	1.16125e-44		Rps12	3.78678e-72	1.17097	0.969	0.474	6.3811e-68		Rpl37a	2.00308e-50	1.06073	0.987	0.536	3.37539e-46		Cox5a	4.60724e-08	1.06316	0.359	0.037	0.000776366
Rpl29	4.80871e-45	1.12569	0.721	0.157	8.10315e-41		Rpl11	2.2569e-64	1.17071	0.938	0.281	3.80311e-60		Irgm1	5.23926e-19	1.0478	0.217	0.006	8.82867e-15		Asah1	5.85087e-10	1.05374	0.469	0.062	9.8593e-06
Eef1b2	2.85315e-47	1.1248	0.713	0.14	4.80785e-43		Il2rg	3.87804e-38	1.1702	0.22	0.004	6.53488e-34		H2-D1	1.53368e-47	1.04751	0.979	0.55	2.58441e-43		Ctsh	2.46129e-14	1.0322	0.787	0.173	4.14752e-10
Rpl10a	4.35692e-45	1.1229	0.867	0.272	7.34184e-41		Rpl37a	5.50551e-77	1.16137	0.982	0.511	9.27733e-73		Rpl3	2.56546e-50	1.04006	0.83	0.164	4.32306e-46		Uba52	1.53971e-12	1.03196	0.953	0.42	2.59456e-08
Tap1	1.24519e-19	1.12282	0.219	0.008	2.09826e-15		Rpl37	1.86358e-75	1.15998	0.982	0.538	3.14032e-71		Cox7a2l	1.15297e-30	1.03715	0.4	0.035	1.94288e-26		Cd9	5.85716e-07	1.02886	0.366	0.062	0.00986991
Rps29	7.27159e-85	1.12108	0.997	0.801	1.22534e-80		Gm2a	9.23456e-65	1.15667	0.45	0.035	1.55612e-60		Wfdc17	8.47914e-13	1.03636	0.136	0	1.42882e-08		Clec12a	9.70853e-10	1.02834	0.415	0.037	1.63598e-05
Rps5	4.54352e-53	1.11164	0.879	0.242	7.65628e-49		Rpl39	1.26399e-66	1.15606	0.976	0.539	2.12996e-62		Rps9	3.64485e-44	1.02873	0.945	0.38	6.14193e-40		Cd38	9.5801e-07	1.01996	0.29	0.025	0.0161434
Tnfaip2	3.42323e-16	1.11012	0.185	0.008	5.76848e-12		H2-DMa	8.35191e-69	1.15348	0.517	0.051	1.40738e-64		Bcl2a1d	1.57333e-23	1.02455	0.311	0.026	2.65121e-19		Cd47	1.22662e-08	1.01727	0.38	0.037	0.000206698
H2-Oa	1.44337e-17	1.1023	0.192	0.006	2.43222e-13		Rps5	3.80925e-70	1.14069	0.925	0.249	6.41897e-66		Txn1	1.1759e-29	1.02052	0.391	0.035	1.98151e-25		Myl12a	1.98486e-06	1.00897	0.278	0.025	0.0334468
Rps3a1	5.53704e-47	1.10228	0.898	0.309	9.33047e-43		Rps28	3.53718e-66	1.13567	0.976	0.483	5.96049e-62		Fam26f	8.68925e-11	1.01731	0.121	0.003	1.46423e-06		H2-Eb1	2.63397e-17	1.00069	0.909	0.21	4.4385e-13
Wfdc17	2.34013e-10	1.10047	0.105	0	3.94335e-06		mt-Co1	1.95825e-68	1.13166	0.971	0.533	3.29985e-64		Rps14	8.64009e-38	1.01129	0.938	0.331	1.45594e-33		Itgb2	5.56256e-11	0.999874	0.524	0.074	9.37346e-07
Ctsh	8.70454e-48	1.0952	0.727	0.149	1.4668e-43		H2-DMb1	1.39053e-51	1.13093	0.324	0.015	2.34318e-47		Cyba	1.74852e-44	1.0088	0.86	0.207	2.94643e-40		Smpdl3a	7.9927e-08	0.991285	0.327	0.025	0.00134685
Ctsc	8.16911e-36	1.09313	0.464	0.056	1.37658e-31		Ifi211	1.76692e-39	1.12928	0.217	0.001	2.97744e-35		Cxcl10	2.036e-10	1.00801	0.266	0.084	3.43087e-06		Soat1	3.39256e-09	0.988073	0.397	0.037	5.71681e-05
Rpl13	1.88115e-51	1.08738	0.957	0.449	3.16992e-47		Bola2	4.26363e-55	1.12292	0.337	0.013	7.18465e-51		Srgn	1.50091e-39	1.00782	0.715	0.15	2.52919e-35		Rpl36a	1.04302e-13	0.987452	0.826	0.21	1.75759e-09
Rack1	8.2329e-45	1.08248	0.661	0.121	1.38733e-40		Thbs1	9.5042e-31	1.11595	0.166	0	1.60155e-26		Gm12840	9.01891e-16	1.00609	0.183	0.006	1.51978e-11		Nampt	1.1821e-06	0.983659	0.286	0.025	0.0199196
Rnf149	1.10346e-29	1.07972	0.353	0.028	1.85944e-25		Hcar2	8.08599e-30	1.11559	0.184	0.007	1.36257e-25		mt-Co1	7.81003e-38	0.998306	0.958	0.516	1.31607e-33		Rps18	2.49026e-13	0.970279	0.953	0.346	4.19633e-09
Snhg6	1.60614e-19	1.07577	0.211	0.006	2.7065e-15		Tnfaip2	6.45795e-46	1.11384	0.364	0.039	1.08823e-41		H2-M3	5.93568e-18	0.991601	0.213	0.009	1.00022e-13		Rpl35	1.38385e-13	0.960994	0.961	0.494	2.33193e-09
Zbp1	4.49263e-15	1.06849	0.154	0	7.57052e-11		Ssr4	2.25888e-71	1.11325	0.605	0.077	3.80644e-67		Oasl2	4.65992e-17	0.988923	0.204	0.009	7.85243e-13		Rpl32	2.57277e-12	0.948932	0.961	0.444	4.33537e-08
Sh3bgrl3	1.03755e-40	1.06531	0.618	0.115	1.74837e-36		H2-M2	2.10556e-32	1.10879	0.175	0	3.54808e-28		Apoc1	8.78788e-10	0.988181	0.102	0	1.48085e-05		Aprt	2.79986e-07	0.946996	0.332	0.037	0.00471804
Rps7	1.49541e-44	1.05758	0.878	0.281	2.51991e-40		Klf13	2.17574e-50	1.09711	0.33	0.019	3.66634e-46		Slamf7	2.3974e-14	0.985574	0.153	0	4.03985e-10		Plin2	2.51608e-06	0.940149	0.25	0.012	0.0423985
AU020206	8.7817e-24	1.04567	0.312	0.034	1.4798e-19		Msrb1	3.09021e-40	1.09645	0.231	0.004	5.20732e-36		Rps24	2.3857e-43	0.982861	0.987	0.553	4.02014e-39		Sem1	1.51776e-12	0.93776	0.696	0.148	2.55758e-08
Rpl37	5.32685e-57	1.04183	0.98	0.539	8.97628e-53		Psmb8	1.56296e-67	1.08159	0.452	0.031	2.63374e-63		Atp6v1g1	2.22364e-35	0.978772	0.515	0.066	3.74705e-31		Taldo1	2.35943e-09	0.937615	0.378	0.025	3.97587e-05
Ifi211	1.47569e-14	1.04018	0.149	0	2.48669e-10		Lilrb4a	9.61314e-36	1.07922	0.193	0	1.61991e-31		Ddhd1	4.68099e-21	0.97538	0.266	0.017	7.88793e-17		Sh3bgrl3	4.07636e-12	0.936914	0.87	0.259	6.86907e-08
Msrb1	4.86731e-18	1.03693	0.196	0.006	8.2019e-14		Rps24	1.51742e-67	1.07659	0.98	0.522	2.55701e-63		Rpl29	8.17663e-40	0.975034	0.772	0.167	1.37784e-35		Gna13	2.42791e-06	0.93645	0.299	0.037	0.0409128
Hebp1	4.42102e-15	1.03511	0.167	0.006	7.44986e-11		Tspo	2.28197e-55	1.05576	0.388	0.029	3.84535e-51		Btf3	3.12927e-37	0.974298	0.506	0.055	5.27314e-33		Rpl36al	4.01367e-14	0.933471	0.699	0.123	6.76344e-10
Rps27	6.50067e-50	1.02938	0.964	0.506	1.09543e-45		Rpl30	4.86611e-62	1.0546	0.976	0.441	8.19988e-58		AU020206	1.46133e-24	0.968172	0.328	0.029	2.46249e-20		Fgl2	2.0501e-07	0.931622	0.383	0.062	0.00345463
Rpl22	1.67872e-47	1.02524	0.857	0.244	2.82881e-43		Rps13	1.62174e-55	1.05081	0.929	0.326	2.7328e-51		Prdx1	6.42125e-35	0.962442	0.562	0.092	1.08204e-30		Tspo	8.07528e-09	0.926182	0.434	0.062	0.000136077
Rps11	1.26406e-45	1.02491	0.907	0.343	2.13006e-41		Rps15a	1.67212e-58	1.04899	0.942	0.349	2.81769e-54		Rps8	3.18026e-41	0.959004	0.983	0.542	5.35906e-37		Rpl12	3.03428e-11	0.926049	0.9	0.333	5.11306e-07
H2-Q4	1.38174e-33	1.02392	0.427	0.048	2.32838e-29		Rack1	8.67581e-75	1.04711	0.783	0.141	1.46196e-70		Ccdc86	4.45387e-19	0.958477	0.232	0.012	7.50522e-15		Snhg6	2.25489e-06	0.923786	0.251	0.012	0.0379972
Cd274	3.12617e-13	1.02201	0.135	0	5.26791e-09		C1qc	2.78494e-75	1.04277	0.998	0.67	4.6929e-71		Rpl37	9.18879e-44	0.957629	0.991	0.585	1.5484e-39		Hcst	2.7828e-06	0.920116	0.248	0.012	0.046893
Rps13	3.4923e-45	1.01478	0.914	0.326	5.88488e-41		Rps29	9.9634e-98	1.04178	0.998	0.87	1.67893e-93		Ctsh	1.94765e-42	0.953284	0.789	0.164	3.28198e-38		Lamp1	3.62705e-12	0.913049	0.865	0.247	6.11194e-08
Naca	2.00124e-46	1.01465	0.683	0.126	3.3723e-42		H2-Oa	6.39974e-42	1.03993	0.248	0.007	1.07842e-37		Gbp5	2.71035e-13	0.950662	0.17	0.012	4.56721e-09		Prdx1	2.06355e-11	0.912329	0.689	0.16	3.4773e-07
Irf7	5.46512e-16	1.01163	0.17	0.003	9.20928e-12		H2-T22	1.12566e-37	1.03361	0.222	0.005	1.89685e-33		Bri3	7.9865e-39	0.950396	0.625	0.101	1.34581e-34		Rps14	1.85284e-14	0.911723	0.931	0.296	3.12223e-10
Rps3	4.59606e-47	1.01102	0.782	0.183	7.74483e-43		Rps27a	5.49929e-59	1.03194	0.962	0.437	9.26686e-55		Il15ra	2.39739e-14	0.949304	0.153	0	4.03985e-10		Tax1bp1	1.4784e-07	0.910288	0.293	0.012	0.00249125
Rps17	4.83544e-45	1.01007	0.728	0.157	8.1482e-41		Ly9	1.63014e-33	1.01886	0.195	0.004	2.74694e-29		Lamp1	4.48881e-36	0.94345	0.885	0.254	7.56409e-32		Ifitm3	8.7961e-16	0.906937	0.852	0.21	1.48223e-11
Atp6v0e	7.08318e-40	1.0098	0.506	0.062	1.19359e-35		Selenow	5.634e-50	1.01554	0.368	0.032	9.49385e-46		Ms4a7	1.80821e-12	0.939888	0.14	0.003	3.04701e-08		Tmem14c	2.05156e-06	0.895349	0.301	0.037	0.0345708
Rpl28	2.32154e-39	1.00907	0.854	0.275	3.91202e-35		Itgax	3.65371e-33	1.01541	0.184	0.001	6.15687e-29		N4bp1	9.2216e-19	0.939443	0.236	0.014	1.55393e-14		Mpc1	6.90068e-07	0.893632	0.295	0.025	0.0116283
Gns	3.63061e-42	0.998894	0.596	0.098	6.11795e-38		Lilr4b	6.32877e-30	1.01485	0.162	0	1.06646e-25		H2-Oa	1.26999e-19	0.936888	0.238	0.012	2.14005e-15		Lyz2	6.50683e-11	0.88862	0.988	0.914	1.09647e-06
Eif3f	2.36254e-30	0.992523	0.389	0.042	3.98112e-26		Tap1	5.73369e-40	1.01444	0.264	0.015	9.66185e-36		Cd68	1.18365e-34	0.933177	0.577	0.098	1.99457e-30		Atp5k	1.91362e-09	0.882477	0.453	0.062	3.22464e-05
Ly6a	8.00241e-19	0.989791	0.235	0.02	1.34849e-14		Rps11	5.59933e-56	1.0116	0.938	0.362	9.43543e-52		Ly9	7.74082e-17	0.930308	0.194	0.006	1.30441e-12		Rtcb	2.63039e-06	0.876153	0.297	0.037	0.0443247
Rpl3	8.97229e-46	0.985189	0.731	0.157	1.51192e-41		Slc43a2	2.64193e-47	1.00729	0.31	0.017	4.45191e-43		Gde1	8.2477e-23	0.925022	0.291	0.02	1.38982e-18		Rps15a	1.22436e-10	0.871808	0.951	0.42	2.06317e-06
Tgfbi	2.50671e-12	0.982889	0.126	0	4.22406e-08		Cd274	5.00936e-31	1.00701	0.182	0.004	8.44127e-27		Rps4x	2.26403e-34	0.922421	0.938	0.357	3.81512e-30		Gapdh	6.22351e-12	0.869114	0.719	0.16	1.04872e-07
Psmb9	4.16977e-21	0.980902	0.257	0.02	7.02649e-17		Rps14	4.22766e-52	1.00656	0.925	0.336	7.12402e-48		Rack1	1.57721e-42	0.921884	0.728	0.133	2.65776e-38		Inpp5d	1.80162e-06	0.862697	0.255	0.012	0.0303591
0610012G03Rik	5.01616e-15	0.980252	0.185	0.014	8.45274e-11		Rpsa	2.81998e-63	1.00655	0.882	0.229	4.75194e-59		Rps6	8.79014e-40	0.920032	0.758	0.161	1.48123e-35		Csde1	1.46605e-07	0.862389	0.343	0.037	0.00247044
Rps8	1.3631e-46	0.978446	0.96	0.511	2.29696e-42		Rpl10a	6.71847e-57	0.995048	0.914	0.273	1.13213e-52		Rps29	8.95875e-57	0.91983	0.998	0.89	1.50964e-52		Rps6	1.44856e-12	0.861158	0.75	0.173	2.44098e-08
Nceh1	6.27138e-12	0.978024	0.121	0	1.05679e-07		Cebpb	3.13105e-66	0.987014	0.765	0.154	5.27614e-62		Psmd8	6.3694e-17	0.918944	0.209	0.012	1.07331e-12		Slc11a1	1.28258e-07	0.859346	0.369	0.049	0.00216127
Txn1	1.50957e-25	0.976549	0.322	0.031	2.54378e-21		Zbp1	2.45436e-30	0.982196	0.164	0	4.13584e-26		Cd69	1.30809e-10	0.917167	0.111	0	2.20426e-06		Mrpl52	2.45196e-07	0.858391	0.359	0.049	0.00413179
Sp100	1.03932e-12	0.970863	0.136	0.003	1.75136e-08		Rps2	9.22098e-63	0.981497	0.818	0.182	1.55383e-58		H2-DMb1	2.89592e-24	0.915957	0.298	0.017	4.87991e-20		Lrp1	1.40438e-10	0.854926	0.513	0.074	2.36652e-06
H2-DMb1	7.36108e-19	0.967149	0.211	0.008	1.24042e-14		Rtp4	9.5042e-31	0.977132	0.166	0	1.60155e-26		Isg15	2.43197e-16	0.913977	0.236	0.026	4.09811e-12		Ccrl2	2.62635e-06	0.854253	0.344	0.062	0.0442566
Il10rb	2.95784e-18	0.963388	0.224	0.017	4.98425e-14		Srgn	1.93541e-66	0.976862	0.756	0.15	3.26136e-62		Gns	1.25029e-40	0.913584	0.649	0.107	2.10686e-36		Eef1d	1.84624e-06	0.849459	0.279	0.025	0.0311111
H2-M2	1.56125e-11	0.957614	0.117	0	2.63087e-07		Rps26	1.02177e-48	0.975983	0.927	0.345	1.72178e-44		Atp6v1a	1.19802e-15	0.910836	0.189	0.009	2.01878e-11		Bcl2a1b	3.78219e-11	0.833768	0.557	0.086	6.37337e-07
Cd48	3.88247e-22	0.956335	0.273	0.022	6.54234e-18		Cox8a	1.51701e-66	0.972475	0.858	0.194	2.55632e-62		Rpl13	1.7086e-37	0.90893	0.968	0.53	2.87917e-33		Rps3	2.52334e-13	0.833397	0.831	0.222	4.25208e-09
Cxcl16	8.0706e-24	0.955444	0.277	0.017	1.35998e-19		Gm12840	7.61163e-32	0.967174	0.195	0.007	1.28264e-27		Psmb8	1.30237e-29	0.90787	0.391	0.035	2.19463e-25		Lgmn	3.0401e-10	0.828248	0.773	0.222	5.12288e-06
Stat1	2.68893e-26	0.952117	0.347	0.039	4.53111e-22		Rps8	1.97461e-58	0.963966	0.984	0.551	3.32741e-54		Rpl26	5.98285e-35	0.907427	0.951	0.403	1.00817e-30		Il1b	4.99987e-10	0.821122	0.615	0.148	8.42528e-06
Runx1	2.19132e-20	0.950239	0.257	0.022	3.69259e-16		Got1	5.48465e-36	0.95914	0.213	0.005	9.24218e-32		Zbp1	6.54742e-17	0.907256	0.209	0.012	1.10331e-12		Slc43a2	1.98595e-06	0.820981	0.302	0.037	0.0334652
Plaur	6.31725e-17	0.949469	0.186	0.006	1.06452e-12		Gm26522	8.61948e-29	0.950398	0.195	0.012	1.45247e-24		Nampt	1.63992e-16	0.90488	0.198	0.009	2.76344e-12		Capzb	4.40924e-09	0.819697	0.467	0.074	7.43001e-05
Iigp1	4.16007e-12	0.946288	0.13	0.003	7.01013e-08		Rpl21	2.03263e-48	0.941828	0.945	0.37	3.42519e-44		Rps12	9.44811e-36	0.904036	0.972	0.513	1.5921e-31		Rplp0	2.02146e-13	0.813947	0.889	0.272	3.40636e-09
Bcl2a1d	9.96935e-13	0.944336	0.13	0	1.67994e-08		Fam46c	9.39268e-54	0.938985	0.415	0.041	1.58276e-49		Ctsc	1.59899e-38	0.902939	0.689	0.135	2.69446e-34		Rps25	3.52995e-12	0.809666	0.919	0.309	5.94833e-08
Rpl31	8.79867e-42	0.942138	0.643	0.121	1.48266e-37		Csf2rb	4.83802e-37	0.935544	0.248	0.015	8.15254e-33		Rps26	3.4191e-34	0.901096	0.936	0.36	5.76153e-30		Anxa5	9.04478e-10	0.809158	0.441	0.049	1.52414e-05
Rpl18a	2.54106e-44	0.935039	0.917	0.376	4.28194e-40		Rps9	3.04458e-51	0.93381	0.969	0.421	5.13042e-47		Rplp2	1.24993e-33	0.90107	0.958	0.409	2.10625e-29		mt-Co1	1.02895e-09	0.808392	0.986	0.667	1.73388e-05
Syngr1	3.91728e-30	0.932719	0.41	0.053	6.60101e-26		Coro1c	9.6479e-35	0.929432	0.215	0.008	1.62577e-30		Rps28	1.19327e-39	0.900787	0.979	0.533	2.01078e-35		C1qb	5.02291e-11	0.807695	0.933	0.556	8.4641e-07
Rpl9	2.79272e-41	0.928943	0.904	0.331	4.70602e-37		Ets2	3.1392e-41	0.92512	0.322	0.032	5.28987e-37		Tap1	3.22762e-24	0.896845	0.291	0.014	5.43885e-20		Capg	2.89248e-06	0.807242	0.272	0.025	0.0487411
Cd84	6.68574e-36	0.925965	0.528	0.087	1.12661e-31		Rps25	9.88584e-49	0.922031	0.931	0.342	1.66586e-44		Pdcd6	6.6279e-15	0.896669	0.174	0.006	1.11687e-10		Romo1	1.59664e-06	0.805776	0.306	0.037	0.026905
H2-M3	2.36029e-17	0.924601	0.221	0.02	3.97732e-13		Txn1	3.52539e-47	0.918068	0.33	0.024	5.94063e-43		H2-T22	9.87515e-18	0.896079	0.204	0.006	1.66406e-13		Rack1	1.02358e-12	0.802698	0.754	0.173	1.72483e-08
Ly9	2.00747e-14	0.923374	0.167	0.008	3.38279e-10		C1qb	6.67228e-64	0.917118	0.996	0.706	1.12435e-59		Gapdh	3.68594e-36	0.892241	0.625	0.112	6.21119e-32		Eif3k	2.39914e-07	0.802259	0.336	0.037	0.00404279
Cox4i1	5.92699e-41	0.919998	0.746	0.185	9.98757e-37		Slamf9	5.48466e-36	0.916779	0.213	0.005	9.24221e-32		Tspo	3.38538e-25	0.888639	0.342	0.032	5.7047e-21		C1qa	2.22162e-08	0.801531	0.905	0.543	0.000374364
Fau	1.03351e-53	0.90728	0.983	0.722	1.74156e-49		Xdh	2.75723e-28	0.915237	0.153	0	4.64621e-24		H2-DMa	3.63281e-36	0.884901	0.483	0.049	6.12165e-32		Rps9	3.67025e-09	0.791358	0.961	0.556	6.18473e-05
Rpl10	2.31719e-37	0.905843	0.911	0.351	3.9047e-33		Fcgr2b	6.49411e-64	0.915066	0.581	0.083	1.09432e-59		Rpl10	1.3887e-32	0.878331	0.958	0.415	2.34009e-28		Sec61b	5.94043e-08	0.789055	0.381	0.049	0.00100102
Lilrb4a	4.84885e-11	0.902569	0.112	0	8.17079e-07		Rps27	2.73624e-57	0.907345	0.991	0.599	4.61084e-53		Ly6e	6.98466e-38	0.877034	0.853	0.225	1.17698e-33		Rpl11	6.11861e-10	0.786809	0.942	0.383	1.03105e-05
Tspo	7.7198e-23	0.896702	0.298	0.031	1.30086e-18		Ms4a7	1.17367e-26	0.906461	0.144	0	1.97775e-22		Gm2a	6.98141e-28	0.874718	0.381	0.037	1.17644e-23		Rpl23	1.23937e-12	0.785136	0.968	0.63	2.08847e-08
Ucp2	3.51439e-33	0.895957	0.505	0.087	5.9221e-29		Rps3	3.90282e-58	0.904946	0.865	0.214	6.57665e-54		Tlr7	5.73331e-23	0.873992	0.306	0.026	9.6612e-19		Lgals9	2.33636e-06	0.777776	0.276	0.025	0.0393701
Ctss	5.44731e-55	0.890912	0.993	0.73	9.17926e-51		Cd84	5.50205e-60	0.896873	0.568	0.085	9.2715e-56		Rps27	1.31853e-38	0.872991	0.981	0.62	2.22186e-34		Klf13	1.26835e-07	0.774249	0.346	0.037	0.00213729
Itgax	3.15408e-12	0.886969	0.125	0	5.31493e-08		Psme1	1.48612e-77	0.893229	0.692	0.097	2.50425e-73		Slc31a2	6.03172e-16	0.866671	0.185	0.006	1.01641e-11		H2-D1	1.0026e-09	0.771857	0.991	0.543	1.68948e-05
Ifitm2	1.30255e-11	0.886888	0.125	0.003	2.19493e-07		Nampt	1.85938e-31	0.89214	0.18	0.003	3.13324e-27		Rpl10a	5.11575e-43	0.863873	0.925	0.256	8.62056e-39		Cmtm7	1.58384e-06	0.764407	0.306	0.037	0.0266892
Grina	7.07395e-19	0.885999	0.265	0.034	1.19203e-14		H2-M3	1.67437e-36	0.891357	0.237	0.012	2.82148e-32		C1qc	1.06023e-39	0.863213	0.985	0.663	1.78659e-35		Fermt3	2.55793e-06	0.763151	0.297	0.037	0.0431036
Atp5g2	1.21838e-39	0.885553	0.573	0.096	2.0531e-35		Man2b1	3.90771e-64	0.889995	0.65	0.109	6.58489e-60		Psmb6	2.07588e-17	0.862216	0.208	0.009	3.49806e-13		Rps8	3.42631e-11	0.759599	0.972	0.63	5.77367e-07
Apoc1	7.00328e-10	0.884346	0.118	0.008	1.18012e-05		Tmem106a	9.52052e-28	0.889439	0.164	0.004	1.6043e-23		Milr1	3.04825e-15	0.860754	0.177	0.006	5.1366e-11		Myl6	7.42802e-10	0.757246	0.592	0.123	1.2517e-05
Bcl2a1b	4.72185e-30	0.882111	0.416	0.056	7.95679e-26		Sp100	9.1002e-28	0.881602	0.16	0.003	1.53347e-23		Il2rg	2.25752e-19	0.858645	0.221	0.006	3.80414e-15		Atp5h	8.23321e-11	0.756515	0.568	0.099	1.38738e-06
Slc43a2	2.40152e-18	0.881857	0.243	0.025	4.0468e-14		Rpl9	5.80837e-46	0.881452	0.931	0.341	9.78769e-42		Rps11	1.09678e-33	0.858186	0.951	0.438	1.84819e-29		Brk1	5.98263e-07	0.750682	0.322	0.037	0.0100813
Hcar2	6.35535e-11	0.877212	0.117	0.003	1.07094e-06		Rps4x	1.26665e-44	0.87979	0.922	0.336	2.13443e-40		Got1	8.39868e-13	0.85533	0.143	0.003	1.41526e-08		Rps16	1.01814e-09	0.743207	0.949	0.432	1.71568e-05
Fcgr2b	3.38643e-32	0.876134	0.433	0.056	5.70647e-28		mt-Co2	2.46751e-45	0.877287	0.942	0.427	4.158e-41		Rpl31	6.70878e-42	0.849601	0.73	0.135	1.1305e-37		Rpl8	1.1186e-12	0.740531	0.866	0.259	1.88495e-08
Lilr4b	4.66626e-10	0.874889	0.108	0.003	7.86311e-06		Cd48	5.35459e-46	0.874439	0.324	0.024	9.02303e-42		Atp5g2	3.55374e-41	0.847473	0.625	0.092	5.98841e-37		Fcgr2b	1.92945e-08	0.74019	0.578	0.148	0.000325131
Taf6l	2.10967e-13	0.873898	0.15	0.006	3.55501e-09		Myo5a	9.37102e-28	0.870046	0.169	0.005	1.57911e-23		Rps3	3.88534e-35	0.845294	0.849	0.233	6.54719e-31		Cd300c2	4.37718e-11	0.739889	0.617	0.123	7.37599e-07
Eef1a1	1.28525e-35	0.873643	0.935	0.466	2.16578e-31		Hebp1	6.39493e-34	0.86841	0.211	0.008	1.07761e-29		Gbp2	5.6206e-17	0.844193	0.217	0.014	9.47127e-13		Snrpg	8.74906e-09	0.732541	0.457	0.074	0.00014743
Slfn2	1.21537e-16	0.873247	0.202	0.014	2.04802e-12		Trim25	7.84933e-32	0.866614	0.191	0.005	1.32269e-27		Hcar2	8.85453e-24	0.842401	0.321	0.029	1.49208e-19		Sdcbp	6.36614e-10	0.727782	0.543	0.099	1.07276e-05
Ninj1	1.23243e-14	0.871944	0.169	0.008	2.07676e-10		Dram2	2.82268e-30	0.860813	0.195	0.009	4.75649e-26		Rnf213	3.63485e-18	0.841607	0.243	0.02	6.12509e-14		Ndufb7	3.51886e-07	0.721936	0.353	0.049	0.00592964
Rtraf	3.76511e-16	0.871875	0.196	0.014	6.34459e-12		Rpl3	5.03295e-59	0.859521	0.825	0.197	8.48102e-55		Rplp0	1.48686e-34	0.840627	0.857	0.239	2.50551e-30		Rps5	1.55789e-10	0.72073	0.924	0.346	2.62519e-06
Pim1	2.06627e-13	0.871296	0.144	0.003	3.48188e-09		Bri3	5.99235e-67	0.8589	0.639	0.099	1.00977e-62		Ctss	1.58411e-43	0.832525	0.996	0.801	2.66938e-39		Tapbp	2.04801e-08	0.718168	0.397	0.049	0.00034511
Grn	3.26447e-34	0.857163	0.803	0.253	5.50096e-30		Rpl15	4.65386e-54	0.8567	0.885	0.245	7.84221e-50		Epb41l4aos	1.02496e-21	0.828633	0.266	0.014	1.72716e-17		Gnai2	6.07863e-12	0.709697	0.677	0.136	1.02431e-07
Il2rg	3.31552e-12	0.851409	0.131	0.003	5.58698e-08		Wfdc17	5.65943e-19	0.852003	0.111	0.003	9.5367e-15		Polr2g	1.16465e-13	0.828399	0.153	0.003	1.96256e-09		Rps10	7.47326e-09	0.708508	0.963	0.494	0.000125932
B4galt1	2.49621e-31	0.850452	0.433	0.059	4.20637e-27		Tgfbi	3.69126e-28	0.851205	0.171	0.005	6.22015e-24		Psme2	3.68387e-20	0.827035	0.277	0.026	6.20768e-16		Rpl37a	3.03856e-10	0.707114	0.975	0.605	5.12028e-06
Slfn5	1.88037e-12	0.848197	0.152	0.011	3.16862e-08		Rpl28	2.1003e-51	0.849614	0.902	0.276	3.53922e-47		Snx10	3.71452e-15	0.825559	0.191	0.012	6.25933e-11		Rpl14	5.25269e-11	0.696952	0.742	0.198	8.85131e-07
Milr1	1.3144e-13	0.84643	0.152	0.006	2.21489e-09		Atp6v0e	1.57032e-64	0.849515	0.568	0.076	2.64615e-60		Coa5	5.88866e-12	0.824813	0.134	0.003	9.92297e-08		Atp5e	2.31864e-13	0.695772	0.757	0.16	3.90715e-09
Rpl15	1.24643e-39	0.846353	0.819	0.244	2.10036e-35		Sh3bgrl3	1.61447e-73	0.847201	0.716	0.115	2.72054e-69		Rpl11	1.41639e-36	0.824437	0.953	0.334	2.38675e-32		Ndufa1	9.70067e-07	0.691762	0.315	0.037	0.0163466
Srgn	1.12323e-31	0.837801	0.474	0.079	1.89276e-27		Gbp7	8.27906e-33	0.843343	0.237	0.019	1.3951e-28		Slfn5	2.52647e-15	0.818267	0.192	0.012	4.25736e-11		Ncf1	2.91719e-06	0.689865	0.297	0.037	0.0491576
Klf13	2.71143e-16	0.837147	0.192	0.011	4.56903e-12		Ifitm2	5.91317e-27	0.838432	0.155	0.003	9.96429e-23		mt-Co3	2.57255e-24	0.817447	0.919	0.499	4.33501e-20		Rpl31	4.2958e-12	0.680385	0.731	0.16	7.23885e-08
Cyp4v3	3.08436e-11	0.837072	0.114	0	5.19745e-07		Sec61g	1.34086e-68	0.83837	0.614	0.085	2.25949e-64		Rilpl2	4.276e-18	0.811395	0.236	0.017	7.20549e-14		Eef1a1	1.34868e-09	0.676122	0.979	0.531	2.27266e-05
Man2a1	1.55814e-10	0.824084	0.113	0.003	2.62562e-06		Aimp1	2.15469e-39	0.836498	0.293	0.025	3.63087e-35		Tomm20	2.17293e-25	0.807911	0.37	0.043	3.66161e-21		H2-DMa	8.67871e-08	0.672417	0.376	0.049	0.00146245
Rpl23a	1.63715e-33	0.821706	0.727	0.202	2.75877e-29		Rpl18a	2.42609e-47	0.835653	0.958	0.383	4.0882e-43		Cp	5.96955e-11	0.803533	0.123	0.003	1.00593e-06		Trafd1	1.45011e-06	0.667525	0.258	0.012	0.0244358
Cd68	5.03003e-36	0.819312	0.531	0.087	8.4761e-32		Soat1	6.78385e-42	0.83071	0.333	0.035	1.14315e-37		Rpl15	3.98526e-30	0.800584	0.883	0.282	6.71557e-26		Cox4i1	4.00721e-10	0.665078	0.847	0.272	6.75256e-06
Rplp0	1.18944e-37	0.816496	0.766	0.208	2.00433e-33		Csf2ra	1.31131e-41	0.830108	0.308	0.027	2.20968e-37		Cox8a	4.13045e-35	0.799882	0.794	0.196	6.96022e-31		Rpl7	1.38251e-11	0.664008	0.747	0.185	2.32967e-07
Gpr65	4.04699e-11	0.811584	0.119	0.003	6.81958e-07		Gbp2	2.39588e-25	0.829187	0.155	0.005	4.0373e-21		Snrpf	3.52573e-18	0.79886	0.243	0.02	5.94122e-14		Rps13	5.0398e-09	0.661345	0.935	0.395	8.49256e-05
Eif3k	8.77385e-20	0.806608	0.268	0.031	1.47848e-15		Atp5g2	6.74013e-64	0.827308	0.632	0.101	1.13578e-59		Pim1	9.29594e-27	0.797716	0.396	0.049	1.56646e-22		Rpl37	8.45894e-10	0.658227	0.974	0.63	1.42542e-05
Rpl8	3.95865e-36	0.804217	0.751	0.202	6.67072e-32		mt-Co3	1.64584e-40	0.824088	0.965	0.505	2.7734e-36		Bola2	1.61313e-24	0.795315	0.328	0.029	2.71829e-20		Rpl4	3.42834e-11	0.657219	0.627	0.123	5.7771e-07
Gbp7	7.32218e-15	0.800384	0.184	0.014	1.23386e-10		AU020206	2.72786e-42	0.824069	0.335	0.035	4.59672e-38		Tmem189	2.52964e-12	0.795156	0.145	0.006	4.2627e-08		Ifi204	2.84633e-07	0.655521	0.406	0.074	0.00479635
Pik3ip1	3.04166e-10	0.798852	0.11	0.003	5.1255e-06		Nfe2l2	1.31049e-66	0.819478	0.661	0.108	2.20831e-62		Mif	7.87383e-29	0.793638	0.449	0.063	1.32682e-24		Rpsa	1.2437e-09	0.651451	0.91	0.333	2.09576e-05
Zufsp	2.9115e-14	0.798117	0.195	0.022	4.90617e-10		Rpl31	2.06179e-63	0.818253	0.734	0.141	3.47432e-59		Trim25	2.43463e-13	0.79117	0.157	0.006	4.1026e-09		Arpc1b	3.51771e-10	0.649872	0.598	0.123	5.9277e-06
Cebpb	1.15934e-30	0.79659	0.493	0.093	1.95361e-26		N4bp1	7.82578e-34	0.816671	0.235	0.016	1.31872e-29		Atp6v0e	3.23745e-34	0.790195	0.577	0.098	5.45542e-30		Ndufc1	9.77981e-07	0.645946	0.315	0.037	0.01648
Cd22	5.716e-10	0.78747	0.1	0	9.63203e-06		Ccl3	3.62242e-36	0.815649	0.561	0.153	6.10414e-32		Rps13	6.6749e-26	0.79013	0.936	0.398	1.12479e-21		Gpx4	3.02107e-10	0.643169	0.527	0.086	5.0908e-06
Rpl7	9.45147e-37	0.785045	0.664	0.154	1.59267e-32		Snhg6	3.4286e-39	0.811803	0.284	0.023	5.77754e-35		Eef1b2	1.0753e-36	0.785621	0.8	0.193	1.81199e-32		H2afj	1.53879e-06	0.636895	0.399	0.086	0.0259302
Lag3	1.21437e-21	0.783725	0.337	0.056	2.04634e-17		Cpd	3.09242e-34	0.811558	0.237	0.016	5.21104e-30		Ucp2	3.95668e-32	0.784888	0.594	0.115	6.66741e-28		Cox8a	1.80042e-09	0.627845	0.838	0.296	3.03388e-05
Lamp1	3.26025e-31	0.783312	0.842	0.292	5.49385e-27		B4galt1	2.79811e-55	0.80878	0.521	0.077	4.7151e-51		Fam46c	9.96802e-25	0.778203	0.396	0.058	1.67971e-20		Rpl10	4.35121e-09	0.627254	0.953	0.469	7.33222e-05
Aoah	6.07687e-11	0.780443	0.111	0	1.02401e-06		Rpl26	7.69335e-42	0.807772	0.947	0.406	1.29641e-37		Cd22	8.81563e-12	0.777014	0.125	0	1.48552e-07		Eif5a	2.35923e-06	0.619519	0.323	0.049	0.0397554
Rplp1	1.8995e-36	0.779281	0.97	0.596	3.20085e-32		Mt1	2.4601e-46	0.807722	0.763	0.214	4.14552e-42		Fcgr2b	2.97253e-31	0.77584	0.492	0.072	5.00901e-27		Rpl27a	5.34129e-10	0.607847	0.977	0.519	9.00061e-06
Rtp4	7.61382e-11	0.779088	0.122	0.006	1.283e-06		Rpl13	3.7e-48	0.807137	0.98	0.502	6.23487e-44		Ninj1	9.53056e-18	0.775557	0.232	0.017	1.606e-13		Aif1	1.08021e-07	0.599631	0.562	0.148	0.00182026
Vamp8	1.01578e-22	0.77659	0.303	0.034	1.71169e-18		Gcnt2	1.47095e-28	0.804839	0.173	0.005	2.4787e-24		Rpl22	1.19447e-28	0.774785	0.892	0.317	2.01279e-24		Cxcl16	1.16076e-07	0.592999	0.443	0.086	0.001956
Rbm3	1.18447e-33	0.77619	0.483	0.073	1.99595e-29		Mxd1	1.28693e-20	0.80284	0.133	0.007	2.1686e-16		Ptger4	1.88136e-10	0.773058	0.117	0.003	3.17028e-06		Rpl24	1.52348e-08	0.592448	0.953	0.469	0.000256722
Tpd52	3.12812e-14	0.775858	0.171	0.011	5.27119e-10		Asah1	3.85049e-62	0.801597	0.552	0.075	6.48847e-58		AY036118	4.27691e-17	0.771427	0.211	0.012	7.20703e-13		Ndufv3	1.10142e-06	0.591976	0.313	0.037	0.01856
Tlr7	1.10726e-18	0.77125	0.252	0.028	1.86584e-14		Ctsd	3.78988e-41	0.800501	0.993	0.614	6.38633e-37		Irf7	1.13015e-15	0.769166	0.196	0.012	1.90442e-11		S100a11	2.25602e-09	0.585843	0.427	0.049	3.80162e-05
Aurkaip1	2.57425e-11	0.768983	0.128	0.006	4.33787e-07		Ctsz	1.23023e-45	0.799361	0.9	0.296	2.07307e-41		Grina	1.38386e-21	0.767886	0.306	0.032	2.33195e-17		Emp3	8.87949e-07	0.581986	0.339	0.049	0.0149628
Mmp14	5.716e-10	0.767263	0.1	0	9.63203e-06		Anxa5	5.25652e-35	0.798079	0.257	0.021	8.85776e-31		Snhg6	1.88258e-17	0.76522	0.236	0.02	3.17233e-13		Rrbp1	8.5475e-10	0.576204	0.659	0.16	1.44034e-05
Gsto1	1.15084e-11	0.763064	0.137	0.008	1.93928e-07		H2afj	3.38066e-36	0.797464	0.244	0.015	5.69675e-32		Cd84	8.77013e-34	0.76424	0.528	0.078	1.47785e-29		Pfn1	7.11539e-09	0.575997	0.747	0.222	0.000119901
Ctsz	6.73311e-32	0.763009	0.83	0.272	1.1346e-27		Hcst	2.10322e-32	0.797389	0.215	0.012	3.54414e-28		Ifi206	8.81563e-12	0.763701	0.125	0	1.48552e-07		Arhgdib	3.45931e-09	0.575757	0.589	0.136	5.82928e-05
H2-T22	1.25492e-13	0.753078	0.165	0.011	2.11467e-09		Rpl4	5.19267e-66	0.796564	0.672	0.112	8.75017e-62		Eif3f	3.99316e-29	0.759738	0.413	0.046	6.72887e-25		Hint1	4.83475e-09	0.57343	0.541	0.111	8.14703e-05
Frrs1	4.43781e-12	0.747766	0.166	0.02	7.47816e-08		mt-Atp6	2.46212e-39	0.795278	0.951	0.461	4.14892e-35		Psmb9	8.90848e-21	0.755241	0.277	0.023	1.50117e-16		Cd63	4.33595e-07	0.568519	0.608	0.198	0.0073065
N4bp1	2.96886e-13	0.744439	0.167	0.014	5.00283e-09		Tapbp	6.97244e-50	0.794877	0.384	0.037	1.17493e-45		Grn	1.15752e-31	0.754266	0.866	0.265	1.95054e-27		Rps17	8.81864e-10	0.567848	0.807	0.247	1.48603e-05
Prdx5	3.86289e-23	0.719792	0.342	0.051	6.50936e-19		Ninj1	1.73545e-38	0.794801	0.268	0.019	2.92441e-34		Aoah	1.30809e-10	0.747582	0.111	0	2.20426e-06		Rps7	5.94835e-08	0.566995	0.926	0.407	0.00100236
Pkib	2.02498e-11	0.719786	0.135	0.008	3.4123e-07		Il1rn	1.33975e-18	0.791753	0.104	0.001	2.25762e-14		Scpep1	1.0886e-16	0.746513	0.221	0.017	1.8344e-12		Rpl28	2.60416e-06	0.565938	0.926	0.481	0.0438827
Tapbp	2.7335e-24	0.714335	0.312	0.031	4.60622e-20		Crlf2	9.90287e-37	0.79059	0.271	0.023	1.66873e-32		Rpl8	3.34495e-36	0.745671	0.821	0.207	5.63657e-32		Cdkn1a	4.04673e-07	0.561598	0.42	0.086	0.00681915
Fnip2	7.39355e-11	0.712773	0.135	0.011	1.24589e-06		Slfn2	6.66106e-35	0.789928	0.264	0.024	1.12246e-30		Gbp7	3.53961e-16	0.743816	0.242	0.029	5.9646e-12		Rpl13	1.94768e-09	0.557911	0.972	0.568	3.28204e-05
Kdm7a	1.61777e-13	0.70633	0.164	0.011	2.7261e-09		Mpeg1	7.68869e-55	0.786601	0.738	0.166	1.29562e-50		Rplp1	1.37714e-32	0.743769	0.981	0.625	2.32062e-28		Rpl26	6.42098e-09	0.554992	0.96	0.444	0.0001082
Tmem104	2.5972e-11	0.705773	0.128	0.006	4.37654e-07		Milr1	2.14092e-25	0.785575	0.164	0.008	3.60767e-21		Rpl7a	2.7101e-34	0.74329	0.753	0.182	4.56678e-30		Ppia	3.19703e-09	0.545302	0.886	0.333	5.38732e-05
C1qc	3.62254e-36	0.70052	0.984	0.685	6.10435e-32		Nr4a3	1.98654e-23	0.783152	0.126	0	3.34753e-19		Stat2	4.06551e-11	0.740451	0.125	0.003	6.85079e-07		Rpl13a	4.25448e-07	0.545105	0.422	0.086	0.00716923
Rpl41	3.26546e-26	0.69897	0.925	0.461	5.50262e-22		Slc31a1	1.01465e-32	0.782061	0.208	0.009	1.70978e-28		Klf13	8.52485e-19	0.735184	0.257	0.023	1.43652e-14		Rps21	7.08246e-08	0.541306	0.979	0.667	0.00119347
Bri3	3.62885e-32	0.697658	0.51	0.093	6.11497e-28		Rplp1	6.76038e-45	0.781466	0.984	0.597	1.13919e-40		Atox1	6.29873e-34	0.734606	0.57	0.095	1.0614e-29		Rpl18	3.60594e-09	0.539222	0.903	0.346	6.07637e-05
Alg5	4.07664e-16	0.697332	0.203	0.017	6.86955e-12		Rnf213	1.32376e-35	0.781129	0.224	0.009	2.23066e-31		2010107E04Rik	1.35818e-26	0.732899	0.389	0.046	2.28867e-22		Tmsb10	2.86929e-14	0.536927	0.735	0.148	4.83505e-10
Slc31a2	1.53228e-11	0.693838	0.143	0.011	2.58205e-07		Rpl7	3.55418e-60	0.77737	0.723	0.146	5.98916e-56		Adam9	1.29887e-11	0.732569	0.123	0	2.18873e-07		Rplp2	6.77769e-09	0.527059	0.947	0.407	0.000114211
Tmem106a	2.45154e-10	0.692493	0.117	0.006	4.13108e-06		Oasl2	1.00768e-25	0.776767	0.153	0.004	1.69803e-21		Cebpb	7.70188e-31	0.732502	0.732	0.19	1.29784e-26		Rpl36	7.71597e-08	0.524764	0.942	0.531	0.00130022
Knop1	3.89649e-13	0.692166	0.177	0.02	6.56597e-09		Bcl2a1a	9.75644e-26	0.775694	0.157	0.005	1.64406e-21		Fau	1.02784e-32	0.731942	0.994	0.752	1.73202e-28		Atp5g1	1.82272e-06	0.5207	0.376	0.074	0.0307147
Myo5a	2.2398e-11	0.691304	0.14	0.011	3.77428e-07		Cd36	3.1541e-22	0.775051	0.12	0	5.31498e-18		Uqcr10	1.3654e-24	0.730852	0.375	0.049	2.30083e-20		Rpl5	3.64641e-08	0.515045	0.696	0.21	0.000614456
Uqcrh	1.85584e-35	0.688013	0.578	0.112	3.12727e-31		Rps3a1	1.89625e-41	0.7741	0.953	0.401	3.19537e-37		Eef1a1	1.65612e-29	0.729545	0.972	0.579	2.79073e-25		Tpt1	2.1559e-09	0.510112	0.974	0.679	3.63291e-05
Xaf1	1.04505e-10	0.677673	0.139	0.014	1.76101e-06		Rpl8	1.67413e-54	0.773141	0.84	0.214	2.82108e-50		Akr1a1	9.20844e-27	0.72572	0.409	0.055	1.55171e-22		Rpl22	3.9721e-08	0.503212	0.909	0.346	0.000669338
Rpl6	2.81505e-26	0.676459	0.862	0.362	4.74364e-22		Ddhd1	1.7196e-31	0.772467	0.226	0.017	2.89769e-27		Itgax	5.67107e-13	0.725618	0.145	0.003	9.55632e-09		Uqcrq	1.76953e-06	0.492435	0.422	0.099	0.0298183
Use1	1.20897e-12	0.67483	0.172	0.02	2.03724e-08		Cox5b	2.19454e-54	0.772435	0.463	0.057	3.69802e-50		Fnip1	5.03165e-13	0.72522	0.174	0.014	8.47884e-09		Psmb8	1.26887e-08	0.488895	0.475	0.086	0.000213817
AY036118	2.06888e-12	0.674573	0.164	0.017	3.48627e-08		2410015M20Rik	3.42306e-36	0.772374	0.244	0.015	5.7682e-32		Anxa5	1.81743e-18	0.724075	0.24	0.017	3.06255e-14		Rpl19	3.36352e-07	0.487434	0.953	0.457	0.00566787
Dst	1.05656e-21	0.671421	0.398	0.087	1.7804e-17		Epb41l4aos	6.07663e-41	0.769851	0.297	0.024	1.02397e-36		Gla	1.76499e-11	0.716121	0.136	0.006	2.97418e-07		Id2	7.25334e-08	0.486762	0.525	0.123	0.00122226
Selenow	7.53619e-22	0.670695	0.329	0.051	1.26992e-17		Rpl24	5.45536e-41	0.768307	0.942	0.386	9.19282e-37		Rac2	2.19904e-17	0.714085	0.228	0.017	3.70559e-13		Rpl30	2.92523e-09	0.486362	0.97	0.531	4.92931e-05
Hint1	2.92627e-26	0.666201	0.412	0.07	4.93106e-22		Cox4i1	4.98352e-54	0.768267	0.816	0.202	8.39773e-50		Rgs1	8.00072e-24	0.713936	0.515	0.121	1.3482e-19		Atp2b1	7.95186e-08	0.482296	0.376	0.049	0.00133997
Atp6v1g1	3.43577e-27	0.665066	0.41	0.065	5.78962e-23		Tmem189	1.57457e-24	0.767744	0.151	0.005	2.6533e-20		Rpl28	3.20957e-27	0.713077	0.917	0.331	5.40845e-23		Pirb	5.81179e-07	0.480971	0.346	0.049	0.00979345
Sgpl1	3.29341e-13	0.66465	0.178	0.02	5.54973e-09		Ncstn	2.50612e-28	0.767246	0.188	0.011	4.22307e-24		B4galt1	1.48092e-28	0.705271	0.46	0.069	2.49549e-24		Rpl10a	9.78891e-11	0.480172	0.868	0.272	1.64953e-06
Mif	4.34043e-25	0.664516	0.413	0.076	7.31406e-21		Slamf7	7.66846e-20	0.766468	0.106	0	1.29221e-15		Naca	8.04528e-35	0.704835	0.732	0.17	1.35571e-30		Rps3a1	1.93297e-06	0.479167	0.946	0.519	0.0325725
Gpi1	1.22003e-13	0.664491	0.176	0.017	2.05587e-09		Atp6v1a	4.09477e-30	0.757544	0.211	0.015	6.90009e-26		Arf3	3.62287e-13	0.703476	0.155	0.006	6.1049e-09		Sec61g	8.44978e-09	0.469487	0.624	0.16	0.000142387
Cpq	1.07417e-09	0.663374	0.116	0.008	1.81009e-05		Acod1	8.81293e-20	0.752288	0.111	0.001	1.48507e-15		Lmnb1	1.23638e-09	0.701998	0.108	0.003	2.08343e-05		Rps27	8.54479e-08	0.465288	0.982	0.753	0.00143988
Rps6	8.92999e-38	0.662639	0.68	0.152	1.50479e-33		Arl4c	2.45306e-39	0.750744	0.326	0.037	4.13365e-35		Gnptab	4.11058e-10	0.701372	0.106	0	6.92675e-06		Fau	9.26176e-07	0.457733	0.995	0.741	0.015607
Ppp1r21	1.77442e-14	0.660839	0.186	0.017	2.99008e-10		Gng12	1.78329e-31	0.7489	0.202	0.009	3.00502e-27		Rtp4	9.15173e-13	0.701372	0.164	0.012	1.54216e-08		Unc93b1	1.07612e-08	0.453424	0.554	0.123	0.000181336
Osm	3.04328e-10	0.659264	0.116	0.006	5.12823e-06		Cyp4f18	4.99977e-23	0.748621	0.124	0	8.42511e-19		Rps27a	3.95175e-28	0.701219	0.979	0.571	6.65909e-24		Cox6b1	1.86485e-08	0.449097	0.496	0.099	0.000314247
Ikbkb	7.42959e-10	0.658637	0.13	0.014	1.25196e-05		Slc6a6	1.65102e-42	0.747299	0.355	0.041	2.78214e-38		Mfsd12	1.20524e-11	0.699631	0.138	0.006	2.03096e-07		Slc6a6	2.62852e-06	0.448239	0.369	0.074	0.0442933
Slc31a1	1.89427e-10	0.654616	0.125	0.008	3.19203e-06		Tlr7	2.77794e-37	0.746802	0.293	0.029	4.68111e-33		mt-Co2	4.52272e-21	0.698511	0.889	0.461	7.62123e-17		Ptpn18	5.63092e-08	0.445896	0.568	0.148	0.000948866
Gm26522	6.46146e-09	0.650957	0.101	0.006	0.000108882		Ndufa2	8.49756e-53	0.74502	0.455	0.057	1.43192e-48		Ifi213	1.30809e-10	0.69697	0.111	0	2.20426e-06		Dazap2	9.14173e-07	0.445699	0.388	0.074	0.0154047
Rasgef1b	1.86393e-08	0.650275	0.102	0.008	0.00031409		Itgal	1.25663e-22	0.74222	0.122	0	2.11754e-18		Rps27l	9.35441e-22	0.691928	0.321	0.037	1.57631e-17		Rps27l	7.05943e-07	0.441737	0.413	0.086	0.0118958
Tns1	1.45532e-10	0.649513	0.132	0.011	2.45236e-06		Use1	6.46117e-31	0.739183	0.215	0.015	1.08877e-26		Slc11a1	7.27395e-27	0.690653	0.398	0.049	1.22573e-22		Rhog	2.94045e-06	0.440136	0.297	0.037	0.0495495
Rps15	7.45313e-31	0.643131	0.696	0.194	1.25593e-26		P2rx4	1.56936e-28	0.737013	0.202	0.015	2.64452e-24		Tgfbi	2.75427e-10	0.690432	0.115	0.003	4.64122e-06		Samhd1	4.74033e-07	0.43194	0.35	0.049	0.00798793
Cd14	6.41167e-17	0.643106	0.268	0.045	1.08043e-12		Ehd1	2.4848e-21	0.734625	0.129	0.004	4.18713e-17		Nceh1	5.58135e-11	0.690047	0.13	0.006	9.40513e-07		M6pr	5.32404e-07	0.41821	0.323	0.037	0.00897153
Cox7a2l	1.46948e-21	0.641652	0.327	0.051	2.47623e-17		Ptgs2	2.67251e-21	0.732894	0.153	0.012	4.50344e-17		Rpl21	8.6974e-30	0.689419	0.919	0.378	1.4656e-25		Ppib	1.50938e-06	0.413925	0.357	0.062	0.0254345
Parp14	5.81052e-10	0.640804	0.119	0.008	9.79131e-06		Irgm1	1.58818e-24	0.73253	0.151	0.005	2.67624e-20		Csf2rb	1.67748e-15	0.687947	0.194	0.012	2.82672e-11		Npm1	6.25947e-10	0.406418	0.496	0.074	1.05478e-05
Gbp2	1.57556e-10	0.638587	0.119	0.006	2.65497e-06		Eif3h	3.24225e-40	0.73222	0.313	0.031	5.46352e-36		Parp14	3.00752e-14	0.6866	0.194	0.017	5.06797e-10		Trem2	8.7459e-09	0.397639	0.673	0.185	0.000147377
Csf1	4.31784e-09	0.637917	0.103	0.006	7.27599e-05		Sdc3	1.37835e-26	0.731476	0.171	0.008	2.32266e-22		Rps17	2.49512e-33	0.684527	0.77	0.193	4.20452e-29		H3f3a	5.06801e-08	0.395548	0.699	0.21	0.00085401
Gpr157	2.25437e-09	0.636363	0.107	0.006	3.79883e-05		Sp140	2.54613e-25	0.729503	0.151	0.004	4.29048e-21		Trip12	5.53841e-11	0.68111	0.13	0.006	9.33277e-07		2010107E04Rik	4.95162e-07	0.391469	0.424	0.086	0.00834398
P2rx4	1.55245e-15	0.634746	0.203	0.02	2.61604e-11		Mmp14	1.45368e-22	0.727833	0.126	0.001	2.4496e-18		Tmem86a	1.3778e-16	0.679212	0.24	0.026	2.32172e-12		Atp5g2	4.13965e-09	0.390837	0.608	0.148	6.97572e-05
Asah1	4.16318e-26	0.634525	0.428	0.079	7.01537e-22		Rpl29	2.07051e-59	0.725918	0.796	0.178	3.48902e-55		Uqcrh	1.68673e-33	0.676664	0.604	0.112	2.8423e-29		Rpl15	1.1538e-06	0.382386	0.88	0.358	0.0194427
Cmc1	1.32225e-11	0.633637	0.131	0.006	2.22813e-07		Dst	8.31611e-43	0.725467	0.466	0.084	1.40135e-38		C1qb	3.93048e-31	0.675106	0.996	0.718	6.62325e-27		Cox7a2	1.01576e-06	0.382373	0.524	0.148	0.0171166
Rpl27-ps3	1.5652e-10	0.633266	0.113	0.003	2.63753e-06		Rps15	8.82141e-52	0.725246	0.796	0.198	1.4865e-47		Cd86	8.552e-26	0.674518	0.381	0.046	1.4411e-21		Cd84	1.51518e-06	0.374673	0.378	0.074	0.0255322
Serp1	7.99245e-18	0.6306	0.261	0.037	1.34681e-13		Psme2	7.93599e-37	0.724674	0.259	0.019	1.33729e-32		H2-Q4	2.80116e-33	0.671667	0.57	0.098	4.72023e-29		Ndufb9	2.63984e-06	0.371725	0.348	0.062	0.044484
Ddhd1	2.96777e-13	0.630443	0.212	0.037	5.00099e-09		Syngr1	8.38767e-51	0.724543	0.497	0.077	1.41341e-46		Arhgap24	4.08178e-11	0.670899	0.125	0.003	6.87821e-07		Rpl21	1.99685e-06	0.365875	0.923	0.42	0.033649
Tmem205	1.45127e-09	0.629827	0.102	0.003	2.44554e-05		Mfsd1	3.10304e-31	0.723164	0.213	0.013	5.22893e-27		Vim	5.10773e-09	0.66959	0.108	0.006	8.60703e-05		Ctsz	1.25511e-06	0.357453	0.777	0.284	0.0211499
Sp110	7.34708e-11	0.62731	0.135	0.011	1.23806e-06		Trib1	4.58915e-32	0.72184	0.259	0.028	7.73318e-28		2005-03-01	3.30461e-13	0.667022	0.162	0.009	5.56859e-09		Arpc2	5.82886e-08	0.350716	0.731	0.235	0.000982222
Fcer1g	2.00683e-25	0.626554	0.901	0.41	3.38171e-21		Ptger4	9.39056e-20	0.720969	0.115	0.003	1.5824e-15		Snrpd2	1.47788e-15	0.666841	0.202	0.014	2.49037e-11		Rps15	1.50706e-07	0.344078	0.715	0.235	0.00253954
Snx10	2.31733e-11	0.625513	0.164	0.022	3.90494e-07		Lmnb1	1.44047e-22	0.718829	0.126	0.001	2.42734e-18		Tapbp	1.61615e-26	0.665481	0.368	0.037	2.72338e-22		Ssr4	1.77522e-07	0.331867	0.489	0.111	0.00299142
Cox8a	4.83509e-30	0.622549	0.748	0.222	8.14762e-26		Isg15	6.65022e-25	0.716753	0.177	0.013	1.12063e-20		Rasa4	1.36202e-12	0.663437	0.175	0.017	2.29515e-08		Pfdn5	3.12164e-08	0.322465	0.582	0.148	0.000526027
Gcnt2	5.4212e-09	0.621722	0.102	0.006	9.13527e-05		Man2a1	4.0006e-24	0.71606	0.149	0.005	6.74141e-20		Tmem128	2.07291e-16	0.663314	0.238	0.026	3.49306e-12		Ndufa2	3.38433e-07	0.320767	0.48	0.111	0.00570293
Anxa5	6.20396e-13	0.621459	0.175	0.02	1.04543e-08		Akr1a1	2.16053e-53	0.714756	0.432	0.048	3.6407e-49		Lamtor1	1.6938e-14	0.661231	0.204	0.02	2.85423e-10		Snx5	8.28677e-07	0.298638	0.508	0.136	0.013964
1810058I24Rik	4.71251e-11	0.620798	0.137	0.011	7.94106e-07		Slc3a2	1.54767e-57	0.712187	0.612	0.107	2.60797e-53		Rps25	1.33443e-22	0.660652	0.93	0.401	2.24865e-18		Rnf130	4.44679e-07	0.292893	0.448	0.099	0.00749329
Adcy7	7.40911e-11	0.618636	0.135	0.011	1.24851e-06		Ccdc86	2.14748e-32	0.710888	0.215	0.012	3.61871e-28		Pla2g16	2.54955e-12	0.658962	0.145	0.006	4.29625e-08		Atp6v0e	3.34737e-07	0.279863	0.573	0.16	0.00564065
Csf2rb	5.02005e-12	0.614077	0.148	0.011	8.45929e-08		AB124611	3.61245e-22	0.709047	0.124	0.001	6.08734e-18		Xaf1	1.34013e-14	0.658191	0.198	0.017	2.25826e-10		Ptms	2.24444e-06	0.276289	0.49	0.136	0.037821
Chmp2a	4.44924e-15	0.611929	0.215	0.028	7.49741e-11		Colgalt1	3.42392e-32	0.708026	0.264	0.029	5.76964e-28		Cmc1	3.29188e-13	0.657478	0.162	0.009	5.54714e-09		Eef1b2	4.44458e-08	0.271251	0.756	0.235	0.000748956
Rassf4	9.60225e-11	0.608938	0.128	0.008	1.61808e-06		Cd22	9.93839e-24	0.707691	0.137	0.003	1.67472e-19		Atp5l	7.56936e-35	0.656101	0.625	0.115	1.27551e-30		Creg1	2.24874e-07	0.265415	0.411	0.074	0.00378935
Rgs1	3.45793e-21	0.606899	0.426	0.107	5.82696e-17		Ybx1	1.16249e-52	0.706197	0.472	0.064	1.95891e-48		Gaa	1.06212e-11	0.65487	0.145	0.009	1.78977e-07		Tmsb4x	7.60759e-07	-0.504558	0.984	0.975	0.0128196
mt-Co1	3.1371e-30	0.605813	0.944	0.548	5.28633e-26		Ccrl2	7.55661e-31	0.704179	0.375	0.079	1.27336e-26		Ms4a6d	2.59534e-19	0.654459	0.275	0.029	4.37341e-15		H3f3b	2.01946e-07	-1.4857	0.907	0.741	0.003403
Ms4a6d	2.89879e-20	0.602463	0.28	0.034	4.88476e-16		Rps17	2.07115e-59	0.700017	0.809	0.184	3.49009e-55		Slfn2	1.28413e-21	0.650798	0.332	0.043	2.1639e-17		Cd163	2.96552e-10	-1.58713	0.007	0.111	4.9972e-06
Ifnar2	6.24281e-16	0.594784	0.242	0.037	1.05198e-11		Rpl23a	6.29583e-49	0.697583	0.845	0.229	1.06091e-44		Grb2	3.66395e-17	0.650525	0.272	0.037	6.17413e-13		Ddx5	4.58913e-07	-1.65842	0.761	0.654	0.00773315
Pfdn5	2.31371e-31	0.594349	0.537	0.11	3.89884e-27		Rpl10	7.29336e-31	0.694339	0.942	0.426	1.229e-26		Tcirg1	2.45852e-20	0.649987	0.319	0.043	4.14286e-16		Junb	7.42319e-15	-1.7954	0.822	0.802	1.25088e-10
Tmem268	2.88656e-08	0.59319	0.1	0.008	0.000486415		Rilpl2	7.28519e-27	0.692958	0.188	0.013	1.22763e-22		Dhrs7	1.59496e-11	0.649374	0.143	0.009	2.68767e-07		Cbr2	1.49425e-15	-2.1678	0.004	0.136	2.51795e-11
Erlec1	2.42758e-11	0.592729	0.14	0.011	4.09072e-07		Frrs1	2.54993e-28	0.690458	0.208	0.017	4.29688e-24		Man2a1	3.40264e-11	0.648973	0.14	0.009	5.73379e-07		Selenop	1.07878e-06	-2.18895	0.476	0.543	0.0181785
Rilpl2	2.80274e-10	0.588972	0.129	0.011	4.7229e-06		Cd72	2.48721e-23	0.685912	0.135	0.003	4.1912e-19		Eif3m	2.82201e-15	0.648098	0.206	0.017	4.75538e-11		Atf3	2.35567e-08	-2.30378	0.518	0.593	0.000396955
Rpl5	1.66526e-30	0.587472	0.619	0.157	2.80613e-26		Rtraf	3.81683e-38	0.685249	0.286	0.025	6.43174e-34		Rpl18	1.3106e-29	0.64409	0.875	0.274	2.2085e-25		Egr1	2.53352e-06	-2.3548	0.399	0.506	0.0426923
Rpl18	1.64038e-27	0.584524	0.792	0.27	2.7642e-23		Dtx3l	1.07702e-26	0.683805	0.18	0.011	1.81489e-22		Prpf38b	3.28508e-23	0.641576	0.387	0.061	5.53568e-19		Dab2	3.32038e-07	-2.39946	0.128	0.309	0.00559517
Coro1c	2.97255e-10	0.583264	0.122	0.008	5.00905e-06		Parp9	8.786e-22	0.682062	0.14	0.007	1.48053e-17		Igbp1	1.24414e-14	0.640015	0.185	0.012	2.09651e-10		Kctd12	1.13104e-06	-2.44542	0.199	0.37	0.0190591
Tns3	6.03061e-13	0.58265	0.192	0.028	1.01622e-08		Vim	3.78381e-20	0.679822	0.118	0.003	6.3761e-16		Dnajc5	1.31596e-13	0.638667	0.174	0.012	2.21752e-09		Ltc4s	1.41526e-07	-2.44606	0.063	0.222	0.00238485
Os9	4.41292e-13	0.580798	0.194	0.028	7.43621e-09		Atp5e	5.85853e-58	0.678283	0.652	0.121	9.87222e-54		Itgb2	4.02899e-23	0.637019	0.392	0.063	6.78924e-19		Ptn	8.8776e-11	-2.49715	0.009	0.123	1.49596e-06
Psen2	2.79691e-10	0.580257	0.129	0.011	4.71307e-06		Vamp8	1.164e-44	0.67686	0.399	0.053	1.96145e-40		Ly6a	7.44492e-23	0.636996	0.311	0.029	1.25454e-18		Slc1a2	8.65698e-11	-2.58254	0.023	0.173	1.45879e-06
Vps13c	7.9389e-09	0.578639	0.107	0.008	0.000133778		Cox7a2l	2.1119e-47	0.675438	0.415	0.053	3.55876e-43		Coro1c	1.63473e-13	0.636872	0.158	0.006	2.75468e-09		Mrc1	1.31591e-08	-2.6262	0.148	0.358	0.000221744
Pycard	5.67261e-24	0.578107	0.379	0.065	9.55891e-20		Fau	4.96489e-44	0.674939	0.998	0.775	8.36633e-40		Rps3a1	6.53895e-21	0.635893	0.945	0.458	1.10188e-16		Cst3	3.20116e-29	-2.68596	0.94	0.951	5.39427e-25
Ndufv3	1.03568e-15	0.576778	0.233	0.034	1.74522e-11		Akirin1	3.00209e-40	0.673385	0.353	0.045	5.05883e-36		mt-Nd1	1.60992e-27	0.635728	0.745	0.222	2.71287e-23		Hpgd	3.57153e-18	-2.75437	0.014	0.21	6.01839e-14
Ang	4.79478e-14	0.575851	0.21	0.031	8.07968e-10		Pirb	6.17486e-21	0.669908	0.126	0.004	1.04053e-16		Myo5a	5.02947e-12	0.635058	0.149	0.009	8.47515e-08		Nfkbiz	4.08473e-11	-2.77568	0.137	0.383	6.88318e-07
Tnfsf13b	7.12191e-13	0.575137	0.169	0.017	1.20011e-08		Cox6b1	6.22764e-52	0.66917	0.501	0.076	1.04942e-47		Atp2b1	1.42085e-20	0.634353	0.289	0.029	2.39428e-16		Ccl12	1.35028e-06	-2.82109	0.104	0.272	0.0227535
Ctsd	7.55854e-24	0.571852	0.957	0.615	1.27369e-19		Pik3r1	2.68089e-44	0.66775	0.435	0.068	4.51756e-40		Sp110	4.60648e-14	0.632944	0.172	0.009	7.76238e-10		Fcrls	4.55553e-25	-2.88009	0.004	0.21	7.67653e-21
Lyst	2.19112e-09	0.57075	0.125	0.014	3.69226e-05		Jdp2	9.89771e-22	0.667639	0.131	0.004	1.66786e-17		Gsto1	4.88817e-13	0.632305	0.16	0.009	8.23706e-09		Clec10a	2.84848e-22	-2.90431	0.007	0.21	4.79997e-18
C1qb	9.6223e-27	0.56723	0.984	0.722	1.62145e-22		Iigp1	1.42341e-18	0.660825	0.109	0.003	2.39859e-14		Ctsd	8.69741e-21	0.631655	0.975	0.602	1.4656e-16		Ccl24	1.8308e-23	-2.95616	0.004	0.198	3.08508e-19
Akr1b10	3.35728e-08	0.566612	0.111	0.014	0.000565734		0610012G03Rik	4.23591e-27	0.660628	0.182	0.011	7.13793e-23		Slfn8	1.3212e-10	0.630592	0.14	0.012	2.22635e-06		Ccl2	1.93973e-10	-3.0191	0.267	0.506	3.26865e-06
Rfc2	7.48734e-11	0.566282	0.135	0.011	1.26169e-06		Sorl1	5.18501e-24	0.659794	0.169	0.012	8.73726e-20		Cyp4f18	8.78788e-10	0.628745	0.102	0	1.48085e-05		Jun	1.69954e-17	-3.22018	0.38	0.667	2.8639e-13
Rpl4	1.83286e-29	0.566001	0.501	0.101	3.08855e-25		Lag3	4.5957e-51	0.654517	0.481	0.071	7.74422e-47		Ikbke	3.33757e-10	0.628619	0.128	0.009	5.62414e-06		Ccl7	1.25555e-08	-3.76224	0.062	0.235	0.000211572
Cflar	4.31763e-13	0.564634	0.211	0.037	7.27563e-09		Tlr13	2.77543e-31	0.65442	0.233	0.02	4.67688e-27		Rps15	2.14377e-28	0.627758	0.757	0.207	3.61247e-24		Pf4	3.52773e-32	-4.21724	0.053	0.457	5.94457e-28
Npm1	2.23524e-28	0.56274	0.468	0.087	3.76661e-24		Ell2	8.8013e-26	0.652308	0.166	0.008	1.48311e-21		Itgal	4.08178e-11	0.624499	0.125	0.003	6.87821e-07
Atp5e	6.88774e-27	0.558291	0.566	0.143	1.16065e-22		Ifit3	6.11744e-21	0.649957	0.122	0.003	1.03085e-16		Mmp14	2.67087e-09	0.624287	0.104	0.003	4.50069e-05
Gpx4	3.33096e-21	0.557913	0.347	0.062	5.613e-17		Timm8b	1.09812e-28	0.648751	0.191	0.011	1.85043e-24		Sp140	7.22438e-13	0.623821	0.158	0.009	1.21738e-08
Gba	5.39787e-09	0.557265	0.102	0.006	9.09595e-05		Psmd8	1.11119e-30	0.647038	0.222	0.017	1.87247e-26		Epsti1	1.97702e-13	0.619214	0.172	0.012	3.33148e-09
Gm2a	1.22656e-20	0.554901	0.323	0.053	2.06687e-16		Gnptab	2.4848e-21	0.64483	0.129	0.004	4.18713e-17		Igsf6	2.40196e-14	0.618662	0.189	0.014	4.04755e-10
Arf3	1.809e-09	0.552189	0.108	0.006	3.04835e-05		Rps6	4.38e-52	0.642966	0.761	0.178	7.38073e-48		Rpl18a	1.88292e-22	0.61656	0.962	0.458	3.17291e-18
Hif1a	2.12797e-15	0.549899	0.225	0.031	3.58585e-11		Nceh1	4.00548e-22	0.642756	0.133	0.004	6.74963e-18		Cox5b	4.5648e-26	0.614692	0.455	0.078	7.69214e-22
Dpm3	1.67706e-14	0.549414	0.192	0.02	2.82602e-10		Hpse	7.66845e-20	0.642582	0.106	0	1.29221e-15		Sf3b3	3.74328e-10	0.612829	0.121	0.006	6.3078e-06
Galc	1.87556e-08	0.549352	0.102	0.008	0.00031605		Cd68	1.82667e-47	0.639823	0.574	0.116	3.07812e-43		Slc43a2	3.16028e-19	0.611913	0.268	0.026	5.32538e-15
Irgm1	3.72583e-10	0.548106	0.121	0.008	6.2784e-06		Aprt	1.85752e-26	0.639633	0.186	0.013	3.13011e-22		Rpl24	7.73092e-25	0.611275	0.936	0.424	1.30274e-20
Fam96a	4.05616e-09	0.546285	0.11	0.008	6.83504e-05		Coa5	1.19031e-24	0.636952	0.164	0.009	2.00579e-20		Aprt	1.13503e-16	0.609478	0.221	0.017	1.91264e-12
Ccrl2	6.29771e-11	0.546044	0.202	0.045	1.06123e-06		Scpep1	9.89807e-31	0.636587	0.237	0.023	1.66792e-26		Mlph	2.51155e-11	0.606026	0.155	0.014	4.23222e-07
BC005624	5.18277e-09	0.545113	0.109	0.008	8.73349e-05		Shisa5	3.25398e-29	0.631305	0.217	0.019	5.48328e-25		Xdh	5.9934e-11	0.604947	0.123	0.003	1.00995e-06
Hvcn1	1.03236e-09	0.541983	0.134	0.017	1.73963e-05		Tnfrsf1b	4.23297e-30	0.630854	0.226	0.02	7.13297e-26		Tor1aip1	2.16468e-23	0.604602	0.402	0.066	3.64771e-19
Id2	1.20594e-21	0.54083	0.36	0.067	2.03213e-17		Cxcl10	1.12752e-15	0.630803	0.12	0.012	1.89999e-11		Psmb4	2.97527e-17	0.603894	0.247	0.026	5.01363e-13
Shisa5	2.68098e-12	0.540772	0.174	0.022	4.51772e-08		Cmc1	1.10753e-22	0.627343	0.153	0.009	1.8663e-18		Atp6v1f	3.40415e-28	0.603253	0.489	0.084	5.73633e-24
Snrpg	4.87707e-25	0.540737	0.372	0.056	8.21835e-21		Tyrobp	9.01985e-31	0.627216	0.965	0.499	1.51994e-26		Ccnl2	2.30435e-11	0.602706	0.142	0.009	3.88307e-07
Arid5b	1.11849e-12	0.540169	0.19	0.028	1.88477e-08		Prdx1	7.7492e-54	0.626261	0.579	0.103	1.30582e-49		Rbm3	3.39017e-31	0.602503	0.591	0.115	5.71278e-27
Tcirg1	7.13719e-17	0.538976	0.263	0.042	1.20269e-12		Epsti1	1.27132e-29	0.622242	0.204	0.013	2.14231e-25		Ifit3	1.9036e-10	0.599077	0.138	0.012	3.20776e-06
Bag1	1.44293e-13	0.538882	0.176	0.017	2.43149e-09		Plekho2	3.62773e-25	0.621127	0.226	0.031	6.11309e-21		Srp14	8.50634e-16	0.597147	0.225	0.023	1.4334e-11
C3ar1	4.79876e-19	0.537301	0.307	0.053	8.0864e-15		Tpt1	1.14039e-29	0.620613	0.967	0.485	1.92167e-25		Tmem104	6.95033e-10	0.59689	0.125	0.009	1.1712e-05
Mrpl52	1.00631e-22	0.536835	0.374	0.067	1.69573e-18		Lrpap1	1.06695e-28	0.617471	0.211	0.017	1.79791e-24		Rap2b	1.19773e-10	0.59574	0.126	0.006	2.01829e-06
Tep1	4.81535e-09	0.534283	0.115	0.011	8.11434e-05		Rpl18	5.74844e-42	0.616241	0.871	0.27	9.6867e-38		Sp100	2.60277e-11	0.595355	0.134	0.006	4.38593e-07
Srek1	2.38899e-08	0.529524	0.113	0.014	0.000402569		Eif3f	1.8528e-47	0.614667	0.408	0.051	3.12215e-43		Plekha1	1.09266e-08	0.595345	0.104	0.006	0.000184125
Slc11a1	2.5727e-19	0.525766	0.312	0.053	4.33525e-15		Cdkn1a	3.65521e-27	0.614519	0.271	0.044	6.1594e-23		Man2b1	4.79186e-32	0.595137	0.572	0.104	8.07476e-28
Sec61b	2.53458e-17	0.520953	0.25	0.034	4.27103e-13		Mrpl20	9.40179e-23	0.608577	0.157	0.011	1.5843e-18		Wipf1	9.83302e-13	0.594842	0.177	0.017	1.65696e-08
Ccdc86	1.3899e-08	0.519062	0.11	0.011	0.000234212		Cd86	9.22777e-41	0.607605	0.353	0.044	1.55497e-36		P2rx4	2.46581e-13	0.589186	0.191	0.02	4.15513e-09
Btf3	4.3432e-26	0.518524	0.411	0.07	7.31872e-22		Creg1	2.82412e-50	0.606355	0.554	0.101	4.75893e-46		Ftl1	1.97748e-19	0.588704	0.97	0.611	3.33225e-15
Ier3ip1	2.60511e-13	0.518031	0.18	0.02	4.38987e-09		Ptms	4.43655e-51	0.60577	0.652	0.137	7.47603e-47		Bcl2a1a	9.19431e-13	0.586758	0.191	0.023	1.54933e-08
Ftl1	1.04412e-22	0.516983	0.883	0.424	1.75945e-18		Snrpd2	3.44192e-35	0.604585	0.266	0.024	5.79998e-31		Rpl9	5.1392e-21	0.585288	0.93	0.424	8.66006e-17
Bcl2a1a	4.03352e-10	0.516978	0.133	0.014	6.79688e-06		Alg5	2.55304e-29	0.601599	0.244	0.028	4.30213e-25		Lamtor5	1.36852e-11	0.585121	0.151	0.012	2.30609e-07
Sys1	1.82221e-09	0.516265	0.126	0.014	3.0706e-05		Hilpda	2.12155e-17	0.600782	0.102	0.003	3.57503e-13		Soat1	2.94543e-20	0.582668	0.311	0.04	4.96334e-16
Rasa4	1.06049e-10	0.516193	0.151	0.02	1.78703e-06		Slc31a2	5.54458e-27	0.60059	0.173	0.008	9.34318e-23		Ppp1r14b	7.81245e-14	0.581473	0.183	0.014	1.31648e-09
Dram2	5.35758e-11	0.515858	0.154	0.02	9.02805e-07		Uqcr10	7.36834e-46	0.598918	0.406	0.053	1.24164e-41		Pla2g15	6.27965e-11	0.580589	0.143	0.012	1.05818e-06
Taok3	9.69064e-11	0.515554	0.146	0.017	1.63297e-06		Gpcpd1	4.82642e-24	0.598694	0.184	0.017	8.133e-20		Slc31a1	1.95746e-14	0.578606	0.196	0.017	3.29852e-10
Blvrb	3.45604e-09	0.514598	0.122	0.014	5.82377e-05		Stat2	5.26909e-19	0.597164	0.12	0.005	8.87894e-15		Rps2	1.02154e-33	0.578088	0.823	0.216	1.72139e-29
Atp6v1a	1.67556e-10	0.513779	0.137	0.014	2.82348e-06		Eef1a1	3.20205e-29	0.597122	0.973	0.59	5.39578e-25		Cant1	5.38166e-10	0.57775	0.119	0.006	9.06863e-06
Taf10	2.62058e-11	0.511773	0.152	0.017	4.41594e-07		Cyp4v3	8.89619e-22	0.596115	0.14	0.007	1.4991e-17		Dnaja2	4.40175e-12	0.577162	0.157	0.012	7.4174e-08
Mfsd12	2.34648e-08	0.509242	0.101	0.008	0.000395405		Fundc2	6.55084e-18	0.594741	0.133	0.012	1.10388e-13		Pmp22	1.53219e-23	0.575517	0.464	0.095	2.5819e-19
Jade2	1.39302e-09	0.50762	0.115	0.008	2.34737e-05		Eef1b2	1.09142e-48	0.594735	0.807	0.212	1.83915e-44		Cyp4v3	5.40224e-10	0.575372	0.119	0.006	9.10332e-06
Cndp2	4.18599e-10	0.504858	0.138	0.017	7.05381e-06		Llph	5.55177e-31	0.593149	0.246	0.025	9.35528e-27		Pnpla2	1.59496e-11	0.574423	0.143	0.009	2.68766e-07
Pgd	1.30091e-09	0.504389	0.121	0.011	2.19216e-05		Tmem205	8.67717e-22	0.592552	0.14	0.007	1.46219e-17		Smim4	1.59496e-11	0.5733	0.143	0.009	2.68767e-07
2410015M20Rik	8.33162e-14	0.50224	0.196	0.025	1.40396e-09		Dusp5	2.4293e-26	0.59248	0.208	0.021	4.09362e-22		Bub3	2.10342e-09	0.573254	0.119	0.009	3.54448e-05
Eif1a	2.74793e-10	0.501334	0.152	0.022	4.63053e-06		Polr2g	1.12552e-22	0.591843	0.153	0.009	1.89661e-18		Eif3h	4.29691e-18	0.572354	0.289	0.04	7.24073e-14
Tomm20	1.56263e-18	0.498356	0.291	0.048	2.6332e-14		C3ar1	4.91058e-47	0.589422	0.499	0.087	8.27482e-43		Zfp992	8.63843e-10	0.571608	0.109	0.003	1.45566e-05
Ybx1	8.01571e-24	0.497572	0.378	0.065	1.35073e-19		Bcas2	1.17417e-18	0.589082	0.122	0.007	1.97859e-14		Litaf	1.08399e-19	0.567882	0.338	0.055	1.82664e-15
Rnf213	2.99532e-12	0.497331	0.156	0.014	5.04741e-08		Csf2rb2	9.39108e-20	0.588512	0.12	0.004	1.58249e-15		Hcst	1.78769e-16	0.566798	0.232	0.023	3.01243e-12
Trim12c	3.7236e-07	0.495412	0.105	0.017	0.00627465		Snrpe	1.53367e-37	0.587927	0.302	0.032	2.58439e-33		Rpl27-ps3	1.75925e-10	0.565714	0.125	0.006	2.96451e-06
Leprot	2.02291e-11	0.493993	0.153	0.017	3.40881e-07		Uqcrh	5.973e-54	0.587213	0.619	0.117	1.00651e-49		Mapkapk2	5.63909e-16	0.565648	0.213	0.017	9.50243e-12
Fam46c	2.32582e-15	0.49373	0.247	0.042	3.91925e-11		Iqgap1	1.33556e-20	0.587191	0.133	0.007	2.25055e-16		Aplp2	7.59505e-19	0.565091	0.264	0.026	1.27984e-14
Atp5l	4.01327e-30	0.493427	0.571	0.129	6.76277e-26		Atp6v1g1	1.34653e-44	0.586446	0.448	0.072	2.26903e-40		Nfat5	3.02311e-11	0.56503	0.185	0.029	5.09424e-07
Hnrnpd	5.35807e-09	0.492986	0.126	0.017	9.02888e-05		Adgre1	1.92288e-37	0.585537	0.348	0.049	3.24025e-33		AI413582	1.20235e-10	0.564798	0.126	0.006	2.02607e-06
Stat2	1.53645e-08	0.492914	0.103	0.008	0.000258908		Romo1	3.15845e-30	0.579245	0.277	0.039	5.3223e-26		Gcnt2	3.59519e-09	0.564395	0.109	0.006	6.05826e-05
Ncstn	9.68453e-12	0.488822	0.163	0.02	1.63194e-07		Pfdn5	3.68049e-54	0.578101	0.63	0.12	6.20199e-50		Hif1a	9.07691e-20	0.56383	0.332	0.052	1.52955e-15
Crlf2	9.45404e-15	0.488696	0.212	0.028	1.5931e-10		Itm2c	1.40895e-48	0.577917	0.519	0.091	2.37422e-44		BC028528	1.45795e-12	0.561952	0.175	0.017	2.45679e-08
Ncf1	4.38408e-20	0.486761	0.353	0.07	7.38761e-16		Rbm3	3.82352e-56	0.577781	0.619	0.112	6.44301e-52		Ndufb3	3.46609e-15	0.558562	0.243	0.035	5.84072e-11
Pik3r1	1.11615e-18	0.48637	0.309	0.056	1.88083e-14		Psma7	2.31972e-41	0.576693	0.359	0.045	3.90896e-37		Tmem258	3.274e-19	0.558216	0.281	0.032	5.51701e-15
Ostf1	1.62801e-12	0.485925	0.188	0.028	2.74336e-08		Irf9	1.44347e-22	0.576041	0.144	0.007	2.4324e-18		Kxd1	1.75925e-10	0.556936	0.125	0.006	2.96451e-06
Slc6a6	1.0304e-15	0.484168	0.268	0.051	1.73633e-11		Rap2b	8.86353e-20	0.572591	0.124	0.005	1.49359e-15		Ctsz	2.92493e-23	0.555431	0.906	0.337	4.92881e-19
Tmem219	1.89784e-10	0.481216	0.143	0.017	3.19804e-06		Mrpl52	4.46759e-44	0.571722	0.404	0.056	7.52833e-40		Aars	1.16626e-09	0.554549	0.115	0.006	1.96526e-05
Anp32b	6.77336e-10	0.480564	0.125	0.011	1.14138e-05		Trappc2l	2.07866e-20	0.571526	0.155	0.015	3.50275e-16		Gbp4	2.46279e-09	0.554432	0.111	0.006	4.15005e-05
Tigd2	2.02885e-09	0.477238	0.119	0.011	3.41882e-05		Cpq	2.72491e-22	0.570724	0.151	0.009	4.59174e-18		Alg5	2.85172e-17	0.553359	0.234	0.02	4.80544e-13
Rpl36al	1.33965e-32	0.472608	0.614	0.14	2.25745e-28		Psen2	8.43536e-18	0.570489	0.109	0.004	1.42144e-13		Tep1	2.60277e-11	0.550849	0.134	0.006	4.38593e-07
Ptms	2.53634e-25	0.471385	0.485	0.11	4.27398e-21		Knop1	2.7147e-22	0.565103	0.166	0.015	4.57454e-18		Tmbim4	2.40331e-17	0.548987	0.255	0.029	4.04981e-13
Plin2	4.79973e-10	0.470495	0.114	0.006	8.08803e-06		Pts	6.2792e-24	0.564761	0.18	0.016	1.05811e-19		Tgm2	8.82028e-11	0.548645	0.155	0.017	1.48631e-06
mt-Co2	2.21522e-22	0.470439	0.885	0.416	3.73286e-18		mt-Nd1	4.57421e-34	0.564602	0.849	0.298	7.708e-30		Apobec1	9.86839e-13	0.548297	0.177	0.017	1.66292e-08
Tmem256	1.41936e-12	0.468305	0.177	0.022	2.39177e-08		Sdf4	1.68164e-45	0.564129	0.408	0.055	2.83374e-41		Ppp1r21	2.51356e-14	0.548296	0.202	0.02	4.23559e-10
Tmem86a	9.55037e-15	0.465982	0.212	0.028	1.60933e-10		Rrbp1	1.35409e-42	0.562972	0.756	0.208	2.28177e-38		Cox5a	3.04391e-16	0.545071	0.249	0.032	5.1293e-12
Aplp2	8.56482e-14	0.465722	0.225	0.039	1.44326e-09		Ggh	1.17656e-25	0.562611	0.182	0.013	1.98262e-21		Rpl7	6.6545e-34	0.542791	0.77	0.187	1.12135e-29
Dtx3l	5.44251e-09	0.464664	0.12	0.014	9.17118e-05		Serp1	5.4026e-42	0.562344	0.377	0.051	9.10392e-38		Mrpl57	5.48537e-10	0.541462	0.119	0.006	9.24339e-06
Trim30a	9.84305e-10	0.463221	0.146	0.022	1.65865e-05		Lmna	1.25262e-20	0.553645	0.164	0.017	2.11079e-16		mt-Atp6	1.13903e-16	0.541026	0.909	0.487	1.91938e-12
Scpep1	2.10539e-10	0.463002	0.158	0.025	3.5478e-06		Clcn7	3.83102e-18	0.553469	0.131	0.011	6.45566e-14		Itpkb	2.30436e-08	0.53932	0.1	0.006	0.000388308
Mrpl23	1.24082e-15	0.462419	0.204	0.02	2.09091e-11		Eif3i	3.8448e-22	0.552958	0.137	0.005	6.47888e-18		Parp9	3.75763e-10	0.537836	0.121	0.006	6.33198e-06
Ssbp1	8.49194e-10	0.461111	0.163	0.031	1.43098e-05		Tnfsf13b	1.04264e-24	0.552581	0.169	0.011	1.75695e-20		Cndp2	1.10371e-17	0.537792	0.258	0.029	1.85986e-13
Pgls	5.24902e-14	0.458646	0.187	0.02	8.84512e-10		Tgm2	4.00265e-23	0.551103	0.193	0.023	6.74487e-19		Ten1	2.68139e-09	0.537402	0.104	0.003	4.51841e-05
Epsti1	7.28558e-11	0.456524	0.135	0.011	1.22769e-06		Arhgap24	4.65764e-17	0.55039	0.109	0.005	7.84859e-13		Pgd	1.6137e-11	0.535537	0.17	0.02	2.71924e-07
Mpeg1	2.35393e-25	0.455858	0.61	0.171	3.96661e-21		Rpl5	4.55479e-46	0.549045	0.721	0.181	7.67528e-42		Polr1d	1.38898e-18	0.535058	0.268	0.029	2.34057e-14
Sin3b	8.49883e-10	0.454863	0.135	0.017	1.43214e-05		Hacd2	1.01208e-18	0.547509	0.126	0.008	1.70545e-14		Lmo4	3.12552e-14	0.530013	0.226	0.032	5.26682e-10
Psma7	8.38585e-17	0.454315	0.285	0.053	1.4131e-12		Pmp22	1.36129e-47	0.54699	0.565	0.111	2.29391e-43		Aurkaip1	2.33056e-11	0.529208	0.142	0.009	3.92723e-07
Smim4	2.80858e-10	0.44816	0.129	0.011	4.73274e-06		Rpl13a	1.28284e-43	0.545921	0.472	0.084	2.16171e-39		Tmem106a	2.97462e-11	0.528009	0.147	0.012	5.01254e-07
Irak2	2.0711e-10	0.447775	0.148	0.02	3.49002e-06		Mrpl57	7.47534e-24	0.545601	0.16	0.009	1.25967e-19		Arpp19	1.33066e-15	0.52735	0.223	0.023	2.24229e-11
Rab21	2.01917e-07	0.447255	0.113	0.02	0.00340251		Rpl7a	5.42231e-49	0.543915	0.8	0.204	9.13714e-45		Slc3a2	8.68608e-28	0.527166	0.57	0.124	1.46369e-23
Eif3e	1.07251e-12	0.444165	0.19	0.028	1.80729e-08		Ccl2	8.15284e-25	0.542933	0.359	0.091	1.37384e-20		Psen2	7.34462e-11	0.526759	0.136	0.009	1.23764e-06
Coa5	1.24016e-08	0.443953	0.105	0.008	0.00020898		Aplp2	6.118e-36	0.541215	0.282	0.028	1.03094e-31		Tmem205	4.84502e-10	0.524802	0.126	0.009	8.16435e-06
Pfn1	3.55418e-25	0.44244	0.47	0.104	5.98915e-21		Pla2g16	8.05852e-20	0.538816	0.129	0.007	1.35794e-15		Naa38	6.37168e-13	0.523135	0.166	0.012	1.07369e-08
Sdcbp	1.56953e-18	0.441651	0.314	0.059	2.64482e-14		Sik1	1.70406e-19	0.538264	0.131	0.008	2.87151e-15		Pkib	1.35028e-10	0.519531	0.14	0.012	2.27535e-06
Rpl13a	1.92482e-24	0.438385	0.42	0.081	3.24351e-20		Nsa2	2.26717e-57	0.538234	0.683	0.133	3.82041e-53		Nme1	4.02857e-10	0.519003	0.147	0.017	6.78855e-06
Clec2d	2.45063e-10	0.438227	0.147	0.02	4.12956e-06		Pebp1	5.11355e-23	0.536841	0.182	0.019	8.61684e-19		Ssr4	8.69119e-30	0.517403	0.57	0.112	1.46455e-25
Lrrk1	3.06458e-07	0.434494	0.106	0.017	0.00516412		Atp5j	5.56802e-42	0.534624	0.401	0.06	9.38267e-38		Tpt1	2.00892e-17	0.514075	0.97	0.527	3.38523e-13
Psma3	6.16364e-12	0.432829	0.199	0.037	1.03863e-07		Csf1	6.70549e-22	0.534029	0.164	0.015	1.12994e-17		Rpl36al	2.39074e-29	0.51303	0.64	0.147	4.02864e-25
Polr1d	1.62975e-13	0.432541	0.193	0.025	2.74629e-09		Tcirg1	3.82452e-34	0.532827	0.31	0.043	6.4447e-30		Hint1	2.17276e-23	0.512489	0.426	0.078	3.66132e-19
Rpl7a	2.71458e-25	0.429921	0.68	0.211	4.57434e-21		Rabgef1	6.99025e-18	0.532648	0.118	0.007	1.17793e-13		Bcl2l1	5.22456e-09	0.51227	0.108	0.006	8.80391e-05
C1qbp	1.30387e-12	0.424458	0.172	0.02	2.19715e-08		Atpif1	1.15385e-45	0.532479	0.486	0.084	1.94434e-41		Sgpl1	2.63749e-13	0.50931	0.209	0.029	4.44443e-09
Angel2	4.60361e-07	0.423363	0.119	0.025	0.00775754		Ndfip1	3.40775e-17	0.531059	0.118	0.008	5.7424e-13		Phf11d	4.17873e-08	0.506141	0.104	0.009	0.000704158
Hdgf	2.94648e-10	0.422676	0.14	0.017	4.96511e-06		1110008F13Rik	3.4809e-25	0.529556	0.202	0.021	5.86566e-21		Csf2ra	3.51855e-17	0.505231	0.266	0.035	5.92911e-13
Plbd2	1.38151e-08	0.422352	0.11	0.011	0.000232798		Ndufa6	4.3873e-35	0.528338	0.324	0.045	7.39304e-31		Rpl41	3.92403e-16	0.504028	0.947	0.49	6.61239e-12
Pfkfb3	7.06297e-10	0.421335	0.158	0.028	1.19018e-05		Cox6c	1.47589e-53	0.527879	0.652	0.132	2.48701e-49		Sys1	7.88602e-13	0.503068	0.172	0.014	1.32887e-08
Tcf25	7.2367e-14	0.42107	0.231	0.042	1.21946e-09		Samhd1	4.13269e-26	0.526986	0.228	0.029	6.96399e-22		Ndufa13	2.24132e-19	0.502112	0.296	0.037	3.77685e-15
Utp3	4.53176e-10	0.417985	0.138	0.017	7.63647e-06		Ndufv3	1.07514e-35	0.526445	0.273	0.025	1.81172e-31		Tyrobp	3.35656e-19	0.502083	0.951	0.473	5.65614e-15
Rps27rt	1.07134e-11	0.413538	0.168	0.022	1.80532e-07		Rab20	8.75286e-24	0.524769	0.186	0.019	1.47495e-19		Ndufa1	1.86985e-17	0.501687	0.262	0.032	3.15088e-13
Renbp	1.1301e-08	0.413292	0.111	0.011	0.000190433		Rfc2	4.64526e-22	0.522863	0.18	0.02	7.82774e-18		Vps13c	4.35943e-09	0.500812	0.128	0.014	7.34607e-05
Cox7a2	6.77373e-21	0.412476	0.39	0.084	1.14144e-16		Ndufb9	2.27151e-37	0.522158	0.308	0.035	3.82772e-33		Themis2	2.29578e-08	0.499953	0.1	0.006	0.000386861
Cd86	1.12511e-14	0.407801	0.229	0.037	1.89592e-10		Plbd2	1.72477e-24	0.520976	0.175	0.013	2.90641e-20		Atp5g3	8.06586e-18	0.499181	0.279	0.037	1.35918e-13
Ndufb9	6.72248e-18	0.407626	0.285	0.048	1.13281e-13		Gusb	4.98227e-31	0.520083	0.268	0.033	8.39563e-27		Mrpl30	1.37416e-11	0.499034	0.164	0.017	2.31561e-07
Dhx9	1.49764e-10	0.407029	0.161	0.025	2.52367e-06		Psmb1	3.52207e-29	0.519981	0.239	0.027	5.93505e-25		Mrps18c	3.59519e-09	0.497204	0.109	0.006	6.05826e-05
Rnh1	2.28875e-11	0.405646	0.147	0.014	3.85678e-07		Churc1	1.66469e-19	0.519004	0.146	0.013	2.80518e-15		Samhd1	4.73844e-15	0.496528	0.236	0.032	7.98475e-11
Ndufa2	3.02669e-20	0.40544	0.354	0.07	5.10027e-16		Itgb2	2.04267e-45	0.517778	0.47	0.079	3.44211e-41		Rab20	1.17735e-12	0.494438	0.183	0.02	1.98395e-08
Mrpl57	1.02687e-08	0.405433	0.117	0.014	0.000173037		Rpl6	2.54657e-28	0.516798	0.929	0.373	4.29122e-24		Syngr1	3.39588e-24	0.494404	0.417	0.069	5.7224e-20
Rac2	2.06818e-11	0.402601	0.182	0.031	3.48509e-07		Rpl41	9.62026e-24	0.516066	0.967	0.493	1.62111e-19		Sf3b5	1.97703e-13	0.493006	0.172	0.012	3.33149e-09
Dgkz	6.93747e-10	0.399922	0.153	0.025	1.16903e-05		Igsf6	5.09071e-19	0.51487	0.14	0.012	8.57836e-15		Atpif1	2.36322e-22	0.491383	0.46	0.098	3.98227e-18
Pitpna	3.72602e-12	0.397889	0.195	0.034	6.27872e-08		Selenof	5.45622e-41	0.514597	0.404	0.063	9.19427e-37		Dst	4.0954e-22	0.491056	0.394	0.069	6.90117e-18
mt-Atp6	2.98298e-17	0.396532	0.906	0.497	5.02661e-13		Arhgef7	2.45461e-18	0.514452	0.124	0.008	4.13626e-14		Pgk1	7.34462e-11	0.488701	0.136	0.009	1.23764e-06
Emc6	9.40956e-08	0.395676	0.1	0.011	0.0015856		Ccl4	4.70932e-25	0.511742	0.472	0.148	7.93567e-21		Mfsd1	2.5613e-12	0.487776	0.179	0.02	4.31605e-08
Alkbh1	9.73411e-10	0.3923	0.129	0.014	1.64029e-05		Gapdh	5.58419e-48	0.511232	0.632	0.136	9.40993e-44		Gpi1	3.59436e-14	0.48507	0.2	0.02	6.05685e-10
Fcgr1	9.78268e-13	0.391901	0.229	0.048	1.64848e-08		Gba	6.93077e-20	0.509298	0.133	0.008	1.1679e-15		Ell2	1.38753e-08	0.485047	0.109	0.009	0.000233813
Lamp2	1.31097e-20	0.391599	0.438	0.112	2.20911e-16		Ndufb7	1.66495e-29	0.507552	0.266	0.036	2.80561e-25		Pycard	5.5134e-25	0.484077	0.387	0.052	9.29063e-21
Man2b1	1.52993e-24	0.390533	0.53	0.135	2.57809e-20		Eif2ak2	1.92743e-17	0.507124	0.111	0.005	3.24791e-13		Trim30a	3.49632e-15	0.483738	0.211	0.02	5.89164e-11
Ndufb8	6.17665e-12	0.386449	0.165	0.02	1.04083e-07		Scand1	5.97639e-30	0.506183	0.279	0.04	1.00708e-25		Fosl2	2.96951e-12	0.482173	0.185	0.023	5.00392e-08
Soat1	5.29384e-19	0.385404	0.336	0.067	8.92065e-15		Atp6v1b2	5.12408e-27	0.505985	0.231	0.028	8.63459e-23		Rbm47	3.65043e-11	0.482172	0.153	0.014	6.15134e-07
mt-Co3	1.82033e-23	0.38529	0.929	0.486	3.06744e-19		Hspe1	7.95616e-46	0.503021	0.49	0.085	1.34069e-41		Ehd1	3.59519e-09	0.481942	0.109	0.006	6.05826e-05
Polr2f	1.02889e-08	0.384125	0.117	0.014	0.000173379		Gde1	1.01977e-30	0.502879	0.277	0.037	1.71842e-26		Icosl	6.00342e-08	0.481588	0.102	0.009	0.00101164
Plekha1	1.90543e-10	0.383191	0.143	0.017	3.21084e-06		Clic4	1.99301e-16	0.502091	0.113	0.008	3.35842e-12		Usp18	5.22456e-09	0.481282	0.108	0.006	8.8039e-05
Naa38	9.21684e-09	0.382974	0.124	0.017	0.000155313		Fosl2	2.77324e-24	0.501863	0.211	0.027	4.67319e-20		Stk19	3.80456e-09	0.479068	0.123	0.012	6.41106e-05
Tlr13	2.58605e-12	0.381033	0.181	0.025	4.35776e-08		M6pr	3.87602e-41	0.496657	0.384	0.055	6.53148e-37		Sh3bgrl3	2.35321e-29	0.478917	0.664	0.159	3.9654e-25
Ak2	1.38271e-08	0.380221	0.121	0.017	0.000233001		Os9	2.32171e-27	0.495254	0.211	0.02	3.91231e-23		Atp5h	9.67964e-29	0.478663	0.502	0.086	1.63112e-24
Ntpcr	4.31763e-12	0.376767	0.184	0.028	7.27563e-08		Rab7	1.1033e-29	0.493746	0.264	0.035	1.85917e-25		Tnfsf13b	3.71656e-13	0.477334	0.175	0.014	6.26278e-09
Naa20	1.98162e-07	0.375563	0.102	0.014	0.00333924		Sec61b	1.02019e-36	0.493618	0.326	0.043	1.71912e-32		Sdc3	2.63976e-09	0.476706	0.125	0.012	4.44825e-05
Creg1	5.77757e-24	0.373786	0.442	0.096	9.73579e-20		Rpl27-ps3	3.51293e-18	0.493111	0.106	0.003	5.91963e-14		Syngr2	7.75934e-19	0.476691	0.291	0.037	1.30753e-14
Srpr	4.0091e-11	0.371175	0.162	0.022	6.75574e-07		Jade2	2.1772e-17	0.49137	0.126	0.011	3.6688e-13		Sap18	1.18007e-16	0.473343	0.26	0.035	1.98854e-12
Sec61g	4.00074e-23	0.36905	0.464	0.11	6.74165e-19		Itm2b	1.34277e-23	0.489185	0.971	0.57	2.26269e-19		Necap1	4.14892e-08	0.471798	0.104	0.009	0.000699135
Cnih4	8.26389e-12	0.369025	0.181	0.028	1.39255e-07		Fyb	7.14367e-43	0.487498	0.541	0.113	1.20378e-38		Pura	4.28464e-11	0.470808	0.158	0.017	7.22005e-07
Acox3	9.82896e-08	0.365058	0.117	0.02	0.00165628		Gdi2	1.71333e-38	0.486174	0.412	0.072	2.88713e-34		Ndufb9	1.73043e-21	0.469392	0.338	0.046	2.91594e-17
Paox	5.13654e-08	0.361917	0.103	0.011	0.000865558		Cyth1	5.70604e-16	0.486048	0.106	0.007	9.61525e-12		Erlec1	9.44253e-12	0.46918	0.153	0.012	1.59116e-07
Apobec3	2.60583e-12	0.358146	0.197	0.034	4.39108e-08		Npc1	1.0269e-23	0.485884	0.211	0.028	1.73042e-19		Tgif1	7.71941e-19	0.468644	0.328	0.055	1.3008e-14
Idnk	3.02388e-07	0.357575	0.1	0.014	0.00509554		Lipa	9.97366e-23	0.484821	0.191	0.023	1.68066e-18		Rpl5	1.24639e-28	0.466631	0.709	0.179	2.10029e-24
Havcr2	5.40524e-17	0.357291	0.304	0.062	9.10838e-13		Sgpp1	2.12112e-15	0.484727	0.111	0.009	3.57429e-11		Eif2ak2	3.30064e-10	0.465749	0.128	0.009	5.56191e-06
Ubl3	1.23649e-13	0.357266	0.234	0.045	2.08362e-09		Tmem160	1.01769e-23	0.483861	0.171	0.013	1.7149e-19		Pfdn5	1.93279e-27	0.464247	0.591	0.133	3.25695e-23
Colgalt1	2.65536e-12	0.356611	0.197	0.034	4.47455e-08		Ogdh	5.17329e-22	0.482974	0.169	0.016	8.71751e-18		Ak2	1.49689e-09	0.463784	0.121	0.009	2.5224e-05
Abracl	7.46439e-09	0.356224	0.113	0.011	0.000125782		Litaf	3.85087e-38	0.481627	0.348	0.048	6.4891e-34		AB124611	1.16626e-09	0.463669	0.115	0.006	1.96526e-05
Serpine1	4.53953e-07	0.355007	0.103	0.017	0.00764956		Eif3k	2.90747e-34	0.479167	0.29	0.035	4.89937e-30		Uhrf1bp1	2.6211e-09	0.463348	0.125	0.012	4.41682e-05
Naglu	2.79666e-08	0.354016	0.124	0.02	0.000471264		Dpm3	4.09942e-27	0.477602	0.224	0.025	6.90792e-23		Fam96a	1.35028e-10	0.462878	0.14	0.012	2.27536e-06
Slamf9	6.83622e-09	0.353249	0.141	0.025	0.000115197		Atp6v1f	3.44427e-43	0.477563	0.475	0.085	5.80395e-39		Ap3b1	1.83653e-09	0.462697	0.126	0.012	3.09473e-05
1110008F13Rik	1.14261e-11	0.353127	0.185	0.031	1.9254e-07		Uqcrc1	5.2463e-19	0.477209	0.14	0.012	8.84053e-15		Fam174a	2.46695e-11	0.462567	0.155	0.014	4.15706e-07
Tgif1	2.96117e-10	0.349463	0.14	0.017	4.98987e-06		1810058I24Rik	1.9155e-20	0.474692	0.144	0.011	3.2278e-16		Plgrkt	4.44287e-13	0.461366	0.194	0.023	7.48667e-09
Ctsl	2.1728e-17	0.348775	0.777	0.309	3.66138e-13		Dtnbp1	8.29803e-17	0.472435	0.115	0.008	1.3983e-12		Med21	5.96073e-08	0.460164	0.102	0.009	0.00100444
Fis1	2.42546e-10	0.344727	0.158	0.025	4.08715e-06		Tmem86a	6.37995e-25	0.472354	0.193	0.019	1.07509e-20		Plbd2	3.14311e-09	0.459536	0.117	0.009	5.29645e-05
Atox1	3.87131e-21	0.34346	0.416	0.096	6.52354e-17		Mrpl30	5.63082e-25	0.471586	0.182	0.015	9.4885e-21		Slc23a2	1.49759e-09	0.459521	0.134	0.014	2.52359e-05
Gnl3	1.74402e-10	0.343276	0.154	0.022	2.93886e-06		Zufsp	1.68707e-18	0.471437	0.144	0.015	2.84287e-14		Dtx3l	5.33888e-11	0.457572	0.151	0.014	8.99655e-07
Tyrobp	5.96964e-15	0.343257	0.92	0.489	1.00594e-10		Erlec1	6.88117e-23	0.470856	0.177	0.017	1.15955e-18		1810058I24Rik	1.326e-10	0.457	0.14	0.012	2.23445e-06
Snrpd2	8.5927e-11	0.340517	0.164	0.025	1.44796e-06		Phf11b	9.91731e-17	0.470604	0.111	0.007	1.67117e-12		Arl5c	4.57399e-09	0.452611	0.115	0.009	7.70763e-05
Gde1	6.94757e-12	0.336648	0.199	0.037	1.17074e-07		Snrpg	1.04065e-41	0.469384	0.408	0.063	1.7536e-37		Sik1	5.22456e-09	0.452157	0.108	0.006	8.80391e-05
Mfsd1	1.41216e-12	0.332987	0.206	0.037	2.37963e-08		Slfn8	3.44471e-19	0.46913	0.133	0.009	5.80468e-15		Tmem268	4.1638e-08	0.452013	0.104	0.009	0.000701642
Ndufa1	2.42068e-13	0.332687	0.214	0.037	4.07909e-09		Ndufb10	1.66132e-26	0.468715	0.224	0.027	2.79949e-22		2900097C17Rik	1.04838e-10	0.451966	0.16	0.02	1.76663e-06
Rbm47	2.12835e-07	0.332282	0.108	0.017	0.00358648		Fuca1	1.19168e-30	0.467163	0.266	0.033	2.00811e-26		Nadk	2.80054e-10	0.450356	0.149	0.017	4.71919e-06
Ssr4	7.98042e-26	0.332065	0.506	0.118	1.34478e-21		Sgpl1	7.52087e-29	0.466998	0.248	0.031	1.26734e-24		Uqcrfs1	1.83001e-09	0.450342	0.126	0.012	3.08375e-05
Serbp1	4.28194e-20	0.330305	0.409	0.098	7.2155e-16		Daam1	1.24784e-16	0.465159	0.102	0.004	2.10273e-12		Lgals9	6.88491e-19	0.448535	0.304	0.043	1.16018e-14
Pla2g16	7.87266e-08	0.329359	0.101	0.011	0.00132662		Paox	2.38575e-16	0.465007	0.109	0.007	4.02022e-12		Dnajc2	2.17392e-09	0.448255	0.119	0.009	3.66327e-05
Gaa	9.90347e-09	0.328996	0.129	0.02	0.000166883		Elob	6.94188e-43	0.459862	0.432	0.069	1.16978e-38		Clic4	4.39053e-11	0.445969	0.158	0.017	7.39849e-07
Igbp1	8.81808e-10	0.328949	0.152	0.025	1.48593e-05		Smim3	4.11504e-17	0.459825	0.113	0.007	6.93426e-13		Scand1	2.3577e-18	0.445292	0.285	0.037	3.97295e-14
Sdf4	5.54038e-17	0.328197	0.298	0.059	9.3361e-13		Lrp10	8.9302e-17	0.45968	0.126	0.012	1.50483e-12		Ddx50	1.36265e-09	0.444359	0.147	0.02	2.2962e-05
Tmem14c	3.59919e-11	0.327418	0.201	0.042	6.06499e-07		Gpi1	2.9986e-28	0.458002	0.22	0.021	5.05295e-24		Hebp1	4.35103e-13	0.441271	0.194	0.023	7.33192e-09
Plgrkt	1.13283e-11	0.326892	0.211	0.045	1.90894e-07		Lman2	3.15172e-21	0.457931	0.182	0.023	5.31096e-17		Gna13	4.64035e-20	0.441049	0.374	0.069	7.81946e-16
Fbxl20	6.44363e-08	0.326775	0.119	0.02	0.00108582		Ubxn1	3.69043e-30	0.455982	0.284	0.041	6.21875e-26		H2afj	2.1616e-17	0.44005	0.281	0.04	3.64251e-13
Atp6v1b2	8.88802e-10	0.326066	0.168	0.034	1.49772e-05		Btf3	7.9858e-46	0.454772	0.488	0.084	1.34569e-41		Lap3	7.54693e-15	0.439792	0.221	0.026	1.27173e-10
Stx16	3.09523e-07	0.325231	0.121	0.025	0.00521577		BC004004	1.61401e-15	0.454404	0.1	0.005	2.71977e-11		Ube2k	1.7088e-09	0.4385	0.14	0.017	2.8795e-05
mt-Nd1	1.42353e-17	0.324705	0.713	0.284	2.39879e-13		Psma6	5.15416e-22	0.454397	0.169	0.016	8.68527e-18		Filip1l	1.28132e-11	0.437793	0.177	0.023	2.15916e-07
Trappc2l	2.70672e-07	0.323349	0.112	0.02	0.0045611		Smim4	7.04708e-20	0.453752	0.149	0.013	1.1875e-15		Uqcrq	1.18251e-22	0.437352	0.389	0.063	1.99265e-18
Nsa2	1.66084e-27	0.32043	0.56	0.138	2.79868e-23		Tmem87b	8.94833e-15	0.453722	0.111	0.011	1.50788e-10		C1qbp	1.67782e-13	0.436244	0.206	0.026	2.82729e-09
Xist	1.32706e-09	0.318139	0.922	0.539	2.23623e-05		Rplp0	6.0723e-34	0.453172	0.849	0.278	1.02324e-29		Anxa4	5.22456e-09	0.435618	0.108	0.006	8.80391e-05
Usp12	1.23823e-08	0.318034	0.128	0.02	0.000208654		Naga	9.19726e-21	0.452616	0.157	0.015	1.54983e-16		Tank	4.96385e-10	0.435433	0.14	0.014	8.36458e-06
Itgb2	2.09726e-16	0.317845	0.325	0.076	3.53409e-12		Tmem234	1.0339e-30	0.451495	0.277	0.037	1.74223e-26		BC031181	1.83653e-09	0.434157	0.126	0.012	3.09473e-05
Adgre1	6.65833e-14	0.31736	0.243	0.048	1.12199e-09		Syngr2	2.20962e-32	0.450702	0.304	0.044	3.72344e-28		Apobec3	3.98228e-12	0.432661	0.183	0.023	6.71054e-08
Dcxr	2.45068e-07	0.316663	0.101	0.014	0.00412964		Trappc1	1.43556e-17	0.450573	0.12	0.008	2.41906e-13		Adgre1	1.16252e-16	0.431654	0.279	0.043	1.95896e-12
Ddx24	3.64841e-14	0.315104	0.251	0.051	6.14793e-10		Irf2bp2	1.38314e-42	0.448678	0.463	0.083	2.33072e-38		Havcr2	9.19622e-16	0.431588	0.275	0.046	1.54965e-11
Gltp	2.51013e-09	0.313418	0.13	0.017	4.22983e-05		4932438A13Rik	2.23016e-18	0.447775	0.14	0.013	3.75804e-14		Dtnbp1	2.27182e-10	0.430911	0.13	0.009	3.82824e-06
Pnn	4.07958e-10	0.313382	0.177	0.037	6.8745e-06		Cirbp	3.22455e-29	0.446684	0.251	0.031	5.43369e-25		Pofut2	2.31299e-08	0.429333	0.1	0.006	0.000389761
Aprt	9.76268e-12	0.311296	0.163	0.02	1.64511e-07		Trim12a	2.02981e-22	0.44596	0.206	0.029	3.42043e-18		Irf9	3.44906e-10	0.4291	0.142	0.014	5.81201e-06
Tomm22	8.52844e-07	0.309951	0.1	0.017	0.0143713		Hint1	1.07784e-43	0.445093	0.412	0.06	1.81626e-39		Psmg4	2.41003e-08	0.428632	0.113	0.012	0.000406114
Snrpf	1.89031e-11	0.309467	0.199	0.039	3.18537e-07		Twf1	3.77328e-18	0.444901	0.131	0.011	6.35835e-14		Aimp1	7.81431e-15	0.428174	0.24	0.035	1.31679e-10
Rrbp1	3.61357e-20	0.304533	0.728	0.261	6.08922e-16		Naa38	1.70226e-19	0.4412	0.146	0.013	2.86847e-15		Ybx1	1.13346e-21	0.427543	0.417	0.081	1.91e-17
Prdx1	1.32651e-22	0.302561	0.473	0.118	2.2353e-18		Eif4ebp2	3.93928e-20	0.440049	0.157	0.016	6.63808e-16		Fcer1g	2.60488e-14	0.42735	0.942	0.478	4.38948e-10
Taf1d	6.98693e-12	0.302218	0.192	0.034	1.17737e-07		Tmem268	7.04815e-17	0.438706	0.131	0.013	1.18768e-12		Samd4b	2.00536e-08	0.426901	0.108	0.009	0.000337923
Ndufs6	4.18573e-09	0.301836	0.11	0.008	7.05337e-05		Tgif1	3.62114e-31	0.438517	0.317	0.052	6.10199e-27		Creg1	6.14176e-26	0.425785	0.481	0.089	1.03495e-21
Aldoa	1.44116e-15	0.300658	0.283	0.059	2.4285e-11		Mrpl51	9.26462e-18	0.437886	0.129	0.011	1.56118e-13		Sar1a	1.11878e-10	0.424974	0.147	0.014	1.88526e-06
Lrrfip1	1.3218e-07	0.300008	0.105	0.014	0.00222736		Sowahc	3.22993e-23	0.437427	0.197	0.024	5.44275e-19		Psma2	2.18048e-11	0.424347	0.181	0.026	3.67433e-07
Svbp	4.09609e-09	0.298344	0.133	0.02	6.90232e-05		Pkig	1.52273e-22	0.437407	0.186	0.021	2.56594e-18		Srrm1	2.01524e-20	0.423157	0.34	0.052	3.39587e-16
Lrp10	1.24789e-06	0.297864	0.103	0.02	0.0210283		Ifnar1	1.00975e-18	0.436531	0.166	0.023	1.70152e-14		Mkrn1	6.04422e-10	0.422739	0.132	0.012	1.01851e-05
Sp140	1.97362e-08	0.295559	0.114	0.014	0.000332575		Znfx1	1.66016e-20	0.435661	0.16	0.016	2.79754e-16		Runx1	3.41425e-17	0.421137	0.317	0.058	5.75335e-13
Cct4	1.62956e-07	0.295241	0.103	0.014	0.00274597		Mfsd12	1.61652e-16	0.434515	0.129	0.013	2.724e-12		Znfx1	1.25408e-09	0.420202	0.128	0.012	2.11325e-05
Camk1d	2.12835e-07	0.294892	0.108	0.017	0.00358649		Iscu	1.0615e-34	0.433775	0.328	0.048	1.78874e-30		Eprs	1.9365e-09	0.419978	0.145	0.02	3.2632e-05
Ndufs3	4.86274e-09	0.29353	0.127	0.017	8.1942e-05		Ddx24	1.27198e-36	0.432214	0.357	0.055	2.14341e-32		Trappc2l	1.92504e-10	0.419884	0.151	0.017	3.24389e-06
Capns1	5.06494e-11	0.291815	0.166	0.025	8.53494e-07		Nt5c	1.15922e-17	0.431967	0.124	0.009	1.9534e-13		4932438A13Rik	6.60265e-09	0.419425	0.113	0.009	0.000111261
Rpn2	1.7243e-14	0.291719	0.215	0.031	2.90562e-10		AY036118	7.17247e-25	0.431805	0.211	0.025	1.20863e-20		Anp32b	3.80365e-11	0.419003	0.172	0.023	6.40953e-07
Timm10b	1.83971e-13	0.287716	0.243	0.051	3.1001e-09		Ndufa1	2.37305e-31	0.429506	0.259	0.029	3.99883e-27		Mthfsl	8.77244e-10	0.418657	0.13	0.012	1.47824e-05
Tox4	7.41066e-08	0.287378	0.113	0.017	0.00124877		Imp3	6.73133e-15	0.425962	0.115	0.012	1.1343e-10		Tlr13	1.41154e-12	0.418071	0.189	0.023	2.37859e-08
Lap3	1.41846e-09	0.287189	0.155	0.028	2.39024e-05		Grina	5.05303e-38	0.424392	0.355	0.051	8.51486e-34		Cd14	4.0351e-21	0.416314	0.525	0.138	6.79954e-17
Psmb4	5.07001e-11	0.286774	0.188	0.037	8.54348e-07		Aco2	1.23492e-18	0.423621	0.137	0.012	2.08097e-14		Aph1a	1.51849e-09	0.414601	0.134	0.014	2.5588e-05
Edf1	2.62965e-10	0.284509	0.164	0.028	4.43122e-06		Atp5g3	6.70147e-35	0.421871	0.319	0.044	1.12926e-30		Gm2000	3.33757e-10	0.412877	0.128	0.009	5.62414e-06
Dad1	2.65053e-17	0.284215	0.297	0.056	4.46641e-13		Sri	2.45624e-26	0.42108	0.208	0.021	4.13901e-22		Itm2c	1.91827e-23	0.412791	0.455	0.089	3.23248e-19
Gusb	9.72468e-11	0.284195	0.174	0.031	1.63871e-06		Mlph	9.53111e-26	0.420349	0.22	0.027	1.60609e-21		Fmnl2	2.89596e-08	0.411202	0.106	0.009	0.000487998
Otulin	5.3283e-08	0.28142	0.126	0.022	0.000897872		Tap2	5.28961e-21	0.420017	0.166	0.017	8.91352e-17		Tnfsf12	1.14514e-08	0.409209	0.117	0.012	0.000192967
Bnip3l	9.1776e-13	0.276532	0.225	0.045	1.54652e-08		Tapbpl	6.49515e-15	0.41917	0.115	0.012	1.0945e-10		Jdp2	2.63976e-09	0.409092	0.125	0.012	4.44826e-05
Prpf38b	5.65022e-15	0.270913	0.325	0.084	9.52118e-11		B4galnt1	5.07784e-15	0.417788	0.109	0.009	8.55667e-11		Rpl6	7.6066e-16	0.408622	0.915	0.409	1.28179e-11
Clcn7	3.98611e-07	0.26966	0.105	0.017	0.006717		Utp14a	9.33327e-18	0.416077	0.14	0.015	1.57275e-13		Ostc	1.38253e-08	0.40853	0.109	0.009	0.00023297
Atp5h	1.50337e-19	0.268828	0.412	0.101	2.53333e-15		H2-Q4	1.38054e-43	0.415629	0.561	0.119	2.32636e-39		Aldoa	5.00745e-20	0.407891	0.374	0.069	8.43806e-16
Ndufaf8	7.87266e-08	0.267129	0.101	0.011	0.00132662		Svbp	3.74387e-23	0.415515	0.175	0.016	6.3088e-19		Cct4	1.31508e-10	0.406381	0.153	0.017	2.21604e-06
Syngr2	2.10676e-13	0.264523	0.264	0.062	3.5501e-09		Sp110	1.13759e-19	0.413906	0.162	0.019	1.91695e-15		Ptbp3	3.81644e-16	0.406172	0.298	0.055	6.43108e-12
Dcaf8	3.24507e-07	0.264065	0.106	0.017	0.00546827		Slc11a1	8.62171e-43	0.411235	0.435	0.071	1.45284e-38		Tmem33	4.91555e-08	0.404885	0.109	0.012	0.000828319
Med28	1.10305e-07	0.263747	0.111	0.017	0.00185876		Tep1	1.65412e-20	0.41095	0.16	0.016	2.78736e-16		Vamp8	2.16196e-22	0.404537	0.374	0.058	3.64312e-18
Luc7l2	7.09219e-15	0.261584	0.296	0.07	1.1951e-10		Nfat5	2.15874e-18	0.410707	0.184	0.031	3.63768e-14		Golgb1	3.55476e-10	0.403047	0.16	0.023	5.99012e-06
Wdr83os	3.59498e-10	0.261552	0.151	0.022	6.0579e-06		Npm1	1.6647e-45	0.410191	0.537	0.104	2.80518e-41		Nop10	4.67338e-10	0.40243	0.153	0.02	7.87511e-06
Uqcr10	2.74814e-20	0.261359	0.35	0.067	4.63089e-16		Plekha1	5.28088e-17	0.409355	0.124	0.011	8.89881e-13		Csde1	9.55956e-20	0.402158	0.332	0.052	1.61088e-15
Cd83	1.80291e-10	0.261233	0.208	0.051	3.03809e-06		Dcxr	2.95693e-17	0.406492	0.133	0.013	4.98273e-13		Nucb1	2.99713e-17	0.40196	0.247	0.026	5.05047e-13
Cyld	9.11225e-07	0.26099	0.106	0.02	0.0153551		Coq10b	9.28509e-24	0.404955	0.204	0.025	1.56463e-19		Txndc17	2.4017e-15	0.401901	0.226	0.026	4.04711e-11
Ptpn18	1.94958e-20	0.258143	0.414	0.098	3.28524e-16		Igbp1	1.5162e-22	0.403514	0.164	0.013	2.55495e-18		Ncstn	9.66533e-14	0.39934	0.202	0.023	1.6287e-09
Atp6v1f	5.95575e-19	0.257987	0.393	0.096	1.0036e-14		Slc23a2	2.8456e-22	0.403374	0.166	0.015	4.79513e-18		Gpr157	6.62667e-09	0.398748	0.113	0.009	0.000111666
Hnrnpul1	7.37003e-09	0.257636	0.152	0.031	0.000124192		Zc3hav1	1.69335e-17	0.402572	0.131	0.012	2.85347e-13		Atp5j2	9.96488e-22	0.398301	0.411	0.078	1.67918e-17
Fyb	4.22465e-19	0.255619	0.394	0.096	7.11895e-15		Cd47	1.72999e-28	0.402275	0.29	0.048	2.9152e-24		Nt5c	5.96073e-08	0.398165	0.102	0.009	0.00100444
Arpp19	3.98729e-10	0.255479	0.177	0.037	6.71899e-06		Lmbrd1	2.72187e-19	0.402081	0.16	0.019	4.58662e-15		Uqcc2	1.72024e-11	0.39682	0.157	0.014	2.89878e-07
Akr1a1	3.65732e-20	0.252247	0.314	0.051	6.16296e-16		Atp6ap2	4.90506e-33	0.401966	0.308	0.044	8.26551e-29		Lrp10	2.45887e-09	0.396731	0.138	0.017	4.14345e-05
Ubald2	4.57246e-09	0.250235	0.138	0.022	7.70506e-05		Ndufs5	2.0404e-29	0.401259	0.293	0.047	3.43828e-25		Psmd2	9.34484e-09	0.395602	0.125	0.014	0.00015747
Tra2b	1.11816e-07	-0.257333	0.294	0.118	0.00188421		Pdcd5	1.69417e-29	0.399977	0.259	0.033	2.85484e-25		Arid5b	7.31521e-15	0.394126	0.234	0.032	1.23269e-10
Eif5a	3.22905e-08	-0.258985	0.191	0.056	0.000544127		Uqcrq	4.14094e-36	0.399783	0.35	0.053	6.9779e-32		Denr	4.39053e-11	0.393662	0.158	0.017	7.39848e-07
Rnf13	1.08595e-07	-0.259556	0.23	0.081	0.00182993		Xaf1	2.20996e-19	0.398066	0.153	0.016	3.724e-15		Alkbh1	1.07717e-10	0.393479	0.16	0.02	1.81514e-06
Ddrgk1	1.85799e-06	-0.259747	0.153	0.048	0.031309		Nop10	5.32797e-21	0.397242	0.166	0.017	8.97816e-17		Riok3	3.41956e-08	0.392795	0.111	0.012	0.00057623
Sqstm1	5.30962e-08	-0.262871	0.209	0.067	0.000894723		1700003F12Rik	6.72377e-16	0.396827	0.102	0.005	1.13302e-11		Rpl13a	4.77473e-25	0.392713	0.472	0.089	8.04589e-21
Sub1	6.74824e-10	-0.264811	0.318	0.112	1.13715e-05		Riok3	6.58863e-15	0.396167	0.115	0.012	1.11025e-10		Timm13	2.14017e-09	0.391966	0.132	0.014	3.6064e-05
Celf2	9.82699e-12	-0.266244	0.289	0.084	1.65595e-07		Arhgdia	2.45483e-37	0.394491	0.361	0.055	4.13664e-33		Slc6a6	3.88283e-18	0.391907	0.315	0.052	6.54296e-14
Rhoh	1.92637e-06	-0.266389	0.187	0.067	0.0324613		Snx10	3.9268e-22	0.394286	0.173	0.017	6.61705e-18		Ndufa2	3.6268e-22	0.391498	0.434	0.086	6.11152e-18
Ncl	1.15292e-08	-0.266815	0.332	0.129	0.000194278		Ms4a6b	1.08355e-14	0.393615	0.118	0.013	1.82589e-10		Mt1	6.32039e-27	0.391347	0.772	0.228	1.06505e-22
Vcp	1.56799e-06	-0.266817	0.178	0.062	0.0264222		Dnaja2	6.15154e-20	0.392498	0.184	0.027	1.0366e-15		Cnppd1	2.18498e-09	0.391182	0.132	0.014	3.68191e-05
Atp5f1	2.69927e-07	-0.267614	0.18	0.056	0.00454855		Slc25a39	1.53986e-13	0.391992	0.1	0.009	2.59482e-09		Gng12	7.83637e-12	0.391003	0.174	0.02	1.32051e-07
Mapre1	2.07834e-06	-0.268365	0.143	0.042	0.035022		Myo1c	2.24761e-16	0.391346	0.124	0.012	3.78745e-12		Ndufa8	2.50257e-11	0.390508	0.155	0.014	4.21707e-07
Lpcat2	1.01373e-10	-0.269302	0.435	0.169	1.70824e-06		Hif1a	5.10189e-31	0.390927	0.293	0.043	8.5972e-27		Igtp	1.96663e-10	0.389865	0.138	0.012	3.31396e-06
Hnrnpk	4.79665e-09	-0.269371	0.332	0.126	8.08284e-05		Usmg5	3.75502e-38	0.388789	0.39	0.064	6.32758e-34		Npm1	1.363e-28	0.389551	0.574	0.118	2.29679e-24
Arpc5	5.20478e-10	-0.270093	0.246	0.073	8.77057e-06		Arhgdib	6.97047e-43	0.383279	0.472	0.085	1.17459e-38		Vps28	4.6065e-13	0.38944	0.181	0.017	7.76242e-09
Krtcap2	3.75874e-09	-0.271844	0.219	0.065	6.33386e-05		Vps13c	7.25077e-19	0.382931	0.146	0.015	1.22183e-14		Shisa5	2.08435e-14	0.388927	0.209	0.023	3.51234e-10
Ttc28	1.68284e-06	-0.277102	0.168	0.056	0.0283575		Kdelr1	3.95877e-18	0.382868	0.142	0.015	6.67092e-14		Itpripl2	1.65049e-08	0.388498	0.115	0.012	0.000278124
Chmp4b	2.38822e-11	-0.277791	0.344	0.115	4.02439e-07		Psmb6	1.53279e-28	0.382554	0.239	0.028	2.58291e-24		Psmb2	4.32275e-11	0.388369	0.177	0.026	7.28426e-07
Anxa3	8.41016e-08	-0.280148	0.295	0.118	0.0014172		Apobec3	3.9536e-20	0.381942	0.157	0.016	6.66221e-16		Crlf2	6.90056e-15	0.388305	0.234	0.032	1.16281e-10
Nedd8	1.48464e-09	-0.282537	0.25	0.079	2.50177e-05		Il10rb	1.08985e-27	0.381745	0.242	0.031	1.8365e-23		Utp14a	3.15461e-09	0.388032	0.117	0.009	5.31583e-05
Myl6	1.08656e-10	-0.290916	0.371	0.135	1.83096e-06		Cox6a1	2.53664e-34	0.381143	0.319	0.045	4.27449e-30		Fis1	2.92253e-14	0.387503	0.221	0.029	4.92476e-10
Itpr2	8.55273e-07	-0.292552	0.143	0.039	0.0144122		Cox7c	3.48001e-42	0.381123	0.661	0.164	5.86417e-38		Cox6b1	1.93595e-23	0.387467	0.43	0.078	3.26227e-19
Tax1bp1	2.0984e-06	-0.293396	0.176	0.062	0.0353601		Fam174a	1.86561e-21	0.378143	0.18	0.021	3.14374e-17		Atp5j	1.65875e-23	0.387089	0.411	0.069	2.79515e-19
Rhoa	3.14042e-09	-0.295136	0.319	0.118	5.29192e-05		Tnfsf12	8.25821e-15	0.378132	0.129	0.017	1.39159e-10		Grpel1	2.31299e-08	0.386865	0.1	0.006	0.000389761
Zfp36l1	3.99876e-09	-0.295386	0.472	0.202	6.73831e-05		Snrpf	5.82654e-31	0.376984	0.275	0.036	9.81831e-27		Vdac2	1.1322e-20	0.386519	0.349	0.055	1.90787e-16
Arrb2	8.02386e-09	-0.295779	0.241	0.079	0.00013521		Pnpla2	6.39851e-21	0.376245	0.173	0.02	1.07821e-16		Bscl2	1.38753e-08	0.386137	0.109	0.009	0.000233813
Mtdh	7.63155e-10	-0.30628	0.457	0.185	1.28599e-05		Gpx4	7.7936e-43	0.375122	0.452	0.077	1.3133e-38		Slamf9	1.95245e-10	0.383927	0.138	0.012	3.29007e-06
Gnai2	1.98432e-12	-0.312784	0.473	0.174	3.34378e-08		Etv3	4.74478e-18	0.3742	0.149	0.017	7.99543e-14		Gm46224	2.66798e-09	0.382871	0.125	0.012	4.49582e-05
Tra2a	2.22057e-07	-0.31905	0.245	0.093	0.00374189		Glb1	5.28088e-17	0.372507	0.124	0.011	8.89882e-13		Eif4b	1.48594e-09	0.381932	0.121	0.009	2.50395e-05
Hnrnpa3	8.30252e-08	-0.319275	0.271	0.104	0.00139906		Runx1	3.54729e-29	0.372429	0.315	0.056	5.97754e-25		Tns3	1.02076e-13	0.380312	0.221	0.032	1.72008e-09
Coro1a	3.36025e-08	-0.322563	0.252	0.09	0.000566236		Cant1	1.25417e-16	0.372097	0.122	0.011	2.11339e-12		Fundc2	9.16315e-11	0.379044	0.155	0.017	1.54408e-06
Smdt1	1.28513e-09	-0.323177	0.241	0.073	2.16558e-05		Ikbkb	2.07822e-19	0.370972	0.177	0.025	3.50201e-15		Ccar1	1.51416e-08	0.378891	0.128	0.017	0.00025515
Trafd1	1.37212e-06	-0.325158	0.15	0.045	0.0231216		Rpl36al	1.00496e-47	0.370466	0.705	0.165	1.69346e-43		Supt4a	9.13275e-12	0.378233	0.179	0.023	1.53896e-07
Ctnnb1	9.04678e-08	-0.325232	0.216	0.073	0.00152447		Psmb10	6.6612e-24	0.370179	0.191	0.02	1.12248e-19		Rrbp1	7.00883e-27	0.378226	0.751	0.21	1.18106e-22
Pbxip1	2.47395e-06	-0.325468	0.151	0.048	0.0416885		Fcer1g	1.62069e-20	0.369473	0.958	0.478	2.73103e-16		Slc2a1	4.98388e-08	0.377641	0.109	0.012	0.000839834
Adap2	2.82087e-08	-0.326301	0.233	0.079	0.000475345		Cd83	2.05904e-37	0.369106	0.614	0.161	3.46968e-33		Mrpl52	2.08642e-22	0.37676	0.425	0.081	3.51583e-18
Cttnbp2nl	1.85107e-08	-0.329775	0.245	0.084	0.000311924		Smim26	2.22316e-16	0.367378	0.124	0.012	3.74624e-12		Ifitm2	5.02004e-11	0.375802	0.138	0.009	8.45926e-07
Fermt3	6.10994e-08	-0.332767	0.243	0.087	0.00102959		Ndufa8	2.92702e-22	0.367143	0.177	0.019	4.93233e-18		Ap2s1	1.15735e-08	0.375536	0.136	0.02	0.000195025
Scamp2	9.8462e-09	-0.343212	0.373	0.152	0.000165918		Ncf1	9.88905e-36	0.366044	0.477	0.105	1.6664e-31		Susd6	1.24819e-11	0.3744	0.196	0.032	2.10332e-07
Pou2f2	4.90578e-08	-0.346593	0.331	0.135	0.000826673		Mrpl23	3.9216e-25	0.365742	0.226	0.031	6.60829e-21		Chmp2a	5.89884e-17	0.374289	0.283	0.043	9.94014e-13
Tubb5	4.52574e-08	-0.347446	0.241	0.084	0.000762633		Myl12b	7.66224e-40	0.364033	0.373	0.053	1.29116e-35		Cpq	9.31308e-09	0.373386	0.125	0.014	0.000156935
Hnrnpa0	3.31317e-07	-0.347947	0.193	0.065	0.00558302		Tnfrsf1a	2.07073e-19	0.363055	0.171	0.023	3.48938e-15		Eif3i	7.26315e-10	0.373163	0.138	0.014	1.22391e-05
Cd33	3.05478e-10	-0.34928	0.35	0.126	5.14761e-06		Cd300c2	7.04511e-45	0.362993	0.703	0.173	1.18717e-40		Gpr65	2.41806e-11	0.372761	0.168	0.02	4.07467e-07
Psenen	1.86589e-07	-0.350837	0.251	0.096	0.0031442		Lyst	9.46794e-18	0.362583	0.14	0.015	1.59544e-13		Il10rb	9.62073e-13	0.372497	0.209	0.032	1.62119e-08
Sirpa	4.51677e-09	-0.351357	0.367	0.146	7.6112e-05		Zyx	1.77014e-20	0.362436	0.177	0.023	2.98286e-16		Trim12a	1.63608e-11	0.370731	0.17	0.02	2.75696e-07
Rnaset2b	1.82923e-10	-0.353058	0.375	0.138	3.08243e-06		Gm46224	1.65664e-15	0.362091	0.115	0.011	2.79161e-11		Ndufv3	6.88522e-16	0.368009	0.277	0.046	1.16023e-11
Eif5b	3.91624e-07	-0.353672	0.212	0.076	0.00659926		Eif5a	5.22716e-27	0.361992	0.282	0.048	8.80829e-23		Fam104a	7.06253e-11	0.36787	0.181	0.029	1.19011e-06
Tm9sf3	9.22842e-08	-0.354192	0.221	0.076	0.00155508		Rassf3	3.87441e-16	0.36143	0.126	0.013	6.52876e-12		2410015M20Rik	4.41832e-14	0.367184	0.206	0.023	7.44531e-10
Efhd2	4.30509e-09	-0.355584	0.398	0.16	7.25451e-05		Efcab14	1.45962e-15	0.360731	0.126	0.015	2.45961e-11		Tatdn2	6.02487e-08	0.36632	0.102	0.009	0.00101525
Oaz1	3.08853e-08	-0.359902	0.248	0.087	0.000520448		Gsto1	9.5293e-20	0.360147	0.155	0.016	1.60578e-15		Churc1	4.20563e-09	0.366209	0.147	0.023	7.0869e-05
Unc93b1	2.75981e-10	-0.374607	0.499	0.205	4.65056e-06		Msn	7.40128e-43	0.360102	0.521	0.104	1.24719e-38		Tpd52	6.23003e-12	0.364137	0.206	0.035	1.04982e-07
Clic1	1.39605e-12	-0.379136	0.35	0.11	2.35248e-08		Eif4g1	5.30982e-21	0.35983	0.184	0.024	8.94757e-17		Pkm	4.8606e-17	0.363757	0.283	0.043	8.1906e-13
Son	1.22574e-07	-0.379822	0.565	0.258	0.0020655		Mef2d	1.57711e-21	0.358918	0.191	0.025	2.65758e-17		Capg	6.02488e-08	0.363553	0.102	0.009	0.00101525
Hexa	9.15226e-08	-0.390213	0.246	0.09	0.00154225		H13	1.25357e-18	0.358318	0.137	0.012	2.1124e-14		Chic2	2.83164e-09	0.363274	0.143	0.02	4.7716e-05
Canx	7.0213e-07	-0.394173	0.247	0.098	0.0118316		Ak2	7.18865e-18	0.358303	0.133	0.012	1.21136e-13		Zyx	7.77331e-11	0.363041	0.149	0.014	1.30988e-06
Srsf2	1.27784e-07	-0.396442	0.365	0.157	0.0021533		Sdcbp	1.73283e-44	0.358186	0.51	0.096	2.91999e-40		Tmem37	4.08086e-11	0.362984	0.172	0.023	6.87666e-07
Tmco1	1.26554e-06	-0.398881	0.24	0.096	0.0213256		Tomm20	2.87481e-40	0.357981	0.41	0.067	4.84435e-36		Ndufb7	6.41454e-16	0.362751	0.277	0.046	1.08091e-11
Atp5g3	1.53198e-08	-0.399057	0.222	0.07	0.000258153		Cd81	1.90689e-24	0.357616	0.836	0.333	3.21329e-20		Ap1s2	1.3294e-08	0.362713	0.123	0.014	0.000224018
Arpc4	6.23534e-07	-0.400328	0.214	0.079	0.0105072		Mt2	1.28516e-13	0.357053	0.131	0.021	2.16562e-09		Npc1	4.48984e-10	0.362097	0.153	0.02	7.56583e-06
Tmed9	2.21846e-06	-0.407387	0.182	0.065	0.0373834		9530068E07Rik	2.50762e-15	0.356477	0.135	0.019	4.22559e-11		Rab11a	1.62555e-09	0.361621	0.158	0.026	2.73922e-05
Wasf2	1.78959e-07	-0.413786	0.242	0.09	0.00301564		Naa50	1.99301e-16	0.355876	0.113	0.008	3.35842e-12		Tbc1d10a	5.45937e-09	0.3587	0.121	0.012	9.19958e-05
Nmt1	8.21836e-07	-0.441464	0.28	0.118	0.0138488		Zfp992	2.56926e-14	0.353872	0.115	0.013	4.32946e-10		Ggh	4.98995e-10	0.358503	0.14	0.014	8.40857e-06
Arhgap17	1.88715e-06	-0.442916	0.183	0.065	0.0318004		Rassf4	3.72917e-18	0.352631	0.16	0.021	6.28403e-14		Eapp	4.98388e-08	0.358125	0.109	0.012	0.000839834
Prkcd	4.36977e-07	-0.451937	0.251	0.098	0.00736351		Tmem37	4.57842e-22	0.352459	0.197	0.027	7.7151e-18		Msn	2.52311e-25	0.356879	0.506	0.104	4.2517e-21
Cd53	2.60681e-08	-0.453702	0.377	0.157	0.000439273		Gars	1.15975e-13	0.352033	0.104	0.011	1.9543e-09		Renbp	5.67451e-08	0.356608	0.115	0.014	0.000956212
Gdi2	1.60237e-07	-0.459003	0.248	0.093	0.00270015		Nap1l1	4.93559e-22	0.3517	0.204	0.029	8.31697e-18		Psmb10	6.76977e-13	0.356455	0.179	0.017	1.14077e-08
Mbnl1	1.43271e-07	-0.481867	0.485	0.219	0.00241426		Aif1	8.40754e-41	0.351188	0.716	0.189	1.41675e-36		Rbx1	5.85291e-20	0.356335	0.36	0.063	9.86274e-16
Selenok	6.37096e-08	-0.483747	0.321	0.129	0.00107357		Ndufs3	1.65089e-19	0.35108	0.157	0.017	2.78191e-15		Csf1	5.6254e-12	0.355563	0.2	0.032	9.47937e-08
mt-Nd5	2.64291e-07	-0.486904	0.32	0.135	0.00445357		Tprgl	3.09476e-13	0.351058	0.109	0.013	5.21498e-09		Tbk1	1.15199e-07	0.354886	0.111	0.014	0.00194121
Rac1	2.36067e-08	-0.496126	0.375	0.154	0.000397797		Cct2	4.04594e-30	0.350613	0.259	0.032	6.81781e-26		Cd72	2.31299e-08	0.353854	0.1	0.006	0.000389761
Mcl1	2.31629e-06	-0.514489	0.402	0.188	0.0390318		Myl6	9.73854e-38	0.349187	0.499	0.109	1.64104e-33		Cox6c	9.87108e-26	0.352196	0.606	0.147	1.66338e-21
Cebpzos	1.62269e-06	-0.515766	0.164	0.053	0.0273439		Emd	1.20541e-17	0.348091	0.153	0.02	2.03124e-13		Trafd1	3.92735e-14	0.352014	0.232	0.035	6.61797e-10
Lcp1	1.66013e-08	-0.53914	0.344	0.138	0.000279748		Hscb	1.42992e-17	0.346456	0.12	0.008	2.40957e-13		Ptgs2	3.82014e-08	0.351046	0.153	0.032	0.000643732
Hmgb1	4.13764e-07	-0.549959	0.501	0.23	0.00697234		Tmem219	1.16987e-18	0.346393	0.173	0.025	1.97134e-14		Txndc9	8.05048e-09	0.350958	0.119	0.012	0.000135659
Cfl1	1.30136e-07	-0.551128	0.434	0.194	0.00219292		Prcp	9.82123e-27	0.344437	0.222	0.025	1.65498e-22		Chmp4b	1.90584e-24	0.350129	0.432	0.075	3.21152e-20
Spcs2	7.06617e-07	-0.606379	0.294	0.124	0.0119072		Pomp	8.73351e-38	0.341867	0.428	0.08	1.47168e-33		Gsap	2.74736e-08	0.349938	0.119	0.014	0.000462958
Chchd2	1.32655e-06	-0.622675	0.436	0.202	0.0223536		Mocs2	5.07785e-15	0.340736	0.109	0.009	8.55668e-11		Pitpna	1.97317e-13	0.349883	0.211	0.029	3.32499e-09
Tmsb4x	1.33888e-17	-0.639981	0.977	0.871	2.25614e-13		Gm26917	2.20595e-18	0.339474	0.184	0.031	3.71724e-14		Rpl23a	1.50639e-20	0.348688	0.76	0.251	2.53842e-16
Hexb	1.84782e-12	-0.751689	0.926	0.75	3.11376e-08		Ube2l3	2.2808e-24	0.337515	0.222	0.031	3.84338e-20		Plekhf2	4.45924e-08	0.347849	0.123	0.017	0.000751427
Actb	1.78011e-23	-0.830681	0.947	0.86	2.99966e-19		BC031181	1.84192e-17	0.337415	0.162	0.024	3.10381e-13		Lsm4	2.66798e-09	0.347361	0.125	0.012	4.49582e-05
Ddx5	3.64124e-13	-1.21706	0.786	0.632	6.13585e-09		Kdm7a	4.0195e-20	0.337303	0.195	0.031	6.77326e-16		Dazap2	1.10837e-18	0.346978	0.326	0.055	1.86772e-14
Cx3cr1	1.29269e-23	-1.26751	0.747	0.725	2.1783e-19		Blvrb	1.27382e-17	0.336202	0.135	0.013	2.14652e-13		Synj1	8.1813e-10	0.346698	0.162	0.026	1.37863e-05
Rhob	2.21706e-06	-1.86255	0.375	0.385	0.0373597		Sult1a1	1.97703e-16	0.335709	0.135	0.016	3.33149e-12		Atp5c1	3.31585e-23	0.34666	0.349	0.043	5.58753e-19
Ndrg2	7.59237e-12	-1.97317	0.021	0.107	1.27939e-07		Hgsnat	4.98043e-14	0.335054	0.106	0.011	8.39252e-10		Nop53	2.53437e-09	0.346308	0.138	0.017	4.27066e-05
Cfh	7.88368e-09	-2.03669	0.064	0.157	0.000132848		Efhd2	6.75641e-42	0.334459	0.654	0.161	1.13852e-37		Mpeg1	7.00211e-24	0.344475	0.674	0.187	1.17993e-19
Junb	2.59176e-11	-2.1973	0.473	0.483	4.36738e-07		Supt4a	6.25292e-20	0.334393	0.184	0.027	1.05368e-15		Echs1	5.08923e-10	0.343992	0.158	0.023	8.57585e-06
Fosb	1.23948e-08	-2.19743	0.149	0.25	0.000208865		Golgb1	2.03737e-20	0.333463	0.191	0.028	3.43317e-16		Mia2	1.55173e-10	0.343672	0.158	0.02	2.61482e-06
Slc4a4	1.36835e-15	-2.1977	0.015	0.112	2.30581e-11		Pnpla7	3.65418e-32	0.333288	0.373	0.072	6.15766e-28		Taf10	1.93834e-10	0.343147	0.151	0.017	3.2663e-06
Klf4	5.95031e-12	-2.20797	0.077	0.197	1.00269e-07		BC028528	5.56653e-18	0.33266	0.155	0.02	9.38015e-14		Rrp1	1.34262e-10	0.340732	0.153	0.017	2.26244e-06
Ccr5	1.49146e-10	-2.23076	0.107	0.222	2.51325e-06		Sem1	1.06414e-38	0.332646	0.435	0.08	1.79318e-34		Cox7c	2.19024e-23	0.340327	0.66	0.184	3.69077e-19
Ckb	3.23068e-11	-2.28075	0.131	0.253	5.44402e-07		Chd7	3.59893e-25	0.331346	0.273	0.049	6.06456e-21		Ubp1	5.69349e-08	0.34	0.115	0.014	0.00095941
Selenop	1.87307e-18	-2.28503	0.314	0.447	3.1563e-14		Tbc1d10a	1.71508e-15	0.330542	0.14	0.02	2.89009e-11		Timm8b	1.44755e-12	0.339833	0.175	0.017	2.43926e-08
Egr1	2.32965e-12	-2.28808	0.261	0.374	3.92569e-08		Tmed2	4.35469e-28	0.329033	0.268	0.04	7.33809e-24		Use1	1.76316e-13	0.339381	0.192	0.02	2.9711e-09
Kctd12	1.15469e-16	-2.33734	0.2	0.357	1.94577e-12		Naca	8.20332e-46	0.328597	0.718	0.177	1.38234e-41		Otulin	7.80927e-12	0.338148	0.174	0.02	1.31594e-07
Gpr34	6.6136e-16	-2.3718	0.2	0.351	1.11446e-11		Dnajc10	3.67602e-14	0.328519	0.1	0.008	6.19446e-10		M6pr	1.17876e-18	0.337368	0.358	0.069	1.98633e-14
Cpe	9.36738e-16	-2.40918	0.045	0.174	1.5785e-11		Gpr107	3.67601e-14	0.328359	0.1	0.008	6.19445e-10		Dclre1c	3.39579e-07	0.336843	0.106	0.014	0.00572224
Aldoc	8.15366e-21	-2.5516	0.017	0.143	1.37397e-16		Snrpb2	5.05163e-20	0.328201	0.164	0.019	8.5125e-16		Ndufs8	1.21192e-10	0.336749	0.166	0.023	2.04221e-06
Plpp3	2.60819e-23	-2.57529	0.01	0.135	4.39507e-19		Gna13	1.26556e-30	0.328162	0.337	0.061	2.1326e-26		Neu1	4.55822e-09	0.336735	0.128	0.014	7.68106e-05
Siglech	2.48034e-23	-2.58072	0.117	0.317	4.17962e-19		Tmed10	2.30757e-41	0.327999	0.501	0.1	3.88849e-37		Eif3k	1.77461e-19	0.336324	0.317	0.046	2.9904e-15
Ptn	1.52426e-25	-2.64094	0.005	0.132	2.56853e-21		Atp5h	2.19075e-41	0.327241	0.501	0.1	3.69163e-37		Aig1	2.10865e-07	0.33586	0.102	0.012	0.00355328
P2ry12	1.0928e-26	-2.68322	0.257	0.458	1.84147e-22		Renbp	9.16286e-20	0.327068	0.144	0.012	1.54403e-15		Sdhd	3.85872e-09	0.335743	0.123	0.012	6.50233e-05
Clu	3.97623e-20	-2.71113	0.034	0.177	6.70034e-16		Ctsa	2.44635e-38	0.326792	0.636	0.164	4.12235e-34		Aif1	8.33772e-20	0.334658	0.691	0.219	1.40499e-15
Cst3	2.12369e-155	-2.81592	0.987	1	3.57862e-151		Lap3	1.97865e-23	0.326174	0.226	0.035	3.33423e-19		Rsbn1l	1.02729e-10	0.334433	0.16	0.02	1.73108e-06
Hpgd	2.23464e-32	-2.86899	0.02	0.205	3.76559e-28		Atp2b1	1.30069e-27	0.325276	0.308	0.057	2.19179e-23		Ndufa12	1.07717e-10	0.332832	0.16	0.02	1.81514e-06
Mt3	6.59432e-16	-2.92191	0.052	0.185	1.11121e-11		Ppp1r21	2.172e-22	0.324759	0.226	0.037	3.66004e-18		Atp5o.1	2.94936e-12	0.332122	0.204	0.032	4.96997e-08
Jun	3.47915e-36	-2.92991	0.344	0.562	5.86272e-32		Atxn7l3b	3.83382e-21	0.324504	0.202	0.031	6.46036e-17		Vmp1	8.37726e-13	0.32995	0.204	0.029	1.41165e-08
Sparc	5.84932e-50	-3.05824	0.219	0.542	9.85669e-46		Lgmn	8.21122e-16	0.323757	0.92	0.431	1.38367e-11		Svbp	2.78306e-11	0.329173	0.174	0.023	4.68974e-07
Klf2	3.09552e-29	-3.13347	0.06	0.27	5.21627e-25		Sod2	1.80449e-22	0.320516	0.193	0.024	3.04075e-18		Ier3ip1	1.15655e-11	0.328473	0.172	0.02	1.9489e-07
Sparcl1	2.67752e-26	-3.13606	0.042	0.225	4.5119e-22		Psmg4	7.18866e-18	0.320385	0.133	0.012	1.21136e-13		Thoc7	3.34077e-07	0.328324	0.106	0.014	0.00562954
Slc1a2	1.69676e-28	-3.1828	0.026	0.202	2.8592e-24		Dync1li1	2.58715e-14	0.31991	0.115	0.013	4.3596e-10		Fuca1	7.19789e-12	0.327377	0.187	0.026	1.21292e-07
Atp1a2	8.49071e-24	-3.19277	0.032	0.191	1.43077e-19		Tm2d3	1.02263e-12	0.319278	0.102	0.012	1.72324e-08		Pirb	3.44333e-08	0.326341	0.111	0.012	0.000580236
Fcrls	2.22594e-54	-3.30234	0.003	0.25	3.75093e-50		Lamtor1	2.82995e-20	0.3191	0.2	0.032	4.76875e-16		Psma5	8.10357e-10	0.326058	0.162	0.026	1.36553e-05
							Bcl2a1b	1.42333e-42	0.318728	0.561	0.121	2.39845e-38		Myl12b	2.61593e-20	0.325877	0.332	0.049	4.4081e-16
							Ndufab1	1.5424e-25	0.317909	0.222	0.028	2.5991e-21		Sdc4	1.68049e-09	0.324909	0.17	0.032	2.83179e-05
							Lrrfip1	2.49399e-21	0.317395	0.193	0.027	4.20263e-17		Serp1	1.12318e-18	0.322943	0.34	0.061	1.89267e-14
							2010107E04Rik	2.80759e-33	0.317117	0.357	0.063	4.73107e-29		Dpm3	9.48448e-10	0.32245	0.149	0.02	1.59823e-05
							Atox1	3.23658e-43	0.316596	0.53	0.107	5.45396e-39		Scn1b	4.0037e-08	0.321235	0.117	0.014	0.000674663
							Tns1	6.54273e-17	0.316488	0.149	0.02	1.10252e-12		Ptpn18	9.68584e-23	0.320768	0.44	0.086	1.63216e-18
							Eprs	2.50043e-15	0.316373	0.142	0.021	4.21348e-11		Zc3h12a	1.66583e-14	0.319836	0.279	0.055	2.80708e-10
							Thrap3	3.65188e-23	0.314879	0.237	0.04	6.15379e-19		Hspe1	1.54938e-23	0.319789	0.5	0.11	2.61086e-19
							3110043O21Rik	8.60774e-17	0.313585	0.137	0.016	1.45049e-12		Eef1g	2.11371e-16	0.319663	0.251	0.032	3.56181e-12
							Atp5b	5.13856e-39	0.313559	0.466	0.092	8.65898e-35		Hnrnpll	4.17873e-08	0.314694	0.104	0.009	0.000704158
							Txndc9	6.40959e-14	0.312001	0.12	0.016	1.08008e-09		Nfe2l2	7.38597e-24	0.312808	0.63	0.17	1.24461e-19
							Gtf2h5	2.87938e-17	0.31196	0.151	0.02	4.85204e-13		Atp5e	3.86172e-25	0.311523	0.632	0.161	6.50738e-21
							Vmp1	3.87104e-21	0.311577	0.202	0.031	6.52309e-17		Mfsd11	1.02699e-07	0.310572	0.106	0.012	0.00173058
							Ccdc174	9.52613e-14	0.31119	0.115	0.015	1.60525e-09		Ets2	1.35261e-13	0.309631	0.232	0.037	2.27928e-09
							Spata13	1.07697e-27	0.311081	0.273	0.043	1.8148e-23		Rheb	7.13086e-11	0.308402	0.181	0.029	1.20162e-06
							Arpp19	4.55214e-26	0.310747	0.228	0.029	7.67082e-22		Nenf	1.37621e-09	0.307898	0.147	0.02	2.31905e-05
							Hnrnpll	6.43338e-14	0.310457	0.126	0.019	1.08409e-09		Ankle2	9.44076e-09	0.307151	0.125	0.014	0.000159086
							Fkbp1a	6.08743e-17	0.309393	0.142	0.017	1.02579e-12		Nup98	1.14991e-08	0.307093	0.136	0.02	0.000193772
							Iah1	3.67602e-14	0.308408	0.1	0.008	6.19446e-10		Tmem256	4.541e-11	0.307059	0.177	0.026	7.65203e-07
							Echs1	7.09719e-22	0.308247	0.2	0.028	1.19595e-17		Clcn7	1.33637e-10	0.307045	0.172	0.026	2.25191e-06
							Gaa	9.57496e-17	0.308207	0.144	0.019	1.61348e-12		Tceal9	4.74896e-09	0.305466	0.153	0.026	8.00247e-05
							Ptpn18	2.24865e-40	0.306962	0.468	0.089	3.7892e-36		Etnk1	1.61022e-09	0.304923	0.158	0.026	2.71339e-05
							Esd	1.07989e-15	0.306691	0.144	0.021	1.81972e-11		Cd180	1.48292e-10	0.304665	0.183	0.032	2.49886e-06
							Lsm12	8.09431e-12	0.304794	0.1	0.013	1.36397e-07		Fes	1.63901e-07	0.304357	0.109	0.014	0.0027619
							Pitpna	3.94121e-23	0.30453	0.244	0.043	6.64133e-19		Cd81	1.80125e-17	0.304193	0.813	0.308	3.03528e-13
							Spint1	2.98039e-20	0.304184	0.162	0.017	5.02225e-16		Serbp1	1.57846e-22	0.303956	0.506	0.118	2.65986e-18
							Parp12	2.70297e-16	0.30355	0.131	0.015	4.55478e-12		Bclaf1	5.84731e-13	0.303508	0.23	0.04	9.85329e-09
							Phf23	3.89733e-15	0.302946	0.113	0.011	6.56738e-11		Ptms	1.01711e-28	0.30313	0.594	0.127	1.71393e-24
							Uqcr11	1.50523e-32	0.302933	0.353	0.063	2.53646e-28		Gabarap	1.2195e-24	0.302717	0.579	0.141	2.05497e-20
							Rasa4	4.5676e-17	0.302756	0.16	0.024	7.69686e-13		Cd300c2	1.54368e-23	0.301547	0.625	0.167	2.60125e-19
							Polr1d	1.41365e-24	0.302479	0.22	0.029	2.38213e-20		Krtcap2	1.11039e-15	0.30052	0.281	0.049	1.87111e-11
							Ifngr2	4.0637e-25	0.302036	0.259	0.044	6.84774e-21		Ptk2b	4.47377e-08	0.297087	0.123	0.017	0.000753875
							Synj1	8.66949e-18	0.301863	0.164	0.024	1.4609e-13		Mien1	1.01998e-07	0.29705	0.106	0.012	0.00171876
							Otub1	1.92307e-16	0.301633	0.135	0.016	3.24057e-12		Spata13	2.31069e-11	0.29525	0.211	0.04	3.89374e-07
							Gm2000	3.02186e-17	0.30086	0.133	0.013	5.09214e-13		Bcl2a1b	4.78767e-23	0.294853	0.634	0.176	8.0677e-19
							Rps27l	3.29016e-34	0.299787	0.339	0.053	5.54424e-30		Cir1	6.81974e-08	0.294585	0.126	0.02	0.00114919
							Pom121	9.46957e-17	0.299605	0.126	0.012	1.59572e-12		Gpsm3	1.06112e-08	0.293986	0.13	0.017	0.000178809
							Ttc14	3.29814e-16	0.299547	0.151	0.023	5.55769e-12		Snrpg	5.9547e-21	0.293674	0.396	0.075	1.00343e-16
							Ppm1g	5.96862e-14	0.298711	0.113	0.013	1.00577e-09		Rbm8a	1.31482e-09	0.29306	0.172	0.032	2.21561e-05
							Max	2.83878e-14	0.29852	0.122	0.016	4.78364e-10		Naa50	2.36048e-07	0.292319	0.108	0.014	0.00397764
							Rgs1	1.18366e-24	0.298053	0.428	0.123	1.99459e-20		P2rx7	1.64986e-07	0.291724	0.109	0.014	0.00278017
							Lmo4	1.46129e-21	0.297594	0.217	0.036	2.46241e-17		Sgpp1	8.03536e-08	0.291253	0.113	0.014	0.00135404
							Gpr157	3.6241e-12	0.297567	0.102	0.013	6.10696e-08		Lamtor3	6.37892e-11	0.290034	0.157	0.017	1.07491e-06
							Anp32b	1.0392e-18	0.297108	0.16	0.02	1.75116e-14		Ndufa11	2.40222e-12	0.288751	0.217	0.037	4.04798e-08
							Chmp2a	1.58695e-27	0.296455	0.268	0.041	2.67418e-23		Tmed10	4.24009e-19	0.287073	0.413	0.092	7.14497e-15
							Tex261	7.32947e-16	0.295393	0.135	0.017	1.23509e-11		Hacd2	1.16349e-07	0.286272	0.111	0.014	0.00196059
							Plekhj1	2.70291e-13	0.295161	0.102	0.011	4.55467e-09		Sec14l1	1.96949e-07	0.285728	0.121	0.02	0.00331878
							Ndufa13	7.08269e-30	0.295039	0.306	0.051	1.1935e-25		Eif2s3x	1.47225e-07	0.283485	0.104	0.012	0.00248088
							Pip5k1c	5.53571e-15	0.293573	0.126	0.016	9.32822e-11		Snrpe	1.81664e-15	0.283427	0.266	0.043	3.06122e-11
							Bbx	1.37283e-13	0.292797	0.111	0.013	2.31336e-09		Snrpb2	3.10134e-09	0.283049	0.149	0.023	5.22607e-05
							Trpm2	1.92527e-13	0.29083	0.106	0.012	3.24427e-09		Spcs2	1.37461e-16	0.282413	0.358	0.081	2.31636e-12
							Sdhd	6.51345e-16	0.290372	0.129	0.015	1.09758e-11		Slc22a17	4.45924e-08	0.281297	0.123	0.017	0.000751427
							Dctn4	9.37266e-26	0.288385	0.257	0.041	1.57939e-21		Sri	5.65283e-12	0.280596	0.194	0.029	9.52559e-08
							Ptk2b	4.60632e-13	0.288192	0.124	0.02	7.7621e-09		Mxd1	1.67175e-07	0.280488	0.109	0.014	0.00281707
							Rbm47	9.52613e-14	0.285804	0.115	0.015	1.60525e-09		Pcbp2	2.64868e-24	0.27971	0.528	0.118	4.46329e-20
							Psenen	1.50571e-29	0.284502	0.339	0.065	2.53727e-25		Hspa9	2.57425e-07	0.278762	0.113	0.017	0.00433788
							Atp5c1	3.19427e-32	0.284486	0.337	0.057	5.38266e-28		Nip7	1.02699e-07	0.278246	0.106	0.012	0.00173058
							Sumo2	5.14112e-22	0.284102	0.239	0.044	8.6633e-18		Tpst2	4.37686e-10	0.276767	0.172	0.029	7.37544e-06
							Anapc13	1.19055e-23	0.284003	0.217	0.031	2.00619e-19		Lasp1	1.17968e-09	0.276687	0.16	0.026	1.98788e-05
							Atp6v1c1	3.8339e-19	0.283771	0.202	0.036	6.46051e-15		Max	6.70531e-10	0.276331	0.151	0.02	1.12991e-05
							Psma1	2.19426e-22	0.283674	0.213	0.032	3.69754e-18		Knop1	9.61217e-08	0.274744	0.125	0.02	0.00161975
							Tnrc6a	6.4406e-23	0.283344	0.233	0.039	1.0853e-18		Sipa1l2	3.12125e-09	0.274337	0.149	0.023	5.25961e-05
							Rpn2	1.44324e-29	0.282156	0.277	0.04	2.43201e-25		Cmas	4.98388e-08	0.27418	0.109	0.012	0.000839834
							Nme1	1.93849e-19	0.281641	0.164	0.02	3.26654e-15		Psmb7	1.02699e-07	0.27416	0.106	0.012	0.00173058
							Slc2a1	1.07272e-12	0.281434	0.109	0.015	1.80764e-08		Psma6	1.36182e-07	0.273065	0.123	0.02	0.0022948
							Tbca	3.19246e-28	0.28139	0.306	0.055	5.37961e-24		Cnot1	6.80345e-07	0.271623	0.102	0.014	0.0114645
							Cdipt	1.44597e-13	0.281105	0.124	0.019	2.4366e-09		R3hdm2	4.8334e-08	0.27114	0.128	0.02	0.000814476
							Anapc11	1.05588e-15	0.279477	0.131	0.016	1.77926e-11		Ndufb5	2.81643e-11	0.269505	0.198	0.035	4.74596e-07
							Evi2a	2.71834e-21	0.279213	0.251	0.051	4.58067e-17		Rnpep	1.83071e-07	0.268571	0.115	0.017	0.00308492
							C1qbp	6.08743e-17	0.27863	0.142	0.017	1.02579e-12		Fcf1	4.98388e-08	0.268305	0.109	0.012	0.000839834
							Selenot	7.43188e-21	0.278453	0.213	0.036	1.25235e-16		Taf6l	7.26315e-10	0.267337	0.138	0.014	1.22391e-05
							Atp5j2	1.12204e-40	0.276211	0.419	0.069	1.89075e-36		Ptpn1	8.97244e-14	0.266295	0.264	0.052	1.51195e-09
							2210016F16Rik	1.01912e-12	0.275377	0.102	0.012	1.71732e-08		Ndufaf8	4.80111e-07	0.265442	0.104	0.014	0.00809035
							Fbl	7.06782e-19	0.275256	0.164	0.021	1.191e-14		Osbpl11	7.26372e-08	0.263292	0.132	0.023	0.00122401
							Fam76a	6.47776e-17	0.274357	0.149	0.02	1.09157e-12		Rabgef1	1.47225e-07	0.263	0.104	0.012	0.00248088
							Lgals9	7.42563e-30	0.274203	0.333	0.061	1.25129e-25		Snhg12	2.33855e-14	0.262453	0.247	0.04	3.94069e-10
							Cmip	1.57145e-14	0.273903	0.113	0.012	2.64805e-10		Lnpep	8.17435e-11	0.262007	0.192	0.035	1.37746e-06
							Fcgr3	2.13972e-38	0.273607	0.71	0.194	3.60565e-34		Dram2	2.19253e-09	0.25895	0.132	0.014	3.69464e-05
							Hnrnpf	5.07935e-33	0.272087	0.395	0.079	8.55922e-29		Ccdc59	1.5393e-08	0.257557	0.128	0.017	0.000259388
							Pbxip1	8.90855e-24	0.271267	0.235	0.037	1.50118e-19		Bnip2	2.463e-10	0.257456	0.192	0.037	4.15041e-06
							Tln1	2.30425e-38	0.270487	0.461	0.092	3.88289e-34		Dnajb11	7.50337e-09	0.256662	0.132	0.017	0.000126439
							Galnt1	5.63293e-33	0.268729	0.315	0.047	9.49205e-29		Nsa2	1.1154e-21	0.256311	0.632	0.182	1.87956e-17
							Apobec1	6.49517e-14	0.268676	0.12	0.016	1.0945e-09		Pmaip1	7.87153e-07	0.256027	0.119	0.023	0.0132643
							P2ry6	2.63288e-18	0.26865	0.177	0.028	4.43666e-14		Card19	1.30185e-08	0.25555	0.142	0.023	0.000219375
							Dnajb14	2.76208e-14	0.268465	0.135	0.021	4.65438e-10		Hivep3	1.06189e-08	0.253802	0.166	0.035	0.000178939
							Itpripl2	1.23664e-14	0.267979	0.124	0.016	2.08387e-10		Ndufs3	3.95884e-10	0.252154	0.166	0.026	6.67104e-06
							Ddost	9.60724e-17	0.267578	0.144	0.019	1.61892e-12		Sdha	2.17093e-09	0.25196	0.151	0.023	3.65823e-05
							Edf1	5.94023e-18	0.266881	0.162	0.023	1.00099e-13		Cirbp	1.91848e-13	0.251876	0.23	0.037	3.23284e-09
							Krtcap2	1.12162e-30	0.265777	0.284	0.04	1.89004e-26		Ccrl2	6.44048e-12	0.250649	0.421	0.147	1.08528e-07
							Ndufa12	5.99416e-18	0.264946	0.169	0.025	1.01008e-13		Wasf2	3.7517e-08	-0.251864	0.253	0.084	0.000632199
							Uqcrfs1	1.63401e-18	0.264927	0.162	0.021	2.75347e-14		Picalm	5.83123e-13	-0.252962	0.553	0.196	9.82621e-09
							Rexo2	3.6241e-12	0.264848	0.102	0.013	6.10697e-08		Atp5f1	4.35134e-08	-0.254378	0.181	0.046	0.000733245
							AI413582	3.46009e-15	0.264767	0.124	0.015	5.8306e-11		Snx5	1.30705e-11	-0.254737	0.491	0.176	2.20252e-07
							Ap3b1	4.91283e-16	0.263537	0.14	0.019	8.27861e-12		Prkcd	1.83678e-10	-0.255569	0.281	0.081	3.09515e-06
							Commd3	5.63957e-18	0.262884	0.169	0.025	9.50324e-14		Grcc10	8.94725e-07	-0.256394	0.226	0.081	0.015077
							Trappc3	2.3459e-12	0.261619	0.1	0.012	3.95307e-08		Itgb5	3.89781e-11	-0.258218	0.46	0.164	6.56821e-07
							Nedd8	2.15509e-27	0.261434	0.297	0.053	3.63155e-23		Ptgs1	4.32489e-08	-0.26067	0.366	0.144	0.000728787
							Utp3	2.84943e-20	0.261246	0.186	0.027	4.80158e-16		Tab2	4.42989e-07	-0.262417	0.189	0.058	0.0074648
							Aldoa	3.85261e-30	0.261055	0.379	0.08	6.49204e-26		Ubap2l	9.07211e-08	-0.264866	0.253	0.086	0.00152874
							Gla	1.12988e-14	0.259746	0.118	0.013	1.90396e-10		Ndufb8	2.19168e-09	-0.265845	0.187	0.04	3.6932e-05
							Prpf38b	5.13731e-34	0.258731	0.39	0.075	8.65689e-30		Ighm	2.73858e-07	-0.266993	0.213	0.069	0.00461478
							Yif1b	1.16391e-13	0.258629	0.104	0.011	1.96131e-09		Dusp11	7.04141e-07	-0.267765	0.196	0.063	0.0118655
							Zeb2os	1.36346e-13	0.258275	0.111	0.013	2.29757e-09		Mertk	3.41322e-11	-0.269018	0.411	0.141	5.75161e-07
							Ndufb8	8.29217e-26	0.256743	0.237	0.033	1.39731e-21		Zfand5	1.95821e-10	-0.270431	0.411	0.147	3.29979e-06
							Fis1	1.68717e-21	0.25603	0.197	0.028	2.84305e-17		Eif1a	5.62443e-07	-0.273429	0.192	0.061	0.00947773
							Jkamp	1.94552e-13	0.255686	0.106	0.012	3.27839e-09		Nisch	1.25992e-06	-0.273568	0.234	0.086	0.0212309
							Slc12a9	4.85645e-13	0.255584	0.118	0.017	8.1836e-09		Irf8	8.30497e-10	-0.277523	0.396	0.144	1.39947e-05
							Ifnar2	1.39188e-30	0.255255	0.33	0.059	2.34545e-26		Manf	1.93981e-06	-0.278972	0.2	0.069	0.0326877
							Ndufs6	3.83003e-19	0.25507	0.155	0.017	6.45398e-15		Fxr1	1.63175e-06	-0.281096	0.196	0.066	0.0274967
							Nek6	3.28956e-13	0.254255	0.115	0.016	5.54323e-09		Sfr1	5.37842e-07	-0.281227	0.225	0.078	0.00906318
							Mien1	3.88825e-16	0.253198	0.126	0.013	6.55209e-12		Pabpc1	2.95122e-07	-0.284338	0.742	0.331	0.00497311
							Naa20	2.29041e-12	0.25223	0.1	0.012	3.85958e-08		Dctn4	2.58532e-06	-0.285491	0.177	0.058	0.0435653
							Lnpep	1.13286e-19	0.252013	0.208	0.037	1.90899e-15		Neat1	8.59299e-09	-0.286762	0.349	0.13	0.0001448
							Ddt	2.76052e-16	0.25188	0.131	0.015	4.65174e-12		Eif4a2	1.56912e-09	-0.290155	0.274	0.084	2.64412e-05
							Prelid1	7.59016e-16	0.251127	0.142	0.02	1.27902e-11		Hnrnpa0	5.22039e-09	-0.29303	0.272	0.086	8.79688e-05
							Cers2	1.50595e-15	0.251119	0.126	0.015	2.53768e-11		Camk2n1	1.98066e-06	-0.299509	0.179	0.058	0.0333762
							Daglb	2.80157e-21	0.251022	0.235	0.044	4.72092e-17		Clint1	1.40981e-07	-0.300474	0.191	0.055	0.00237567
							Rnf115	7.09845e-13	0.250628	0.106	0.013	1.19616e-08		Srsf11	9.28298e-10	-0.300563	0.238	0.063	1.56427e-05
							Eef1g	8.73805e-28	0.250613	0.279	0.045	1.47245e-23		Lamp2	1.08507e-08	-0.301193	0.472	0.19	0.000182845
							Reep5	8.01896e-29	0.250126	0.319	0.059	1.35128e-24		Csnk1a1	8.13723e-08	-0.301987	0.226	0.072	0.0013712
							Ccni	1.65559e-11	-0.250067	0.204	0.063	2.78983e-07		Scamp2	5.68743e-12	-0.30263	0.4	0.13	9.5839e-08
							Crebrf	5.08859e-08	-0.251787	0.12	0.035	0.000857479		Tgoln1	2.35141e-08	-0.30433	0.268	0.089	0.000396236
							Zranb2	1.33506e-06	-0.251896	0.115	0.039	0.0224971		Anxa3	8.39164e-08	-0.306226	0.311	0.118	0.00141408
							Eif5b	2.76767e-14	-0.252037	0.282	0.089	4.6638e-10		Ube2q1	4.1643e-07	-0.308682	0.157	0.04	0.00701726
							Herc2	7.29905e-11	-0.252263	0.206	0.067	1.22996e-06		Spty2d1	1.73314e-06	-0.308858	0.164	0.049	0.0292051
							Baz2b	8.63576e-07	-0.253471	0.102	0.031	0.0145521		Srsf9	1.29783e-06	-0.310728	0.213	0.075	0.0218697
							Bnip2	3.82161e-11	-0.254782	0.193	0.059	6.4398e-07		Dnajb6	7.60813e-09	-0.315931	0.264	0.084	0.000128205
							Rab5a	2.47691e-07	-0.254787	0.124	0.04	0.00417384		Celf2	2.80887e-08	-0.31655	0.292	0.104	0.000473323
							Atp1a1	1.9313e-17	-0.255347	0.277	0.075	3.25444e-13		Pold4	4.44101e-09	-0.3187	0.228	0.063	7.48354e-05
							Irf5	4.08025e-12	-0.256788	0.171	0.044	6.87563e-08		Ost4	1.73364e-07	-0.318908	0.206	0.063	0.00292135
							Rap2c	1.87532e-06	-0.256901	0.104	0.033	0.031601		Pnp	2.18945e-07	-0.321116	0.247	0.086	0.00368944
							Zfp91	2.34146e-12	-0.259384	0.197	0.056	3.9456e-08		Ssh2	7.43549e-08	-0.32337	0.313	0.118	0.00125295
							Filip1l	7.7893e-08	-0.259385	0.151	0.052	0.00131258		Rab1a	1.96038e-07	-0.327577	0.253	0.089	0.00330344
							Sf1	4.72352e-09	-0.259512	0.18	0.061	7.9596e-05		Ssu72	1.79298e-06	-0.328255	0.185	0.061	0.0302134
							Rnaset2b	1.62634e-20	-0.261119	0.428	0.132	2.74055e-16		H2afy	1.42669e-06	-0.331829	0.181	0.058	0.0240412
							Birc3	5.38568e-07	-0.261396	0.109	0.033	0.00907542		Arl4c	2.41066e-08	-0.332419	0.251	0.081	0.000406221
							Tpr	1.74454e-15	-0.261678	0.295	0.091	2.93972e-11		Snrpb	8.39346e-08	-0.334724	0.166	0.04	0.00141438
							Ski	6.10868e-15	-0.261953	0.304	0.097	1.02937e-10		Tra2a	1.04096e-09	-0.337075	0.309	0.101	1.75413e-05
							Sema4d	3.78083e-09	-0.26275	0.157	0.049	6.37108e-05		Ubxn4	1.37063e-06	-0.338864	0.155	0.043	0.0230965
							Aes	7.67795e-08	-0.262986	0.1	0.025	0.00129381		Sh3kbp1	8.02408e-07	-0.339297	0.147	0.037	0.0135214
							Mrfap1	5.97131e-09	-0.26304	0.169	0.056	0.000100623		Pmepa1	9.16269e-11	-0.339652	0.417	0.147	1.544e-06
							Phf3	1.27783e-06	-0.263688	0.113	0.037	0.0215328		Tmsb10	9.01697e-09	-0.340536	0.413	0.161	0.000151945
							Ctcf	9.38763e-08	-0.263916	0.118	0.035	0.00158191		Ldha	3.17963e-07	-0.345842	0.196	0.061	0.00535799
							Stag2	2.88112e-07	-0.264029	0.129	0.043	0.00485497		1810037I17Rik	1.08612e-08	-0.348528	0.223	0.063	0.000183022
							Mapre1	1.45364e-18	-0.264071	0.279	0.072	2.44952e-14		Luc7l2	4.05896e-07	-0.349818	0.285	0.11	0.00683975
							Tbc1d9	5.11387e-07	-0.26592	0.106	0.032	0.00861737		Ifngr1	6.54944e-09	-0.35046	0.349	0.127	0.000110365
							Cttnbp2nl	7.23628e-18	-0.266112	0.326	0.096	1.21939e-13		mt-Nd5	5.80388e-09	-0.351742	0.372	0.138	9.78011e-05
							Zfand6	4.22968e-07	-0.268007	0.12	0.039	0.00712743		Abi1	1.82321e-06	-0.357587	0.211	0.075	0.0307229
							Ube2r2	1.19409e-06	-0.269169	0.111	0.036	0.0201216		Capza2	5.38793e-14	-0.358006	0.479	0.153	9.0792e-10
							Fam49b	4.84197e-18	-0.269889	0.388	0.124	8.1592e-14		Hsd17b11	1.16426e-06	-0.358157	0.225	0.081	0.0196189
							Dcun1d5	1.2704e-07	-0.270323	0.124	0.039	0.00214076		Hmgn1	2.01844e-07	-0.365958	0.177	0.049	0.00340128
							Kdm2a	1.79703e-08	-0.273696	0.144	0.045	0.000302818		Smdt1	7.33554e-09	-0.372207	0.27	0.086	0.000123611
							Zmynd11	7.06271e-07	-0.2737	0.115	0.037	0.0119014		Snrnp70	2.48634e-07	-0.373365	0.283	0.107	0.00418973
							Mlec	4.59714e-08	-0.273977	0.133	0.041	0.000774664		Coro1a	5.95202e-10	-0.376776	0.336	0.112	1.00298e-05
							Spi1	6.74501e-18	-0.274825	0.304	0.085	1.1366e-13		Rel	2.41643e-06	-0.378581	0.287	0.118	0.0407192
							Plxnb2	6.90339e-10	-0.275647	0.182	0.059	1.16329e-05		Rab2a	2.50213e-07	-0.38088	0.192	0.058	0.00421634
							Myh9	1.48091e-13	-0.277275	0.226	0.065	2.49549e-09		Bsg	4.46201e-07	-0.381665	0.253	0.092	0.00751893
							Hsd17b12	6.75009e-13	-0.278099	0.202	0.056	1.13746e-08		Gpx1	1.71236e-13	-0.387452	0.596	0.21	2.88549e-09
							Ccnl2	3.07437e-09	-0.279512	0.137	0.039	5.18062e-05		Fam105a	2.06421e-07	-0.391523	0.253	0.089	0.00347841
							mt-Nd2	1.313e-11	-0.280458	0.736	0.314	2.21253e-07		Lair1	1.53289e-11	-0.394234	0.492	0.176	2.58307e-07
							Ap1b1	7.59304e-07	-0.280489	0.118	0.039	0.012795		D8Ertd738e	2.40928e-12	-0.394251	0.289	0.072	4.05987e-08
							S100a13	1.18196e-06	-0.280528	0.111	0.036	0.0199173		Mgat4a	2.1669e-06	-0.397223	0.194	0.066	0.0365144
							Cbl	1.23862e-11	-0.280732	0.213	0.067	2.08721e-07		Calm1	3.76717e-09	-0.398795	0.485	0.193	6.34806e-05
							Tspan13	3.88069e-07	-0.280758	0.14	0.049	0.00653934		Eif4a1	3.49813e-09	-0.398851	0.594	0.245	5.8947e-05
							Rogdi	3.33657e-07	-0.281968	0.133	0.045	0.00562245		Kansl1	6.30013e-07	-0.404024	0.213	0.072	0.0106163
							Elf2	3.46188e-10	-0.284286	0.153	0.043	5.83361e-06		Unc93b1	5.36361e-10	-0.404243	0.57	0.225	9.03822e-06
							Ythdf2	1.11952e-10	-0.284766	0.16	0.044	1.88651e-06		Lst1	7.5625e-07	-0.406018	0.217	0.075	0.0127436
							Ncor1	2.08365e-11	-0.284802	0.195	0.059	3.51116e-07		Tmem59	1.16794e-11	-0.408053	0.409	0.135	1.9681e-07
							mt-Nd4	1.34436e-08	-0.285176	0.789	0.361	0.000226539		Prrc2c	2.63744e-07	-0.410022	0.289	0.11	0.00444435
							Brd1	5.20987e-08	-0.285197	0.157	0.055	0.000877916		Entpd1	2.10385e-07	-0.411449	0.323	0.127	0.0035452
							Hnrnpm	1.85503e-09	-0.285322	0.228	0.085	3.12591e-05		Rab14	3.60022e-09	-0.413396	0.336	0.118	6.06673e-05
							Tsc22d4	8.16093e-17	-0.286128	0.479	0.172	1.3752e-12		Hexa	9.79957e-10	-0.41409	0.306	0.098	1.65133e-05
							Prrc2c	9.87311e-14	-0.28627	0.255	0.079	1.66372e-09		Canx	2.95972e-07	-0.415524	0.283	0.107	0.00498742
							Dhrs3	6.32115e-08	-0.286935	0.142	0.047	0.00106518		Ddx21	5.3994e-09	-0.416089	0.255	0.078	9.09854e-05
							Atxn2l	5.01344e-09	-0.287095	0.182	0.063	8.44815e-05		Fubp1	7.30697e-07	-0.420287	0.164	0.046	0.012313
							Camk1	1.63827e-15	-0.287449	0.262	0.075	2.76066e-11		Cttnbp2nl	2.30155e-06	-0.421716	0.262	0.104	0.0387835
							Sec11c	2.01103e-12	-0.292174	0.206	0.06	3.38878e-08		Son	3.46174e-07	-0.431738	0.632	0.28	0.00583338
							Rap1a	2.65365e-10	-0.292388	0.149	0.04	4.47166e-06		Gatm	4.11869e-08	-0.432447	0.253	0.084	0.000694041
							Mrps15	1.87532e-06	-0.293561	0.104	0.033	0.031601		Cd53	2.43189e-11	-0.441495	0.447	0.156	4.09799e-07
							Pdia3	1.28756e-18	-0.293714	0.426	0.138	2.16966e-14		Dad1	1.49366e-08	-0.441549	0.309	0.11	0.000251697
							Kif5b	4.20686e-07	-0.294387	0.177	0.071	0.00708899		Pdcd5	4.87508e-08	-0.443038	0.213	0.063	0.0008215
							Xiap	2.52305e-07	-0.294889	0.124	0.04	0.00425159		Tmco1	6.13677e-09	-0.445652	0.304	0.104	0.000103411
							Mtdh	2.56934e-19	-0.295035	0.503	0.17	4.32959e-15		Chchd2	7.95344e-10	-0.447938	0.606	0.245	1.34023e-05
							Hps3	1.65313e-08	-0.295112	0.142	0.044	0.000278569		P4hb	3.96045e-07	-0.451679	0.27	0.101	0.00667375
							Ifi27	1.59192e-06	-0.295323	0.122	0.043	0.0268254		Hnrnpk	2.19314e-06	-0.452396	0.392	0.173	0.0369565
							Ube2d2a	3.11444e-08	-0.2959	0.16	0.055	0.000524814		Syf2	1.03267e-06	-0.45254	0.215	0.075	0.0174015
							Rock1	1.9866e-06	-0.296383	0.106	0.035	0.0334762		Ncl	2.69574e-08	-0.462078	0.508	0.21	0.000454259
							Sars	5.55566e-10	-0.297367	0.175	0.055	9.36184e-06		Srsf3	1.06529e-08	-0.464388	0.323	0.115	0.000179513
							Sort1	3.31704e-07	-0.300797	0.113	0.035	0.00558955		Sf3b1	2.23162e-07	-0.467877	0.372	0.153	0.0037605
							Arrb2	2.63304e-17	-0.300975	0.302	0.087	4.43694e-13		Arl6ip1	3.59239e-11	-0.47142	0.391	0.13	6.05354e-07
							Bod1l	1.20255e-07	-0.302442	0.142	0.048	0.00202641		Cdc42	1.85063e-07	-0.47235	0.526	0.228	0.0031185
							Picalm	7.42527e-17	-0.303305	0.561	0.21	1.25123e-12		Slc15a3	3.10524e-08	-0.487836	0.513	0.213	0.000523264
							Prdx2	6.98777e-09	-0.303588	0.113	0.028	0.000117751		Reep3	2.35349e-06	-0.518047	0.236	0.089	0.0396586
							Dbi	6.24702e-12	-0.308625	0.257	0.088	1.05269e-07		Pdia3	3.97809e-07	-0.529361	0.402	0.17	0.00670349
							Zmiz1	5.28376e-18	-0.309267	0.339	0.101	8.90367e-14		Chd4	1.5881e-06	-0.535572	0.281	0.112	0.0267611
							Fkbp2	8.93702e-10	-0.312809	0.171	0.053	1.50598e-05		Lpcat2	2.07763e-09	-0.53998	0.472	0.184	3.50101e-05
							Prpf40a	5.81484e-11	-0.313	0.162	0.044	9.79858e-07		Hnrnpu	6.27118e-08	-0.552731	0.321	0.121	0.00105676
							Psmc3	3.04384e-10	-0.313597	0.177	0.055	5.12917e-06		Sec62	1.81727e-06	-0.553642	0.338	0.144	0.0306228
							Pik3cg	5.21291e-07	-0.313932	0.126	0.043	0.00878427		Rbm39	7.4479e-07	-0.56054	0.481	0.213	0.0125505
							Nadk	4.74246e-08	-0.314698	0.153	0.052	0.000799152		Dennd4a	1.09667e-06	-0.578072	0.353	0.15	0.01848
							Crebbp	2.152e-08	-0.3163	0.169	0.059	0.000362633		Tsc22d4	1.90961e-06	-0.595086	0.432	0.193	0.0321788
							Fam105a	2.14307e-15	-0.318399	0.277	0.083	3.61129e-11		Sft2d1	1.0397e-06	-0.60923	0.311	0.127	0.0175201
							Sub1	3.66155e-17	-0.320401	0.539	0.197	6.17008e-13		Bmp2k	5.89931e-07	-0.632179	0.283	0.11	0.00994093
							Smim11	4.18724e-07	-0.32073	0.102	0.029	0.00705592		H2afz	2.00109e-08	-0.641571	0.421	0.167	0.000337204
							Celf1	2.02679e-07	-0.321604	0.137	0.047	0.00341535		Top1	1.96996e-06	-0.646481	0.343	0.147	0.0331957
							Tnks2	1.02661e-06	-0.322338	0.129	0.045	0.0172994		Srrm2	1.14101e-06	-0.648541	0.517	0.231	0.0192271
							Atp5a1	1.93327e-15	-0.323642	0.319	0.103	3.25776e-11		Actb	4.91185e-18	-0.657703	0.992	0.954	8.27696e-14
							Irf2	1.53226e-16	-0.32428	0.304	0.091	2.582e-12		Rhoa	1.85976e-07	-0.662738	0.408	0.17	0.00313389
							Ptafr	2.57584e-08	-0.324864	0.2	0.076	0.000434054		Nmt1	2.38299e-07	-0.703993	0.379	0.156	0.00401558
							Chd2	1.00476e-09	-0.325368	0.173	0.055	1.69312e-05		Hexb	2.01538e-12	-0.751905	0.968	0.807	3.39612e-08
							Ntpcr	1.19972e-14	-0.325504	0.235	0.065	2.02165e-10		Tmsb4x	8.61238e-31	-0.81608	0.991	0.963	1.45127e-26
							Kmt2a	2.01643e-06	-0.326332	0.133	0.049	0.0339788		Ccl4	1.12589e-26	-0.972795	0.917	0.925	1.89724e-22
							Hspd1	7.62352e-12	-0.327469	0.217	0.068	1.28464e-07		Csf1r	4.79924e-07	-1.10667	0.779	0.576	0.00808721
							Gpsm3	9.85825e-07	-0.328093	0.106	0.033	0.0166121		H3f3b	5.12807e-28	-1.13028	0.953	0.839	8.64132e-24
							Sirpa	4.05663e-17	-0.329218	0.448	0.156	6.83583e-13		Ddx5	1.62777e-16	-1.22896	0.877	0.706	2.74295e-12
							Ctbp1	1.47457e-06	-0.329535	0.12	0.041	0.0248479		Ubc	8.00848e-10	-1.26585	0.8	0.622	1.34951e-05
							Taok1	9.34991e-07	-0.329761	0.126	0.044	0.0157555		Cx3cr1	1.80836e-24	-1.3511	0.755	0.735	3.04726e-20
							Ube2q1	1.2564e-09	-0.329922	0.149	0.043	2.11716e-05		Zfp36	1.01747e-09	-1.36807	0.745	0.599	1.71454e-05
							Csk	2.14653e-06	-0.330152	0.109	0.036	0.0361712		Fos	3.05451e-31	-1.41967	0.874	0.816	5.14715e-27
							Eif1a	2.28715e-11	-0.330913	0.184	0.053	3.85407e-07		Ptma	2.20559e-15	-1.62079	0.772	0.643	3.71664e-11
							Susd3	5.50354e-07	-0.331244	0.129	0.044	0.00927401		Hspa5	1.01608e-06	-1.75759	0.528	0.476	0.017122
							Xlr	8.14629e-07	-0.331995	0.12	0.04	0.0137273		Atp1a2	2.61771e-07	-1.77957	0.025	0.104	0.0044111
							Ubn1	2.53342e-07	-0.333242	0.124	0.04	0.00426906		Nfkbia	3.35982e-13	-1.82102	0.509	0.536	5.66163e-09
							Rnf167	3.06302e-08	-0.333554	0.124	0.036	0.00051615		Egr1	1.45503e-33	-1.96319	0.672	0.735	2.45187e-29
							Med7	7.15263e-07	-0.335006	0.14	0.051	0.0120529		Tuba1a	7.55876e-08	-1.99973	0.051	0.15	0.00127373
							Cycs	1.00291e-10	-0.3384	0.2	0.064	1.69e-06		Rhob	4.27038e-22	-2.01218	0.551	0.611	7.19601e-18
							Nrbp1	5.83733e-07	-0.338987	0.16	0.061	0.00983648		Jund	2.26919e-09	-2.0186	0.428	0.458	3.82381e-05
							Cdc42se1	1.27783e-06	-0.340475	0.113	0.037	0.0215328		Junb	1.0242e-72	-2.04874	0.872	0.905	1.72588e-68
							Pou2f2	3.3487e-12	-0.341087	0.397	0.157	5.64289e-08		Hspa1a	1.54461e-08	-2.08226	0.026	0.118	0.000260283
							Git2	4.83323e-10	-0.341506	0.226	0.081	8.14447e-06		Atf3	4.68036e-36	-2.16071	0.606	0.723	7.88687e-32
							Prpf4b	2.05847e-10	-0.34159	0.215	0.073	3.46872e-06		Selenop	1.0322e-13	-2.22595	0.351	0.455	1.73936e-09
							Skp1a	1.46115e-07	-0.342114	0.175	0.067	0.00246218		Kctd12	9.94806e-13	-2.2807	0.266	0.401	1.67635e-08
							Acin1	9.99001e-10	-0.34252	0.188	0.063	1.68342e-05		Slc1a2	8.06568e-12	-2.28822	0.021	0.135	1.35915e-07
							Ociad1	2.01889e-07	-0.342581	0.137	0.047	0.00340203		Fosb	2.65507e-17	-2.32525	0.33	0.478	4.47406e-13
							Wac	9.57711e-07	-0.343895	0.16	0.063	0.0161384		Klf4	3.71295e-12	-2.44194	0.13	0.285	6.25669e-08
							Ddx21	4.17447e-12	-0.344129	0.273	0.095	7.03439e-08		P2ry12	1.39047e-15	-2.5752	0.226	0.395	2.34308e-11
							Csnk1d	1.60377e-07	-0.344457	0.131	0.043	0.00270251		Gpr34	4.04216e-14	-2.5909	0.192	0.357	6.81145e-10
							Ncf2	3.02552e-14	-0.344879	0.319	0.108	5.0983e-10		Hpgd	1.95923e-22	-2.77719	0.025	0.225	3.3015e-18
							Csnk1a1	3.21044e-12	-0.347414	0.255	0.085	5.40992e-08		Cst3	7.00265e-118	-2.83292	0.991	0.991	1.18002e-113
							Syf2	5.40195e-12	-0.347767	0.224	0.071	9.10282e-08		Jun	3.40001e-80	-2.86831	0.589	0.867	5.72936e-76
							Dstn	3.42624e-12	-0.347916	0.242	0.079	5.77356e-08		Siglech	4.50935e-21	-2.89268	0.089	0.311	7.5987e-17
							Tra2a	4.58641e-17	-0.348136	0.339	0.105	7.72856e-13		Sparc	2.28598e-31	-2.99565	0.268	0.53	3.8521e-27
							Cdc5l	2.72568e-07	-0.350657	0.126	0.041	0.00459305		Fcrls	1.1697e-36	-3.18853	0	0.271	1.97107e-32
							Map1lc3b	1.47705e-16	-0.350695	0.355	0.115	2.48898e-12		Klf2	1.52192e-51	-3.49503	0.126	0.548	2.5646e-47
							Camk2d	1.81382e-08	-0.351901	0.162	0.055	0.000305647
							Snu13	4.25881e-15	-0.352002	0.286	0.088	7.17653e-11
							Zc3h7a	2.73239e-07	-0.3529	0.129	0.043	0.00460435
							Gng2	1.60377e-07	-0.353199	0.131	0.043	0.00270251
							Lmo2	1.40268e-08	-0.3532	0.195	0.072	0.000236366
							Ptges3	5.85705e-08	-0.354385	0.16	0.056	0.000986971
							Ywhaq	2.52749e-08	-0.356167	0.153	0.051	0.000425908
							Rab1a	3.76935e-11	-0.356856	0.237	0.081	6.35173e-07
							Tmf1	1.25078e-09	-0.357559	0.149	0.043	2.10769e-05
							Clta	2.68595e-16	-0.358274	0.698	0.269	4.5261e-12
							Hnrnpa1	2.61335e-18	-0.360967	0.353	0.107	4.40376e-14
							Wdr26	2.8498e-10	-0.361922	0.224	0.079	4.80219e-06
							Map4	2.87294e-07	-0.362214	0.153	0.056	0.00484119
							Bptf	7.11484e-09	-0.362278	0.195	0.071	0.000119892
							Tcea1	1.52971e-06	-0.362831	0.12	0.041	0.0257771
							Csrnp1	3.67048e-08	-0.363571	0.164	0.057	0.000618512
							Edem1	7.4967e-12	-0.36494	0.204	0.061	1.26327e-07
							Hexa	4.7892e-16	-0.365333	0.319	0.1	8.07028e-12
							Ash1l	4.52399e-07	-0.368966	0.146	0.053	0.00762338
							Fnbp1	5.48013e-08	-0.370783	0.137	0.044	0.000923456
							Cd2ap	8.59628e-08	-0.371505	0.175	0.065	0.00144856
							Yme1l1	6.34661e-08	-0.372161	0.142	0.047	0.00106947
							Pak2	2.20163e-16	-0.372359	0.317	0.097	3.70997e-12
							Ndufa4	1.88855e-13	-0.372578	0.279	0.092	3.18239e-09
							Tnfrsf21	1.19409e-06	-0.372633	0.111	0.036	0.0201216
							Arhgef2	4.88214e-09	-0.373165	0.146	0.044	8.22689e-05
							U2surp	9.12752e-09	-0.373482	0.2	0.073	0.000153808
							Usp2	1.31411e-07	-0.376763	0.144	0.049	0.00221442
							Paip2	4.11436e-08	-0.377842	0.149	0.049	0.00069331
							Ube2b	2.19819e-11	-0.380772	0.224	0.073	3.70417e-07
							Stab1	1.61643e-07	-0.381364	0.153	0.055	0.00272384
							Ikzf1	3.35906e-08	-0.384359	0.186	0.069	0.000566036
							Utp11	2.80862e-06	-0.385249	0.12	0.043	0.0473281
							Man1a2	1.53832e-09	-0.387462	0.184	0.061	2.59222e-05
							Pum2	7.21856e-07	-0.389205	0.14	0.051	0.012164
							Etf1	4.19708e-08	-0.389868	0.149	0.049	0.00070725
							Lst1	7.92335e-08	-0.390344	0.204	0.081	0.00133516
							Nfkb1	2.04703e-08	-0.391484	0.166	0.057	0.000344945
							Lpcat2	7.21293e-20	-0.39191	0.512	0.172	1.21545e-15
							Nckap1l	6.99091e-09	-0.393572	0.233	0.091	0.000117804
							Hdlbp	2.18759e-09	-0.394422	0.175	0.057	3.6863e-05
							Eif2s2	2.65802e-16	-0.394459	0.426	0.149	4.47903e-12
							Nisch	4.63213e-11	-0.3958	0.275	0.101	7.8056e-07
							Hnrnpa0	3.39031e-13	-0.396306	0.328	0.117	5.71301e-09
							2001-03-01	5.13812e-07	-0.396662	0.151	0.056	0.00865824
							Prkcd	6.92807e-15	-0.396756	0.315	0.103	1.16745e-10
							Ccl6	9.16654e-07	-0.396823	0.124	0.043	0.0154465
							Itpr2	1.74352e-10	-0.398776	0.211	0.071	2.93801e-06
							Eif4h	4.73636e-09	-0.39939	0.146	0.044	7.98123e-05
							Celf2	2.50047e-15	-0.400436	0.355	0.12	4.21354e-11
							Gmfg	7.46865e-09	-0.401596	0.173	0.059	0.000125854
							Actr2	5.38678e-14	-0.402129	0.395	0.145	9.07727e-10
							Oaz1	1.22135e-15	-0.40277	0.355	0.119	2.0581e-11
							Atrx	2.64735e-09	-0.404967	0.182	0.061	4.46105e-05
							Ccdc12	2.64736e-08	-0.408032	0.177	0.064	0.000446107
							Grk2	2.96568e-10	-0.408694	0.208	0.071	4.99747e-06
							Arglu1	2.0206e-08	-0.408765	0.264	0.111	0.000340491
							U2af2	3.74667e-07	-0.410342	0.164	0.063	0.00631351
							Cerk	2.55372e-06	-0.411606	0.149	0.059	0.0430327
							Rab8b	1.18626e-12	-0.412825	0.262	0.087	1.99896e-08
							Nktr	5.69884e-09	-0.413917	0.208	0.077	9.60312e-05
							AC149090.1	3.55353e-11	-0.414433	0.39	0.16	5.98805e-07
							Hck	7.0284e-11	-0.415426	0.237	0.083	1.18435e-06
							Ttc28	2.57959e-08	-0.416074	0.173	0.061	0.000434687
							Spty2d1	7.44346e-07	-0.416664	0.142	0.052	0.012543
							Pdia6	1.09126e-07	-0.418861	0.184	0.071	0.00183889
							Scamp2	2.3545e-14	-0.418904	0.437	0.164	3.96757e-10
							Pag1	2.41872e-09	-0.419905	0.235	0.089	4.07579e-05
							Hsp90b1	2.36459e-13	-0.420139	0.561	0.228	3.98458e-09
							Ctnnb1	8.03648e-12	-0.421278	0.259	0.089	1.35423e-07
							Hp1bp3	1.62857e-07	-0.422134	0.18	0.069	0.0027443
							Ube2d3	1.55649e-14	-0.426923	0.432	0.16	2.62284e-10
							Hnrnpu	1.0767e-13	-0.432814	0.353	0.126	1.81434e-09
							Rbbp6	5.47514e-08	-0.434664	0.208	0.083	0.000922616
							Tgs1	4.20544e-08	-0.436554	0.149	0.049	0.000708659
							Dnajb6	1.94829e-13	-0.43698	0.253	0.079	3.28307e-09
							Wnk1	8.62369e-16	-0.438163	0.439	0.157	1.45318e-11
							Sfr1	2.94585e-09	-0.438812	0.202	0.072	4.96404e-05
							Fcho2	3.47043e-07	-0.440115	0.16	0.06	0.00584802
							Map1lc3a	2.39649e-06	-0.442955	0.113	0.039	0.0403833
							Mtus1	1.00707e-07	-0.444807	0.182	0.069	0.00169701
							Tgfb1	3.71851e-10	-0.447203	0.248	0.092	6.26606e-06
							Jak1	8.74704e-09	-0.449671	0.222	0.085	0.000147396
							Rdx	1.15967e-06	-0.454937	0.169	0.068	0.0195417
							Zcchc7	2.99276e-07	-0.459073	0.155	0.057	0.0050431
							Tab2	5.79064e-07	-0.459347	0.157	0.06	0.00975781
							Wasf2	2.27909e-11	-0.45941	0.268	0.096	3.84049e-07
							Oxct1	7.57361e-07	-0.460332	0.173	0.069	0.0127623
							Nek7	6.25356e-07	-0.461854	0.162	0.063	0.0105379
							Eif1b	1.00754e-08	-0.463132	0.182	0.064	0.00016978
							Parvg	4.39827e-07	-0.466048	0.144	0.052	0.00741152
							Sft2d1	8.59242e-13	-0.466193	0.333	0.121	1.44791e-08
							Chd4	3.1668e-11	-0.466587	0.319	0.123	5.33638e-07
							Scaf11	8.301e-10	-0.46827	0.22	0.079	1.3988e-05
							Raly	2.02369e-06	-0.471557	0.133	0.049	0.0341012
							Dock4	1.24275e-07	-0.472551	0.193	0.076	0.00209415
							Il10ra	2.59205e-09	-0.472891	0.31	0.129	4.36787e-05
							Sat1	1.44972e-07	-0.473236	0.701	0.329	0.00244292
							Pum1	2.93636e-06	-0.476237	0.122	0.044	0.0494806
							H3f3a	1.1976e-14	-0.479045	0.528	0.204	2.01807e-10
							Rcbtb2	3.30326e-07	-0.482435	0.16	0.06	0.00556633
							Abi1	3.57506e-09	-0.482953	0.208	0.076	6.02433e-05
							Cfl1	6.6144e-08	-0.483289	0.69	0.316	0.00111459
							Mertk	3.58749e-15	-0.487006	0.486	0.181	6.04527e-11
							Ywhab	1.51511e-10	-0.489283	0.273	0.103	2.5531e-06
							Ubash3b	8.09814e-08	-0.489852	0.2	0.079	0.00136462
							Rbbp4	1.43698e-06	-0.490899	0.146	0.056	0.0242145
							Son	1.59242e-09	-0.491457	0.661	0.293	2.68339e-05
							Bzw1	2.68095e-06	-0.492001	0.204	0.091	0.0451766
							Arhgap17	1.66228e-06	-0.496775	0.197	0.085	0.0280111
							Kansl1	2.97784e-07	-0.496828	0.184	0.073	0.00501795
							Blnk	7.66016e-07	-0.498186	0.177	0.072	0.0129081
							Irf2bpl	1.59201e-07	-0.499571	0.177	0.068	0.0026827
							Casp8	4.44716e-07	-0.501938	0.144	0.052	0.0074939
							Rtn4	1.62008e-11	-0.502669	0.288	0.105	2.72999e-07
							Pan3	1.33754e-07	-0.505724	0.169	0.063	0.0022539
							Rlim	1.40132e-08	-0.507435	0.193	0.071	0.000236136
							Comt	6.21811e-12	-0.507692	0.295	0.107	1.04781e-07
							Ythdc1	1.84615e-08	-0.508026	0.204	0.077	0.000311094
							Itgb1	2.70718e-07	-0.508493	0.204	0.084	0.00456187
							Eloa	6.91128e-07	-0.509932	0.137	0.049	0.0116462
							Ewsr1	6.76799e-10	-0.510132	0.195	0.065	1.14047e-05
							Mob1a	9.77086e-10	-0.510415	0.257	0.099	1.64649e-05
							Ywhae	1.73115e-10	-0.511826	0.364	0.149	2.91716e-06
							Zbtb7a	5.69189e-07	-0.513553	0.188	0.077	0.0095914
							Luc7l2	4.29242e-09	-0.514925	0.253	0.1	7.23315e-05
							Bcl10	8.83675e-07	-0.518527	0.186	0.077	0.0148908
							Brd4	8.98904e-07	-0.519275	0.151	0.057	0.0151474
							Tle4	2.4329e-06	-0.519366	0.2	0.088	0.0409969
							Ppp3ca	1.08964e-06	-0.520667	0.208	0.091	0.0183615
							Anp32a	2.3971e-06	-0.529792	0.144	0.056	0.0403936
							Taf1d	4.04888e-09	-0.531127	0.215	0.08	6.82277e-05
							Rsrp1	9.62115e-10	-0.531781	0.514	0.229	1.62126e-05
							Bmp2k	1.46395e-12	-0.532175	0.333	0.123	2.4669e-08
							Gabarapl2	2.75433e-06	-0.532779	0.155	0.063	0.0464133
							Ptprc	1.14284e-13	-0.537489	0.426	0.161	1.9258e-09
							Trf	5.87263e-12	-0.537862	0.428	0.172	9.89596e-08
							Cmtm6	3.39519e-07	-0.542129	0.188	0.076	0.00572123
							Cltc	7.18005e-10	-0.542443	0.317	0.129	1.20991e-05
							Top1	4.14443e-11	-0.545461	0.361	0.144	6.98377e-07
							Dync1i2	5.61325e-10	-0.54611	0.306	0.123	9.45888e-06
							Nmt1	8.1783e-13	-0.54786	0.377	0.142	1.37813e-08
							Zcchc6	4.75778e-09	-0.548171	0.255	0.101	8.01733e-05
							Mbnl1	1.86131e-11	-0.550982	0.492	0.205	3.13649e-07
							Hk2	4.75423e-09	-0.552123	0.328	0.14	8.01136e-05
							Serpine2	1.67133e-08	-0.556893	0.29	0.124	0.000281635
							Tob2	9.05851e-10	-0.562145	0.293	0.117	1.52645e-05
							Tmem119	4.48195e-09	-0.562337	0.563	0.254	7.55253e-05
							Rhoh	9.04629e-07	-0.564348	0.186	0.077	0.0152439
							Rap1b	3.98175e-12	-0.568138	0.441	0.177	6.70964e-08
							Manf	4.12264e-08	-0.57369	0.213	0.084	0.000694706
							Tspan7	2.45569e-06	-0.573985	0.188	0.081	0.0413809
							Sf3b1	1.71594e-11	-0.574215	0.379	0.15	2.89152e-07
							Kmt2e	1.93305e-06	-0.57518	0.171	0.071	0.0325738
							Sec62	2.87984e-12	-0.577152	0.368	0.141	4.85282e-08
							Ppp1r18	2.09125e-08	-0.577405	0.186	0.068	0.000352397
							Nars	2.1372e-07	-0.584675	0.228	0.097	0.0036014
							Cdc42	3.22017e-11	-0.586711	0.523	0.22	5.42631e-07
							Tnfaip3	2.17404e-06	-0.587158	0.428	0.214	0.0366347
							Irf8	1.26733e-09	-0.587364	0.361	0.153	2.13558e-05
							Rpl22l1	7.84211e-13	-0.588035	0.47	0.186	1.32147e-08
							Ptpre	2.7987e-07	-0.591315	0.177	0.069	0.00471608
							Entpd1	4.16123e-08	-0.595361	0.386	0.176	0.000701208
							Cd53	1.01186e-11	-0.599961	0.514	0.213	1.70509e-07
							Gsk3b	1.11035e-06	-0.610551	0.164	0.065	0.0187106
							Tmsb4x	1.85338e-30	-0.612143	0.996	0.961	3.12314e-26
							Srrm2	1.31439e-11	-0.618436	0.554	0.232	2.21487e-07
							Ncl	1.5372e-11	-0.625836	0.539	0.225	2.59033e-07
							Rsrc2	7.64504e-08	-0.626237	0.271	0.117	0.00128827
							Hnrnpab	2.1237e-07	-0.630003	0.273	0.121	0.00357864
							Tmsb10	1.7501e-09	-0.630307	0.415	0.18	2.9491e-05
							Tax1bp1	5.66364e-07	-0.636115	0.222	0.096	0.0095438
							Zfp706	2.74988e-07	-0.636744	0.208	0.087	0.00463382
							Slc15a3	1.22708e-09	-0.64543	0.51	0.224	2.06776e-05
							Hexb	1.35515e-14	-0.64764	0.967	0.808	2.28357e-10
							Dynll1	6.26361e-11	-0.650046	0.306	0.117	1.05548e-06
							Zfand5	1.23447e-07	-0.65847	0.384	0.18	0.00208021
							Ssb	2.87199e-08	-0.666962	0.2	0.076	0.000483959
							Smap1	1.293e-06	-0.679207	0.14	0.052	0.0217884
							Lyn	2.38633e-10	-0.679967	0.448	0.19	4.02121e-06
							Hmgb2	1.05424e-08	-0.682288	0.346	0.152	0.000177651
							Pafah1b1	5.60022e-07	-0.684983	0.255	0.115	0.00943693
							Prkar1a	2.50362e-06	-0.685215	0.235	0.108	0.0421885
							Macf1	3.88626e-07	-0.701896	0.308	0.142	0.00654873
							Pmepa1	1.50113e-06	-0.704508	0.455	0.224	0.0252956
							Hmgn2	2.63643e-08	-0.711642	0.239	0.097	0.000444265
							Gnb2	1.03713e-08	-0.715895	0.264	0.108	0.000174767
							Anxa3	4.86312e-08	-0.716193	0.359	0.162	0.000819484
							Calm1	1.40499e-10	-0.721356	0.532	0.23	2.36755e-06
							Tacc1	2.93028e-06	-0.728909	0.206	0.092	0.0493781
							Tgfbr1	2.52359e-08	-0.762711	0.426	0.193	0.00042525
							Actb	8.07999e-43	-0.765274	0.998	0.967	1.36156e-38
							Hnrnpk	1.47263e-06	-0.765653	0.435	0.212	0.0248154
							Hpgds	2.15017e-06	-0.770997	0.399	0.196	0.0362325
							Chchd2	5.20027e-07	-0.772517	0.612	0.29	0.00876297
							Rhoa	7.43044e-08	-0.794372	0.437	0.202	0.0012521
							Srsf3	8.00162e-07	-0.856002	0.366	0.174	0.0134835
							Rbm39	6.72852e-07	-0.894112	0.512	0.245	0.0113382
							Cx3cr1	2.3663e-36	-1.26773	0.851	0.779	3.98746e-32
							Ubb	6.93773e-18	-1.27728	0.843	0.651	1.16908e-13
							H3f3b	1.23835e-55	-1.36634	0.945	0.871	2.08675e-51
							Ddx5	3.17596e-51	-1.548	0.911	0.807	5.35181e-47
							Dusp1	1.32568e-12	-1.61239	0.596	0.545	2.23391e-08
							Zfp36	4.94835e-28	-1.77211	0.681	0.65	8.33846e-24
							Cpe	1.83779e-06	-1.77758	0.049	0.128	0.0309687
							Ptma	2.149e-35	-1.78994	0.82	0.71	3.62128e-31
							Nfkbiz	6.06288e-11	-1.80191	0.361	0.427	1.02166e-06
							Atp1a2	5.58498e-07	-1.82185	0.029	0.105	0.00941126
							Fos	1.65735e-87	-1.85183	0.911	0.897	2.7928e-83
							Ier5	3.64704e-12	-1.86142	0.428	0.458	6.14563e-08
							Hspa5	2.81417e-16	-1.88656	0.53	0.531	4.74216e-12
							Sparcl1	2.78163e-06	-1.8986	0.047	0.123	0.0468733
							Ccr5	1.10758e-06	-1.91201	0.146	0.232	0.0186638
							Ubc	1.20964e-68	-1.92762	0.776	0.811	2.03837e-64
							Selenop	2.85205e-12	-1.92767	0.455	0.471	4.80598e-08
							Jund	1.47157e-12	-1.95682	0.377	0.438	2.47975e-08
							Kctd12	1.53991e-10	-1.97116	0.379	0.423	2.5949e-06
							Rhob	1.49595e-30	-2.03624	0.585	0.623	2.52083e-26
							Egr1	3.87459e-85	-2.2015	0.749	0.854	6.52907e-81
							Dnajb1	2.6969e-08	-2.25161	0.098	0.201	0.000454455
							Nfkbia	3.43113e-27	-2.27288	0.428	0.557	5.78179e-23
							Slc1a2	3.35412e-12	-2.28358	0.02	0.138	5.65202e-08
							Atf3	8.42322e-50	-2.2961	0.654	0.728	1.4194e-45
							Hspa1a	6.1299e-13	-2.34691	0.018	0.141	1.03295e-08
							Junb	1.19139e-122	-2.35252	0.865	0.939	2.00761e-118
							Tuba1a	1.94647e-13	-2.37586	0.069	0.216	3.27999e-09
							Ppp1r15a	2.36273e-20	-2.40639	0.304	0.451	3.98144e-16
							P2ry12	1.3865e-15	-2.41446	0.299	0.414	2.3364e-11
							Gpr34	5.85669e-17	-2.4693	0.228	0.382	9.86911e-13
							Cst3	4.71147e-175	-2.62293	0.993	1	7.93929e-171
							Fosb	3.31518e-51	-2.74563	0.399	0.647	5.58642e-47
							Siglech	7.404e-22	-2.80472	0.142	0.352	1.24765e-17
							Sparc	1.60862e-34	-2.87843	0.268	0.513	2.71068e-30
							Hpgd	2.77555e-25	-2.90231	0.011	0.229	4.67707e-21
							Fcrls	6.50726e-35	-3.24079	0.002	0.285	1.09654e-30
							Jun	1.89282e-143	-3.48287	0.499	0.929	3.18959e-139
							Klf4	9.24396e-48	-3.4952	0.12	0.491	1.5577e-43
							Klf2	1.56146e-81	-4.07874	0.093	0.634	2.63122e-77
