# Supplementary material for: Single cell and spatial transcriptomic analyses reveal microglia-plasma cell crosstalk in the brain during Trypanosoma brucei infection
Source: Nat Commun. 2022 Sep 30;13:5752. doi: 10.1038/s41467-022-33542-z (PMC9525673; doi:10.1038/s41467-022-33542-z)
Supplement: Supplementary file 14 — Supplementary Data 11 [file 41467_2022_33542_MOESM14_ESM.xlsx]

## Sheet: Sheet1
Supplementary table 11 - List of gene pathways enriched in the infection-associated mononuclear phagocytes subclusters 1 and 2.
GO Term (Biological processes) for cluster IAMNP1										GO Term (Biological processes) for cluster IAMNP2
GO Term ID	term description	observed gene count	background gene count	strength	false discovery rate	matching proteins in your network (IDs)	matching proteins in your network			GO Term ID	term description	observed gene count	background gene count	strength	false discovery rate	matching proteins in your network (IDs)	matching proteins in your network
GO:0070625	Zymogen granule exocytosis	2	2	1.93	0.0248	10090.ENSMUSP00000053175,10090.ENSMUSP00000059501	Sdf4,Vamp8			GO:2000435	Negative regulation of protein neddylation	3	4	1.91	0.0029	10090.ENSMUSP00000080854,10090.ENSMUSP00000095247,10090.ENSMUSP00000099595	Rpl5,Myeov2,Rpl11
GO:0002477	Antigen processing and presentation of exogenous peptide antigen via mhc class ib	2	3	1.75	0.0362	10090.ENSMUSP00000099534,10090.ENSMUSP00000099739	B2m,H2-T23			GO:0015990	Electron transport coupled proton transport	3	5	1.81	0.0043	10090.ENSMUSP00000080993,10090.ENSMUSP00000081000,10090.ENSMUSP00000081003	mt-Co1,mt-Nd4,mt-Cytb
GO:0002485	Antigen processing and presentation of endogenous peptide antigen via mhc class i via er pathway, tap-dependent	2	3	1.75	0.0362	10090.ENSMUSP00000025181,10090.ENSMUSP00000134570	H2-K1,H2-D1			GO:0000028	Ribosomal small subunit assembly	11	20	1.77	5.8e-13	10090.ENSMUSP00000004554,10090.ENSMUSP00000025511,10090.ENSMUSP00000035105,10090.ENSMUSP00000069004,10090.ENSMUSP00000079180,10090.ENSMUSP00000092502,10090.ENSMUSP00000102213,10090.ENSMUSP00000104067,10090.ENSMUSP00000110013,10090.ENSMUSP00000110532,10090.ENSMUSP00000132102	Rps5,Rps14,Rpsa,Rps15,Rps25,Rps2,Rpl38,Rps19,Rps28,Rps10,Rps27
GO:0002605	Negative regulation of dendritic cell antigen processing and presentation	2	3	1.75	0.0362	10090.ENSMUSP00000046131,10090.ENSMUSP00000104294	Fgl2,Cd68			GO:0098883	Synapse pruning	3	6	1.73	0.0058	10090.ENSMUSP00000036747,10090.ENSMUSP00000040246,10090.ENSMUSP00000048836	C1qc,C1qb,C1qa
GO:0019242	Methylglyoxal biosynthetic process	2	3	1.75	0.0362	10090.ENSMUSP00000084846,10090.ENSMUSP00000130858	Aldoa,Tpi1			GO:0002181	Cytoplasmic translation	33	68	1.72	9.11e-40	10090.ENSMUSP00000004072,10090.ENSMUSP00000008036,10090.ENSMUSP00000017548,10090.ENSMUSP00000023269,10090.ENSMUSP00000026420,10090.ENSMUSP00000031617,10090.ENSMUSP00000035105,10090.ENSMUSP00000038352,10090.ENSMUSP00000043111,10090.ENSMUSP00000048469,10090.ENSMUSP00000054490,10090.ENSMUSP00000058368,10090.ENSMUSP00000058432,10090.ENSMUSP00000066038,10090.ENSMUSP00000073175,10090.ENSMUSP00000078654…	Rpl8,Rplp1,Rpl19,Rpl24,Rps26,Rpl6,Rpsa,Rps29,Rpl22l1,Rpl10a,Rps23,Rpl18a,Rps21,Eif3k,Rpl26,Rpl17,Rpl15,Rpl36,Rpl29,Rpl32,Rplp0,Rps2,Eif2s2,Rpl11,Rpl38,Rpl18,Rpl30,Rpl9,Rps28,Rpl35a,Rpl39,Rpl22,Rpl31
GO:0034447	Very-low-density lipoprotein particle clearance	2	3	1.75	0.0362	10090.ENSMUSP00000104091,10090.ENSMUSP00000133302	Apoc1,Apoe			GO:0006123	Mitochondrial electron transport, cytochrome c to oxygen	6	13	1.7	2.53e-06	10090.ENSMUSP00000000090,10090.ENSMUSP00000033049,10090.ENSMUSP00000034276,10090.ENSMUSP00000080993,10090.ENSMUSP00000080997,10090.ENSMUSP00000115419	Cox5a,Cox6a2,Cox4i1,mt-Co1,mt-Co3,Cox7c
GO:1904845	Cellular response to l-glutamine	2	3	1.75	0.0362	10090.ENSMUSP00000015484,10090.ENSMUSP00000017604	Cybb,Cyba			GO:0019886	Antigen processing and presentation of exogenous peptide antigen via mhc class ii	5	12	1.65	5.17e-05	10090.ENSMUSP00000041008,10090.ENSMUSP00000046105,10090.ENSMUSP00000074143,10090.ENSMUSP00000078875,10090.ENSMUSP00000095171	H2-Ab1,H2-Aa,H2-Eb1,Fcer1g,Cd74
GO:0001798	Positive regulation of type iia hypersensitivity	3	5	1.71	0.0044	10090.ENSMUSP00000024988,10090.ENSMUSP00000078875,10090.ENSMUSP00000099739	C3,Fcer1g,H2-T23			GO:0042776	Mitochondrial atp synthesis coupled proton transport	6	16	1.61	6.34e-06	10090.ENSMUSP00000016396,10090.ENSMUSP00000023608,10090.ENSMUSP00000051222,10090.ENSMUSP00000080996,10090.ENSMUSP00000102147,10090.ENSMUSP00000125504	Atp5e,Atp5j,Atp5k,mt-Atp6,Atp5h,Atp5j2
GO:0019886	Antigen processing and presentation of exogenous peptide antigen via mhc class ii	7	12	1.69	3.77e-07	10090.ENSMUSP00000037088,10090.ENSMUSP00000041008,10090.ENSMUSP00000046105,10090.ENSMUSP00000074143,10090.ENSMUSP00000078875,10090.ENSMUSP00000095171,10090.ENSMUSP00000109870	H2-DMa,H2-Ab1,H2-Aa,H2-Eb1,Fcer1g,Cd74,H2-DMb1			GO:1902255	Positive regulation of intrinsic apoptotic signaling pathway by p53 class mediator	3	8	1.61	0.0108	10090.ENSMUSP00000073175,10090.ENSMUSP00000073880,10090.ENSMUSP00000099595	Rpl26,Rps7,Rpl11
GO:0002478	Antigen processing and presentation of exogenous peptide antigen	11	22	1.63	4.57e-11	10090.ENSMUSP00000025161,10090.ENSMUSP00000025181,10090.ENSMUSP00000037088,10090.ENSMUSP00000041008,10090.ENSMUSP00000046105,10090.ENSMUSP00000074143,10090.ENSMUSP00000078875,10090.ENSMUSP00000095171,10090.ENSMUSP00000099534,10090.ENSMUSP00000099739,10090.ENSMUSP00000109870	Tapbp,H2-K1,H2-DMa,H2-Ab1,H2-Aa,H2-Eb1,Fcer1g,Cd74,B2m,H2-T23,H2-DMb1			GO:0000027	Ribosomal large subunit assembly	10	27	1.6	2.3e-10	10090.ENSMUSP00000008826,10090.ENSMUSP00000023269,10090.ENSMUSP00000031617,10090.ENSMUSP00000080354,10090.ENSMUSP00000080854,10090.ENSMUSP00000083705,10090.ENSMUSP00000099541,10090.ENSMUSP00000099595,10090.ENSMUSP00000102213,10090.ENSMUSP00000117461	Rpl10,Rpl24,Rpl6,Rpl3,Rpl5,Rplp0,Rpl23a,Rpl11,Rpl38,Rpl12
GO:0019885	Antigen processing and presentation of endogenous peptide antigen via mhc class i	4	8	1.63	0.00066	10090.ENSMUSP00000025161,10090.ENSMUSP00000025181,10090.ENSMUSP00000099534,10090.ENSMUSP00000134570	Tapbp,H2-K1,B2m,H2-D1			GO:0042255	Ribosome assembly	20	61	1.55	1.05e-20	10090.ENSMUSP00000004554,10090.ENSMUSP00000008826,10090.ENSMUSP00000023269,10090.ENSMUSP00000025511,10090.ENSMUSP00000031617,10090.ENSMUSP00000035105,10090.ENSMUSP00000069004,10090.ENSMUSP00000079180,10090.ENSMUSP00000080354,10090.ENSMUSP00000080854,10090.ENSMUSP00000083705,10090.ENSMUSP00000092502,10090.ENSMUSP00000099541,10090.ENSMUSP00000099595,10090.ENSMUSP00000102213,10090.ENSMUSP00000104067…	Rps5,Rpl10,Rpl24,Rps14,Rpl6,Rpsa,Rps15,Rps25,Rpl3,Rpl5,Rplp0,Rps2,Rpl23a,Rpl11,Rpl38,Rps19,Rps28,Rps10,Rpl12,Rps27
GO:0098883	Synapse pruning	3	6	1.63	0.0057	10090.ENSMUSP00000036747,10090.ENSMUSP00000040246,10090.ENSMUSP00000048836	C1qc,C1qb,C1qa			GO:0006119	Oxidative phosphorylation	24	85	1.48	8.43e-24	10090.ENSMUSP00000000090,10090.ENSMUSP00000014457,10090.ENSMUSP00000016396,10090.ENSMUSP00000023608,10090.ENSMUSP00000033049,10090.ENSMUSP00000034276,10090.ENSMUSP00000039692,10090.ENSMUSP00000040717,10090.ENSMUSP00000049000,10090.ENSMUSP00000051222,10090.ENSMUSP00000054856,10090.ENSMUSP00000075150,10090.ENSMUSP00000077744,10090.ENSMUSP00000080992,10090.ENSMUSP00000080993,10090.ENSMUSP00000080994…	Cox5a,Cox6c,Atp5e,Atp5j,Cox6a2,Cox4i1,Ndufa7,Cox8a,Ndufv3,Atp5k,Uqcr10,Cox6b1,Uqcrh,mt-Nd2,mt-Co1,mt-Co2,mt-Atp6,mt-Co3,mt-Nd4,mt-Cytb,mt-Nd4l,Atp5h,Cox7c,Atp5j2
GO:0002396	MHC protein complex assembly	2	4	1.63	0.0489	10090.ENSMUSP00000025161,10090.ENSMUSP00000037088	Tapbp,H2-DMa			GO:0042274	Ribosomal small subunit biogenesis	19	68	1.48	1.53e-18	10090.ENSMUSP00000004554,10090.ENSMUSP00000025511,10090.ENSMUSP00000035105,10090.ENSMUSP00000058432,10090.ENSMUSP00000069004,10090.ENSMUSP00000073880,10090.ENSMUSP00000075067,10090.ENSMUSP00000079180,10090.ENSMUSP00000079628,10090.ENSMUSP00000092502,10090.ENSMUSP00000099757,10090.ENSMUSP00000099878,10090.ENSMUSP00000102213,10090.ENSMUSP00000103940,10090.ENSMUSP00000104067,10090.ENSMUSP00000110013…	Rps5,Rps14,Rpsa,Rps21,Rps15,Rps7,Npm1,Rps25,Rps17,Rps2,Rps8,Rps6,Rpl38,Rps16,Rps19,Rps28,Rps10,Rps24,Rps27
GO:0006880	Intracellular sequestering of iron ion	2	4	1.63	0.0489	10090.ENSMUSP00000025563,10090.ENSMUSP00000092002	Fth1,Ftl1			GO:0002478	Antigen processing and presentation of exogenous peptide antigen	6	22	1.47	2.76e-05	10090.ENSMUSP00000041008,10090.ENSMUSP00000046105,10090.ENSMUSP00000074143,10090.ENSMUSP00000078875,10090.ENSMUSP00000095171,10090.ENSMUSP00000099534	H2-Ab1,H2-Aa,H2-Eb1,Fcer1g,Cd74,B2m
GO:0010916	Negative regulation of very-low-density lipoprotein particle clearance	2	4	1.63	0.0489	10090.ENSMUSP00000030986,10090.ENSMUSP00000104091	Lrpap1,Apoc1			GO:0042273	Ribosomal large subunit biogenesis	19	72	1.46	3.71e-18	10090.ENSMUSP00000008826,10090.ENSMUSP00000023269,10090.ENSMUSP00000031617,10090.ENSMUSP00000048469,10090.ENSMUSP00000071616,10090.ENSMUSP00000073161,10090.ENSMUSP00000073175,10090.ENSMUSP00000075067,10090.ENSMUSP00000079672,10090.ENSMUSP00000080354,10090.ENSMUSP00000080854,10090.ENSMUSP00000083705,10090.ENSMUSP00000099541,10090.ENSMUSP00000099595,10090.ENSMUSP00000099962,10090.ENSMUSP00000102213…	Rpl10,Rpl24,Rpl6,Rpl10a,Rpl7,Nsa2,Rpl26,Npm1,Rpl35,Rpl3,Rpl5,Rplp0,Rpl23a,Rpl11,Rpl7a,Rpl38,Rpl35a,Rpl12,Rpl14
GO:0019853	L-ascorbic acid biosynthetic process	2	4	1.63	0.0489	10090.ENSMUSP00000026050,10090.ENSMUSP00000030455	Gsto1,Akr1a1			GO:0006412	Translation	82	316	1.45	4.77e-86	10090.ENSMUSP00000000756,10090.ENSMUSP00000003521,10090.ENSMUSP00000004072,10090.ENSMUSP00000004554,10090.ENSMUSP00000006496,10090.ENSMUSP00000008036,10090.ENSMUSP00000008812,10090.ENSMUSP00000008826,10090.ENSMUSP00000010550,10090.ENSMUSP00000017548,10090.ENSMUSP00000023269,10090.ENSMUSP00000025511,10090.ENSMUSP00000026420,10090.ENSMUSP00000029663,10090.ENSMUSP00000029722,10090.ENSMUSP00000031617…	Rpl13,Rps11,Rpl8,Rps5,Rps9,Rplp1,Rps18,Rpl10,Mrpl52,Rpl19,Rpl24,Rps14,Rps26,Aimp1,Rps3a1,Rpl6,Rpl28,Rps3,Rps4x,Rpsa,Rps29,Ndufa7,Rpl21,Rpl22l1,Rpl37,Rpl10a,Rps23,Rpl18a,Rps21,Rpl37a,Eif3k,Rps15,Rpl7,Rpl26,Rps7,Rpl17,Rpl15,Rpl36,Rps17,Rpl35,Rpl29,Rpl3,Rpl32,Rpl5,Rplp2,Rplp0,Rpl34,Rpl27,Rps2,Eif2s2,Rpl23,Rpl23a,Rpl11,Rps8,Rps6,Rps27a,Rpl38,Rpl18,Rps16,Rps19,Rpl30,Rpl36al,Rpl36a,Rpl9,Rps28,Rpl35a,Rp…
GO:0097411	Hypoxia-inducible factor-1alpha signaling pathway	2	4	1.63	0.0489	10090.ENSMUSP00000015484,10090.ENSMUSP00000021530	Cybb,Hif1a			GO:0042773	ATP synthesis coupled electron transport	15	57	1.45	3.71e-14	10090.ENSMUSP00000000090,10090.ENSMUSP00000033049,10090.ENSMUSP00000034276,10090.ENSMUSP00000039692,10090.ENSMUSP00000049000,10090.ENSMUSP00000054856,10090.ENSMUSP00000077744,10090.ENSMUSP00000080992,10090.ENSMUSP00000080993,10090.ENSMUSP00000080994,10090.ENSMUSP00000080997,10090.ENSMUSP00000081000,10090.ENSMUSP00000081003,10090.ENSMUSP00000081021,10090.ENSMUSP00000115419	Cox5a,Cox6a2,Cox4i1,Ndufa7,Ndufv3,Uqcr10,Uqcrh,mt-Nd2,mt-Co1,mt-Co2,mt-Co3,mt-Nd4,mt-Cytb,mt-Nd4l,Cox7c
GO:0019884	Antigen processing and presentation of exogenous antigen	13	28	1.6	8.37e-13	10090.ENSMUSP00000025161,10090.ENSMUSP00000025181,10090.ENSMUSP00000037088,10090.ENSMUSP00000041008,10090.ENSMUSP00000046105,10090.ENSMUSP00000074143,10090.ENSMUSP00000078875,10090.ENSMUSP00000095171,10090.ENSMUSP00000099534,10090.ENSMUSP00000099739,10090.ENSMUSP00000109870,10090.ENSMUSP00000123798,10090.ENSMUSP00000134735	Tapbp,H2-K1,H2-DMa,H2-Ab1,H2-Aa,H2-Eb1,Fcer1g,Cd74,B2m,H2-T23,H2-DMb1,Psme2,Psme1			GO:0019884	Antigen processing and presentation of exogenous antigen	7	28	1.43	4.69e-06	10090.ENSMUSP00000041008,10090.ENSMUSP00000046105,10090.ENSMUSP00000074143,10090.ENSMUSP00000078875,10090.ENSMUSP00000095171,10090.ENSMUSP00000099534,10090.ENSMUSP00000134735	H2-Ab1,H2-Aa,H2-Eb1,Fcer1g,Cd74,B2m,Psme1
GO:0035434	Copper ion transmembrane transport	3	7	1.56	0.0074	10090.ENSMUSP00000081574,10090.ENSMUSP00000081578,10090.ENSMUSP00000104485	Slc31a1,Slc31a2,Atox1			GO:0006122	Mitochondrial electron transport, ubiquinol to cytochrome c	3	12	1.43	0.025	10090.ENSMUSP00000054856,10090.ENSMUSP00000077744,10090.ENSMUSP00000081003	Uqcr10,Uqcrh,mt-Cytb
GO:0050665	Hydrogen peroxide biosynthetic process	3	7	1.56	0.0074	10090.ENSMUSP00000007012,10090.ENSMUSP00000015484,10090.ENSMUSP00000017604	Sod2,Cybb,Cyba			GO:0006754	ATP biosynthetic process	8	33	1.42	6.78e-07	10090.ENSMUSP00000016396,10090.ENSMUSP00000023608,10090.ENSMUSP00000051222,10090.ENSMUSP00000080996,10090.ENSMUSP00000084846,10090.ENSMUSP00000102147,10090.ENSMUSP00000125504,10090.ENSMUSP00000140414	Atp5e,Atp5j,Atp5k,mt-Atp6,Aldoa,Atp5h,Atp5j2,Atp5g2
GO:0002428	Antigen processing and presentation of peptide antigen via mhc class ib	5	12	1.55	0.00013	10090.ENSMUSP00000025181,10090.ENSMUSP00000071843,10090.ENSMUSP00000099534,10090.ENSMUSP00000099739,10090.ENSMUSP00000134570	H2-K1,H2-Q7,B2m,H2-T23,H2-D1			GO:0042775	Mitochondrial atp synthesis coupled electron transport	12	51	1.41	1.14e-10	10090.ENSMUSP00000000090,10090.ENSMUSP00000033049,10090.ENSMUSP00000034276,10090.ENSMUSP00000039692,10090.ENSMUSP00000049000,10090.ENSMUSP00000054856,10090.ENSMUSP00000077744,10090.ENSMUSP00000080992,10090.ENSMUSP00000080993,10090.ENSMUSP00000080997,10090.ENSMUSP00000081003,10090.ENSMUSP00000115419	Cox5a,Cox6a2,Cox4i1,Ndufa7,Ndufv3,Uqcr10,Uqcrh,mt-Nd2,mt-Co1,mt-Co3,mt-Cytb,Cox7c
GO:0002483	Antigen processing and presentation of endogenous peptide antigen	6	16	1.5	2.25e-05	10090.ENSMUSP00000025161,10090.ENSMUSP00000025181,10090.ENSMUSP00000071843,10090.ENSMUSP00000099534,10090.ENSMUSP00000099739,10090.ENSMUSP00000134570	Tapbp,H2-K1,H2-Q7,B2m,H2-T23,H2-D1			GO:2000343	Positive regulation of chemokine (c-x-c motif) ligand 2 production	3	13	1.4	0.0299	10090.ENSMUSP00000039600,10090.ENSMUSP00000041149,10090.ENSMUSP00000095171	Ccl5,Mif,Cd74
GO:0002476	Antigen processing and presentation of endogenous peptide antigen via mhc class ib	4	11	1.49	0.0015	10090.ENSMUSP00000025181,10090.ENSMUSP00000071843,10090.ENSMUSP00000099739,10090.ENSMUSP00000134570	H2-K1,H2-Q7,H2-T23,H2-D1			GO:1902165	Regulation of intrinsic apoptotic signaling pathway in response to dna damage by p53 class mediator	3	14	1.36	0.0343	10090.ENSMUSP00000041149,10090.ENSMUSP00000073175,10090.ENSMUSP00000095171	Mif,Rpl26,Cd74
GO:0042590	Antigen processing and presentation of exogenous peptide antigen via mhc class i	3	9	1.45	0.0119	10090.ENSMUSP00000025161,10090.ENSMUSP00000025181,10090.ENSMUSP00000078875	Tapbp,H2-K1,Fcer1g			GO:0022904	Respiratory electron transport chain	16	79	1.34	1.23e-13	10090.ENSMUSP00000000090,10090.ENSMUSP00000023851,10090.ENSMUSP00000033049,10090.ENSMUSP00000034276,10090.ENSMUSP00000039692,10090.ENSMUSP00000049000,10090.ENSMUSP00000054856,10090.ENSMUSP00000077744,10090.ENSMUSP00000080992,10090.ENSMUSP00000080993,10090.ENSMUSP00000080994,10090.ENSMUSP00000080997,10090.ENSMUSP00000081000,10090.ENSMUSP00000081003,10090.ENSMUSP00000081021,10090.ENSMUSP00000115419	Cox5a,Ndufa5,Cox6a2,Cox4i1,Ndufa7,Ndufv3,Uqcr10,Uqcrh,mt-Nd2,mt-Co1,mt-Co2,mt-Co3,mt-Nd4,mt-Cytb,mt-Nd4l,Cox7c
GO:0048002	Antigen processing and presentation of peptide antigen	13	40	1.44	2.43e-11	10090.ENSMUSP00000025161,10090.ENSMUSP00000025181,10090.ENSMUSP00000037088,10090.ENSMUSP00000041008,10090.ENSMUSP00000046105,10090.ENSMUSP00000071843,10090.ENSMUSP00000074143,10090.ENSMUSP00000078875,10090.ENSMUSP00000095171,10090.ENSMUSP00000099534,10090.ENSMUSP00000099739,10090.ENSMUSP00000109870,10090.ENSMUSP00000134570	Tapbp,H2-K1,H2-DMa,H2-Ab1,H2-Aa,H2-Q7,H2-Eb1,Fcer1g,Cd74,B2m,H2-T23,H2-DMb1,H2-D1			GO:0032981	Mitochondrial respiratory chain complex i assembly	9	46	1.33	3.76e-07	10090.ENSMUSP00000016571,10090.ENSMUSP00000023085,10090.ENSMUSP00000023514,10090.ENSMUSP00000023851,10090.ENSMUSP00000030401,10090.ENSMUSP00000037341,10090.ENSMUSP00000038463,10090.ENSMUSP00000075953,10090.ENSMUSP00000105796	Ndufa1,Ndufa6,Ndufb4,Ndufa5,Ndufs5,Ndufb7,Ndufc1,Ndufa3,Ndufa13
GO:0002474	Antigen processing and presentation of peptide antigen via mhc class i	7	23	1.41	7.81e-06	10090.ENSMUSP00000025161,10090.ENSMUSP00000025181,10090.ENSMUSP00000071843,10090.ENSMUSP00000078875,10090.ENSMUSP00000099534,10090.ENSMUSP00000099739,10090.ENSMUSP00000134570	Tapbp,H2-K1,H2-Q7,Fcer1g,B2m,H2-T23,H2-D1			GO:0000470	Maturation of lsu-rrna	6	31	1.32	0.00014	10090.ENSMUSP00000048469,10090.ENSMUSP00000071616,10090.ENSMUSP00000073161,10090.ENSMUSP00000075067,10090.ENSMUSP00000079672,10090.ENSMUSP00000099962	Rpl10a,Rpl7,Nsa2,Npm1,Rpl35,Rpl7a
GO:0002283	Neutrophil activation involved in immune response	3	11	1.36	0.0178	10090.ENSMUSP00000026315,10090.ENSMUSP00000032800,10090.ENSMUSP00000078875	Dnase1l3,Tyrobp,Fcer1g			GO:0022900	Electron transport chain	22	122	1.29	3.79e-18	10090.ENSMUSP00000000090,10090.ENSMUSP00000014457,10090.ENSMUSP00000017604,10090.ENSMUSP00000020372,10090.ENSMUSP00000023851,10090.ENSMUSP00000030651,10090.ENSMUSP00000031637,10090.ENSMUSP00000033049,10090.ENSMUSP00000034276,10090.ENSMUSP00000039692,10090.ENSMUSP00000040717,10090.ENSMUSP00000049000,10090.ENSMUSP00000054856,10090.ENSMUSP00000077744,10090.ENSMUSP00000080992,10090.ENSMUSP00000080993…	Cox5a,Cox6c,Cyba,Uqcr11,Ndufa5,Sh3bgrl3,Ndufa4,Cox6a2,Cox4i1,Ndufa7,Cox8a,Ndufv3,Uqcr10,Uqcrh,mt-Nd2,mt-Co1,mt-Co2,mt-Co3,mt-Nd4,mt-Cytb,mt-Nd4l,Cox7c
GO:0031392	Regulation of prostaglandin biosynthetic process	3	11	1.36	0.0178	10090.ENSMUSP00000029046,10090.ENSMUSP00000035065,10090.ENSMUSP00000095171	Fabp5,Ptgs2,Cd74			GO:0000462	Maturation of ssu-rrna from tricistronic rrna transcript (ssu-rrna, 5.8s rrna, lsu-rrna)	5	30	1.26	0.0019	10090.ENSMUSP00000025511,10090.ENSMUSP00000058432,10090.ENSMUSP00000099757,10090.ENSMUSP00000103940,10090.ENSMUSP00000104067	Rps14,Rps21,Rps8,Rps16,Rps19
GO:0019882	Antigen processing and presentation	19	73	1.34	1.45e-15	10090.ENSMUSP00000025161,10090.ENSMUSP00000025181,10090.ENSMUSP00000025196,10090.ENSMUSP00000037088,10090.ENSMUSP00000041008,10090.ENSMUSP00000046105,10090.ENSMUSP00000071843,10090.ENSMUSP00000074143,10090.ENSMUSP00000078875,10090.ENSMUSP00000095171,10090.ENSMUSP00000099534,10090.ENSMUSP00000099739,10090.ENSMUSP00000101105,10090.ENSMUSP00000109870,10090.ENSMUSP00000123798,10090.ENSMUSP00000130660…	Tapbp,H2-K1,Psmb8,H2-DMa,H2-Ab1,H2-Aa,H2-Q7,H2-Eb1,Fcer1g,Cd74,B2m,H2-T23,Psap,H2-DMb1,Psme2,Gba,Psmb9,H2-D1,Psme1			GO:1902253	Regulation of intrinsic apoptotic signaling pathway by p53 class mediator	5	30	1.26	0.0019	10090.ENSMUSP00000041149,10090.ENSMUSP00000073175,10090.ENSMUSP00000073880,10090.ENSMUSP00000095171,10090.ENSMUSP00000099595	Mif,Rpl26,Rps7,Cd74,Rpl11
GO:0002577	Regulation of antigen processing and presentation	5	20	1.33	0.00071	10090.ENSMUSP00000033056,10090.ENSMUSP00000041008,10090.ENSMUSP00000046131,10090.ENSMUSP00000095171,10090.ENSMUSP00000104294	Pycard,H2-Ab1,Fgl2,Cd74,Cd68			GO:1901798	Positive regulation of signal transduction by p53 class mediator	4	25	1.24	0.0121	10090.ENSMUSP00000073175,10090.ENSMUSP00000073880,10090.ENSMUSP00000099435,10090.ENSMUSP00000099595	Rpl26,Rps7,Rpl23,Rpl11
GO:0006878	Cellular copper ion homeostasis	4	16	1.33	0.0041	10090.ENSMUSP00000072428,10090.ENSMUSP00000081574,10090.ENSMUSP00000081578,10090.ENSMUSP00000104485	Aplp2,Slc31a1,Slc31a2,Atox1			GO:0046034	ATP metabolic process	27	172	1.23	4.23e-21	10090.ENSMUSP00000000090,10090.ENSMUSP00000014457,10090.ENSMUSP00000016396,10090.ENSMUSP00000023608,10090.ENSMUSP00000033049,10090.ENSMUSP00000034276,10090.ENSMUSP00000039692,10090.ENSMUSP00000040717,10090.ENSMUSP00000049000,10090.ENSMUSP00000051222,10090.ENSMUSP00000054856,10090.ENSMUSP00000075150,10090.ENSMUSP00000077744,10090.ENSMUSP00000080992,10090.ENSMUSP00000080993,10090.ENSMUSP00000080994…	Cox5a,Cox6c,Atp5e,Atp5j,Cox6a2,Cox4i1,Ndufa7,Cox8a,Ndufv3,Atp5k,Uqcr10,Cox6b1,Uqcrh,mt-Nd2,mt-Co1,mt-Co2,mt-Atp6,mt-Co3,mt-Nd4,mt-Cytb,mt-Nd4l,Aldoa,Atp5h,Gapdh,Cox7c,Atp5j2,Atp5g2
GO:0002604	Regulation of dendritic cell antigen processing and presentation	3	12	1.33	0.0213	10090.ENSMUSP00000046131,10090.ENSMUSP00000095171,10090.ENSMUSP00000104294	Fgl2,Cd74,Cd68			GO:1902600	Proton transmembrane transport	20	134	1.21	5.35e-15	10090.ENSMUSP00000000090,10090.ENSMUSP00000014457,10090.ENSMUSP00000016396,10090.ENSMUSP00000023608,10090.ENSMUSP00000031637,10090.ENSMUSP00000033049,10090.ENSMUSP00000034276,10090.ENSMUSP00000040717,10090.ENSMUSP00000051222,10090.ENSMUSP00000080993,10090.ENSMUSP00000080994,10090.ENSMUSP00000080996,10090.ENSMUSP00000080997,10090.ENSMUSP00000081000,10090.ENSMUSP00000081003,10090.ENSMUSP00000102147…	Cox5a,Cox6c,Atp5e,Atp5j,Ndufa4,Cox6a2,Cox4i1,Cox8a,Atp5k,mt-Co1,mt-Co2,mt-Atp6,mt-Co3,mt-Nd4,mt-Cytb,Atp5h,Cox7c,Atp5j2,Atp6v0e,Atp5g2
GO:0045730	Respiratory burst	3	12	1.33	0.0213	10090.ENSMUSP00000011896,10090.ENSMUSP00000015484,10090.ENSMUSP00000017604	Pgam1,Cybb,Cyba			GO:0009060	Aerobic respiration	10	69	1.19	6.01e-07	10090.ENSMUSP00000000090,10090.ENSMUSP00000033049,10090.ENSMUSP00000034276,10090.ENSMUSP00000054856,10090.ENSMUSP00000077744,10090.ENSMUSP00000080991,10090.ENSMUSP00000080993,10090.ENSMUSP00000080997,10090.ENSMUSP00000081000,10090.ENSMUSP00000115419	Cox5a,Cox6a2,Cox4i1,Uqcr10,Uqcrh,mt-Nd1,mt-Co1,mt-Co3,mt-Nd4,Cox7c
GO:1903599	Positive regulation of autophagy of mitochondrion	4	17	1.3	0.0046	10090.ENSMUSP00000021530,10090.ENSMUSP00000030851,10090.ENSMUSP00000064282,10090.ENSMUSP00000130660	Hif1a,Tomm7,Atpif1,Gba			GO:1902229	Regulation of intrinsic apoptotic signaling pathway in response to dna damage	5	36	1.18	0.0038	10090.ENSMUSP00000032998,10090.ENSMUSP00000041149,10090.ENSMUSP00000073175,10090.ENSMUSP00000095171,10090.ENSMUSP00000106519	Rps3,Mif,Rpl26,Cd74,Tpt1
GO:0002579	Positive regulation of antigen processing and presentation	3	13	1.29	0.0248	10090.ENSMUSP00000033056,10090.ENSMUSP00000041008,10090.ENSMUSP00000095171	Pycard,H2-Ab1,Cd74			GO:0042254	Ribosome biogenesis	37	278	1.16	2.58e-27	10090.ENSMUSP00000004554,10090.ENSMUSP00000008826,10090.ENSMUSP00000023269,10090.ENSMUSP00000025511,10090.ENSMUSP00000031617,10090.ENSMUSP00000035105,10090.ENSMUSP00000048469,10090.ENSMUSP00000058432,10090.ENSMUSP00000069004,10090.ENSMUSP00000071616,10090.ENSMUSP00000073161,10090.ENSMUSP00000073175,10090.ENSMUSP00000073880,10090.ENSMUSP00000075067,10090.ENSMUSP00000079180,10090.ENSMUSP00000079628…	Rps5,Rpl10,Rpl24,Rps14,Rpl6,Rpsa,Rpl10a,Rps21,Rps15,Rpl7,Nsa2,Rpl26,Rps7,Npm1,Rps25,Rps17,Rpl35,Rpl3,Rpl5,Rplp0,Rpl27,Rps2,Rpl23a,Rpl11,Rps8,Rps6,Rpl7a,Rpl38,Rps16,Rps19,Rps28,Rps10,Rpl35a,Rpl12,Rps24,Rpl14,Rps27
GO:0002903	Negative regulation of b cell apoptotic process	3	13	1.29	0.0248	10090.ENSMUSP00000041149,10090.ENSMUSP00000095171,10090.ENSMUSP00000096086	Mif,Cd74,Bcl2a1a			GO:0033108	Mitochondrial respiratory chain complex assembly	11	84	1.15	2.69e-07	10090.ENSMUSP00000016571,10090.ENSMUSP00000023085,10090.ENSMUSP00000023514,10090.ENSMUSP00000023851,10090.ENSMUSP00000030401,10090.ENSMUSP00000037341,10090.ENSMUSP00000038463,10090.ENSMUSP00000054086,10090.ENSMUSP00000054856,10090.ENSMUSP00000075953,10090.ENSMUSP00000105796	Ndufa1,Ndufa6,Ndufb4,Ndufa5,Ndufs5,Ndufb7,Ndufc1,Cox17,Uqcr10,Ndufa3,Ndufa13
GO:0006123	Mitochondrial electron transport, cytochrome c to oxygen	3	13	1.29	0.0248	10090.ENSMUSP00000000090,10090.ENSMUSP00000033049,10090.ENSMUSP00000034276	Cox5a,Cox6a2,Cox4i1			GO:0030490	Maturation of ssu-rrna	6	46	1.15	0.001	10090.ENSMUSP00000025511,10090.ENSMUSP00000058432,10090.ENSMUSP00000099757,10090.ENSMUSP00000103940,10090.ENSMUSP00000104067,10090.ENSMUSP00000110013	Rps14,Rps21,Rps8,Rps16,Rps19,Rps28
GO:0042554	Superoxide anion generation	3	13	1.29	0.0248	10090.ENSMUSP00000007012,10090.ENSMUSP00000015484,10090.ENSMUSP00000017604	Sod2,Cybb,Cyba			GO:0045333	Cellular respiration	17	133	1.14	1.14e-11	10090.ENSMUSP00000000090,10090.ENSMUSP00000023851,10090.ENSMUSP00000033049,10090.ENSMUSP00000034276,10090.ENSMUSP00000039692,10090.ENSMUSP00000049000,10090.ENSMUSP00000054856,10090.ENSMUSP00000077744,10090.ENSMUSP00000080991,10090.ENSMUSP00000080992,10090.ENSMUSP00000080993,10090.ENSMUSP00000080994,10090.ENSMUSP00000080997,10090.ENSMUSP00000081000,10090.ENSMUSP00000081003,10090.ENSMUSP00000081021…	Cox5a,Ndufa5,Cox6a2,Cox4i1,Ndufa7,Ndufv3,Uqcr10,Uqcrh,mt-Nd1,mt-Nd2,mt-Co1,mt-Co2,mt-Co3,mt-Nd4,mt-Cytb,mt-Nd4l,Cox7c
GO:0046479	Glycosphingolipid catabolic process	3	13	1.29	0.0248	10090.ENSMUSP00000000608,10090.ENSMUSP00000101105,10090.ENSMUSP00000130660	Gm2a,Psap,Gba			GO:0006364	rRNA processing	24	194	1.13	1.56e-16	10090.ENSMUSP00000025511,10090.ENSMUSP00000048469,10090.ENSMUSP00000058432,10090.ENSMUSP00000069004,10090.ENSMUSP00000071616,10090.ENSMUSP00000073161,10090.ENSMUSP00000073175,10090.ENSMUSP00000073880,10090.ENSMUSP00000075067,10090.ENSMUSP00000079628,10090.ENSMUSP00000079672,10090.ENSMUSP00000080854,10090.ENSMUSP00000090305,10090.ENSMUSP00000099595,10090.ENSMUSP00000099757,10090.ENSMUSP00000099878…	Rps14,Rpl10a,Rps21,Rps15,Rpl7,Nsa2,Rpl26,Rps7,Npm1,Rps17,Rpl35,Rpl5,Rpl27,Rpl11,Rps8,Rps6,Rpl7a,Rps16,Rps19,Rps28,Rpl35a,Rps24,Rpl14,Rps27
GO:1904925	Positive regulation of autophagy of mitochondrion in response to mitochondrial depolarization	3	13	1.29	0.0248	10090.ENSMUSP00000030851,10090.ENSMUSP00000064282,10090.ENSMUSP00000130660	Tomm7,Atpif1,Gba			GO:0022618	Ribonucleoprotein complex assembly	22	175	1.13	3.39e-15	10090.ENSMUSP00000004554,10090.ENSMUSP00000008826,10090.ENSMUSP00000023269,10090.ENSMUSP00000025511,10090.ENSMUSP00000031617,10090.ENSMUSP00000035105,10090.ENSMUSP00000066038,10090.ENSMUSP00000069004,10090.ENSMUSP00000079180,10090.ENSMUSP00000080354,10090.ENSMUSP00000080854,10090.ENSMUSP00000083705,10090.ENSMUSP00000092502,10090.ENSMUSP00000096777,10090.ENSMUSP00000099541,10090.ENSMUSP00000099595…	Rps5,Rpl10,Rpl24,Rps14,Rpl6,Rpsa,Eif3k,Rps15,Rps25,Rpl3,Rpl5,Rplp0,Rps2,Eif2s2,Rpl23a,Rpl11,Rpl38,Rps19,Rps28,Rps10,Rpl12,Rps27
GO:2000343	Positive regulation of chemokine (c-x-c motif) ligand 2 production	3	13	1.29	0.0248	10090.ENSMUSP00000039600,10090.ENSMUSP00000041149,10090.ENSMUSP00000095171	Ccl5,Mif,Cd74			GO:0061844	Antimicrobial humoral immune response mediated by antimicrobial peptide	10	82	1.12	2.39e-06	10090.ENSMUSP00000023840,10090.ENSMUSP00000085981,10090.ENSMUSP00000099534,10090.ENSMUSP00000104067,10090.ENSMUSP00000106014,10090.ENSMUSP00000108716,10090.ENSMUSP00000110886,10090.ENSMUSP00000113942,10090.ENSMUSP00000114350,10090.ENSMUSP00000136358	Cxcl13,Romo1,B2m,Rps19,Rpl30,Cxcl9,Rpl39,Gapdh,Lgals3,Fau
GO:0010499	Proteasomal ubiquitin-independent protein catabolic process	5	22	1.28	0.00099	10090.ENSMUSP00000018430,10090.ENSMUSP00000025196,10090.ENSMUSP00000029082,10090.ENSMUSP00000088057,10090.ENSMUSP00000133499	Psmb6,Psmb8,Psma7,Psma5,Psmb9			GO:0031640	Killing of cells of other organism	6	49	1.12	0.0013	10090.ENSMUSP00000023840,10090.ENSMUSP00000085981,10090.ENSMUSP00000104067,10090.ENSMUSP00000106014,10090.ENSMUSP00000113942,10090.ENSMUSP00000114350	Cxcl13,Romo1,Rps19,Rpl30,Gapdh,Lgals3
GO:0042119	Neutrophil activation	5	22	1.28	0.00099	10090.ENSMUSP00000026315,10090.ENSMUSP00000032800,10090.ENSMUSP00000039600,10090.ENSMUSP00000077873,10090.ENSMUSP00000078875	Dnase1l3,Tyrobp,Ccl5,Fcgr4,Fcer1g			GO:0046688	Response to copper ion	4	34	1.1	0.0303	10090.ENSMUSP00000034211,10090.ENSMUSP00000034215,10090.ENSMUSP00000080993,10090.ENSMUSP00000081003	Mt3,Mt1,mt-Co1,mt-Cytb
GO:0006825	Copper ion transport	4	18	1.28	0.0053	10090.ENSMUSP00000081574,10090.ENSMUSP00000081578,10090.ENSMUSP00000088857,10090.ENSMUSP00000104485	Slc31a1,Slc31a2,Cp,Atox1			GO:1901796	Regulation of signal transduction by p53 class mediator	8	71	1.09	9.36e-05	10090.ENSMUSP00000041149,10090.ENSMUSP00000073175,10090.ENSMUSP00000073880,10090.ENSMUSP00000075067,10090.ENSMUSP00000080854,10090.ENSMUSP00000095171,10090.ENSMUSP00000099435,10090.ENSMUSP00000099595	Mif,Rpl26,Rps7,Npm1,Rpl5,Cd74,Rpl23,Rpl11
GO:0061081	Positive regulation of myeloid leukocyte cytokine production involved in immune response	4	18	1.28	0.0053	10090.ENSMUSP00000041149,10090.ENSMUSP00000078875,10090.ENSMUSP00000095171,10090.ENSMUSP00000131832	Mif,Fcer1g,Cd74,Cd36			GO:0043516	Regulation of dna damage response, signal transduction by p53 class mediator	4	36	1.08	0.035	10090.ENSMUSP00000041149,10090.ENSMUSP00000073175,10090.ENSMUSP00000075067,10090.ENSMUSP00000095171	Mif,Rpl26,Npm1,Cd74
GO:1903409	Reactive oxygen species biosynthetic process	4	19	1.25	0.0061	10090.ENSMUSP00000007012,10090.ENSMUSP00000015484,10090.ENSMUSP00000017604,10090.ENSMUSP00000031429	Sod2,Cybb,Cyba,P2rx4			GO:0002455	Humoral immune response mediated by circulating immunoglobulin	4	38	1.06	0.0416	10090.ENSMUSP00000036747,10090.ENSMUSP00000040246,10090.ENSMUSP00000041008,10090.ENSMUSP00000048836	C1qc,C1qb,H2-Ab1,C1qa
GO:0002675	Positive regulation of acute inflammatory response	6	30	1.23	0.00032	10090.ENSMUSP00000024988,10090.ENSMUSP00000035065,10090.ENSMUSP00000039600,10090.ENSMUSP00000041149,10090.ENSMUSP00000078875,10090.ENSMUSP00000099739	C3,Ptgs2,Ccl5,Mif,Fcer1g,H2-T23			GO:0017004	Cytochrome complex assembly	4	38	1.06	0.0416	10090.ENSMUSP00000017604,10090.ENSMUSP00000054086,10090.ENSMUSP00000054856,10090.ENSMUSP00000080997	Cyba,Cox17,Uqcr10,mt-Co3
GO:0002922	Positive regulation of humoral immune response	3	15	1.23	0.032	10090.ENSMUSP00000022722,10090.ENSMUSP00000024988,10090.ENSMUSP00000037088	Irg1,C3,H2-DMa			GO:0006091	Generation of precursor metabolites and energy	33	319	1.05	5.06e-21	10090.ENSMUSP00000000090,10090.ENSMUSP00000014457,10090.ENSMUSP00000016396,10090.ENSMUSP00000017604,10090.ENSMUSP00000020372,10090.ENSMUSP00000023608,10090.ENSMUSP00000023851,10090.ENSMUSP00000030651,10090.ENSMUSP00000031637,10090.ENSMUSP00000033049,10090.ENSMUSP00000034211,10090.ENSMUSP00000034276,10090.ENSMUSP00000039692,10090.ENSMUSP00000040717,10090.ENSMUSP00000049000,10090.ENSMUSP00000051222…	Cox5a,Cox6c,Atp5e,Cyba,Uqcr11,Atp5j,Ndufa5,Sh3bgrl3,Ndufa4,Cox6a2,Mt3,Cox4i1,Ndufa7,Cox8a,Ndufv3,Atp5k,Uqcr10,Cox6b1,Uqcrh,mt-Nd1,mt-Nd2,mt-Co1,mt-Co2,mt-Atp6,mt-Co3,mt-Nd4,mt-Cytb,mt-Nd4l,Aldoa,Atp5h,Gapdh,Cox7c,Atp5j2
GO:0001916	Positive regulation of t cell mediated cytotoxicity	4	21	1.21	0.0078	10090.ENSMUSP00000025181,10090.ENSMUSP00000099534,10090.ENSMUSP00000099739,10090.ENSMUSP00000134570	H2-K1,B2m,H2-T23,H2-D1			GO:1990542	Mitochondrial transmembrane transport	8	80	1.03	0.0002	10090.ENSMUSP00000016396,10090.ENSMUSP00000023608,10090.ENSMUSP00000030851,10090.ENSMUSP00000051222,10090.ENSMUSP00000080996,10090.ENSMUSP00000085981,10090.ENSMUSP00000102147,10090.ENSMUSP00000125504	Atp5e,Atp5j,Tomm7,Atp5k,mt-Atp6,Romo1,Atp5h,Atp5j2
GO:0010042	Response to manganese ion	4	21	1.21	0.0078	10090.ENSMUSP00000007012,10090.ENSMUSP00000035065,10090.ENSMUSP00000037039,10090.ENSMUSP00000039648	Sod2,Ptgs2,Tspo,Atp13a2			GO:0051438	Regulation of ubiquitin-protein transferase activity	5	51	1.03	0.0139	10090.ENSMUSP00000073880,10090.ENSMUSP00000080854,10090.ENSMUSP00000092502,10090.ENSMUSP00000099435,10090.ENSMUSP00000099595	Rps7,Rpl5,Rps2,Rpl23,Rpl11
GO:0048245	Eosinophil chemotaxis	3	17	1.18	0.04	10090.ENSMUSP00000009329,10090.ENSMUSP00000039600,10090.ENSMUSP00000114350	Ccl8,Ccl5,Lgals3			GO:0022613	Ribonucleoprotein complex biogenesis	39	399	1.02	2.33e-24	10090.ENSMUSP00000004554,10090.ENSMUSP00000008826,10090.ENSMUSP00000023269,10090.ENSMUSP00000025511,10090.ENSMUSP00000031617,10090.ENSMUSP00000035105,10090.ENSMUSP00000048469,10090.ENSMUSP00000058432,10090.ENSMUSP00000066038,10090.ENSMUSP00000069004,10090.ENSMUSP00000071616,10090.ENSMUSP00000073161,10090.ENSMUSP00000073175,10090.ENSMUSP00000073880,10090.ENSMUSP00000075067,10090.ENSMUSP00000079180…	Rps5,Rpl10,Rpl24,Rps14,Rpl6,Rpsa,Rpl10a,Rps21,Eif3k,Rps15,Rpl7,Nsa2,Rpl26,Rps7,Npm1,Rps25,Rps17,Rpl35,Rpl3,Rpl5,Rplp0,Rpl27,Rps2,Eif2s2,Rpl23a,Rpl11,Rps8,Rps6,Rpl7a,Rpl38,Rps16,Rps19,Rps28,Rps10,Rpl35a,Rpl12,Rps24,Rpl14,Rps27
GO:0033344	Cholesterol efflux	4	23	1.17	0.0101	10090.ENSMUSP00000021668,10090.ENSMUSP00000104091,10090.ENSMUSP00000133302,10090.ENSMUSP00000140721	Npc2,Apoc1,Apoe,Soat1			GO:0015980	Energy derivation by oxidation of organic compounds	18	191	1.01	2.24e-10	10090.ENSMUSP00000000090,10090.ENSMUSP00000023851,10090.ENSMUSP00000033049,10090.ENSMUSP00000034211,10090.ENSMUSP00000034276,10090.ENSMUSP00000039692,10090.ENSMUSP00000049000,10090.ENSMUSP00000054856,10090.ENSMUSP00000077744,10090.ENSMUSP00000080991,10090.ENSMUSP00000080992,10090.ENSMUSP00000080993,10090.ENSMUSP00000080994,10090.ENSMUSP00000080997,10090.ENSMUSP00000081000,10090.ENSMUSP00000081003…	Cox5a,Ndufa5,Cox6a2,Mt3,Cox4i1,Ndufa7,Ndufv3,Uqcr10,Uqcrh,mt-Nd1,mt-Nd2,mt-Co1,mt-Co2,mt-Co3,mt-Nd4,mt-Cytb,mt-Nd4l,Cox7c
GO:0032611	interleukin-1 beta production	3	18	1.15	0.0451	10090.ENSMUSP00000033056,10090.ENSMUSP00000045832,10090.ENSMUSP00000131832	Pycard,Tmem106a,Cd36			GO:0001906	Cell killing	7	77	0.99	0.0015	10090.ENSMUSP00000023840,10090.ENSMUSP00000085981,10090.ENSMUSP00000104067,10090.ENSMUSP00000106014,10090.ENSMUSP00000113942,10090.ENSMUSP00000114159,10090.ENSMUSP00000114350	Cxcl13,Romo1,Rps19,Rpl30,Gapdh,Prdx1,Lgals3
GO:0035456	Response to interferon-beta	7	43	1.14	0.00018	10090.ENSMUSP00000009340,10090.ENSMUSP00000022722,10090.ENSMUSP00000026565,10090.ENSMUSP00000051921,10090.ENSMUSP00000101828,10090.ENSMUSP00000105796,10090.ENSMUSP00000132435	Mnda,Irg1,Ifitm3,Bst2,Gbp3,Ndufa13,Gbp2			GO:1901566	Organonitrogen compound biosynthetic process	94	1096	0.97	5.13e-61	10090.ENSMUSP00000000756,10090.ENSMUSP00000003521,10090.ENSMUSP00000004072,10090.ENSMUSP00000004554,10090.ENSMUSP00000006496,10090.ENSMUSP00000008036,10090.ENSMUSP00000008812,10090.ENSMUSP00000008826,10090.ENSMUSP00000010550,10090.ENSMUSP00000016396,10090.ENSMUSP00000017548,10090.ENSMUSP00000023269,10090.ENSMUSP00000023608,10090.ENSMUSP00000025511,10090.ENSMUSP00000026420,10090.ENSMUSP00000029046…	Rpl13,Rps11,Rpl8,Rps5,Rps9,Rplp1,Rps18,Rpl10,Mrpl52,Atp5e,Rpl19,Rpl24,Atp5j,Rps14,Rps26,Fabp5,Aimp1,Rps3a1,Rpl6,Rpl28,Rps3,Rps4x,Rpsa,Rps29,Ndufa7,Rpl21,Rpl22l1,Krtcap2,Rpl37,Rpl10a,Atp5k,Rps23,Rpl18a,Rps21,Rpl37a,Atpif1,Eif3k,Rps15,Rpl7,Rpl26,Rps7,Rpl17,Rpl15,Rpl36,Rps17,Rpl35,Rpl29,Rpl3,Rpl32,Rpl5,mt-Atp6,Rplp2,Rplp0,Aldoa,Rpl34,Rpl27,Rps2,Eif2s2,Rpl23,Rpl23a,Rpl11,Rps8,Rps6,Rps27a,Atp5h,Rpl38,…
GO:0002455	Humoral immune response mediated by circulating immunoglobulin	6	38	1.13	0.00086	10090.ENSMUSP00000024988,10090.ENSMUSP00000036747,10090.ENSMUSP00000040246,10090.ENSMUSP00000041008,10090.ENSMUSP00000048836,10090.ENSMUSP00000069418	C3,C1qc,C1qb,H2-Ab1,C1qa,C4b			GO:0044271	Cellular nitrogen compound biosynthetic process	95	1156	0.95	2.73e-60	10090.ENSMUSP00000000756,10090.ENSMUSP00000003521,10090.ENSMUSP00000004072,10090.ENSMUSP00000004554,10090.ENSMUSP00000006496,10090.ENSMUSP00000008036,10090.ENSMUSP00000008812,10090.ENSMUSP00000008826,10090.ENSMUSP00000010550,10090.ENSMUSP00000016396,10090.ENSMUSP00000017548,10090.ENSMUSP00000020504,10090.ENSMUSP00000023269,10090.ENSMUSP00000023608,10090.ENSMUSP00000025511,10090.ENSMUSP00000026420…	Rpl13,Rps11,Rpl8,Rps5,Rps9,Rplp1,Rps18,Rpl10,Mrpl52,Atp5e,Rpl19,Hint1,Rpl24,Atp5j,Rps14,Rps26,Aimp1,Rps3a1,Rpl6,Rpl28,Rps3,Rps4x,Rpsa,Rps29,Ndufa7,Rpl21,Rpl22l1,Rpl37,Rpl10a,Atp5k,Polr2k,Rps23,Rpl18a,Rps21,Rpl37a,Atpif1,Eif3k,Tceb2,Rps15,Rpl7,Rpl26,Rps7,Npm1,Rpl17,Rpl15,Rpl36,Rps17,Rpl35,Rpl29,Rpl3,Rpl32,Rpl5,mt-Atp6,Rplp2,Rplp0,Aldoa,Rpl34,Rpl27,Rps2,Eif2s2,Rpl23,Rpl23a,Rpl11,Rps8,Rps6,Rps27a,At…
GO:0006096	Glycolytic process	6	39	1.12	0.00098	10090.ENSMUSP00000011896,10090.ENSMUSP00000034834,10090.ENSMUSP00000051215,10090.ENSMUSP00000084846,10090.ENSMUSP00000113942,10090.ENSMUSP00000130858	Pgam1,Pkm,Hk3,Aldoa,Gapdh,Tpi1			GO:0006959	Humoral immune response	14	183	0.92	8.58e-07	10090.ENSMUSP00000023840,10090.ENSMUSP00000036747,10090.ENSMUSP00000040246,10090.ENSMUSP00000041008,10090.ENSMUSP00000048836,10090.ENSMUSP00000085981,10090.ENSMUSP00000099534,10090.ENSMUSP00000104067,10090.ENSMUSP00000106014,10090.ENSMUSP00000108716,10090.ENSMUSP00000110886,10090.ENSMUSP00000113942,10090.ENSMUSP00000114350,10090.ENSMUSP00000136358	Cxcl13,C1qc,C1qb,H2-Ab1,C1qa,Romo1,B2m,Rps19,Rpl30,Cxcl9,Rpl39,Gapdh,Lgals3,Fau
GO:0010575	Positive regulation of vascular endothelial growth factor production	4	26	1.12	0.0139	10090.ENSMUSP00000021530,10090.ENSMUSP00000024988,10090.ENSMUSP00000035065,10090.ENSMUSP00000044072	Hif1a,C3,Ptgs2,Hpse			GO:0016064	Immunoglobulin mediated immune response	6	80	0.91	0.0124	10090.ENSMUSP00000036747,10090.ENSMUSP00000040246,10090.ENSMUSP00000041008,10090.ENSMUSP00000048836,10090.ENSMUSP00000078875,10090.ENSMUSP00000095171	C1qc,C1qb,H2-Ab1,C1qa,Fcer1g,Cd74
GO:0046031	ADP metabolic process	7	46	1.11	0.00026	10090.ENSMUSP00000011896,10090.ENSMUSP00000030583,10090.ENSMUSP00000034834,10090.ENSMUSP00000051215,10090.ENSMUSP00000084846,10090.ENSMUSP00000113942,10090.ENSMUSP00000130858	Pgam1,Ak2,Pkm,Hk3,Aldoa,Gapdh,Tpi1			GO:0030593	Neutrophil chemotaxis	5	67	0.91	0.0375	10090.ENSMUSP00000023840,10090.ENSMUSP00000039600,10090.ENSMUSP00000078875,10090.ENSMUSP00000108716,10090.ENSMUSP00000114350	Cxcl13,Ccl5,Fcer1g,Cxcl9,Lgals3
GO:0001774	Microglial cell activation	5	33	1.11	0.0041	10090.ENSMUSP00000020886,10090.ENSMUSP00000025257,10090.ENSMUSP00000032800,10090.ENSMUSP00000046340,10090.ENSMUSP00000048836	Nampt,Aif1,Tyrobp,Grn,C1qa			GO:0034645	Cellular macromolecule biosynthetic process	87	1233	0.88	4.07e-49	10090.ENSMUSP00000000756,10090.ENSMUSP00000003521,10090.ENSMUSP00000004072,10090.ENSMUSP00000004554,10090.ENSMUSP00000006496,10090.ENSMUSP00000008036,10090.ENSMUSP00000008812,10090.ENSMUSP00000008826,10090.ENSMUSP00000010550,10090.ENSMUSP00000017548,10090.ENSMUSP00000023269,10090.ENSMUSP00000025511,10090.ENSMUSP00000026420,10090.ENSMUSP00000029663,10090.ENSMUSP00000029722,10090.ENSMUSP00000031617…	Rpl13,Rps11,Rpl8,Rps5,Rps9,Rplp1,Rps18,Rpl10,Mrpl52,Rpl19,Rpl24,Rps14,Rps26,Aimp1,Rps3a1,Rpl6,Rpl28,Rps3,Rps4x,Rpsa,Rps29,Ndufa7,Rpl21,Rpl22l1,Krtcap2,Rpl37,Rpl10a,Polr2k,Rps23,Rpl18a,Rps21,Rpl37a,Eif3k,Tceb2,Rps15,Rpl7,Rpl26,Rps7,Npm1,Rpl17,Rpl15,Rpl36,Rps17,Rpl35,Rpl29,Rpl3,Rpl32,Rpl5,Rplp2,Rplp0,Rpl34,Rpl27,Rps2,Eif2s2,Rpl23,Rpl23a,Rpl11,Rps8,Rps6,Rps27a,Rpl38,Rpl18,Rps16,Rps19,Rpl30,Rpl36al,R…
GO:0006754	ATP biosynthetic process	5	33	1.11	0.0041	10090.ENSMUSP00000023608,10090.ENSMUSP00000034834,10090.ENSMUSP00000051222,10090.ENSMUSP00000084846,10090.ENSMUSP00000103312	Atp5j,Pkm,Atp5k,Aldoa,Atp5g1			GO:0051651	Maintenance of location in cell	6	86	0.88	0.0172	10090.ENSMUSP00000025563,10090.ENSMUSP00000030051,10090.ENSMUSP00000092002,10090.ENSMUSP00000107795,10090.ENSMUSP00000109683,10090.ENSMUSP00000133302	Fth1,Txn1,Ftl1,Tmsb4x,Tmsb10,Apoe
GO:0006958	Complement activation, classical pathway	5	33	1.11	0.0041	10090.ENSMUSP00000024988,10090.ENSMUSP00000036747,10090.ENSMUSP00000040246,10090.ENSMUSP00000048836,10090.ENSMUSP00000069418	C3,C1qc,C1qb,C1qa,C4b			GO:1903321	Negative regulation of protein modification by small protein conjugation or removal	6	86	0.88	0.0172	10090.ENSMUSP00000032998,10090.ENSMUSP00000073880,10090.ENSMUSP00000080854,10090.ENSMUSP00000095247,10090.ENSMUSP00000099435,10090.ENSMUSP00000099595	Rps3,Rps7,Rpl5,Myeov2,Rpl23,Rpl11
GO:0042743	Hydrogen peroxide metabolic process	5	33	1.11	0.0041	10090.ENSMUSP00000007012,10090.ENSMUSP00000015484,10090.ENSMUSP00000017604,10090.ENSMUSP00000025904,10090.ENSMUSP00000114159	Sod2,Cybb,Cyba,Prdx5,Prdx1			GO:0034101	Erythrocyte homeostasis	7	103	0.87	0.0066	10090.ENSMUSP00000025511,10090.ENSMUSP00000064282,10090.ENSMUSP00000079628,10090.ENSMUSP00000099878,10090.ENSMUSP00000104067,10090.ENSMUSP00000114159,10090.ENSMUSP00000125977	Rps14,Atpif1,Rps17,Rps6,Rps19,Prdx1,Rps24
GO:1903146	Regulation of autophagy of mitochondrion	5	33	1.11	0.0041	10090.ENSMUSP00000021530,10090.ENSMUSP00000030851,10090.ENSMUSP00000037039,10090.ENSMUSP00000064282,10090.ENSMUSP00000130660	Hif1a,Tomm7,Tspo,Atpif1,Gba			GO:0046916	Cellular transition metal ion homeostasis	6	90	0.86	0.0209	10090.ENSMUSP00000025563,10090.ENSMUSP00000034211,10090.ENSMUSP00000034215,10090.ENSMUSP00000092002,10090.ENSMUSP00000104485,10090.ENSMUSP00000114873	Fth1,Mt3,Mt1,Ftl1,Atox1,Bola2
GO:0016064	Immunoglobulin mediated immune response	12	80	1.1	2.56e-07	10090.ENSMUSP00000024988,10090.ENSMUSP00000026571,10090.ENSMUSP00000036326,10090.ENSMUSP00000036747,10090.ENSMUSP00000037088,10090.ENSMUSP00000040246,10090.ENSMUSP00000041008,10090.ENSMUSP00000046131,10090.ENSMUSP00000048836,10090.ENSMUSP00000069418,10090.ENSMUSP00000078875,10090.ENSMUSP00000095171	C3,Irf7,Crlf2,C1qc,H2-DMa,C1qb,H2-Ab1,Fgl2,C1qa,C4b,Fcer1g,Cd74			GO:0097529	Myeloid leukocyte migration	7	113	0.83	0.011	10090.ENSMUSP00000023840,10090.ENSMUSP00000039600,10090.ENSMUSP00000078875,10090.ENSMUSP00000104067,10090.ENSMUSP00000108716,10090.ENSMUSP00000114350,10090.ENSMUSP00000115722	Cxcl13,Ccl5,Fcer1g,Rps19,Cxcl9,Lgals3,Rpl13a
GO:0002673	Regulation of acute inflammatory response	7	47	1.1	0.00029	10090.ENSMUSP00000024988,10090.ENSMUSP00000026315,10090.ENSMUSP00000035065,10090.ENSMUSP00000039600,10090.ENSMUSP00000041149,10090.ENSMUSP00000078875,10090.ENSMUSP00000099739	C3,Dnase1l3,Ptgs2,Ccl5,Mif,Fcer1g,H2-T23			GO:0000041	Transition metal ion transport	6	101	0.81	0.0343	10090.ENSMUSP00000025563,10090.ENSMUSP00000034211,10090.ENSMUSP00000054086,10090.ENSMUSP00000092002,10090.ENSMUSP00000099534,10090.ENSMUSP00000104485	Fth1,Mt3,Cox17,Ftl1,B2m,Atox1
GO:0035458	Cellular response to interferon-beta	5	34	1.1	0.0044	10090.ENSMUSP00000009340,10090.ENSMUSP00000022722,10090.ENSMUSP00000101828,10090.ENSMUSP00000105796,10090.ENSMUSP00000132435	Mnda,Irg1,Gbp3,Ndufa13,Gbp2			GO:0072593	Reactive oxygen species metabolic process	6	101	0.81	0.0343	10090.ENSMUSP00000017604,10090.ENSMUSP00000034211,10090.ENSMUSP00000064282,10090.ENSMUSP00000080992,10090.ENSMUSP00000105796,10090.ENSMUSP00000114159	Cyba,Mt3,Atpif1,mt-Nd2,Ndufa13,Prdx1
GO:0034341	Response to interferon-gamma	17	122	1.07	3.61e-10	10090.ENSMUSP00000009329,10090.ENSMUSP00000019064,10090.ENSMUSP00000022722,10090.ENSMUSP00000025257,10090.ENSMUSP00000026565,10090.ENSMUSP00000028062,10090.ENSMUSP00000039600,10090.ENSMUSP00000041008,10090.ENSMUSP00000045841,10090.ENSMUSP00000046105,10090.ENSMUSP00000051921,10090.ENSMUSP00000059501,10090.ENSMUSP00000071843,10090.ENSMUSP00000101828,10090.ENSMUSP00000109705,10090.ENSMUSP00000113942…	Ccl8,Cxcl16,Irg1,Aif1,Ifitm3,Vim,Ccl5,H2-Ab1,Eprs,H2-Aa,Bst2,Vamp8,H2-Q7,Gbp3,Capg,Gapdh,Gbp2			GO:0055076	Transition metal ion homeostasis	7	121	0.8	0.0156	10090.ENSMUSP00000025563,10090.ENSMUSP00000034211,10090.ENSMUSP00000034215,10090.ENSMUSP00000092002,10090.ENSMUSP00000099534,10090.ENSMUSP00000104485,10090.ENSMUSP00000114873	Fth1,Mt3,Mt1,Ftl1,B2m,Atox1,Bola2
GO:0009206	Purine ribonucleoside triphosphate biosynthetic process	6	43	1.07	0.0015	10090.ENSMUSP00000023608,10090.ENSMUSP00000034834,10090.ENSMUSP00000051222,10090.ENSMUSP00000084846,10090.ENSMUSP00000103312,10090.ENSMUSP00000117022	Atp5j,Pkm,Atp5k,Aldoa,Atp5g1,Nme1			GO:0034622	Cellular protein-containing complex assembly	38	683	0.78	6.55e-16	10090.ENSMUSP00000004554,10090.ENSMUSP00000008826,10090.ENSMUSP00000016571,10090.ENSMUSP00000017604,10090.ENSMUSP00000023085,10090.ENSMUSP00000023269,10090.ENSMUSP00000023514,10090.ENSMUSP00000023851,10090.ENSMUSP00000025257,10090.ENSMUSP00000025511,10090.ENSMUSP00000030401,10090.ENSMUSP00000031617,10090.ENSMUSP00000035105,10090.ENSMUSP00000037341,10090.ENSMUSP00000038463,10090.ENSMUSP00000038781…	Rps5,Rpl10,Ndufa1,Cyba,Ndufa6,Rpl24,Ndufb4,Ndufa5,Aif1,Rps14,Ndufs5,Rpl6,Rpsa,Ndufb7,Ndufc1,Tbca,Cox17,Uqcr10,Eif3k,Rps15,Npm1,Ndufa3,Rps25,Rpl3,Rpl5,mt-Co3,Rplp0,Rps2,Eif2s2,Rpl23a,Rpl11,Rpl38,Rps19,Ndufa13,Rps28,Rps10,Rpl12,Rps27
GO:0070229	Negative regulation of lymphocyte apoptotic process	5	38	1.05	0.0062	10090.ENSMUSP00000021530,10090.ENSMUSP00000039600,10090.ENSMUSP00000041149,10090.ENSMUSP00000095171,10090.ENSMUSP00000096086	Hif1a,Ccl5,Mif,Cd74,Bcl2a1a			GO:0030595	Leukocyte chemotaxis	7	125	0.78	0.0183	10090.ENSMUSP00000023840,10090.ENSMUSP00000039600,10090.ENSMUSP00000078875,10090.ENSMUSP00000104067,10090.ENSMUSP00000108716,10090.ENSMUSP00000114350,10090.ENSMUSP00000115722	Cxcl13,Ccl5,Fcer1g,Rps19,Cxcl9,Lgals3,Rpl13a
GO:0071346	Cellular response to interferon-gamma	13	100	1.04	2.51e-07	10090.ENSMUSP00000009329,10090.ENSMUSP00000022722,10090.ENSMUSP00000025257,10090.ENSMUSP00000028062,10090.ENSMUSP00000039600,10090.ENSMUSP00000041008,10090.ENSMUSP00000045841,10090.ENSMUSP00000059501,10090.ENSMUSP00000071843,10090.ENSMUSP00000101828,10090.ENSMUSP00000109705,10090.ENSMUSP00000113942,10090.ENSMUSP00000132435	Ccl8,Irg1,Aif1,Vim,Ccl5,H2-Ab1,Eprs,Vamp8,H2-Q7,Gbp3,Capg,Gapdh,Gbp2			GO:0006839	Mitochondrial transport	10	184	0.77	0.0015	10090.ENSMUSP00000016396,10090.ENSMUSP00000023608,10090.ENSMUSP00000030851,10090.ENSMUSP00000051222,10090.ENSMUSP00000064282,10090.ENSMUSP00000080996,10090.ENSMUSP00000085981,10090.ENSMUSP00000102147,10090.ENSMUSP00000105796,10090.ENSMUSP00000125504	Atp5e,Atp5j,Tomm7,Atp5k,Atpif1,mt-Atp6,Romo1,Atp5h,Ndufa13,Atp5j2
GO:0006119	Oxidative phosphorylation	11	85	1.04	3.34e-06	10090.ENSMUSP00000000090,10090.ENSMUSP00000023608,10090.ENSMUSP00000033049,10090.ENSMUSP00000034276,10090.ENSMUSP00000034881,10090.ENSMUSP00000039692,10090.ENSMUSP00000040717,10090.ENSMUSP00000051222,10090.ENSMUSP00000053145,10090.ENSMUSP00000054856,10090.ENSMUSP00000075150	Cox5a,Atp5j,Cox6a2,Cox4i1,Cox7a2,Ndufa7,Cox8a,Atp5k,Uqcrq,Uqcr10,Cox6b1			GO:0045727	Positive regulation of translation	7	129	0.77	0.0213	10090.ENSMUSP00000006496,10090.ENSMUSP00000029722,10090.ENSMUSP00000033683,10090.ENSMUSP00000073175,10090.ENSMUSP00000075067,10090.ENSMUSP00000080854,10090.ENSMUSP00000106014	Rps9,Rps3a1,Rps4x,Rpl26,Npm1,Rpl5,Rpl30
GO:0006879	Cellular iron ion homeostasis	7	54	1.04	0.00058	10090.ENSMUSP00000021530,10090.ENSMUSP00000025563,10090.ENSMUSP00000039648,10090.ENSMUSP00000048770,10090.ENSMUSP00000088857,10090.ENSMUSP00000092002,10090.ENSMUSP00000114873	Hif1a,Fth1,Atp13a2,Atp6v1g1,Cp,Ftl1,Bola2			GO:0010467	Gene expression	93	1743	0.76	1.53e-43	10090.ENSMUSP00000000756,10090.ENSMUSP00000003521,10090.ENSMUSP00000004072,10090.ENSMUSP00000004554,10090.ENSMUSP00000006496,10090.ENSMUSP00000008036,10090.ENSMUSP00000008812,10090.ENSMUSP00000008826,10090.ENSMUSP00000010550,10090.ENSMUSP00000017548,10090.ENSMUSP00000023269,10090.ENSMUSP00000025257,10090.ENSMUSP00000025511,10090.ENSMUSP00000026420,10090.ENSMUSP00000029663,10090.ENSMUSP00000029722…	Rpl13,Rps11,Rpl8,Rps5,Rps9,Rplp1,Rps18,Rpl10,Mrpl52,Rpl19,Rpl24,Aif1,Rps14,Rps26,Aimp1,Rps3a1,Rpl6,Rpl28,Rps3,Rps4x,Rpsa,Rps29,Ndufa7,Rpl21,Rpl22l1,Rpl37,Rpl10a,Polr2k,Rps23,Rpl18a,Rps21,Rpl37a,Eif3k,Tceb2,Rps15,Rpl7,Nsa2,Rpl26,Rps7,Npm1,Rpl17,Fcer1g,Rpl15,Rpl36,Rps17,Rpl35,Rpl29,Rpl3,Rpl32,Rpl5,Rplp2,Rplp0,Rpl34,Rpl27,Rps2,Eif2s2,Rpl23,Rpl23a,Rpl11,Rps8,Rps6,Rps27a,Rpl7a,Rpl38,Rpl18,Rps16,Rps19,…
GO:0032981	Mitochondrial respiratory chain complex i assembly	6	46	1.04	0.002	10090.ENSMUSP00000014438,10090.ENSMUSP00000016571,10090.ENSMUSP00000030401,10090.ENSMUSP00000037341,10090.ENSMUSP00000075953,10090.ENSMUSP00000105796	Ndufa2,Ndufa1,Ndufs5,Ndufb7,Ndufa3,Ndufa13			GO:0002449	Lymphocyte mediated immunity	7	132	0.76	0.0241	10090.ENSMUSP00000036747,10090.ENSMUSP00000040246,10090.ENSMUSP00000041008,10090.ENSMUSP00000048836,10090.ENSMUSP00000078875,10090.ENSMUSP00000095171,10090.ENSMUSP00000114159	C1qc,C1qb,H2-Ab1,C1qa,Fcer1g,Cd74,Prdx1
GO:0006165	Nucleoside diphosphate phosphorylation	7	55	1.03	0.00063	10090.ENSMUSP00000011896,10090.ENSMUSP00000034834,10090.ENSMUSP00000051215,10090.ENSMUSP00000084846,10090.ENSMUSP00000113942,10090.ENSMUSP00000117022,10090.ENSMUSP00000130858	Pgam1,Pkm,Hk3,Aldoa,Gapdh,Nme1,Tpi1			GO:0044249	Cellular biosynthetic process	102	2025	0.74	1.22e-46	10090.ENSMUSP00000000756,10090.ENSMUSP00000001716,10090.ENSMUSP00000003521,10090.ENSMUSP00000004072,10090.ENSMUSP00000004554,10090.ENSMUSP00000006496,10090.ENSMUSP00000008036,10090.ENSMUSP00000008812,10090.ENSMUSP00000008826,10090.ENSMUSP00000010550,10090.ENSMUSP00000016396,10090.ENSMUSP00000017548,10090.ENSMUSP00000017604,10090.ENSMUSP00000020504,10090.ENSMUSP00000023269,10090.ENSMUSP00000023608…	Rpl13,Ddt,Rps11,Rpl8,Rps5,Rps9,Rplp1,Rps18,Rpl10,Mrpl52,Atp5e,Rpl19,Cyba,Hint1,Rpl24,Atp5j,Rps14,Rps26,Fabp5,Aimp1,Rps3a1,Rpl6,Rpl28,Rps3,Rps4x,Rpsa,Rps29,Ndufa7,Mif,Rpl21,Rpl22l1,Krtcap2,Rpl37,Rpl10a,Atp5k,Polr2k,Rps23,Rpl18a,Rps21,Rpl37a,Atpif1,Eif3k,Tceb2,Rps15,Rpl7,Rpl26,Rps7,Npm1,Rpl17,Rpl15,Rpl36,Rps17,Rpl35,Rpl29,Rpl3,Rpl32,Rpl5,mt-Atp6,Rplp2,Rplp0,Aldoa,Rpl34,Rpl27,Rps2,Cd74,Eif2s2,Rpl23,…
GO:0046916	Cellular transition metal ion homeostasis	11	90	1.02	5.29e-06	10090.ENSMUSP00000021530,10090.ENSMUSP00000025563,10090.ENSMUSP00000039648,10090.ENSMUSP00000048770,10090.ENSMUSP00000072428,10090.ENSMUSP00000081574,10090.ENSMUSP00000081578,10090.ENSMUSP00000088857,10090.ENSMUSP00000092002,10090.ENSMUSP00000104485,10090.ENSMUSP00000114873	Hif1a,Fth1,Atp13a2,Atp6v1g1,Aplp2,Slc31a1,Slc31a2,Cp,Ftl1,Atox1,Bola2			GO:0050821	Protein stabilization	9	176	0.74	0.0054	10090.ENSMUSP00000032800,10090.ENSMUSP00000033824,10090.ENSMUSP00000034211,10090.ENSMUSP00000073880,10090.ENSMUSP00000075067,10090.ENSMUSP00000080854,10090.ENSMUSP00000099435,10090.ENSMUSP00000099595,10090.ENSMUSP00000113942	Tyrobp,Lamp1,Mt3,Rps7,Npm1,Rpl5,Rpl23,Rpl11,Gapdh
GO:0001912	Positive regulation of leukocyte mediated cytotoxicity	6	49	1.02	0.0025	10090.ENSMUSP00000025181,10090.ENSMUSP00000032800,10090.ENSMUSP00000033824,10090.ENSMUSP00000099534,10090.ENSMUSP00000099739,10090.ENSMUSP00000134570	H2-K1,Tyrobp,Lamp1,B2m,H2-T23,H2-D1			GO:0034250	Positive regulation of cellular amide metabolic process	8	158	0.74	0.0133	10090.ENSMUSP00000006496,10090.ENSMUSP00000029722,10090.ENSMUSP00000033683,10090.ENSMUSP00000073175,10090.ENSMUSP00000075067,10090.ENSMUSP00000080854,10090.ENSMUSP00000106014,10090.ENSMUSP00000133302	Rps9,Rps3a1,Rps4x,Rpl26,Npm1,Rpl5,Rpl30,Apoe
GO:0009144	Purine nucleoside triphosphate metabolic process	8	66	1.01	0.00024	10090.ENSMUSP00000023608,10090.ENSMUSP00000030583,10090.ENSMUSP00000034834,10090.ENSMUSP00000051222,10090.ENSMUSP00000059717,10090.ENSMUSP00000084846,10090.ENSMUSP00000103312,10090.ENSMUSP00000117022	Atp5j,Ak2,Pkm,Atp5k,Samhd1,Aldoa,Atp5g1,Nme1			GO:1901576	Organic substance biosynthetic process	102	2121	0.72	6.9e-45	10090.ENSMUSP00000000756,10090.ENSMUSP00000001716,10090.ENSMUSP00000003521,10090.ENSMUSP00000004072,10090.ENSMUSP00000004554,10090.ENSMUSP00000006496,10090.ENSMUSP00000008036,10090.ENSMUSP00000008812,10090.ENSMUSP00000008826,10090.ENSMUSP00000010550,10090.ENSMUSP00000016396,10090.ENSMUSP00000017548,10090.ENSMUSP00000020504,10090.ENSMUSP00000023269,10090.ENSMUSP00000023608,10090.ENSMUSP00000025511…	Rpl13,Ddt,Rps11,Rpl8,Rps5,Rps9,Rplp1,Rps18,Rpl10,Mrpl52,Atp5e,Rpl19,Hint1,Rpl24,Atp5j,Rps14,Rps26,Fabp5,Aimp1,Rps3a1,Rpl6,Rpl28,Rps3,Rps4x,Rpsa,Rps29,Ndufa7,Mif,Rpl21,Rpl22l1,Krtcap2,Rpl37,Rpl10a,Atp5k,Polr2k,Rps23,Rpl18a,Rps21,Rpl37a,Atpif1,Eif3k,Tceb2,Rps15,Rpl7,Rpl26,Rps7,Npm1,Rpl17,Rpl15,Rpl36,Rps17,Rpl35,Rpl29,Rpl3,Rpl32,Rpl5,mt-Atp6,Rplp2,Rplp0,Aldoa,Rpl34,Rpl27,Rps2,Cd74,Eif2s2,Rpl23,Rpl23…
GO:0019915	Lipid storage	5	41	1.01	0.0079	10090.ENSMUSP00000000608,10090.ENSMUSP00000130660,10090.ENSMUSP00000131832,10090.ENSMUSP00000133302,10090.ENSMUSP00000140721	Gm2a,Gba,Cd36,Apoe,Soat1			GO:2001242	Regulation of intrinsic apoptotic signaling pathway	8	164	0.72	0.0165	10090.ENSMUSP00000032998,10090.ENSMUSP00000041149,10090.ENSMUSP00000073175,10090.ENSMUSP00000073880,10090.ENSMUSP00000095171,10090.ENSMUSP00000099595,10090.ENSMUSP00000105796,10090.ENSMUSP00000106519	Rps3,Mif,Rpl26,Rps7,Cd74,Rpl11,Ndufa13,Tpt1
GO:0006801	Superoxide metabolic process	4	33	1.01	0.0267	10090.ENSMUSP00000007012,10090.ENSMUSP00000015484,10090.ENSMUSP00000017604,10090.ENSMUSP00000114159	Sod2,Cybb,Cyba,Prdx1			GO:0009058	Biosynthetic process	103	2176	0.71	6.93e-45	10090.ENSMUSP00000000756,10090.ENSMUSP00000001716,10090.ENSMUSP00000003521,10090.ENSMUSP00000004072,10090.ENSMUSP00000004554,10090.ENSMUSP00000006496,10090.ENSMUSP00000008036,10090.ENSMUSP00000008812,10090.ENSMUSP00000008826,10090.ENSMUSP00000010550,10090.ENSMUSP00000016396,10090.ENSMUSP00000017548,10090.ENSMUSP00000017604,10090.ENSMUSP00000020504,10090.ENSMUSP00000023269,10090.ENSMUSP00000023608…	Rpl13,Ddt,Rps11,Rpl8,Rps5,Rps9,Rplp1,Rps18,Rpl10,Mrpl52,Atp5e,Rpl19,Cyba,Hint1,Rpl24,Atp5j,Rps14,Rps26,Fabp5,Aimp1,Rps3a1,Rpl6,Rpl28,Rps3,Rps4x,Rpsa,Rps29,Ndufa7,Mif,Rpl21,Rpl22l1,Krtcap2,Rpl37,Rpl10a,Atp5k,Polr2k,Rps23,Rpl18a,Rps21,Rpl37a,Atpif1,Eif3k,Tceb2,Rps15,Rpl7,Rpl26,Rps7,Npm1,Rpl17,Rpl15,Rpl36,Rps17,Rpl35,Rpl29,Rpl3,Rpl32,Rpl5,mt-Atp6,Rplp2,Rplp0,Aldoa,Rpl34,Rpl27,Rps2,Cd74,Eif2s2,Rpl23,…
GO:0016052	Carbohydrate catabolic process	10	85	1	2.39e-05	10090.ENSMUSP00000000608,10090.ENSMUSP00000011896,10090.ENSMUSP00000021757,10090.ENSMUSP00000030455,10090.ENSMUSP00000034834,10090.ENSMUSP00000051215,10090.ENSMUSP00000084846,10090.ENSMUSP00000103267,10090.ENSMUSP00000113942,10090.ENSMUSP00000130858	Gm2a,Pgam1,Aoah,Akr1a1,Pkm,Hk3,Aldoa,Ldha,Gapdh,Tpi1			GO:0006417	Regulation of translation	18	386	0.7	6.71e-06	10090.ENSMUSP00000006496,10090.ENSMUSP00000008036,10090.ENSMUSP00000008826,10090.ENSMUSP00000025511,10090.ENSMUSP00000029722,10090.ENSMUSP00000032998,10090.ENSMUSP00000033683,10090.ENSMUSP00000066038,10090.ENSMUSP00000073175,10090.ENSMUSP00000075067,10090.ENSMUSP00000080854,10090.ENSMUSP00000096777,10090.ENSMUSP00000102213,10090.ENSMUSP00000106014,10090.ENSMUSP00000113942,10090.ENSMUSP00000115722…	Rps9,Rplp1,Rpl10,Rps14,Rps3a1,Rps3,Rps4x,Eif3k,Rpl26,Npm1,Rpl5,Eif2s2,Rpl38,Rpl30,Gapdh,Rpl13a,Eef1b2,Rpl22
GO:0042775	Mitochondrial atp synthesis coupled electron transport	6	51	1	0.003	10090.ENSMUSP00000000090,10090.ENSMUSP00000033049,10090.ENSMUSP00000034276,10090.ENSMUSP00000039692,10090.ENSMUSP00000053145,10090.ENSMUSP00000054856	Cox5a,Cox6a2,Cox4i1,Ndufa7,Uqcrq,Uqcr10			GO:0065003	Protein-containing complex assembly	44	1025	0.67	8.91e-15	10090.ENSMUSP00000004554,10090.ENSMUSP00000008826,10090.ENSMUSP00000016571,10090.ENSMUSP00000017604,10090.ENSMUSP00000023085,10090.ENSMUSP00000023269,10090.ENSMUSP00000023514,10090.ENSMUSP00000023851,10090.ENSMUSP00000025257,10090.ENSMUSP00000025511,10090.ENSMUSP00000030401,10090.ENSMUSP00000031617,10090.ENSMUSP00000035105,10090.ENSMUSP00000037341,10090.ENSMUSP00000038463,10090.ENSMUSP00000038781…	Rps5,Rpl10,Ndufa1,Cyba,Ndufa6,Rpl24,Ndufb4,Ndufa5,Aif1,Rps14,Ndufs5,Rpl6,Rpsa,Ndufb7,Ndufc1,Tbca,Mif,Cox17,Uqcr10,Eif3k,Rps15,Npm1,Ndufa3,Rps25,Rpl3,Rpl5,mt-Co3,Rplp0,Aldoa,Rps2,Cd74,Eif2s2,B2m,Rpl23a,Rpl11,Rpl38,Rps19,Ndufa13,Rps28,Rps10,Rpl12,Rps27,Apoe,Atp5g2
GO:0051084	De novo posttranslational protein folding	4	34	1	0.0285	10090.ENSMUSP00000036288,10090.ENSMUSP00000037088,10090.ENSMUSP00000095171,10090.ENSMUSP00000109870	Cct2,H2-DMa,Cd74,H2-DMb1			GO:0034248	Regulation of cellular amide metabolic process	19	438	0.67	8.07e-06	10090.ENSMUSP00000006496,10090.ENSMUSP00000008036,10090.ENSMUSP00000008826,10090.ENSMUSP00000025511,10090.ENSMUSP00000029722,10090.ENSMUSP00000032998,10090.ENSMUSP00000033683,10090.ENSMUSP00000066038,10090.ENSMUSP00000073175,10090.ENSMUSP00000075067,10090.ENSMUSP00000080854,10090.ENSMUSP00000096777,10090.ENSMUSP00000102213,10090.ENSMUSP00000106014,10090.ENSMUSP00000113942,10090.ENSMUSP00000115722…	Rps9,Rplp1,Rpl10,Rps14,Rps3a1,Rps3,Rps4x,Eif3k,Rpl26,Npm1,Rpl5,Eif2s2,Rpl38,Rpl30,Gapdh,Rpl13a,Eef1b2,Rpl22,Apoe
GO:0046034	ATP metabolic process	20	172	0.99	7.24e-11	10090.ENSMUSP00000000090,10090.ENSMUSP00000011896,10090.ENSMUSP00000023608,10090.ENSMUSP00000030583,10090.ENSMUSP00000033049,10090.ENSMUSP00000034276,10090.ENSMUSP00000034834,10090.ENSMUSP00000034881,10090.ENSMUSP00000039692,10090.ENSMUSP00000040717,10090.ENSMUSP00000051215,10090.ENSMUSP00000051222,10090.ENSMUSP00000053145,10090.ENSMUSP00000054856,10090.ENSMUSP00000075150,10090.ENSMUSP00000084846…	Cox5a,Pgam1,Atp5j,Ak2,Cox6a2,Cox4i1,Pkm,Cox7a2,Ndufa7,Cox8a,Hk3,Atp5k,Uqcrq,Uqcr10,Cox6b1,Aldoa,Ldha,Atp5g1,Gapdh,Tpi1			GO:0055114	Oxidation-reduction process	37	917	0.64	2.17e-11	10090.ENSMUSP00000000090,10090.ENSMUSP00000014457,10090.ENSMUSP00000016571,10090.ENSMUSP00000017604,10090.ENSMUSP00000020372,10090.ENSMUSP00000023085,10090.ENSMUSP00000023514,10090.ENSMUSP00000023851,10090.ENSMUSP00000025563,10090.ENSMUSP00000030051,10090.ENSMUSP00000030401,10090.ENSMUSP00000030651,10090.ENSMUSP00000031637,10090.ENSMUSP00000033049,10090.ENSMUSP00000034211,10090.ENSMUSP00000034276…	Cox5a,Cox6c,Ndufa1,Cyba,Uqcr11,Ndufa6,Ndufb4,Ndufa5,Fth1,Txn1,Ndufs5,Sh3bgrl3,Ndufa4,Cox6a2,Mt3,Cox4i1,Ndufb7,Ndufc1,Sepw1,Ndufa7,Cox8a,Ndufv3,Uqcr10,Ndufa3,Uqcrh,mt-Nd1,mt-Nd2,mt-Co1,mt-Co2,mt-Co3,mt-Nd4,mt-Cytb,mt-Nd4l,Ndufa13,Gapdh,Prdx1,Cox7c
GO:0031343	Positive regulation of cell killing	7	61	0.99	0.001	10090.ENSMUSP00000025181,10090.ENSMUSP00000032800,10090.ENSMUSP00000033824,10090.ENSMUSP00000099534,10090.ENSMUSP00000099739,10090.ENSMUSP00000113942,10090.ENSMUSP00000134570	H2-K1,Tyrobp,Lamp1,B2m,H2-T23,Gapdh,H2-D1			GO:0050670	Regulation of lymphocyte proliferation	9	223	0.64	0.0241	10090.ENSMUSP00000025257,10090.ENSMUSP00000032800,10090.ENSMUSP00000032998,10090.ENSMUSP00000039600,10090.ENSMUSP00000041008,10090.ENSMUSP00000041149,10090.ENSMUSP00000046105,10090.ENSMUSP00000095171,10090.ENSMUSP00000114350	Aif1,Tyrobp,Rps3,Ccl5,H2-Ab1,Mif,H2-Aa,Cd74,Lgals3
GO:0042116	Macrophage activation	6	52	0.99	0.0033	10090.ENSMUSP00000020886,10090.ENSMUSP00000025257,10090.ENSMUSP00000032800,10090.ENSMUSP00000045832,10090.ENSMUSP00000046340,10090.ENSMUSP00000048836	Nampt,Aif1,Tyrobp,Tmem106a,Grn,C1qa			GO:0060326	Cell chemotaxis	8	197	0.64	0.0441	10090.ENSMUSP00000006956,10090.ENSMUSP00000023840,10090.ENSMUSP00000039600,10090.ENSMUSP00000078875,10090.ENSMUSP00000104067,10090.ENSMUSP00000108716,10090.ENSMUSP00000114350,10090.ENSMUSP00000115722	Saa3,Cxcl13,Ccl5,Fcer1g,Rps19,Cxcl9,Lgals3,Rpl13a
GO:1903202	Negative regulation of oxidative stress-induced cell death	6	52	0.99	0.0033	10090.ENSMUSP00000007012,10090.ENSMUSP00000007130,10090.ENSMUSP00000021530,10090.ENSMUSP00000030051,10090.ENSMUSP00000051215,10090.ENSMUSP00000101105	Sod2,Ctnnb1,Hif1a,Txn1,Hk3,Psap			GO:0043933	Protein-containing complex subunit organization	45	1164	0.62	1.41e-13	10090.ENSMUSP00000004554,10090.ENSMUSP00000008826,10090.ENSMUSP00000016571,10090.ENSMUSP00000017604,10090.ENSMUSP00000023085,10090.ENSMUSP00000023269,10090.ENSMUSP00000023514,10090.ENSMUSP00000023851,10090.ENSMUSP00000025257,10090.ENSMUSP00000025511,10090.ENSMUSP00000030401,10090.ENSMUSP00000031617,10090.ENSMUSP00000035105,10090.ENSMUSP00000037341,10090.ENSMUSP00000038463,10090.ENSMUSP00000038781…	Rps5,Rpl10,Ndufa1,Cyba,Ndufa6,Rpl24,Ndufb4,Ndufa5,Aif1,Rps14,Ndufs5,Rpl6,Rpsa,Ndufb7,Ndufc1,Tbca,Mif,Cox17,Uqcr10,Eif3k,Rps15,Npm1,Ndufa3,Rps25,Rpl3,Rpl5,mt-Co3,Rplp0,Aldoa,Rps2,Cd74,Eif2s2,Rpl23,B2m,Rpl23a,Rpl11,Rpl38,Rps19,Ndufa13,Rps28,Rps10,Rpl12,Rps27,Apoe,Atp5g2
GO:0046364	Monosaccharide biosynthetic process	4	35	0.99	0.0308	10090.ENSMUSP00000026050,10090.ENSMUSP00000030455,10090.ENSMUSP00000113942,10090.ENSMUSP00000130858	Gsto1,Akr1a1,Gapdh,Tpi1			GO:0031647	Regulation of protein stability	11	282	0.62	0.0081	10090.ENSMUSP00000030851,10090.ENSMUSP00000032800,10090.ENSMUSP00000033824,10090.ENSMUSP00000034211,10090.ENSMUSP00000073880,10090.ENSMUSP00000075067,10090.ENSMUSP00000080854,10090.ENSMUSP00000099435,10090.ENSMUSP00000099595,10090.ENSMUSP00000113942,10090.ENSMUSP00000123181	Tomm7,Tyrobp,Lamp1,Mt3,Rps7,Npm1,Rpl5,Rpl23,Rpl11,Gapdh,Serf2
GO:0002449	Lymphocyte mediated immunity	15	132	0.98	7.79e-08	10090.ENSMUSP00000024988,10090.ENSMUSP00000026571,10090.ENSMUSP00000034915,10090.ENSMUSP00000036326,10090.ENSMUSP00000036747,10090.ENSMUSP00000037088,10090.ENSMUSP00000040246,10090.ENSMUSP00000041008,10090.ENSMUSP00000046131,10090.ENSMUSP00000048836,10090.ENSMUSP00000069418,10090.ENSMUSP00000078875,10090.ENSMUSP00000095171,10090.ENSMUSP00000114159,10090.ENSMUSP00000130660	C3,Irf7,Ctsh,Crlf2,C1qc,H2-DMa,C1qb,H2-Ab1,Fgl2,C1qa,C4b,Fcer1g,Cd74,Prdx1,Gba			GO:0009150	Purine ribonucleotide metabolic process	10	265	0.61	0.0195	10090.ENSMUSP00000016396,10090.ENSMUSP00000020504,10090.ENSMUSP00000023608,10090.ENSMUSP00000051222,10090.ENSMUSP00000080996,10090.ENSMUSP00000084846,10090.ENSMUSP00000102147,10090.ENSMUSP00000113942,10090.ENSMUSP00000125504,10090.ENSMUSP00000140414	Atp5e,Hint1,Atp5j,Atp5k,mt-Atp6,Aldoa,Atp5h,Gapdh,Atp5j2,Atp5g2
GO:0055072	Iron ion homeostasis	9	81	0.97	0.00012	10090.ENSMUSP00000007012,10090.ENSMUSP00000021530,10090.ENSMUSP00000025563,10090.ENSMUSP00000039648,10090.ENSMUSP00000048770,10090.ENSMUSP00000088857,10090.ENSMUSP00000092002,10090.ENSMUSP00000099534,10090.ENSMUSP00000114873	Sod2,Hif1a,Fth1,Atp13a2,Atp6v1g1,Cp,Ftl1,B2m,Bola2			GO:0098662	Inorganic cation transmembrane transport	21	570	0.6	2.16e-05	10090.ENSMUSP00000000090,10090.ENSMUSP00000014457,10090.ENSMUSP00000016396,10090.ENSMUSP00000023608,10090.ENSMUSP00000031637,10090.ENSMUSP00000033049,10090.ENSMUSP00000034276,10090.ENSMUSP00000040717,10090.ENSMUSP00000051222,10090.ENSMUSP00000080993,10090.ENSMUSP00000080994,10090.ENSMUSP00000080996,10090.ENSMUSP00000080997,10090.ENSMUSP00000081000,10090.ENSMUSP00000081003,10090.ENSMUSP00000102147…	Cox5a,Cox6c,Atp5e,Atp5j,Ndufa4,Cox6a2,Cox4i1,Cox8a,Atp5k,mt-Co1,mt-Co2,mt-Atp6,mt-Co3,mt-Nd4,mt-Cytb,Atp5h,Atox1,Cox7c,Atp5j2,Atp6v0e,Atp5g2
GO:0009132	Nucleoside diphosphate metabolic process	8	73	0.97	0.00042	10090.ENSMUSP00000011896,10090.ENSMUSP00000030583,10090.ENSMUSP00000034834,10090.ENSMUSP00000051215,10090.ENSMUSP00000084846,10090.ENSMUSP00000113942,10090.ENSMUSP00000117022,10090.ENSMUSP00000130858	Pgam1,Ak2,Pkm,Hk3,Aldoa,Gapdh,Nme1,Tpi1			GO:0007005	Mitochondrion organization	15	410	0.6	0.0012	10090.ENSMUSP00000016571,10090.ENSMUSP00000023085,10090.ENSMUSP00000023514,10090.ENSMUSP00000023851,10090.ENSMUSP00000030401,10090.ENSMUSP00000030851,10090.ENSMUSP00000033541,10090.ENSMUSP00000037341,10090.ENSMUSP00000038463,10090.ENSMUSP00000054086,10090.ENSMUSP00000054856,10090.ENSMUSP00000064282,10090.ENSMUSP00000075953,10090.ENSMUSP00000085981,10090.ENSMUSP00000105796	Ndufa1,Ndufa6,Ndufb4,Ndufa5,Ndufs5,Tomm7,Fundc2,Ndufb7,Ndufc1,Cox17,Uqcr10,Atpif1,Ndufa3,Romo1,Ndufa13
GO:0006090	Pyruvate metabolic process	7	63	0.97	0.0012	10090.ENSMUSP00000011896,10090.ENSMUSP00000034834,10090.ENSMUSP00000051215,10090.ENSMUSP00000084846,10090.ENSMUSP00000103267,10090.ENSMUSP00000113942,10090.ENSMUSP00000130858	Pgam1,Pkm,Hk3,Aldoa,Ldha,Gapdh,Tpi1			GO:0034641	Cellular nitrogen compound metabolic process	101	2805	0.59	1.34e-33	10090.ENSMUSP00000000756,10090.ENSMUSP00000003521,10090.ENSMUSP00000004072,10090.ENSMUSP00000004554,10090.ENSMUSP00000006496,10090.ENSMUSP00000008036,10090.ENSMUSP00000008812,10090.ENSMUSP00000008826,10090.ENSMUSP00000010550,10090.ENSMUSP00000016396,10090.ENSMUSP00000017548,10090.ENSMUSP00000020504,10090.ENSMUSP00000023269,10090.ENSMUSP00000023608,10090.ENSMUSP00000025511,10090.ENSMUSP00000026420…	Rpl13,Rps11,Rpl8,Rps5,Rps9,Rplp1,Rps18,Rpl10,Mrpl52,Atp5e,Rpl19,Hint1,Rpl24,Atp5j,Rps14,Rps26,Aimp1,Rps3a1,Rpl6,Rpl28,Rps3,Rps4x,Rpsa,Rps29,Ndufa7,Rpl21,Rpl22l1,Rpl37,Rpl10a,Atp5k,Polr2k,Rps23,Rpl18a,Rps21,Rpl37a,Atpif1,Eif3k,Tceb2,Rps15,Rpl7,Nsa2,Rpl26,Rps7,Npm1,Rpl17,Rpl15,Rpl36,Rps17,Rpl35,Rpl29,Rpl3,Rpl32,Rpl5,mt-Atp6,Rplp2,Rplp0,Aldoa,Rpl34,Rpl27,Rps2,Eif2s2,Rpl23,Rpl23a,Rpl11,Rps8,Rps6,Rps2…
GO:0070228	Regulation of lymphocyte apoptotic process	7	64	0.97	0.0013	10090.ENSMUSP00000016640,10090.ENSMUSP00000021530,10090.ENSMUSP00000039600,10090.ENSMUSP00000041149,10090.ENSMUSP00000095171,10090.ENSMUSP00000096086,10090.ENSMUSP00000114350	Cd274,Hif1a,Ccl5,Mif,Cd74,Bcl2a1a,Lgals3			GO:0006396	RNA processing	26	735	0.58	1.62e-06	10090.ENSMUSP00000025511,10090.ENSMUSP00000048469,10090.ENSMUSP00000058432,10090.ENSMUSP00000069004,10090.ENSMUSP00000071616,10090.ENSMUSP00000073161,10090.ENSMUSP00000073175,10090.ENSMUSP00000073880,10090.ENSMUSP00000075067,10090.ENSMUSP00000079628,10090.ENSMUSP00000079672,10090.ENSMUSP00000080854,10090.ENSMUSP00000090305,10090.ENSMUSP00000099595,10090.ENSMUSP00000099757,10090.ENSMUSP00000099878…	Rps14,Rpl10a,Rps21,Rps15,Rpl7,Nsa2,Rpl26,Rps7,Npm1,Rps17,Rpl35,Rpl5,Rpl27,Rpl11,Rps8,Rps6,Rpl7a,Rps16,Rps19,Rps28,Rpl35a,Lgals3,Ubl5,Rps24,Rpl14,Rps27
GO:0002720	Positive regulation of cytokine production involved in immune response	6	55	0.97	0.0041	10090.ENSMUSP00000041149,10090.ENSMUSP00000078875,10090.ENSMUSP00000095171,10090.ENSMUSP00000099534,10090.ENSMUSP00000099739,10090.ENSMUSP00000131832	Mif,Fcer1g,Cd74,B2m,H2-T23,Cd36			GO:0007568	Aging	10	287	0.58	0.0329	10090.ENSMUSP00000041149,10090.ENSMUSP00000048836,10090.ENSMUSP00000054698,10090.ENSMUSP00000075067,10090.ENSMUSP00000080993,10090.ENSMUSP00000080996,10090.ENSMUSP00000081000,10090.ENSMUSP00000085981,10090.ENSMUSP00000099534,10090.ENSMUSP00000133302	Mif,C1qa,Ifi27l2a,Npm1,mt-Co1,mt-Atp6,mt-Nd4,Romo1,B2m,Apoe
GO:0002888	Positive regulation of myeloid leukocyte mediated immunity	5	45	0.97	0.011	10090.ENSMUSP00000024988,10090.ENSMUSP00000032800,10090.ENSMUSP00000059501,10090.ENSMUSP00000078875,10090.ENSMUSP00000099739	C3,Tyrobp,Vamp8,Fcer1g,H2-T23			GO:0070925	Organelle assembly	22	642	0.57	3.34e-05	10090.ENSMUSP00000004554,10090.ENSMUSP00000008826,10090.ENSMUSP00000023269,10090.ENSMUSP00000025511,10090.ENSMUSP00000031617,10090.ENSMUSP00000032998,10090.ENSMUSP00000035105,10090.ENSMUSP00000054490,10090.ENSMUSP00000069004,10090.ENSMUSP00000079180,10090.ENSMUSP00000080354,10090.ENSMUSP00000080854,10090.ENSMUSP00000083705,10090.ENSMUSP00000092502,10090.ENSMUSP00000099541,10090.ENSMUSP00000099595…	Rps5,Rpl10,Rpl24,Rps14,Rpl6,Rps3,Rpsa,Rps23,Rps15,Rps25,Rpl3,Rpl5,Rplp0,Rps2,Rpl23a,Rpl11,Rpl38,Rps19,Rps28,Rps10,Rpl12,Rps27
GO:2000406	Positive regulation of t cell migration	4	36	0.97	0.0336	10090.ENSMUSP00000023840,10090.ENSMUSP00000025257,10090.ENSMUSP00000033056,10090.ENSMUSP00000039600	Cxcl13,Aif1,Pycard,Ccl5			GO:0006812	Cation transport	28	825	0.56	1.01e-06	10090.ENSMUSP00000000090,10090.ENSMUSP00000014457,10090.ENSMUSP00000016396,10090.ENSMUSP00000023608,10090.ENSMUSP00000025563,10090.ENSMUSP00000031637,10090.ENSMUSP00000033049,10090.ENSMUSP00000034211,10090.ENSMUSP00000034276,10090.ENSMUSP00000039600,10090.ENSMUSP00000040717,10090.ENSMUSP00000051222,10090.ENSMUSP00000054086,10090.ENSMUSP00000078875,10090.ENSMUSP00000080993,10090.ENSMUSP00000080994…	Cox5a,Cox6c,Atp5e,Atp5j,Fth1,Ndufa4,Cox6a2,Mt3,Cox4i1,Ccl5,Cox8a,Atp5k,Cox17,Fcer1g,mt-Co1,mt-Co2,mt-Atp6,mt-Co3,mt-Nd4,mt-Cytb,Ftl1,B2m,Atp5h,Atox1,Cox7c,Atp5j2,Atp6v0e,Atp5g2
GO:0055076	Transition metal ion homeostasis	13	121	0.96	1.44e-06	10090.ENSMUSP00000007012,10090.ENSMUSP00000021530,10090.ENSMUSP00000025563,10090.ENSMUSP00000039648,10090.ENSMUSP00000048770,10090.ENSMUSP00000072428,10090.ENSMUSP00000081574,10090.ENSMUSP00000081578,10090.ENSMUSP00000088857,10090.ENSMUSP00000092002,10090.ENSMUSP00000099534,10090.ENSMUSP00000104485,10090.ENSMUSP00000114873	Sod2,Hif1a,Fth1,Atp13a2,Atp6v1g1,Aplp2,Slc31a1,Slc31a2,Cp,Ftl1,B2m,Atox1,Bola2			GO:0045087	Innate immune response	17	558	0.52	0.0027	10090.ENSMUSP00000017604,10090.ENSMUSP00000025257,10090.ENSMUSP00000036747,10090.ENSMUSP00000039600,10090.ENSMUSP00000040246,10090.ENSMUSP00000041008,10090.ENSMUSP00000041149,10090.ENSMUSP00000046105,10090.ENSMUSP00000048836,10090.ENSMUSP00000078875,10090.ENSMUSP00000099534,10090.ENSMUSP00000110886,10090.ENSMUSP00000113942,10090.ENSMUSP00000114159,10090.ENSMUSP00000114350,10090.ENSMUSP00000115722…	Cyba,Aif1,C1qc,Ccl5,C1qb,H2-Ab1,Mif,H2-Aa,C1qa,Fcer1g,B2m,Rpl39,Gapdh,Prdx1,Lgals3,Rpl13a,Fau
GO:0022900	Electron transport chain	13	122	0.96	1.52e-06	10090.ENSMUSP00000000090,10090.ENSMUSP00000007012,10090.ENSMUSP00000015484,10090.ENSMUSP00000017604,10090.ENSMUSP00000020372,10090.ENSMUSP00000030651,10090.ENSMUSP00000033049,10090.ENSMUSP00000034276,10090.ENSMUSP00000034881,10090.ENSMUSP00000039692,10090.ENSMUSP00000040717,10090.ENSMUSP00000053145,10090.ENSMUSP00000054856	Cox5a,Sod2,Cybb,Cyba,Uqcr11,Sh3bgrl3,Cox6a2,Cox4i1,Cox7a2,Ndufa7,Cox8a,Uqcrq,Uqcr10			GO:0006979	Response to oxidative stress	12	395	0.52	0.0303	10090.ENSMUSP00000023085,10090.ENSMUSP00000023514,10090.ENSMUSP00000025257,10090.ENSMUSP00000030051,10090.ENSMUSP00000032998,10090.ENSMUSP00000034211,10090.ENSMUSP00000080991,10090.ENSMUSP00000080993,10090.ENSMUSP00000085981,10090.ENSMUSP00000104485,10090.ENSMUSP00000114159,10090.ENSMUSP00000133302	Ndufa6,Ndufb4,Aif1,Txn1,Rps3,Mt3,mt-Nd1,mt-Co1,Romo1,Atox1,Prdx1,Apoe
GO:1990748	Cellular detoxification	10	93	0.96	4.76e-05	10090.ENSMUSP00000007012,10090.ENSMUSP00000022573,10090.ENSMUSP00000025904,10090.ENSMUSP00000026050,10090.ENSMUSP00000030455,10090.ENSMUSP00000035065,10090.ENSMUSP00000038943,10090.ENSMUSP00000094863,10090.ENSMUSP00000114159,10090.ENSMUSP00000133302	Sod2,Esd,Prdx5,Gsto1,Akr1a1,Ptgs2,Sepw1,Gpx4,Prdx1,Apoe			GO:0044267	Cellular protein metabolic process	92	3073	0.51	8.43e-24	10090.ENSMUSP00000000756,10090.ENSMUSP00000003521,10090.ENSMUSP00000004072,10090.ENSMUSP00000004554,10090.ENSMUSP00000006496,10090.ENSMUSP00000006956,10090.ENSMUSP00000008036,10090.ENSMUSP00000008812,10090.ENSMUSP00000008826,10090.ENSMUSP00000010520,10090.ENSMUSP00000010550,10090.ENSMUSP00000016400,10090.ENSMUSP00000017548,10090.ENSMUSP00000023269,10090.ENSMUSP00000025511,10090.ENSMUSP00000026420…	Rpl13,Rps11,Rpl8,Rps5,Rps9,Saa3,Rplp1,Rps18,Rpl10,Nedd8,Mrpl52,Ctsz,Rpl19,Rpl24,Rps14,Rps26,Aimp1,Rps3a1,Rpl6,Rpl28,Rps3,Rps4x,Mt3,Rpsa,Rps29,Ccl5,Ndufa7,Rpl21,Rpl22l1,Krtcap2,Rpl37,Rpl10a,Rps23,Rpl18a,Rps21,Rpl37a,Eif3k,Tceb2,Rps15,Rpl7,Rpl26,Rps7,Rpl17,Rpl15,Rpl36,Rps17,Rpl35,Rpl29,Rpl3,Rpl32,Rpl5,Rplp2,Rplp0,Rpl34,Rpl27,Rps2,Eif2s2,Rpl23,Rpl23a,Rpl11,Rps8,Rps6,Rps27a,Rpl38,Rpl18,Rps16,Rps19,Rp…
GO:1904407	Positive regulation of nitric oxide metabolic process	5	46	0.96	0.0118	10090.ENSMUSP00000007012,10090.ENSMUSP00000025257,10090.ENSMUSP00000035065,10090.ENSMUSP00000045832,10090.ENSMUSP00000131832	Sod2,Aif1,Ptgs2,Tmem106a,Cd36			GO:0044085	Cellular component biogenesis	64	2201	0.5	1.93e-14	10090.ENSMUSP00000004554,10090.ENSMUSP00000008826,10090.ENSMUSP00000016571,10090.ENSMUSP00000017604,10090.ENSMUSP00000023085,10090.ENSMUSP00000023269,10090.ENSMUSP00000023514,10090.ENSMUSP00000023851,10090.ENSMUSP00000025257,10090.ENSMUSP00000025511,10090.ENSMUSP00000030401,10090.ENSMUSP00000031617,10090.ENSMUSP00000032998,10090.ENSMUSP00000035105,10090.ENSMUSP00000037341,10090.ENSMUSP00000038463…	Rps5,Rpl10,Ndufa1,Cyba,Ndufa6,Rpl24,Ndufb4,Ndufa5,Aif1,Rps14,Ndufs5,Rpl6,Rps3,Rpsa,Ndufb7,Ndufc1,Tbca,Ccl5,Mif,Rpl10a,Cox17,Rps23,Uqcr10,Rps21,Eif3k,Rps15,Rpl7,Nsa2,Rpl26,Rps7,Npm1,Ndufa3,Rps25,Rps17,Rpl35,Rpl3,Rpl5,mt-Co3,Rplp0,Aldoa,Rpl27,Rps2,Cd74,Eif2s2,B2m,Rpl23a,Rpl11,Rps8,Rps6,Rpl7a,Rpl38,Rps16,Rps19,Ndufa13,Rps28,Rps10,Rpl35a,Bola2,Rpl12,Rps24,Rpl14,Rps27,Apoe,Atp5g2
GO:0002821	Positive regulation of adaptive immune response	12	116	0.94	6.44e-06	10090.ENSMUSP00000016640,10090.ENSMUSP00000024988,10090.ENSMUSP00000025181,10090.ENSMUSP00000033056,10090.ENSMUSP00000037088,10090.ENSMUSP00000041008,10090.ENSMUSP00000041149,10090.ENSMUSP00000078875,10090.ENSMUSP00000095171,10090.ENSMUSP00000099534,10090.ENSMUSP00000099739,10090.ENSMUSP00000134570	Cd274,C3,H2-K1,Pycard,H2-DMa,H2-Ab1,Mif,Fcer1g,Cd74,B2m,H2-T23,H2-D1			GO:0006955	Immune response	28	979	0.49	2.69e-05	10090.ENSMUSP00000017604,10090.ENSMUSP00000023840,10090.ENSMUSP00000025257,10090.ENSMUSP00000025563,10090.ENSMUSP00000032800,10090.ENSMUSP00000036747,10090.ENSMUSP00000039600,10090.ENSMUSP00000040246,10090.ENSMUSP00000041008,10090.ENSMUSP00000041149,10090.ENSMUSP00000046105,10090.ENSMUSP00000048836,10090.ENSMUSP00000074143,10090.ENSMUSP00000078875,10090.ENSMUSP00000085981,10090.ENSMUSP00000086606…	Cyba,Cxcl13,Aif1,Fth1,Tyrobp,C1qc,Ccl5,C1qb,H2-Ab1,Mif,H2-Aa,C1qa,H2-Eb1,Fcer1g,Romo1,Cst7,Cd74,B2m,Rps6,Rps19,Rpl30,Cxcl9,Rpl39,Gapdh,Prdx1,Lgals3,Rpl13a,Fau
GO:2000272	Negative regulation of signaling receptor activity	6	58	0.94	0.0049	10090.ENSMUSP00000010753,10090.ENSMUSP00000023250,10090.ENSMUSP00000030986,10090.ENSMUSP00000039600,10090.ENSMUSP00000110126,10090.ENSMUSP00000140287	Psen2,Ly6i,Lrpap1,Ccl5,Il1rn,Ly6a			GO:0098542	Defense response to other organism	22	775	0.49	0.00057	10090.ENSMUSP00000017604,10090.ENSMUSP00000023840,10090.ENSMUSP00000025257,10090.ENSMUSP00000036747,10090.ENSMUSP00000039600,10090.ENSMUSP00000040246,10090.ENSMUSP00000041008,10090.ENSMUSP00000041149,10090.ENSMUSP00000046105,10090.ENSMUSP00000048836,10090.ENSMUSP00000078875,10090.ENSMUSP00000085981,10090.ENSMUSP00000099534,10090.ENSMUSP00000104067,10090.ENSMUSP00000106014,10090.ENSMUSP00000108716…	Cyba,Cxcl13,Aif1,C1qc,Ccl5,C1qb,H2-Ab1,Mif,H2-Aa,C1qa,Fcer1g,Romo1,B2m,Rps19,Rpl30,Cxcl9,Rpl39,Gapdh,Prdx1,Lgals3,Rpl13a,Fau
GO:0001910	Regulation of leukocyte mediated cytotoxicity	7	69	0.93	0.0019	10090.ENSMUSP00000025181,10090.ENSMUSP00000026315,10090.ENSMUSP00000032800,10090.ENSMUSP00000033824,10090.ENSMUSP00000099534,10090.ENSMUSP00000099739,10090.ENSMUSP00000134570	H2-K1,Dnase1l3,Tyrobp,Lamp1,B2m,H2-T23,H2-D1			GO:0071345	Cellular response to cytokine stimulus	20	698	0.49	0.0013	10090.ENSMUSP00000006956,10090.ENSMUSP00000009727,10090.ENSMUSP00000017604,10090.ENSMUSP00000023840,10090.ENSMUSP00000025257,10090.ENSMUSP00000032998,10090.ENSMUSP00000034211,10090.ENSMUSP00000039600,10090.ENSMUSP00000041008,10090.ENSMUSP00000078875,10090.ENSMUSP00000080354,10090.ENSMUSP00000083705,10090.ENSMUSP00000092502,10090.ENSMUSP00000095171,10090.ENSMUSP00000103940,10090.ENSMUSP00000105796…	Saa3,Syngr1,Cyba,Cxcl13,Aif1,Rps3,Mt3,Ccl5,H2-Ab1,Fcer1g,Rpl3,Rplp0,Rps2,Cd74,Rps16,Ndufa13,Tmsb4x,Cxcl9,Gapdh,Rpl13a
GO:2000107	Negative regulation of leukocyte apoptotic process	6	60	0.93	0.0056	10090.ENSMUSP00000021530,10090.ENSMUSP00000039600,10090.ENSMUSP00000041149,10090.ENSMUSP00000078875,10090.ENSMUSP00000095171,10090.ENSMUSP00000096086	Hif1a,Ccl5,Mif,Fcer1g,Cd74,Bcl2a1a			GO:0016310	Phosphorylation	29	1059	0.47	3.65e-05	10090.ENSMUSP00000000090,10090.ENSMUSP00000006956,10090.ENSMUSP00000014457,10090.ENSMUSP00000016396,10090.ENSMUSP00000023608,10090.ENSMUSP00000033049,10090.ENSMUSP00000034211,10090.ENSMUSP00000034276,10090.ENSMUSP00000039600,10090.ENSMUSP00000039692,10090.ENSMUSP00000040717,10090.ENSMUSP00000049000,10090.ENSMUSP00000051222,10090.ENSMUSP00000054856,10090.ENSMUSP00000075150,10090.ENSMUSP00000077744…	Cox5a,Saa3,Cox6c,Atp5e,Atp5j,Cox6a2,Mt3,Cox4i1,Ccl5,Ndufa7,Cox8a,Ndufv3,Atp5k,Uqcr10,Cox6b1,Uqcrh,mt-Nd2,mt-Co1,mt-Co2,mt-Atp6,mt-Co3,mt-Nd4,mt-Cytb,mt-Nd4l,Aldoa,Atp5h,Gapdh,Cox7c,Atp5j2
GO:0030301	Cholesterol transport	5	50	0.93	0.0156	10090.ENSMUSP00000021668,10090.ENSMUSP00000104091,10090.ENSMUSP00000131832,10090.ENSMUSP00000133302,10090.ENSMUSP00000140721	Npc2,Apoc1,Cd36,Apoe,Soat1			GO:0034097	Response to cytokine	22	818	0.46	0.0012	10090.ENSMUSP00000006956,10090.ENSMUSP00000009727,10090.ENSMUSP00000017604,10090.ENSMUSP00000017610,10090.ENSMUSP00000023840,10090.ENSMUSP00000025257,10090.ENSMUSP00000032998,10090.ENSMUSP00000034211,10090.ENSMUSP00000039600,10090.ENSMUSP00000041008,10090.ENSMUSP00000046105,10090.ENSMUSP00000078875,10090.ENSMUSP00000080354,10090.ENSMUSP00000083705,10090.ENSMUSP00000092502,10090.ENSMUSP00000095171…	Saa3,Syngr1,Cyba,Timp2,Cxcl13,Aif1,Rps3,Mt3,Ccl5,H2-Ab1,H2-Aa,Fcer1g,Rpl3,Rplp0,Rps2,Cd74,Rps16,Ndufa13,Tmsb4x,Cxcl9,Gapdh,Rpl13a
GO:0048247	Lymphocyte chemotaxis	4	40	0.93	0.0432	10090.ENSMUSP00000009329,10090.ENSMUSP00000019064,10090.ENSMUSP00000023840,10090.ENSMUSP00000039600	Ccl8,Cxcl16,Cxcl13,Ccl5			GO:0019538	Protein metabolic process	95	3634	0.45	1.3e-20	10090.ENSMUSP00000000756,10090.ENSMUSP00000003521,10090.ENSMUSP00000004072,10090.ENSMUSP00000004554,10090.ENSMUSP00000006496,10090.ENSMUSP00000006956,10090.ENSMUSP00000008036,10090.ENSMUSP00000008812,10090.ENSMUSP00000008826,10090.ENSMUSP00000010520,10090.ENSMUSP00000010550,10090.ENSMUSP00000016400,10090.ENSMUSP00000017548,10090.ENSMUSP00000023269,10090.ENSMUSP00000025511,10090.ENSMUSP00000026420…	Rpl13,Rps11,Rpl8,Rps5,Rps9,Saa3,Rplp1,Rps18,Rpl10,Nedd8,Mrpl52,Ctsz,Rpl19,Rpl24,Rps14,Rps26,Aimp1,Rps3a1,Rpl6,Rpl28,Rps3,Rps4x,Mt3,Rpsa,Rps29,Ccl5,Ndufa7,Rpl21,Rpl22l1,Krtcap2,Rpl37,Rpl10a,Rps23,Rpl18a,Rps21,Rpl37a,Eif3k,Tceb2,Rps15,Rpl7,Rpl26,Rps7,Rpl17,Rpl15,Rpl36,Rps17,Rpl35,Rpl29,Rpl3,Rpl32,Rpl5,Rplp2,Rplp0,Rpl34,Rpl27,Rps2,Eif2s2,Rpl23,B2m,Rpl23a,Rpl11,Rps8,Rps6,Rps27a,Rpl38,Rpl18,Rps16,Rps1…
GO:0002460	Adaptive immune response based on somatic recombination of immune receptors built from immunoglobulin superfamily domains	15	152	0.92	3.77e-07	10090.ENSMUSP00000024988,10090.ENSMUSP00000026571,10090.ENSMUSP00000034915,10090.ENSMUSP00000036326,10090.ENSMUSP00000036747,10090.ENSMUSP00000037088,10090.ENSMUSP00000040246,10090.ENSMUSP00000041008,10090.ENSMUSP00000046131,10090.ENSMUSP00000048836,10090.ENSMUSP00000069418,10090.ENSMUSP00000078875,10090.ENSMUSP00000091685,10090.ENSMUSP00000095171,10090.ENSMUSP00000130660	C3,Irf7,Ctsh,Crlf2,C1qc,H2-DMa,C1qb,H2-Ab1,Fgl2,C1qa,C4b,Fcer1g,Il18bp,Cd74,Gba			GO:0022607	Cellular component assembly	48	1983	0.42	1.59e-07	10090.ENSMUSP00000004554,10090.ENSMUSP00000008826,10090.ENSMUSP00000016571,10090.ENSMUSP00000017604,10090.ENSMUSP00000023085,10090.ENSMUSP00000023269,10090.ENSMUSP00000023514,10090.ENSMUSP00000023851,10090.ENSMUSP00000025257,10090.ENSMUSP00000025511,10090.ENSMUSP00000030401,10090.ENSMUSP00000031617,10090.ENSMUSP00000032998,10090.ENSMUSP00000035105,10090.ENSMUSP00000037341,10090.ENSMUSP00000038463…	Rps5,Rpl10,Ndufa1,Cyba,Ndufa6,Rpl24,Ndufb4,Ndufa5,Aif1,Rps14,Ndufs5,Rpl6,Rps3,Rpsa,Ndufb7,Ndufc1,Tbca,Ccl5,Mif,Cox17,Rps23,Uqcr10,Eif3k,Rps15,Npm1,Ndufa3,Rps25,Rpl3,Rpl5,mt-Co3,Rplp0,Aldoa,Rps2,Cd74,Eif2s2,B2m,Rpl23a,Rpl11,Rpl38,Rps19,Ndufa13,Rps28,Rps10,Bola2,Rpl12,Rps27,Apoe,Atp5g2
GO:0070232	Regulation of t cell apoptotic process	4	41	0.92	0.0462	10090.ENSMUSP00000016640,10090.ENSMUSP00000021530,10090.ENSMUSP00000039600,10090.ENSMUSP00000114350	Cd274,Hif1a,Ccl5,Lgals3			GO:1901564	Organonitrogen compound metabolic process	106	4475	0.41	1.27e-20	10090.ENSMUSP00000000756,10090.ENSMUSP00000003521,10090.ENSMUSP00000004072,10090.ENSMUSP00000004554,10090.ENSMUSP00000006496,10090.ENSMUSP00000006956,10090.ENSMUSP00000008036,10090.ENSMUSP00000008812,10090.ENSMUSP00000008826,10090.ENSMUSP00000010520,10090.ENSMUSP00000010550,10090.ENSMUSP00000016396,10090.ENSMUSP00000016400,10090.ENSMUSP00000017548,10090.ENSMUSP00000020504,10090.ENSMUSP00000023269…	Rpl13,Rps11,Rpl8,Rps5,Rps9,Saa3,Rplp1,Rps18,Rpl10,Nedd8,Mrpl52,Atp5e,Ctsz,Rpl19,Hint1,Rpl24,Atp5j,Rps14,Rps26,Fabp5,Aimp1,Rps3a1,Rpl6,Rpl28,Rps3,Rps4x,Mt3,Rpsa,Rps29,Ccl5,Ndufa7,Rpl21,Rpl22l1,Krtcap2,Rpl37,Rpl10a,Atp5k,Rps23,Rpl18a,Rps21,Rpl37a,Atpif1,Eif3k,Tceb2,Rps15,Rpl7,Rpl26,Rps7,Rpl17,Rpl15,Rpl36,Rps17,Rpl35,Rpl29,Rpl3,Rpl32,Rpl5,mt-Atp6,Rplp2,Rplp0,Aldoa,Rpl34,Rpl27,Rps2,Eif2s2,Rpl23,B2m,R…
GO:0061077	Chaperone-mediated protein folding	5	52	0.91	0.018	10090.ENSMUSP00000034947,10090.ENSMUSP00000036288,10090.ENSMUSP00000037088,10090.ENSMUSP00000095171,10090.ENSMUSP00000109870	Ppib,Cct2,H2-DMa,Cd74,H2-DMb1			GO:0006811	Ion transport	29	1214	0.41	0.00046	10090.ENSMUSP00000000090,10090.ENSMUSP00000014457,10090.ENSMUSP00000016396,10090.ENSMUSP00000023608,10090.ENSMUSP00000025563,10090.ENSMUSP00000031637,10090.ENSMUSP00000033049,10090.ENSMUSP00000034211,10090.ENSMUSP00000034276,10090.ENSMUSP00000039600,10090.ENSMUSP00000040717,10090.ENSMUSP00000051222,10090.ENSMUSP00000054086,10090.ENSMUSP00000078875,10090.ENSMUSP00000080993,10090.ENSMUSP00000080994…	Cox5a,Cox6c,Atp5e,Atp5j,Fth1,Ndufa4,Cox6a2,Mt3,Cox4i1,Ccl5,Cox8a,Atp5k,Cox17,Fcer1g,mt-Co1,mt-Co2,mt-Atp6,mt-Co3,mt-Nd4,mt-Cytb,Ftl1,B2m,Atp5h,Atox1,Cox7c,Atp5j2,Atp6v0e,Apoe,Atp5g2
GO:0002275	Myeloid cell activation involved in immune response	5	53	0.9	0.0192	10090.ENSMUSP00000026315,10090.ENSMUSP00000032800,10090.ENSMUSP00000033056,10090.ENSMUSP00000046340,10090.ENSMUSP00000078875	Dnase1l3,Tyrobp,Pycard,Grn,Fcer1g			GO:0044260	Cellular macromolecule metabolic process	97	4161	0.4	1.13e-17	10090.ENSMUSP00000000756,10090.ENSMUSP00000003521,10090.ENSMUSP00000004072,10090.ENSMUSP00000004554,10090.ENSMUSP00000006496,10090.ENSMUSP00000006956,10090.ENSMUSP00000008036,10090.ENSMUSP00000008812,10090.ENSMUSP00000008826,10090.ENSMUSP00000010520,10090.ENSMUSP00000010550,10090.ENSMUSP00000016400,10090.ENSMUSP00000017548,10090.ENSMUSP00000023269,10090.ENSMUSP00000025511,10090.ENSMUSP00000026420…	Rpl13,Rps11,Rpl8,Rps5,Rps9,Saa3,Rplp1,Rps18,Rpl10,Nedd8,Mrpl52,Ctsz,Rpl19,Rpl24,Rps14,Rps26,Aimp1,Rps3a1,Rpl6,Rpl28,Rps3,Rps4x,Mt3,Rpsa,Rps29,Ccl5,Ndufa7,Rpl21,Rpl22l1,Krtcap2,Rpl37,Rpl10a,Polr2k,Rps23,Rpl18a,Rps21,Rpl37a,Eif3k,Tceb2,Rps15,Rpl7,Rpl26,Rps7,Npm1,Rpl17,Fcer1g,Rpl15,Rpl36,Rps17,Rpl35,Rpl29,Rpl3,Rpl32,Rpl5,Rplp2,Rplp0,Rpl34,Rpl27,Rps2,Eif2s2,Rpl23,Rpl23a,Rpl11,Rps8,Rps6,Rps27a,Rpl38,R…
GO:0002274	Myeloid leukocyte activation	12	130	0.89	1.74e-05	10090.ENSMUSP00000020886,10090.ENSMUSP00000025257,10090.ENSMUSP00000026315,10090.ENSMUSP00000032800,10090.ENSMUSP00000033056,10090.ENSMUSP00000039600,10090.ENSMUSP00000045832,10090.ENSMUSP00000046340,10090.ENSMUSP00000048836,10090.ENSMUSP00000064241,10090.ENSMUSP00000077873,10090.ENSMUSP00000078875	Nampt,Aif1,Dnase1l3,Tyrobp,Pycard,Ccl5,Tmem106a,Grn,C1qa,Cd48,Fcgr4,Fcer1g			GO:0016070	RNA metabolic process	28	1240	0.39	0.0017	10090.ENSMUSP00000025511,10090.ENSMUSP00000048469,10090.ENSMUSP00000051968,10090.ENSMUSP00000058432,10090.ENSMUSP00000066210,10090.ENSMUSP00000069004,10090.ENSMUSP00000071616,10090.ENSMUSP00000073161,10090.ENSMUSP00000073175,10090.ENSMUSP00000073880,10090.ENSMUSP00000075067,10090.ENSMUSP00000079628,10090.ENSMUSP00000079672,10090.ENSMUSP00000080854,10090.ENSMUSP00000090305,10090.ENSMUSP00000099595…	Rps14,Rpl10a,Polr2k,Rps21,Tceb2,Rps15,Rpl7,Nsa2,Rpl26,Rps7,Npm1,Rps17,Rpl35,Rpl5,Rpl27,Rpl11,Rps8,Rps6,Rpl7a,Rps16,Rps19,Rps28,Rpl35a,Lgals3,Ubl5,Rps24,Rpl14,Rps27
GO:0032760	Positive regulation of tumor necrosis factor production	9	99	0.89	0.00044	10090.ENSMUSP00000015484,10090.ENSMUSP00000017604,10090.ENSMUSP00000028259,10090.ENSMUSP00000032800,10090.ENSMUSP00000033056,10090.ENSMUSP00000041149,10090.ENSMUSP00000078875,10090.ENSMUSP00000099739,10090.ENSMUSP00000131832	Cybb,Cyba,Ifih1,Tyrobp,Pycard,Mif,Fcer1g,H2-T23,Cd36			GO:0006952	Defense response	26	1133	0.39	0.0026	10090.ENSMUSP00000006956,10090.ENSMUSP00000017604,10090.ENSMUSP00000023840,10090.ENSMUSP00000025257,10090.ENSMUSP00000029663,10090.ENSMUSP00000032800,10090.ENSMUSP00000036747,10090.ENSMUSP00000039600,10090.ENSMUSP00000040246,10090.ENSMUSP00000041008,10090.ENSMUSP00000041149,10090.ENSMUSP00000046105,10090.ENSMUSP00000048836,10090.ENSMUSP00000078875,10090.ENSMUSP00000085981,10090.ENSMUSP00000095171…	Saa3,Cyba,Cxcl13,Aif1,Aimp1,Tyrobp,C1qc,Ccl5,C1qb,H2-Ab1,Mif,H2-Aa,C1qa,Fcer1g,Romo1,Cd74,B2m,Rps19,Rpl30,Cxcl9,Rpl39,Gapdh,Prdx1,Lgals3,Rpl13a,Fau
GO:0002886	Regulation of myeloid leukocyte mediated immunity	6	65	0.89	0.0075	10090.ENSMUSP00000024988,10090.ENSMUSP00000026315,10090.ENSMUSP00000032800,10090.ENSMUSP00000059501,10090.ENSMUSP00000078875,10090.ENSMUSP00000099739	C3,Dnase1l3,Tyrobp,Vamp8,Fcer1g,H2-T23			GO:0051707	Response to other organism	26	1145	0.39	0.003	10090.ENSMUSP00000000696,10090.ENSMUSP00000006956,10090.ENSMUSP00000017604,10090.ENSMUSP00000023840,10090.ENSMUSP00000025257,10090.ENSMUSP00000036747,10090.ENSMUSP00000039600,10090.ENSMUSP00000040246,10090.ENSMUSP00000041008,10090.ENSMUSP00000041149,10090.ENSMUSP00000046105,10090.ENSMUSP00000048836,10090.ENSMUSP00000054698,10090.ENSMUSP00000078875,10090.ENSMUSP00000085981,10090.ENSMUSP00000099534…	Cd52,Saa3,Cyba,Cxcl13,Aif1,C1qc,Ccl5,C1qb,H2-Ab1,Mif,H2-Aa,C1qa,Ifi27l2a,Fcer1g,Romo1,B2m,Rps19,Rpl30,Cxcl9,Rpl39,Gapdh,Prdx1,Lgals3,Rpl13a,Rps15a,Fau
GO:0031341	Regulation of cell killing	8	89	0.88	0.0012	10090.ENSMUSP00000025181,10090.ENSMUSP00000026315,10090.ENSMUSP00000032800,10090.ENSMUSP00000033824,10090.ENSMUSP00000099534,10090.ENSMUSP00000099739,10090.ENSMUSP00000113942,10090.ENSMUSP00000134570	H2-K1,Dnase1l3,Tyrobp,Lamp1,B2m,H2-T23,Gapdh,H2-D1			GO:0044237	Cellular metabolic process	141	6445	0.37	1.13e-28	10090.ENSMUSP00000000090,10090.ENSMUSP00000000756,10090.ENSMUSP00000001716,10090.ENSMUSP00000003521,10090.ENSMUSP00000004072,10090.ENSMUSP00000004554,10090.ENSMUSP00000006496,10090.ENSMUSP00000006956,10090.ENSMUSP00000008036,10090.ENSMUSP00000008812,10090.ENSMUSP00000008826,10090.ENSMUSP00000010520,10090.ENSMUSP00000010550,10090.ENSMUSP00000014457,10090.ENSMUSP00000016396,10090.ENSMUSP00000016400…	Cox5a,Rpl13,Ddt,Rps11,Rpl8,Rps5,Rps9,Saa3,Rplp1,Rps18,Rpl10,Nedd8,Mrpl52,Cox6c,Atp5e,Ctsz,Rpl19,Cyba,Uqcr11,Hint1,Rpl24,Atp5j,Ndufa5,Rps14,Rps26,Fabp5,Aimp1,Rps3a1,Sh3bgrl3,Rpl6,Ndufa4,Rpl28,Rps3,Cox6a2,Fundc2,Rps4x,Mt3,Cox4i1,Rpsa,Rps29,Ccl5,Ndufa7,Cox8a,Mif,Rpl21,Rpl22l1,Krtcap2,Rpl37,Rpl10a,Ndufv3,Atp5k,Polr2k,Rps23,Uqcr10,Rpl18a,Rps21,Rpl37a,Atpif1,Eif3k,Tceb2,Rps15,Rpl7,Nsa2,Rpl26,Rps7,Npm1,…
GO:0022904	Respiratory electron transport chain	7	79	0.88	0.0036	10090.ENSMUSP00000000090,10090.ENSMUSP00000007012,10090.ENSMUSP00000033049,10090.ENSMUSP00000034276,10090.ENSMUSP00000039692,10090.ENSMUSP00000053145,10090.ENSMUSP00000054856	Cox5a,Sod2,Cox6a2,Cox4i1,Ndufa7,Uqcrq,Uqcr10			GO:0055085	Transmembrane transport	24	1117	0.37	0.0118	10090.ENSMUSP00000000090,10090.ENSMUSP00000014457,10090.ENSMUSP00000016396,10090.ENSMUSP00000023608,10090.ENSMUSP00000030851,10090.ENSMUSP00000031637,10090.ENSMUSP00000033049,10090.ENSMUSP00000034276,10090.ENSMUSP00000040717,10090.ENSMUSP00000051222,10090.ENSMUSP00000080993,10090.ENSMUSP00000080994,10090.ENSMUSP00000080996,10090.ENSMUSP00000080997,10090.ENSMUSP00000081000,10090.ENSMUSP00000081003…	Cox5a,Cox6c,Atp5e,Atp5j,Tomm7,Ndufa4,Cox6a2,Cox4i1,Cox8a,Atp5k,mt-Co1,mt-Co2,mt-Atp6,mt-Co3,mt-Nd4,mt-Cytb,Romo1,Atp5h,Atox1,Cox7c,Atp5j2,Atp6v0e,Sec61g,Atp5g2
GO:0030593	Neutrophil chemotaxis	6	67	0.88	0.0084	10090.ENSMUSP00000009329,10090.ENSMUSP00000023840,10090.ENSMUSP00000039600,10090.ENSMUSP00000078875,10090.ENSMUSP00000108716,10090.ENSMUSP00000114350	Ccl8,Cxcl13,Ccl5,Fcer1g,Cxcl9,Lgals3			GO:0008152	Metabolic process	154	7331	0.36	1.09e-31	10090.ENSMUSP00000000090,10090.ENSMUSP00000000756,10090.ENSMUSP00000001716,10090.ENSMUSP00000003521,10090.ENSMUSP00000004072,10090.ENSMUSP00000004554,10090.ENSMUSP00000006496,10090.ENSMUSP00000006956,10090.ENSMUSP00000008036,10090.ENSMUSP00000008812,10090.ENSMUSP00000008826,10090.ENSMUSP00000010520,10090.ENSMUSP00000010550,10090.ENSMUSP00000014457,10090.ENSMUSP00000016396,10090.ENSMUSP00000016400…	Cox5a,Rpl13,Ddt,Rps11,Rpl8,Rps5,Rps9,Saa3,Rplp1,Rps18,Rpl10,Nedd8,Mrpl52,Cox6c,Atp5e,Ctsz,Ndufa1,Rpl19,Cyba,Uqcr11,Hint1,Npc2,Ndufa6,Rpl24,Ndufb4,Atp5j,Ndufa5,Aif1,Rps14,Fth1,Rps26,Fabp5,Aimp1,Rps3a1,Txn1,Ndufs5,Sh3bgrl3,Rpl6,Ndufa4,Rpl28,Rps3,Cox6a2,Fundc2,Rps4x,Mt3,Cox4i1,Rpsa,Ndufb7,Rps29,Ndufc1,Sepw1,Ccl5,Ndufa7,Cox8a,Mif,Rpl21,Rpl22l1,Krtcap2,Rpl37,Rpl10a,Ndufv3,Atp5k,Polr2k,Rps23,Uqcr10,Rpl…
GO:0045824	Negative regulation of innate immune response	5	57	0.87	0.0248	10090.ENSMUSP00000022722,10090.ENSMUSP00000046340,10090.ENSMUSP00000059717,10090.ENSMUSP00000067527,10090.ENSMUSP00000099739	Irg1,Grn,Samhd1,Slamf8,H2-T23			GO:0044419	Interspecies interaction between organisms	28	1309	0.36	0.004	10090.ENSMUSP00000000696,10090.ENSMUSP00000006956,10090.ENSMUSP00000017604,10090.ENSMUSP00000023840,10090.ENSMUSP00000025257,10090.ENSMUSP00000036747,10090.ENSMUSP00000039600,10090.ENSMUSP00000040246,10090.ENSMUSP00000041008,10090.ENSMUSP00000041149,10090.ENSMUSP00000046105,10090.ENSMUSP00000048836,10090.ENSMUSP00000054698,10090.ENSMUSP00000078875,10090.ENSMUSP00000085981,10090.ENSMUSP00000099534…	Cd52,Saa3,Cyba,Cxcl13,Aif1,C1qc,Ccl5,C1qb,H2-Ab1,Mif,H2-Aa,C1qa,Ifi27l2a,Fcer1g,Romo1,B2m,Rps19,Rpl30,Cxcl9,Rpl39,Gapdh,Prdx1,Lgals3,Rpl13a,Rps15a,Banf1,Apoe,Fau
GO:0048678	Response to axon injury	5	59	0.86	0.0271	10090.ENSMUSP00000007012,10090.ENSMUSP00000025257,10090.ENSMUSP00000031429,10090.ENSMUSP00000032800,10090.ENSMUSP00000037039	Sod2,Aif1,P2rx4,Tyrobp,Tspo			GO:0043170	Macromolecule metabolic process	103	5313	0.32	1.53e-13	10090.ENSMUSP00000000756,10090.ENSMUSP00000003521,10090.ENSMUSP00000004072,10090.ENSMUSP00000004554,10090.ENSMUSP00000006496,10090.ENSMUSP00000006956,10090.ENSMUSP00000008036,10090.ENSMUSP00000008812,10090.ENSMUSP00000008826,10090.ENSMUSP00000010520,10090.ENSMUSP00000010550,10090.ENSMUSP00000016400,10090.ENSMUSP00000017548,10090.ENSMUSP00000023269,10090.ENSMUSP00000025257,10090.ENSMUSP00000025511…	Rpl13,Rps11,Rpl8,Rps5,Rps9,Saa3,Rplp1,Rps18,Rpl10,Nedd8,Mrpl52,Ctsz,Rpl19,Rpl24,Aif1,Rps14,Rps26,Aimp1,Rps3a1,Rpl6,Rpl28,Rps3,Rps4x,Mt3,Rpsa,Rps29,Ccl5,Ndufa7,Rpl21,Rpl22l1,Krtcap2,Rpl37,Rpl10a,Polr2k,Rps23,Rpl18a,Rps21,Rpl37a,Eif3k,Tceb2,Rps15,Rpl7,Nsa2,Rpl26,Rps7,Npm1,Rpl17,Fcer1g,Rpl15,Rpl36,Rps17,Rpl35,Rpl29,Rpl3,Rpl32,Rpl5,Rplp2,Rplp0,Rpl34,Rpl27,Rps2,Eif2s2,Rpl23,B2m,Rpl23a,Rpl11,Rps8,Rps6,…
GO:0002824	Positive regulation of adaptive immune response based on somatic recombination of immune receptors built from immunoglobulin superfamily domains	9	109	0.85	0.00078	10090.ENSMUSP00000016640,10090.ENSMUSP00000024988,10090.ENSMUSP00000025181,10090.ENSMUSP00000037088,10090.ENSMUSP00000041008,10090.ENSMUSP00000078875,10090.ENSMUSP00000099534,10090.ENSMUSP00000099739,10090.ENSMUSP00000134570	Cd274,C3,H2-K1,H2-DMa,H2-Ab1,Fcer1g,B2m,H2-T23,H2-D1			GO:0006807	Nitrogen compound metabolic process	112	5878	0.31	7.77e-15	10090.ENSMUSP00000000756,10090.ENSMUSP00000003521,10090.ENSMUSP00000004072,10090.ENSMUSP00000004554,10090.ENSMUSP00000006496,10090.ENSMUSP00000006956,10090.ENSMUSP00000008036,10090.ENSMUSP00000008812,10090.ENSMUSP00000008826,10090.ENSMUSP00000010520,10090.ENSMUSP00000010550,10090.ENSMUSP00000016396,10090.ENSMUSP00000016400,10090.ENSMUSP00000017548,10090.ENSMUSP00000020504,10090.ENSMUSP00000023269…	Rpl13,Rps11,Rpl8,Rps5,Rps9,Saa3,Rplp1,Rps18,Rpl10,Nedd8,Mrpl52,Atp5e,Ctsz,Rpl19,Hint1,Rpl24,Atp5j,Rps14,Rps26,Fabp5,Aimp1,Rps3a1,Rpl6,Rpl28,Rps3,Rps4x,Mt3,Rpsa,Rps29,Ccl5,Ndufa7,Rpl21,Rpl22l1,Krtcap2,Rpl37,Rpl10a,Atp5k,Polr2k,Rps23,Rpl18a,Rps21,Rpl37a,Atpif1,Eif3k,Tceb2,Rps15,Rpl7,Nsa2,Rpl26,Rps7,Npm1,Rpl17,Rpl15,Rpl36,Rps17,Rpl35,Rpl29,Rpl3,Rpl32,Rpl5,mt-Atp6,Rplp2,Rplp0,Aldoa,Rpl34,Rpl27,Rps2,E…
GO:0033108	Mitochondrial respiratory chain complex assembly	7	84	0.85	0.0047	10090.ENSMUSP00000014438,10090.ENSMUSP00000016571,10090.ENSMUSP00000030401,10090.ENSMUSP00000037341,10090.ENSMUSP00000054856,10090.ENSMUSP00000075953,10090.ENSMUSP00000105796	Ndufa2,Ndufa1,Ndufs5,Ndufb7,Uqcr10,Ndufa3,Ndufa13			GO:0002376	Immune system process	35	1842	0.31	0.0043	10090.ENSMUSP00000017604,10090.ENSMUSP00000023840,10090.ENSMUSP00000025257,10090.ENSMUSP00000025511,10090.ENSMUSP00000025563,10090.ENSMUSP00000029663,10090.ENSMUSP00000032800,10090.ENSMUSP00000036747,10090.ENSMUSP00000039600,10090.ENSMUSP00000040246,10090.ENSMUSP00000041008,10090.ENSMUSP00000041149,10090.ENSMUSP00000046105,10090.ENSMUSP00000048836,10090.ENSMUSP00000064282,10090.ENSMUSP00000074143…	Cyba,Cxcl13,Aif1,Rps14,Fth1,Aimp1,Tyrobp,C1qc,Ccl5,C1qb,H2-Ab1,Mif,H2-Aa,C1qa,Atpif1,H2-Eb1,Fcer1g,Rps17,Romo1,Cst7,Cd74,B2m,Rps6,Rps19,Rpl30,Cxcl9,Rpl39,Gapdh,Prdx1,Lgals3,Rpl13a,Rpl22,Rps24,Psme1,Fau
GO:0072655	Establishment of protein localization to mitochondrion	6	72	0.85	0.0114	10090.ENSMUSP00000019514,10090.ENSMUSP00000020440,10090.ENSMUSP00000030851,10090.ENSMUSP00000033176,10090.ENSMUSP00000037039,10090.ENSMUSP00000105796	Calm3,Timm13,Tomm7,Uqcrc2,Tspo,Ndufa13			GO:0044238	Primary metabolic process	114	6369	0.29	3.16e-13	10090.ENSMUSP00000000756,10090.ENSMUSP00000003521,10090.ENSMUSP00000004072,10090.ENSMUSP00000004554,10090.ENSMUSP00000006496,10090.ENSMUSP00000006956,10090.ENSMUSP00000008036,10090.ENSMUSP00000008812,10090.ENSMUSP00000008826,10090.ENSMUSP00000010520,10090.ENSMUSP00000010550,10090.ENSMUSP00000016396,10090.ENSMUSP00000016400,10090.ENSMUSP00000017548,10090.ENSMUSP00000020504,10090.ENSMUSP00000021668…	Rpl13,Rps11,Rpl8,Rps5,Rps9,Saa3,Rplp1,Rps18,Rpl10,Nedd8,Mrpl52,Atp5e,Ctsz,Rpl19,Hint1,Npc2,Rpl24,Atp5j,Rps14,Rps26,Fabp5,Aimp1,Rps3a1,Rpl6,Rpl28,Rps3,Rps4x,Mt3,Rpsa,Rps29,Ccl5,Ndufa7,Mif,Rpl21,Rpl22l1,Krtcap2,Rpl37,Rpl10a,Atp5k,Polr2k,Rps23,Rpl18a,Rps21,Rpl37a,Eif3k,Tceb2,Rps15,Rpl7,Nsa2,Rpl26,Rps7,Npm1,Rpl17,Rpl15,Rpl36,Rps17,Rpl35,Rpl29,Rpl3,Rpl32,Rpl5,mt-Atp6,Rplp2,Rplp0,Aldoa,Rpl34,Rpl27,Rps2…
GO:0002377	Immunoglobulin production	5	60	0.85	0.0285	10090.ENSMUSP00000036326,10090.ENSMUSP00000041008,10090.ENSMUSP00000046131,10090.ENSMUSP00000059717,10090.ENSMUSP00000087047	Crlf2,H2-Ab1,Fgl2,Samhd1,Cd86			GO:0006139	Nucleobase-containing compound metabolic process	40	2205	0.29	0.0033	10090.ENSMUSP00000016396,10090.ENSMUSP00000020504,10090.ENSMUSP00000023608,10090.ENSMUSP00000025511,10090.ENSMUSP00000032998,10090.ENSMUSP00000048469,10090.ENSMUSP00000051222,10090.ENSMUSP00000051968,10090.ENSMUSP00000058432,10090.ENSMUSP00000066210,10090.ENSMUSP00000069004,10090.ENSMUSP00000071616,10090.ENSMUSP00000073161,10090.ENSMUSP00000073175,10090.ENSMUSP00000073880,10090.ENSMUSP00000075067…	Atp5e,Hint1,Atp5j,Rps14,Rps3,Rpl10a,Atp5k,Polr2k,Rps21,Tceb2,Rps15,Rpl7,Nsa2,Rpl26,Rps7,Npm1,Rps17,Rpl35,Rpl5,mt-Atp6,Aldoa,Rpl27,Rpl11,Rps8,Rps6,Rpl7a,Atp5h,Rps16,Rps19,Rps28,Rpl35a,Gapdh,Lgals3,Ubl5,Atp5j2,Rps24,Banf1,Rpl14,Rps27,Atp5g2
GO:1903428	Positive regulation of reactive oxygen species biosynthetic process	5	60	0.85	0.0285	10090.ENSMUSP00000007012,10090.ENSMUSP00000017604,10090.ENSMUSP00000025257,10090.ENSMUSP00000035065,10090.ENSMUSP00000131832	Sod2,Cyba,Aif1,Ptgs2,Cd36			GO:0006796	Phosphate-containing compound metabolic process	32	1776	0.29	0.0198	10090.ENSMUSP00000000090,10090.ENSMUSP00000006956,10090.ENSMUSP00000014457,10090.ENSMUSP00000016396,10090.ENSMUSP00000020504,10090.ENSMUSP00000023608,10090.ENSMUSP00000029046,10090.ENSMUSP00000033049,10090.ENSMUSP00000034211,10090.ENSMUSP00000034276,10090.ENSMUSP00000039600,10090.ENSMUSP00000039692,10090.ENSMUSP00000040717,10090.ENSMUSP00000049000,10090.ENSMUSP00000051222,10090.ENSMUSP00000054856…	Cox5a,Saa3,Cox6c,Atp5e,Hint1,Atp5j,Fabp5,Cox6a2,Mt3,Cox4i1,Ccl5,Ndufa7,Cox8a,Ndufv3,Atp5k,Uqcr10,Cox6b1,Uqcrh,mt-Nd2,mt-Co1,mt-Co2,mt-Atp6,mt-Co3,mt-Nd4,mt-Cytb,mt-Nd4l,Aldoa,Atp5h,Gapdh,Cox7c,Atp5j2,Atp5g2
GO:0002250	Adaptive immune response	23	280	0.84	6.82e-10	10090.ENSMUSP00000016640,10090.ENSMUSP00000024988,10090.ENSMUSP00000026571,10090.ENSMUSP00000034915,10090.ENSMUSP00000036326,10090.ENSMUSP00000036747,10090.ENSMUSP00000037088,10090.ENSMUSP00000040246,10090.ENSMUSP00000041008,10090.ENSMUSP00000046105,10090.ENSMUSP00000046131,10090.ENSMUSP00000048836,10090.ENSMUSP00000069418,10090.ENSMUSP00000074143,10090.ENSMUSP00000078875,10090.ENSMUSP00000083971…	Cd274,C3,Irf7,Ctsh,Crlf2,C1qc,H2-DMa,C1qb,H2-Ab1,H2-Aa,Fgl2,C1qa,C4b,H2-Eb1,Fcer1g,Emr1,Cd86,Il18bp,Cd74,H2-T23,Slamf7,H2-DMb1,Gba			GO:0071704	Organic substance metabolic process	119	6824	0.28	2.58e-13	10090.ENSMUSP00000000756,10090.ENSMUSP00000001716,10090.ENSMUSP00000003521,10090.ENSMUSP00000004072,10090.ENSMUSP00000004554,10090.ENSMUSP00000006496,10090.ENSMUSP00000006956,10090.ENSMUSP00000008036,10090.ENSMUSP00000008812,10090.ENSMUSP00000008826,10090.ENSMUSP00000010520,10090.ENSMUSP00000010550,10090.ENSMUSP00000016396,10090.ENSMUSP00000016400,10090.ENSMUSP00000017548,10090.ENSMUSP00000020504…	Rpl13,Ddt,Rps11,Rpl8,Rps5,Rps9,Saa3,Rplp1,Rps18,Rpl10,Nedd8,Mrpl52,Atp5e,Ctsz,Rpl19,Hint1,Npc2,Rpl24,Atp5j,Aif1,Rps14,Rps26,Fabp5,Aimp1,Rps3a1,Txn1,Rpl6,Rpl28,Rps3,Rps4x,Mt3,Rpsa,Rps29,Ccl5,Ndufa7,Mif,Rpl21,Rpl22l1,Krtcap2,Rpl37,Rpl10a,Atp5k,Polr2k,Rps23,Rpl18a,Rps21,Rpl37a,Atpif1,Eif3k,Tceb2,Rps15,Rpl7,Nsa2,Rpl26,Rps7,Npm1,Rpl17,Fcer1g,Rpl15,Rpl36,Rps17,Rpl35,Rpl29,Rpl3,Rpl32,Rpl5,mt-Atp6,Rplp2,…
GO:0002819	Regulation of adaptive immune response	14	172	0.84	7.58e-06	10090.ENSMUSP00000016640,10090.ENSMUSP00000024988,10090.ENSMUSP00000025181,10090.ENSMUSP00000026571,10090.ENSMUSP00000033056,10090.ENSMUSP00000037088,10090.ENSMUSP00000041008,10090.ENSMUSP00000041149,10090.ENSMUSP00000064241,10090.ENSMUSP00000078875,10090.ENSMUSP00000095171,10090.ENSMUSP00000099534,10090.ENSMUSP00000099739,10090.ENSMUSP00000134570	Cd274,C3,H2-K1,Irf7,Pycard,H2-DMa,H2-Ab1,Mif,Cd48,Fcer1g,Cd74,B2m,H2-T23,H2-D1			GO:0046483	Heterocycle metabolic process	41	2347	0.28	0.0054	10090.ENSMUSP00000016396,10090.ENSMUSP00000020504,10090.ENSMUSP00000023608,10090.ENSMUSP00000025511,10090.ENSMUSP00000032998,10090.ENSMUSP00000048469,10090.ENSMUSP00000051222,10090.ENSMUSP00000051968,10090.ENSMUSP00000058432,10090.ENSMUSP00000064282,10090.ENSMUSP00000066210,10090.ENSMUSP00000069004,10090.ENSMUSP00000071616,10090.ENSMUSP00000073161,10090.ENSMUSP00000073175,10090.ENSMUSP00000073880…	Atp5e,Hint1,Atp5j,Rps14,Rps3,Rpl10a,Atp5k,Polr2k,Rps21,Atpif1,Tceb2,Rps15,Rpl7,Nsa2,Rpl26,Rps7,Npm1,Rps17,Rpl35,Rpl5,mt-Atp6,Aldoa,Rpl27,Rpl11,Rps8,Rps6,Rpl7a,Atp5h,Rps16,Rps19,Rps28,Rpl35a,Gapdh,Lgals3,Ubl5,Atp5j2,Rps24,Banf1,Rpl14,Rps27,Atp5g2
GO:2000379	Positive regulation of reactive oxygen species metabolic process	9	111	0.84	0.00087	10090.ENSMUSP00000007012,10090.ENSMUSP00000017604,10090.ENSMUSP00000022722,10090.ENSMUSP00000025257,10090.ENSMUSP00000032800,10090.ENSMUSP00000035065,10090.ENSMUSP00000037039,10090.ENSMUSP00000045832,10090.ENSMUSP00000131832	Sod2,Cyba,Irg1,Aif1,Tyrobp,Ptgs2,Tspo,Tmem106a,Cd36			GO:1901360	Organic cyclic compound metabolic process	45	2614	0.27	0.0034	10090.ENSMUSP00000001716,10090.ENSMUSP00000016396,10090.ENSMUSP00000020504,10090.ENSMUSP00000021668,10090.ENSMUSP00000023608,10090.ENSMUSP00000025511,10090.ENSMUSP00000032998,10090.ENSMUSP00000034211,10090.ENSMUSP00000048469,10090.ENSMUSP00000051222,10090.ENSMUSP00000051968,10090.ENSMUSP00000058432,10090.ENSMUSP00000064282,10090.ENSMUSP00000066210,10090.ENSMUSP00000069004,10090.ENSMUSP00000071616…	Ddt,Atp5e,Hint1,Npc2,Atp5j,Rps14,Rps3,Mt3,Rpl10a,Atp5k,Polr2k,Rps21,Atpif1,Tceb2,Rps15,Rpl7,Nsa2,Rpl26,Rps7,Npm1,Rps17,Rpl35,Rpl5,mt-Atp6,Aldoa,Rpl27,Rpl11,Rps8,Rps6,Rpl7a,Atp5h,Rps16,Rps19,Rps28,Rpl35a,Gapdh,Lgals3,Ubl5,Atp5j2,Rps24,Banf1,Rpl14,Rps27,Apoe,Atp5g2
GO:2000106	Regulation of leukocyte apoptotic process	8	98	0.84	0.0021	10090.ENSMUSP00000016640,10090.ENSMUSP00000021530,10090.ENSMUSP00000039600,10090.ENSMUSP00000041149,10090.ENSMUSP00000078875,10090.ENSMUSP00000095171,10090.ENSMUSP00000096086,10090.ENSMUSP00000114350	Cd274,Hif1a,Ccl5,Mif,Fcer1g,Cd74,Bcl2a1a,Lgals3			GO:0006725	Cellular aromatic compound metabolic process	42	2412	0.27	0.0047	10090.ENSMUSP00000001716,10090.ENSMUSP00000016396,10090.ENSMUSP00000020504,10090.ENSMUSP00000023608,10090.ENSMUSP00000025511,10090.ENSMUSP00000032998,10090.ENSMUSP00000048469,10090.ENSMUSP00000051222,10090.ENSMUSP00000051968,10090.ENSMUSP00000058432,10090.ENSMUSP00000064282,10090.ENSMUSP00000066210,10090.ENSMUSP00000069004,10090.ENSMUSP00000071616,10090.ENSMUSP00000073161,10090.ENSMUSP00000073175…	Ddt,Atp5e,Hint1,Atp5j,Rps14,Rps3,Rpl10a,Atp5k,Polr2k,Rps21,Atpif1,Tceb2,Rps15,Rpl7,Nsa2,Rpl26,Rps7,Npm1,Rps17,Rpl35,Rpl5,mt-Atp6,Aldoa,Rpl27,Rpl11,Rps8,Rps6,Rpl7a,Atp5h,Rps16,Rps19,Rps28,Rpl35a,Gapdh,Lgals3,Ubl5,Atp5j2,Rps24,Banf1,Rpl14,Rps27,Atp5g2
GO:0032755	Positive regulation of interleukin-6 production	8	99	0.84	0.0023	10090.ENSMUSP00000017604,10090.ENSMUSP00000025257,10090.ENSMUSP00000028259,10090.ENSMUSP00000032800,10090.ENSMUSP00000033056,10090.ENSMUSP00000078875,10090.ENSMUSP00000095171,10090.ENSMUSP00000131832	Cyba,Aif1,Ifih1,Tyrobp,Pycard,Fcer1g,Cd74,Cd36			GO:0071840	Cellular component organization or biogenesis	83	4954	0.26	1.07e-06	10090.ENSMUSP00000004554,10090.ENSMUSP00000008826,10090.ENSMUSP00000009727,10090.ENSMUSP00000016571,10090.ENSMUSP00000017604,10090.ENSMUSP00000021668,10090.ENSMUSP00000023085,10090.ENSMUSP00000023269,10090.ENSMUSP00000023514,10090.ENSMUSP00000023851,10090.ENSMUSP00000025257,10090.ENSMUSP00000025511,10090.ENSMUSP00000030401,10090.ENSMUSP00000030851,10090.ENSMUSP00000031617,10090.ENSMUSP00000032800…	Rps5,Rpl10,Syngr1,Ndufa1,Cyba,Npc2,Ndufa6,Rpl24,Ndufb4,Ndufa5,Aif1,Rps14,Ndufs5,Tomm7,Rpl6,Tyrobp,Rps3,Fundc2,Mt3,Rpsa,C1qc,Ndufb7,Ndufc1,Tbca,Ccl5,C1qb,Mif,Rpl10a,C1qa,Cox17,Rps23,Uqcr10,Rps21,Atpif1,Eif3k,Rps15,Rpl7,Nsa2,Rpl26,Rps7,Npm1,Ndufa3,Fcer1g,Rps25,Rps17,Rpl35,Rpl3,Rpl5,mt-Co3,Rplp0,Aldoa,Romo1,Rpl27,Rps2,Cd74,Eif2s2,Rpl23,B2m,Rpl23a,Rpl11,Rps8,Rps6,Rpl7a,Rpl38,Rps16,Rps19,Ndufa13,Tmsb4…
GO:0002718	Regulation of cytokine production involved in immune response	7	85	0.84	0.005	10090.ENSMUSP00000041149,10090.ENSMUSP00000051921,10090.ENSMUSP00000078875,10090.ENSMUSP00000095171,10090.ENSMUSP00000099534,10090.ENSMUSP00000099739,10090.ENSMUSP00000131832	Mif,Bst2,Fcer1g,Cd74,B2m,H2-T23,Cd36			GO:0006996	Organelle organization	46	3066	0.21	0.0426	10090.ENSMUSP00000004554,10090.ENSMUSP00000008826,10090.ENSMUSP00000016571,10090.ENSMUSP00000023085,10090.ENSMUSP00000023269,10090.ENSMUSP00000023514,10090.ENSMUSP00000023851,10090.ENSMUSP00000025257,10090.ENSMUSP00000025511,10090.ENSMUSP00000030401,10090.ENSMUSP00000030851,10090.ENSMUSP00000031617,10090.ENSMUSP00000032800,10090.ENSMUSP00000032998,10090.ENSMUSP00000033541,10090.ENSMUSP00000034211…	Rps5,Rpl10,Ndufa1,Ndufa6,Rpl24,Ndufb4,Ndufa5,Aif1,Rps14,Ndufs5,Tomm7,Rpl6,Tyrobp,Rps3,Fundc2,Mt3,Rpsa,Ndufb7,Ndufc1,Cox17,Rps23,Uqcr10,Atpif1,Rps15,Npm1,Ndufa3,Rps25,Rpl3,Rpl5,Rplp0,Romo1,Rps2,Rpl23a,Rpl11,Rpl38,Rps19,Ndufa13,Tmsb4x,Tmsb10,Rps28,Rps10,Gapdh,Rpl12,Ppia,Banf1,Rps27
GO:0050766	Positive regulation of phagocytosis	6	73	0.84	0.012	10090.ENSMUSP00000017604,10090.ENSMUSP00000024988,10090.ENSMUSP00000033056,10090.ENSMUSP00000033664,10090.ENSMUSP00000078875,10090.ENSMUSP00000131832	Cyba,C3,Pycard,Il2rg,Fcer1g,Cd36			GO:0009987	Cellular process	186	13330	0.18	2.75e-20	10090.ENSMUSP00000000090,10090.ENSMUSP00000000696,10090.ENSMUSP00000000756,10090.ENSMUSP00000001716,10090.ENSMUSP00000003521,10090.ENSMUSP00000004072,10090.ENSMUSP00000004554,10090.ENSMUSP00000006496,10090.ENSMUSP00000006956,10090.ENSMUSP00000008036,10090.ENSMUSP00000008812,10090.ENSMUSP00000008826,10090.ENSMUSP00000009727,10090.ENSMUSP00000010520,10090.ENSMUSP00000010550,10090.ENSMUSP00000014457…	Cox5a,Cd52,Rpl13,Ddt,Rps11,Rpl8,Rps5,Rps9,Saa3,Rplp1,Rps18,Rpl10,Syngr1,Nedd8,Mrpl52,Cox6c,Atp5e,Ctsz,Ndufa1,Rpl19,Cyba,Timp2,Uqcr11,Hint1,Npc2,Ndufa6,Ly6i,Rpl24,Ndufb4,Atp5j,Cxcl13,Ndufa5,Aif1,Rps14,Fth1,Rps26,Fabp5,Aimp1,Rps3a1,Txn1,Ndufs5,Sh3bgrl3,Tomm7,Rpl6,Ndufa4,Rpl28,Tyrobp,Rps3,Cox6a2,Fundc2,Rps4x,Lamp1,Mt3,Mt1,Cox4i1,Rpsa,C1qc,Ndufb7,Rps29,Ndufc1,Tbca,Sepw1,Ccl5,Ndufa7,C1qb,Cox8a,H2-Ab1,…
GO:0071222	Cellular response to lipopolysaccharide	15	188	0.83	3.57e-06	10090.ENSMUSP00000016640,10090.ENSMUSP00000019064,10090.ENSMUSP00000022722,10090.ENSMUSP00000023840,10090.ENSMUSP00000028062,10090.ENSMUSP00000033056,10090.ENSMUSP00000037039,10090.ENSMUSP00000039600,10090.ENSMUSP00000077873,10090.ENSMUSP00000087047,10090.ENSMUSP00000099534,10090.ENSMUSP00000104294,10090.ENSMUSP00000108716,10090.ENSMUSP00000131832,10090.ENSMUSP00000132435	Cd274,Cxcl16,Irg1,Cxcl13,Vim,Pycard,Tspo,Ccl5,Fcgr4,Cd86,B2m,Cd68,Cxcl9,Cd36,Gbp2			GO:0016043	Cellular component organization	67	4769	0.18	0.0133	10090.ENSMUSP00000004554,10090.ENSMUSP00000008826,10090.ENSMUSP00000009727,10090.ENSMUSP00000016571,10090.ENSMUSP00000017604,10090.ENSMUSP00000021668,10090.ENSMUSP00000023085,10090.ENSMUSP00000023269,10090.ENSMUSP00000023514,10090.ENSMUSP00000023851,10090.ENSMUSP00000025257,10090.ENSMUSP00000025511,10090.ENSMUSP00000030401,10090.ENSMUSP00000030851,10090.ENSMUSP00000031617,10090.ENSMUSP00000032800…	Rps5,Rpl10,Syngr1,Ndufa1,Cyba,Npc2,Ndufa6,Rpl24,Ndufb4,Ndufa5,Aif1,Rps14,Ndufs5,Tomm7,Rpl6,Tyrobp,Rps3,Fundc2,Mt3,Rpsa,C1qc,Ndufb7,Ndufc1,Tbca,Ccl5,C1qb,Mif,C1qa,Cox17,Rps23,Uqcr10,Atpif1,Eif3k,Rps15,Npm1,Ndufa3,Fcer1g,Rps25,Rpl3,Rpl5,mt-Co3,Rplp0,Aldoa,Romo1,Rps2,Cd74,Eif2s2,Rpl23,B2m,Rpl23a,Rpl11,Rpl38,Rps19,Ndufa13,Tmsb4x,Tmsb10,Rps28,Rps10,Gapdh,Lgals3,Bola2,Rpl12,Ppia,Banf1,Rps27,Apoe,Atp5g2
GO:0072593	Reactive oxygen species metabolic process	8	101	0.83	0.0025	10090.ENSMUSP00000007012,10090.ENSMUSP00000015484,10090.ENSMUSP00000017604,10090.ENSMUSP00000025904,10090.ENSMUSP00000031429,10090.ENSMUSP00000064282,10090.ENSMUSP00000105796,10090.ENSMUSP00000114159	Sod2,Cybb,Cyba,Prdx5,P2rx4,Atpif1,Ndufa13,Prdx1
GO:0006641	Triglyceride metabolic process	5	63	0.83	0.0336	10090.ENSMUSP00000025925,10090.ENSMUSP00000104091,10090.ENSMUSP00000108205,10090.ENSMUSP00000131832,10090.ENSMUSP00000133302	Pla2g16,Apoc1,Apobec1,Cd36,Apoe
GO:0032722	Positive regulation of chemokine production	5	63	0.83	0.0336	10090.ENSMUSP00000025257,10090.ENSMUSP00000033056,10090.ENSMUSP00000039600,10090.ENSMUSP00000041149,10090.ENSMUSP00000095171	Aif1,Pycard,Ccl5,Mif,Cd74
GO:0033077	T cell differentiation in thymus	5	63	0.83	0.0336	10090.ENSMUSP00000007130,10090.ENSMUSP00000037088,10090.ENSMUSP00000095171,10090.ENSMUSP00000099534,10090.ENSMUSP00000130660	Ctnnb1,H2-DMa,Cd74,B2m,Gba
GO:0072676	Lymphocyte migration	5	63	0.83	0.0336	10090.ENSMUSP00000009329,10090.ENSMUSP00000019064,10090.ENSMUSP00000023840,10090.ENSMUSP00000039600,10090.ENSMUSP00000130660	Ccl8,Cxcl16,Cxcl13,Ccl5,Gba
GO:0001906	Cell killing	6	77	0.82	0.0148	10090.ENSMUSP00000023840,10090.ENSMUSP00000024988,10090.ENSMUSP00000034915,10090.ENSMUSP00000113942,10090.ENSMUSP00000114159,10090.ENSMUSP00000114350	Cxcl13,C3,Ctsh,Gapdh,Prdx1,Lgals3
GO:0002833	Positive regulation of response to biotic stimulus	11	146	0.81	0.00025	10090.ENSMUSP00000009340,10090.ENSMUSP00000016640,10090.ENSMUSP00000017604,10090.ENSMUSP00000022722,10090.ENSMUSP00000026571,10090.ENSMUSP00000033056,10090.ENSMUSP00000033824,10090.ENSMUSP00000041149,10090.ENSMUSP00000046340,10090.ENSMUSP00000095171,10090.ENSMUSP00000099739	Mnda,Cd274,Cyba,Irg1,Irf7,Pycard,Lamp1,Mif,Grn,Cd74,H2-T23
GO:1900407	Regulation of cellular response to oxidative stress	7	91	0.81	0.0066	10090.ENSMUSP00000007012,10090.ENSMUSP00000007130,10090.ENSMUSP00000021530,10090.ENSMUSP00000030051,10090.ENSMUSP00000051215,10090.ENSMUSP00000101105,10090.ENSMUSP00000131832	Sod2,Ctnnb1,Hif1a,Txn1,Hk3,Psap,Cd36
GO:0045428	Regulation of nitric oxide biosynthetic process	5	66	0.81	0.0384	10090.ENSMUSP00000007012,10090.ENSMUSP00000025257,10090.ENSMUSP00000035065,10090.ENSMUSP00000037039,10090.ENSMUSP00000131832	Sod2,Aif1,Ptgs2,Tspo,Cd36
GO:0001816	Cytokine production	12	160	0.8	0.00011	10090.ENSMUSP00000021530,10090.ENSMUSP00000025257,10090.ENSMUSP00000026571,10090.ENSMUSP00000033056,10090.ENSMUSP00000035065,10090.ENSMUSP00000036326,10090.ENSMUSP00000045832,10090.ENSMUSP00000053270,10090.ENSMUSP00000078875,10090.ENSMUSP00000082548,10090.ENSMUSP00000130660,10090.ENSMUSP00000131832	Hif1a,Aif1,Irf7,Pycard,Ptgs2,Crlf2,Tmem106a,Lipa,Fcer1g,Isg15,Gba,Cd36
GO:2001243	Negative regulation of intrinsic apoptotic signaling pathway	7	95	0.8	0.0079	10090.ENSMUSP00000007012,10090.ENSMUSP00000021530,10090.ENSMUSP00000022293,10090.ENSMUSP00000035065,10090.ENSMUSP00000041149,10090.ENSMUSP00000095171,10090.ENSMUSP00000105796	Sod2,Hif1a,Vdac2,Ptgs2,Mif,Cd74,Ndufa13
GO:0006091	Generation of precursor metabolites and energy	23	319	0.79	7.32e-09	10090.ENSMUSP00000000090,10090.ENSMUSP00000007012,10090.ENSMUSP00000011896,10090.ENSMUSP00000015484,10090.ENSMUSP00000017604,10090.ENSMUSP00000020372,10090.ENSMUSP00000023608,10090.ENSMUSP00000030651,10090.ENSMUSP00000033049,10090.ENSMUSP00000034276,10090.ENSMUSP00000034834,10090.ENSMUSP00000034881,10090.ENSMUSP00000039692,10090.ENSMUSP00000040717,10090.ENSMUSP00000051215,10090.ENSMUSP00000051222…	Cox5a,Sod2,Pgam1,Cybb,Cyba,Uqcr11,Atp5j,Sh3bgrl3,Cox6a2,Cox4i1,Pkm,Cox7a2,Ndufa7,Cox8a,Hk3,Atp5k,Uqcrq,Uqcr10,Cox6b1,Aldoa,Ldha,Gapdh,Tpi1
GO:0050672	Negative regulation of lymphocyte proliferation	6	83	0.79	0.0204	10090.ENSMUSP00000016640,10090.ENSMUSP00000031840,10090.ENSMUSP00000032800,10090.ENSMUSP00000041008,10090.ENSMUSP00000046105,10090.ENSMUSP00000087047	Cd274,Gpnmb,Tyrobp,H2-Ab1,H2-Aa,Cd86
GO:0050818	Regulation of coagulation	6	83	0.79	0.0204	10090.ENSMUSP00000010753,10090.ENSMUSP00000029266,10090.ENSMUSP00000044072,10090.ENSMUSP00000078875,10090.ENSMUSP00000131832,10090.ENSMUSP00000133302	Psen2,Anxa5,Hpse,Fcer1g,Cd36,Apoe
GO:0042130	Negative regulation of t cell proliferation	5	68	0.79	0.0419	10090.ENSMUSP00000016640,10090.ENSMUSP00000031840,10090.ENSMUSP00000041008,10090.ENSMUSP00000046105,10090.ENSMUSP00000087047	Cd274,Gpnmb,H2-Ab1,H2-Aa,Cd86
GO:1903555	Regulation of tumor necrosis factor superfamily cytokine production	12	168	0.78	0.00016	10090.ENSMUSP00000015484,10090.ENSMUSP00000016640,10090.ENSMUSP00000017604,10090.ENSMUSP00000028259,10090.ENSMUSP00000031840,10090.ENSMUSP00000032800,10090.ENSMUSP00000033056,10090.ENSMUSP00000037039,10090.ENSMUSP00000041149,10090.ENSMUSP00000078875,10090.ENSMUSP00000099739,10090.ENSMUSP00000131832	Cybb,Cd274,Cyba,Ifih1,Gpnmb,Tyrobp,Pycard,Tspo,Mif,Fcer1g,H2-T23,Cd36
GO:0051607	Defense response to virus	12	170	0.78	0.00017	10090.ENSMUSP00000022722,10090.ENSMUSP00000026565,10090.ENSMUSP00000026571,10090.ENSMUSP00000028259,10090.ENSMUSP00000033053,10090.ENSMUSP00000033056,10090.ENSMUSP00000051921,10090.ENSMUSP00000059717,10090.ENSMUSP00000082548,10090.ENSMUSP00000087047,10090.ENSMUSP00000108205,10090.ENSMUSP00000108716	Irg1,Ifitm3,Irf7,Ifih1,Itgax,Pycard,Bst2,Samhd1,Isg15,Cd86,Apobec1,Cxcl9
GO:0002832	Negative regulation of response to biotic stimulus	6	84	0.78	0.0214	10090.ENSMUSP00000022722,10090.ENSMUSP00000046131,10090.ENSMUSP00000046340,10090.ENSMUSP00000059717,10090.ENSMUSP00000067527,10090.ENSMUSP00000099739	Irg1,Fgl2,Grn,Samhd1,Slamf8,H2-T23
GO:2000179	Positive regulation of neural precursor cell proliferation	5	70	0.78	0.0461	10090.ENSMUSP00000007130,10090.ENSMUSP00000016400,10090.ENSMUSP00000021530,10090.ENSMUSP00000087485,10090.ENSMUSP00000126850	Ctnnb1,Ctsz,Hif1a,Gng5,Nap1l1
GO:0002252	Immune effector process	30	435	0.77	2.53e-11	10090.ENSMUSP00000010753,10090.ENSMUSP00000022722,10090.ENSMUSP00000024988,10090.ENSMUSP00000026315,10090.ENSMUSP00000026565,10090.ENSMUSP00000026571,10090.ENSMUSP00000028259,10090.ENSMUSP00000032800,10090.ENSMUSP00000033053,10090.ENSMUSP00000033056,10090.ENSMUSP00000034915,10090.ENSMUSP00000036326,10090.ENSMUSP00000036747,10090.ENSMUSP00000037088,10090.ENSMUSP00000040246,10090.ENSMUSP00000041008…	Psen2,Irg1,C3,Dnase1l3,Ifitm3,Irf7,Ifih1,Tyrobp,Itgax,Pycard,Ctsh,Crlf2,C1qc,H2-DMa,C1qb,H2-Ab1,Fgl2,Grn,C1qa,Bst2,Samhd1,C4b,Fcer1g,Isg15,Cd86,Cd74,Apobec1,Cxcl9,Prdx1,Gba
GO:0050868	Negative regulation of t cell activation	8	116	0.77	0.0051	10090.ENSMUSP00000016640,10090.ENSMUSP00000031840,10090.ENSMUSP00000041008,10090.ENSMUSP00000046105,10090.ENSMUSP00000046131,10090.ENSMUSP00000087047,10090.ENSMUSP00000095171,10090.ENSMUSP00000114350	Cd274,Gpnmb,H2-Ab1,H2-Aa,Fgl2,Cd86,Cd74,Lgals3
GO:0000041	Transition metal ion transport	7	101	0.77	0.0107	10090.ENSMUSP00000025563,10090.ENSMUSP00000081574,10090.ENSMUSP00000081578,10090.ENSMUSP00000088857,10090.ENSMUSP00000092002,10090.ENSMUSP00000099534,10090.ENSMUSP00000104485	Fth1,Slc31a1,Slc31a2,Cp,Ftl1,B2m,Atox1
GO:0002708	Positive regulation of lymphocyte mediated immunity	7	104	0.76	0.0121	10090.ENSMUSP00000024988,10090.ENSMUSP00000025181,10090.ENSMUSP00000033824,10090.ENSMUSP00000078875,10090.ENSMUSP00000099534,10090.ENSMUSP00000099739,10090.ENSMUSP00000134570	C3,H2-K1,Lamp1,Fcer1g,B2m,H2-T23,H2-D1
GO:1903426	Regulation of reactive oxygen species biosynthetic process	7	104	0.76	0.0121	10090.ENSMUSP00000007012,10090.ENSMUSP00000017604,10090.ENSMUSP00000025257,10090.ENSMUSP00000035065,10090.ENSMUSP00000037039,10090.ENSMUSP00000103312,10090.ENSMUSP00000131832	Sod2,Cyba,Aif1,Ptgs2,Tspo,Atp5g1,Cd36
GO:0002440	Production of molecular mediator of immune response	6	88	0.76	0.0252	10090.ENSMUSP00000036326,10090.ENSMUSP00000041008,10090.ENSMUSP00000046131,10090.ENSMUSP00000059717,10090.ENSMUSP00000087047,10090.ENSMUSP00000130660	Crlf2,H2-Ab1,Fgl2,Samhd1,Cd86,Gba
GO:0045087	Innate immune response	37	558	0.75	1.09e-13	10090.ENSMUSP00000009329,10090.ENSMUSP00000015484,10090.ENSMUSP00000017604,10090.ENSMUSP00000019064,10090.ENSMUSP00000022722,10090.ENSMUSP00000024988,10090.ENSMUSP00000025257,10090.ENSMUSP00000026565,10090.ENSMUSP00000026571,10090.ENSMUSP00000028062,10090.ENSMUSP00000028259,10090.ENSMUSP00000033056,10090.ENSMUSP00000036747,10090.ENSMUSP00000039600,10090.ENSMUSP00000040246,10090.ENSMUSP00000041008…	Ccl8,Cybb,Cyba,Cxcl16,Irg1,C3,Aif1,Ifitm3,Irf7,Vim,Ifih1,Pycard,C1qc,Ccl5,C1qb,H2-Ab1,Mif,Tmem106a,Eprs,H2-Aa,C1qa,Bst2,Vamp8,Samhd1,C4b,H2-Q7,Fcer1g,Isg15,B2m,Gbp3,Slamf7,Capg,Pld3,Gapdh,Prdx1,Lgals3,Gbp2
GO:0006959	Humoral immune response	12	183	0.75	0.00031	10090.ENSMUSP00000023840,10090.ENSMUSP00000024988,10090.ENSMUSP00000036747,10090.ENSMUSP00000040246,10090.ENSMUSP00000041008,10090.ENSMUSP00000048836,10090.ENSMUSP00000069418,10090.ENSMUSP00000099534,10090.ENSMUSP00000099739,10090.ENSMUSP00000108716,10090.ENSMUSP00000113942,10090.ENSMUSP00000114350	Cxcl13,C3,C1qc,C1qb,H2-Ab1,C1qa,C4b,B2m,H2-T23,Cxcl9,Gapdh,Lgals3
GO:0032680	Regulation of tumor necrosis factor production	11	166	0.75	0.00063	10090.ENSMUSP00000015484,10090.ENSMUSP00000017604,10090.ENSMUSP00000028259,10090.ENSMUSP00000031840,10090.ENSMUSP00000032800,10090.ENSMUSP00000033056,10090.ENSMUSP00000037039,10090.ENSMUSP00000041149,10090.ENSMUSP00000078875,10090.ENSMUSP00000099739,10090.ENSMUSP00000131832	Cybb,Cyba,Ifih1,Gpnmb,Tyrobp,Pycard,Tspo,Mif,Fcer1g,H2-T23,Cd36
GO:0006955	Immune response	63	979	0.74	9.43e-24	10090.ENSMUSP00000009329,10090.ENSMUSP00000010753,10090.ENSMUSP00000015484,10090.ENSMUSP00000016640,10090.ENSMUSP00000017604,10090.ENSMUSP00000019064,10090.ENSMUSP00000022722,10090.ENSMUSP00000023840,10090.ENSMUSP00000024988,10090.ENSMUSP00000025181,10090.ENSMUSP00000025257,10090.ENSMUSP00000025563,10090.ENSMUSP00000026315,10090.ENSMUSP00000026565,10090.ENSMUSP00000026571,10090.ENSMUSP00000028062…	Ccl8,Psen2,Cybb,Cd274,Cyba,Cxcl16,Irg1,Cxcl13,C3,H2-K1,Aif1,Fth1,Dnase1l3,Ifitm3,Irf7,Vim,Ifih1,Tyrobp,Pycard,Ctsh,Crlf2,C1qc,H2-DMa,Ccl5,C1qb,H2-Ab1,Mif,Tmem106a,Eprs,H2-Aa,Fgl2,Grn,C1qa,Bst2,Vamp8,Samhd1,C4b,H2-Q7,H2-Eb1,Fcer1g,Isg15,Emr1,Cst7,Cd86,Il18bp,Cd74,B2m,H2-T23,Gbp3,Cd68,Slamf7,Cxcl9,Capg,H2-DMb1,Il1rn,Pld3,Gapdh,Prdx1,Lgals3,Gba,Cd36,Gbp2,H2-D1
GO:0042129	Regulation of t cell proliferation	11	168	0.74	0.00069	10090.ENSMUSP00000007130,10090.ENSMUSP00000016640,10090.ENSMUSP00000025257,10090.ENSMUSP00000031840,10090.ENSMUSP00000033056,10090.ENSMUSP00000039600,10090.ENSMUSP00000041008,10090.ENSMUSP00000046105,10090.ENSMUSP00000087047,10090.ENSMUSP00000099739,10090.ENSMUSP00000114350	Ctnnb1,Cd274,Aif1,Gpnmb,Pycard,Ccl5,H2-Ab1,H2-Aa,Cd86,H2-T23,Lgals3
GO:0045088	Regulation of innate immune response	11	171	0.74	0.00077	10090.ENSMUSP00000009340,10090.ENSMUSP00000022722,10090.ENSMUSP00000026571,10090.ENSMUSP00000033056,10090.ENSMUSP00000033824,10090.ENSMUSP00000046340,10090.ENSMUSP00000059717,10090.ENSMUSP00000067527,10090.ENSMUSP00000095171,10090.ENSMUSP00000099739,10090.ENSMUSP00000133302	Mnda,Irg1,Irf7,Pycard,Lamp1,Grn,Samhd1,Slamf8,Cd74,H2-T23,Apoe
GO:0007041	Lysosomal transport	6	92	0.74	0.0296	10090.ENSMUSP00000007602,10090.ENSMUSP00000020251,10090.ENSMUSP00000033824,10090.ENSMUSP00000039648,10090.ENSMUSP00000046340,10090.ENSMUSP00000101105	M6pr,Gnptab,Lamp1,Atp13a2,Grn,Psap
GO:0050670	Regulation of lymphocyte proliferation	14	223	0.73	0.0001	10090.ENSMUSP00000007130,10090.ENSMUSP00000016640,10090.ENSMUSP00000025257,10090.ENSMUSP00000031840,10090.ENSMUSP00000032800,10090.ENSMUSP00000033056,10090.ENSMUSP00000039600,10090.ENSMUSP00000041008,10090.ENSMUSP00000041149,10090.ENSMUSP00000046105,10090.ENSMUSP00000087047,10090.ENSMUSP00000095171,10090.ENSMUSP00000099739,10090.ENSMUSP00000114350	Ctnnb1,Cd274,Aif1,Gpnmb,Tyrobp,Pycard,Ccl5,H2-Ab1,Mif,H2-Aa,Cd86,Cd74,H2-T23,Lgals3
GO:0030595	Leukocyte chemotaxis	8	125	0.73	0.0073	10090.ENSMUSP00000009329,10090.ENSMUSP00000019064,10090.ENSMUSP00000023840,10090.ENSMUSP00000039600,10090.ENSMUSP00000067527,10090.ENSMUSP00000078875,10090.ENSMUSP00000108716,10090.ENSMUSP00000114350	Ccl8,Cxcl16,Cxcl13,Ccl5,Slamf8,Fcer1g,Cxcl9,Lgals3
GO:1901136	Carbohydrate derivative catabolic process	8	126	0.73	0.0075	10090.ENSMUSP00000000608,10090.ENSMUSP00000020504,10090.ENSMUSP00000021757,10090.ENSMUSP00000044072,10090.ENSMUSP00000059717,10090.ENSMUSP00000101105,10090.ENSMUSP00000108205,10090.ENSMUSP00000130660	Gm2a,Hint1,Aoah,Hpse,Samhd1,Psap,Apobec1,Gba
GO:1903578	Regulation of atp metabolic process	6	94	0.73	0.0322	10090.ENSMUSP00000011896,10090.ENSMUSP00000021530,10090.ENSMUSP00000034881,10090.ENSMUSP00000037039,10090.ENSMUSP00000041149,10090.ENSMUSP00000064282	Pgam1,Hif1a,Cox7a2,Tspo,Mif,Atpif1
GO:0071347	Cellular response to interleukin-1	6	95	0.73	0.0336	10090.ENSMUSP00000006956,10090.ENSMUSP00000009329,10090.ENSMUSP00000021530,10090.ENSMUSP00000022722,10090.ENSMUSP00000033056,10090.ENSMUSP00000039600	Saa3,Ccl8,Hif1a,Irg1,Pycard,Ccl5
GO:0002705	Positive regulation of leukocyte mediated immunity	9	144	0.72	0.0042	10090.ENSMUSP00000024988,10090.ENSMUSP00000025181,10090.ENSMUSP00000032800,10090.ENSMUSP00000033824,10090.ENSMUSP00000059501,10090.ENSMUSP00000078875,10090.ENSMUSP00000099534,10090.ENSMUSP00000099739,10090.ENSMUSP00000134570	C3,H2-K1,Tyrobp,Lamp1,Vamp8,Fcer1g,B2m,H2-T23,H2-D1
GO:0007034	Vacuolar transport	8	130	0.72	0.0088	10090.ENSMUSP00000005711,10090.ENSMUSP00000007602,10090.ENSMUSP00000020251,10090.ENSMUSP00000033824,10090.ENSMUSP00000039648,10090.ENSMUSP00000046340,10090.ENSMUSP00000101105,10090.ENSMUSP00000121020	Chmp2a,M6pr,Gnptab,Lamp1,Atp13a2,Grn,Psap,Vps29
GO:0042102	Positive regulation of t cell proliferation	6	97	0.72	0.0361	10090.ENSMUSP00000016640,10090.ENSMUSP00000025257,10090.ENSMUSP00000033056,10090.ENSMUSP00000039600,10090.ENSMUSP00000087047,10090.ENSMUSP00000099739	Cd274,Aif1,Pycard,Ccl5,Cd86,H2-T23
GO:0009636	Response to toxic substance	12	197	0.71	0.00058	10090.ENSMUSP00000007012,10090.ENSMUSP00000021530,10090.ENSMUSP00000022573,10090.ENSMUSP00000025904,10090.ENSMUSP00000026050,10090.ENSMUSP00000030455,10090.ENSMUSP00000035065,10090.ENSMUSP00000038943,10090.ENSMUSP00000039600,10090.ENSMUSP00000094863,10090.ENSMUSP00000114159,10090.ENSMUSP00000133302	Sod2,Hif1a,Esd,Prdx5,Gsto1,Akr1a1,Ptgs2,Sepw1,Ccl5,Gpx4,Prdx1,Apoe
GO:0002695	Negative regulation of leukocyte activation	11	182	0.71	0.0012	10090.ENSMUSP00000016640,10090.ENSMUSP00000031840,10090.ENSMUSP00000032800,10090.ENSMUSP00000041008,10090.ENSMUSP00000046105,10090.ENSMUSP00000046131,10090.ENSMUSP00000046340,10090.ENSMUSP00000086606,10090.ENSMUSP00000087047,10090.ENSMUSP00000095171,10090.ENSMUSP00000114350	Cd274,Gpnmb,Tyrobp,H2-Ab1,H2-Aa,Fgl2,Grn,Cst7,Cd86,Cd74,Lgals3
GO:0045766	Positive regulation of angiogenesis	11	181	0.71	0.0012	10090.ENSMUSP00000015484,10090.ENSMUSP00000021530,10090.ENSMUSP00000024988,10090.ENSMUSP00000033053,10090.ENSMUSP00000034834,10090.ENSMUSP00000034915,10090.ENSMUSP00000035065,10090.ENSMUSP00000039600,10090.ENSMUSP00000046340,10090.ENSMUSP00000058237,10090.ENSMUSP00000114350	Cybb,Hif1a,C3,Itgax,Pkm,Ctsh,Ptgs2,Ccl5,Grn,S100a1,Lgals3
GO:0051341	Regulation of oxidoreductase activity	6	100	0.71	0.04	10090.ENSMUSP00000017604,10090.ENSMUSP00000019514,10090.ENSMUSP00000025904,10090.ENSMUSP00000058237,10090.ENSMUSP00000067527,10090.ENSMUSP00000133302	Cyba,Calm3,Prdx5,S100a1,Slamf8,Apoe
GO:0098542	Defense response to other organism	46	775	0.7	9.5e-16	10090.ENSMUSP00000009329,10090.ENSMUSP00000015484,10090.ENSMUSP00000017604,10090.ENSMUSP00000019064,10090.ENSMUSP00000022722,10090.ENSMUSP00000023840,10090.ENSMUSP00000024988,10090.ENSMUSP00000025181,10090.ENSMUSP00000025257,10090.ENSMUSP00000026565,10090.ENSMUSP00000026571,10090.ENSMUSP00000028062,10090.ENSMUSP00000028259,10090.ENSMUSP00000033053,10090.ENSMUSP00000033056,10090.ENSMUSP00000036747…	Ccl8,Cybb,Cyba,Cxcl16,Irg1,Cxcl13,C3,H2-K1,Aif1,Ifitm3,Irf7,Vim,Ifih1,Itgax,Pycard,C1qc,Ccl5,C1qb,H2-Ab1,Mif,Tmem106a,Eprs,H2-Aa,C1qa,Bst2,Vamp8,Samhd1,Slamf8,C4b,H2-Q7,Fcer1g,Isg15,Cd86,B2m,H2-T23,Gbp3,Slamf7,Apobec1,Cxcl9,Capg,Pld3,Gapdh,Prdx1,Lgals3,Cd36,Gbp2
GO:0032496	Response to lipopolysaccharide	19	320	0.7	4.04e-06	10090.ENSMUSP00000007012,10090.ENSMUSP00000016640,10090.ENSMUSP00000019064,10090.ENSMUSP00000022722,10090.ENSMUSP00000023840,10090.ENSMUSP00000028062,10090.ENSMUSP00000033056,10090.ENSMUSP00000035065,10090.ENSMUSP00000037039,10090.ENSMUSP00000039600,10090.ENSMUSP00000077873,10090.ENSMUSP00000087047,10090.ENSMUSP00000091685,10090.ENSMUSP00000099534,10090.ENSMUSP00000104294,10090.ENSMUSP00000108716…	Sod2,Cd274,Cxcl16,Irg1,Cxcl13,Vim,Pycard,Ptgs2,Tspo,Ccl5,Fcgr4,Cd86,Il18bp,B2m,Cd68,Cxcl9,Gng12,Cd36,Gbp2
GO:1904018	Positive regulation of vasculature development	12	201	0.7	0.00066	10090.ENSMUSP00000007012,10090.ENSMUSP00000015484,10090.ENSMUSP00000021530,10090.ENSMUSP00000024988,10090.ENSMUSP00000033053,10090.ENSMUSP00000034834,10090.ENSMUSP00000034915,10090.ENSMUSP00000035065,10090.ENSMUSP00000039600,10090.ENSMUSP00000046340,10090.ENSMUSP00000058237,10090.ENSMUSP00000114350	Sod2,Cybb,Hif1a,C3,Itgax,Pkm,Ctsh,Ptgs2,Ccl5,Grn,S100a1,Lgals3
GO:0050866	Negative regulation of cell activation	12	203	0.7	0.00071	10090.ENSMUSP00000016640,10090.ENSMUSP00000031840,10090.ENSMUSP00000032800,10090.ENSMUSP00000041008,10090.ENSMUSP00000046105,10090.ENSMUSP00000046131,10090.ENSMUSP00000046340,10090.ENSMUSP00000086606,10090.ENSMUSP00000087047,10090.ENSMUSP00000095171,10090.ENSMUSP00000114350,10090.ENSMUSP00000133302	Cd274,Gpnmb,Tyrobp,H2-Ab1,H2-Aa,Fgl2,Grn,Cst7,Cd86,Cd74,Lgals3,Apoe
GO:0051250	Negative regulation of lymphocyte activation	9	151	0.7	0.0053	10090.ENSMUSP00000016640,10090.ENSMUSP00000031840,10090.ENSMUSP00000032800,10090.ENSMUSP00000041008,10090.ENSMUSP00000046105,10090.ENSMUSP00000046131,10090.ENSMUSP00000087047,10090.ENSMUSP00000095171,10090.ENSMUSP00000114350	Cd274,Gpnmb,Tyrobp,H2-Ab1,H2-Aa,Fgl2,Cd86,Cd74,Lgals3
GO:0005996	Monosaccharide metabolic process	9	153	0.7	0.0057	10090.ENSMUSP00000026050,10090.ENSMUSP00000029046,10090.ENSMUSP00000030455,10090.ENSMUSP00000034834,10090.ENSMUSP00000051215,10090.ENSMUSP00000084846,10090.ENSMUSP00000103267,10090.ENSMUSP00000113942,10090.ENSMUSP00000130858	Gsto1,Fabp5,Akr1a1,Pkm,Hk3,Aldoa,Ldha,Gapdh,Tpi1
GO:0032675	Regulation of interleukin-6 production	9	153	0.7	0.0057	10090.ENSMUSP00000017604,10090.ENSMUSP00000025257,10090.ENSMUSP00000028259,10090.ENSMUSP00000032800,10090.ENSMUSP00000033056,10090.ENSMUSP00000078875,10090.ENSMUSP00000095171,10090.ENSMUSP00000130660,10090.ENSMUSP00000131832	Cyba,Aif1,Ifih1,Tyrobp,Pycard,Fcer1g,Cd74,Gba,Cd36
GO:0050671	Positive regulation of lymphocyte proliferation	8	134	0.7	0.0104	10090.ENSMUSP00000016640,10090.ENSMUSP00000025257,10090.ENSMUSP00000033056,10090.ENSMUSP00000039600,10090.ENSMUSP00000041149,10090.ENSMUSP00000087047,10090.ENSMUSP00000095171,10090.ENSMUSP00000099739	Cd274,Aif1,Pycard,Ccl5,Mif,Cd86,Cd74,H2-T23
GO:0051928	Positive regulation of calcium ion transport	8	136	0.7	0.0113	10090.ENSMUSP00000019514,10090.ENSMUSP00000026050,10090.ENSMUSP00000031429,10090.ENSMUSP00000037039,10090.ENSMUSP00000039600,10090.ENSMUSP00000058237,10090.ENSMUSP00000108716,10090.ENSMUSP00000114350	Calm3,Gsto1,P2rx4,Tspo,Ccl5,S100a1,Cxcl9,Lgals3
GO:0016125	Sterol metabolic process	7	118	0.7	0.0217	10090.ENSMUSP00000021668,10090.ENSMUSP00000053270,10090.ENSMUSP00000072428,10090.ENSMUSP00000104091,10090.ENSMUSP00000130660,10090.ENSMUSP00000133302,10090.ENSMUSP00000140721	Npc2,Lipa,Aplp2,Apoc1,Gba,Apoe,Soat1
GO:0070555	Response to interleukin-1	7	119	0.7	0.0226	10090.ENSMUSP00000006956,10090.ENSMUSP00000009329,10090.ENSMUSP00000017604,10090.ENSMUSP00000021530,10090.ENSMUSP00000022722,10090.ENSMUSP00000033056,10090.ENSMUSP00000039600	Saa3,Ccl8,Cyba,Hif1a,Irg1,Pycard,Ccl5
GO:0002831	Regulation of response to biotic stimulus	16	274	0.69	4.59e-05	10090.ENSMUSP00000009340,10090.ENSMUSP00000016640,10090.ENSMUSP00000017604,10090.ENSMUSP00000022722,10090.ENSMUSP00000026571,10090.ENSMUSP00000033056,10090.ENSMUSP00000033824,10090.ENSMUSP00000039600,10090.ENSMUSP00000041149,10090.ENSMUSP00000046131,10090.ENSMUSP00000046340,10090.ENSMUSP00000059717,10090.ENSMUSP00000067527,10090.ENSMUSP00000095171,10090.ENSMUSP00000099739,10090.ENSMUSP00000133302	Mnda,Cd274,Cyba,Irg1,Irf7,Pycard,Lamp1,Ccl5,Mif,Fgl2,Grn,Samhd1,Slamf8,Cd74,H2-T23,Apoe
GO:0050870	Positive regulation of t cell activation	11	189	0.69	0.0016	10090.ENSMUSP00000016640,10090.ENSMUSP00000025257,10090.ENSMUSP00000033056,10090.ENSMUSP00000033664,10090.ENSMUSP00000037088,10090.ENSMUSP00000039600,10090.ENSMUSP00000041008,10090.ENSMUSP00000046105,10090.ENSMUSP00000087047,10090.ENSMUSP00000095171,10090.ENSMUSP00000099739	Cd274,Aif1,Pycard,Il2rg,H2-DMa,Ccl5,H2-Ab1,H2-Aa,Cd86,Cd74,H2-T23
GO:0051235	Maintenance of location	9	156	0.69	0.0063	10090.ENSMUSP00000000608,10090.ENSMUSP00000025563,10090.ENSMUSP00000030051,10090.ENSMUSP00000037039,10090.ENSMUSP00000092002,10090.ENSMUSP00000130660,10090.ENSMUSP00000131832,10090.ENSMUSP00000133302,10090.ENSMUSP00000140721	Gm2a,Fth1,Txn1,Tspo,Ftl1,Gba,Cd36,Apoe,Soat1
GO:0050729	Positive regulation of inflammatory response	8	139	0.69	0.0124	10090.ENSMUSP00000024988,10090.ENSMUSP00000035065,10090.ENSMUSP00000039600,10090.ENSMUSP00000041149,10090.ENSMUSP00000046340,10090.ENSMUSP00000059501,10090.ENSMUSP00000078875,10090.ENSMUSP00000099739	C3,Ptgs2,Ccl5,Mif,Grn,Vamp8,Fcer1g,H2-T23
GO:0060759	Regulation of response to cytokine stimulus	7	120	0.69	0.0236	10090.ENSMUSP00000026571,10090.ENSMUSP00000028259,10090.ENSMUSP00000033056,10090.ENSMUSP00000039600,10090.ENSMUSP00000059717,10090.ENSMUSP00000095171,10090.ENSMUSP00000110126	Irf7,Ifih1,Pycard,Ccl5,Samhd1,Cd74,Il1rn
GO:0009152	Purine ribonucleotide biosynthetic process	7	121	0.69	0.0247	10090.ENSMUSP00000023608,10090.ENSMUSP00000030583,10090.ENSMUSP00000034834,10090.ENSMUSP00000051222,10090.ENSMUSP00000084846,10090.ENSMUSP00000103312,10090.ENSMUSP00000117022	Atp5j,Ak2,Pkm,Atp5k,Aldoa,Atp5g1,Nme1
GO:1902106	Negative regulation of leukocyte differentiation	6	103	0.69	0.0447	10090.ENSMUSP00000007130,10090.ENSMUSP00000021738,10090.ENSMUSP00000036747,10090.ENSMUSP00000046131,10090.ENSMUSP00000095171,10090.ENSMUSP00000117022	Ctnnb1,Gpr137b,C1qc,Fgl2,Cd74,Nme1
GO:0045089	Positive regulation of innate immune response	6	105	0.69	0.0481	10090.ENSMUSP00000009340,10090.ENSMUSP00000026571,10090.ENSMUSP00000033056,10090.ENSMUSP00000033824,10090.ENSMUSP00000095171,10090.ENSMUSP00000099739	Mnda,Irf7,Pycard,Lamp1,Cd74,H2-T23
GO:0009306	Protein secretion	7	125	0.68	0.0276	10090.ENSMUSP00000007602,10090.ENSMUSP00000020251,10090.ENSMUSP00000036326,10090.ENSMUSP00000045832,10090.ENSMUSP00000101105,10090.ENSMUSP00000110126,10090.ENSMUSP00000125314	M6pr,Gnptab,Crlf2,Tmem106a,Psap,Il1rn,Tmem167
GO:0009615	Response to virus	13	235	0.67	0.00062	10090.ENSMUSP00000022722,10090.ENSMUSP00000026565,10090.ENSMUSP00000026571,10090.ENSMUSP00000028259,10090.ENSMUSP00000033053,10090.ENSMUSP00000033056,10090.ENSMUSP00000051921,10090.ENSMUSP00000054698,10090.ENSMUSP00000059717,10090.ENSMUSP00000082548,10090.ENSMUSP00000087047,10090.ENSMUSP00000108205,10090.ENSMUSP00000108716	Irg1,Ifitm3,Irf7,Ifih1,Itgax,Pycard,Bst2,Ifi27l2a,Samhd1,Isg15,Cd86,Apobec1,Cxcl9
GO:1901216	Positive regulation of neuron death	7	126	0.67	0.0285	10090.ENSMUSP00000007130,10090.ENSMUSP00000016400,10090.ENSMUSP00000032800,10090.ENSMUSP00000046340,10090.ENSMUSP00000048836,10090.ENSMUSP00000103312,10090.ENSMUSP00000133302	Ctnnb1,Ctsz,Tyrobp,Grn,C1qa,Atp5g1,Apoe
GO:0019318	Hexose metabolic process	7	128	0.67	0.0303	10090.ENSMUSP00000029046,10090.ENSMUSP00000034834,10090.ENSMUSP00000051215,10090.ENSMUSP00000084846,10090.ENSMUSP00000103267,10090.ENSMUSP00000113942,10090.ENSMUSP00000130858	Fabp5,Pkm,Hk3,Aldoa,Ldha,Gapdh,Tpi1
GO:0051707	Response to other organism	62	1145	0.66	4.16e-20	10090.ENSMUSP00000000696,10090.ENSMUSP00000006956,10090.ENSMUSP00000007012,10090.ENSMUSP00000009329,10090.ENSMUSP00000009340,10090.ENSMUSP00000015484,10090.ENSMUSP00000016640,10090.ENSMUSP00000017604,10090.ENSMUSP00000019064,10090.ENSMUSP00000022722,10090.ENSMUSP00000023840,10090.ENSMUSP00000024988,10090.ENSMUSP00000025181,10090.ENSMUSP00000025257,10090.ENSMUSP00000025925,10090.ENSMUSP00000026565…	Cd52,Saa3,Sod2,Ccl8,Mnda,Cybb,Cd274,Cyba,Cxcl16,Irg1,Cxcl13,C3,H2-K1,Aif1,Pla2g16,Ifitm3,Irf7,Vim,Ifih1,Itgax,Pycard,Ptgs2,C1qc,Tspo,Ccl5,C1qb,H2-Ab1,Mif,Tmem106a,Eprs,H2-Aa,C1qa,Bst2,Ifi27l2a,Vamp8,Samhd1,Slamf8,C4b,H2-Q7,Fcgr4,Fcer1g,Isg15,Cd86,Il18bp,B2m,H2-T23,Gbp3,Cd68,Slamf7,Apobec1,Cxcl9,Capg,Gng12,Pld3,Gapdh,Serpina3f,Prdx1,Lgals3,Cd36,Gbp2,Psmb9,Ly6a
GO:0006954	Inflammatory response	26	481	0.66	1.11e-07	10090.ENSMUSP00000006956,10090.ENSMUSP00000009329,10090.ENSMUSP00000015484,10090.ENSMUSP00000017604,10090.ENSMUSP00000020886,10090.ENSMUSP00000021530,10090.ENSMUSP00000022722,10090.ENSMUSP00000023840,10090.ENSMUSP00000024988,10090.ENSMUSP00000025257,10090.ENSMUSP00000032800,10090.ENSMUSP00000033056,10090.ENSMUSP00000035065,10090.ENSMUSP00000036326,10090.ENSMUSP00000039600,10090.ENSMUSP00000041149…	Saa3,Ccl8,Cybb,Cyba,Nampt,Hif1a,Irg1,Cxcl13,C3,Aif1,Tyrobp,Pycard,Ptgs2,Crlf2,Ccl5,Mif,Grn,C1qa,Lipa,Slamf8,C4b,Fcer1g,Cd68,Cxcl9,Il1rn,Pld3
GO:0031349	Positive regulation of defense response	14	258	0.66	0.00037	10090.ENSMUSP00000009340,10090.ENSMUSP00000017604,10090.ENSMUSP00000024988,10090.ENSMUSP00000026571,10090.ENSMUSP00000033056,10090.ENSMUSP00000033824,10090.ENSMUSP00000035065,10090.ENSMUSP00000039600,10090.ENSMUSP00000041149,10090.ENSMUSP00000046340,10090.ENSMUSP00000059501,10090.ENSMUSP00000078875,10090.ENSMUSP00000095171,10090.ENSMUSP00000099739	Mnda,Cyba,C3,Irf7,Pycard,Lamp1,Ptgs2,Ccl5,Mif,Grn,Vamp8,Fcer1g,Cd74,H2-T23
GO:0002699	Positive regulation of immune effector process	12	223	0.66	0.0015	10090.ENSMUSP00000024988,10090.ENSMUSP00000025181,10090.ENSMUSP00000032800,10090.ENSMUSP00000033824,10090.ENSMUSP00000041149,10090.ENSMUSP00000059501,10090.ENSMUSP00000078875,10090.ENSMUSP00000095171,10090.ENSMUSP00000099534,10090.ENSMUSP00000099739,10090.ENSMUSP00000131832,10090.ENSMUSP00000134570	C3,H2-K1,Tyrobp,Lamp1,Mif,Vamp8,Fcer1g,Cd74,B2m,H2-T23,Cd36,H2-D1
GO:2000377	Regulation of reactive oxygen species metabolic process	11	205	0.66	0.0029	10090.ENSMUSP00000007012,10090.ENSMUSP00000017604,10090.ENSMUSP00000021530,10090.ENSMUSP00000022722,10090.ENSMUSP00000025257,10090.ENSMUSP00000032800,10090.ENSMUSP00000035065,10090.ENSMUSP00000037039,10090.ENSMUSP00000045832,10090.ENSMUSP00000103312,10090.ENSMUSP00000131832	Sod2,Cyba,Hif1a,Irg1,Aif1,Tyrobp,Ptgs2,Tspo,Tmem106a,Atp5g1,Cd36
GO:0002761	Regulation of myeloid leukocyte differentiation	7	131	0.66	0.0336	10090.ENSMUSP00000007130,10090.ENSMUSP00000021738,10090.ENSMUSP00000032800,10090.ENSMUSP00000036747,10090.ENSMUSP00000039600,10090.ENSMUSP00000095171,10090.ENSMUSP00000117022	Ctnnb1,Gpr137b,Tyrobp,C1qc,Ccl5,Cd74,Nme1
GO:0050776	Regulation of immune response	34	645	0.65	4.59e-10	10090.ENSMUSP00000009340,10090.ENSMUSP00000010753,10090.ENSMUSP00000016640,10090.ENSMUSP00000022722,10090.ENSMUSP00000024988,10090.ENSMUSP00000025181,10090.ENSMUSP00000026571,10090.ENSMUSP00000033056,10090.ENSMUSP00000033824,10090.ENSMUSP00000034915,10090.ENSMUSP00000036747,10090.ENSMUSP00000037088,10090.ENSMUSP00000040246,10090.ENSMUSP00000041008,10090.ENSMUSP00000041149,10090.ENSMUSP00000046131…	Mnda,Psen2,Cd274,Irg1,C3,H2-K1,Irf7,Pycard,Lamp1,Ctsh,C1qc,H2-DMa,C1qb,H2-Ab1,Mif,Fgl2,Grn,C1qa,Bst2,Vamp8,Samhd1,Cd48,Slamf8,C4b,Hcst,Fcgr4,Fcer1g,Cd74,B2m,H2-T23,Lgals3,Cd36,Apoe,H2-D1
GO:0001819	Positive regulation of cytokine production	23	436	0.65	1.26e-06	10090.ENSMUSP00000009340,10090.ENSMUSP00000015484,10090.ENSMUSP00000016640,10090.ENSMUSP00000017604,10090.ENSMUSP00000021530,10090.ENSMUSP00000024988,10090.ENSMUSP00000025257,10090.ENSMUSP00000026571,10090.ENSMUSP00000028259,10090.ENSMUSP00000032800,10090.ENSMUSP00000033056,10090.ENSMUSP00000035065,10090.ENSMUSP00000036326,10090.ENSMUSP00000039600,10090.ENSMUSP00000041149,10090.ENSMUSP00000044072…	Mnda,Cybb,Cd274,Cyba,Hif1a,C3,Aif1,Irf7,Ifih1,Tyrobp,Pycard,Ptgs2,Crlf2,Ccl5,Mif,Hpse,Hilpda,Fcer1g,Cd74,B2m,H2-T23,Gapdh,Cd36
GO:0002683	Negative regulation of immune system process	23	439	0.65	1.4e-06	10090.ENSMUSP00000007130,10090.ENSMUSP00000016640,10090.ENSMUSP00000021738,10090.ENSMUSP00000022722,10090.ENSMUSP00000031840,10090.ENSMUSP00000032800,10090.ENSMUSP00000036747,10090.ENSMUSP00000041008,10090.ENSMUSP00000041149,10090.ENSMUSP00000046105,10090.ENSMUSP00000046131,10090.ENSMUSP00000046340,10090.ENSMUSP00000051921,10090.ENSMUSP00000059717,10090.ENSMUSP00000067527,10090.ENSMUSP00000078875…	Ctnnb1,Cd274,Gpr137b,Irg1,Gpnmb,Tyrobp,C1qc,H2-Ab1,Mif,H2-Aa,Fgl2,Grn,Bst2,Samhd1,Slamf8,Fcer1g,Cst7,Cd86,Cd74,H2-T23,Cd68,Lgals3,Nme1
GO:0002697	Regulation of immune effector process	20	377	0.65	8.61e-06	10090.ENSMUSP00000024988,10090.ENSMUSP00000025181,10090.ENSMUSP00000026315,10090.ENSMUSP00000032800,10090.ENSMUSP00000033056,10090.ENSMUSP00000033824,10090.ENSMUSP00000039600,10090.ENSMUSP00000041149,10090.ENSMUSP00000046131,10090.ENSMUSP00000046340,10090.ENSMUSP00000051921,10090.ENSMUSP00000059501,10090.ENSMUSP00000067527,10090.ENSMUSP00000078875,10090.ENSMUSP00000095171,10090.ENSMUSP00000099534…	C3,H2-K1,Dnase1l3,Tyrobp,Pycard,Lamp1,Ccl5,Mif,Fgl2,Grn,Bst2,Vamp8,Slamf8,Fcer1g,Cd74,B2m,H2-T23,Lgals3,Cd36,H2-D1
GO:0002696	Positive regulation of leukocyte activation	17	324	0.65	7.65e-05	10090.ENSMUSP00000016640,10090.ENSMUSP00000025257,10090.ENSMUSP00000032800,10090.ENSMUSP00000033056,10090.ENSMUSP00000033664,10090.ENSMUSP00000033824,10090.ENSMUSP00000036326,10090.ENSMUSP00000037088,10090.ENSMUSP00000039600,10090.ENSMUSP00000041008,10090.ENSMUSP00000041149,10090.ENSMUSP00000046105,10090.ENSMUSP00000059501,10090.ENSMUSP00000078875,10090.ENSMUSP00000087047,10090.ENSMUSP00000095171…	Cd274,Aif1,Tyrobp,Pycard,Il2rg,Lamp1,Crlf2,H2-DMa,Ccl5,H2-Ab1,Mif,H2-Aa,Vamp8,Fcer1g,Cd86,Cd74,H2-T23
GO:0051251	Positive regulation of lymphocyte activation	14	267	0.65	0.00052	10090.ENSMUSP00000016640,10090.ENSMUSP00000025257,10090.ENSMUSP00000032800,10090.ENSMUSP00000033056,10090.ENSMUSP00000033664,10090.ENSMUSP00000033824,10090.ENSMUSP00000037088,10090.ENSMUSP00000039600,10090.ENSMUSP00000041008,10090.ENSMUSP00000041149,10090.ENSMUSP00000046105,10090.ENSMUSP00000087047,10090.ENSMUSP00000095171,10090.ENSMUSP00000099739	Cd274,Aif1,Tyrobp,Pycard,Il2rg,Lamp1,H2-DMa,Ccl5,H2-Ab1,Mif,H2-Aa,Cd86,Cd74,H2-T23
GO:0044419	Interspecies interaction between organisms	67	1309	0.64	1.18e-20	10090.ENSMUSP00000000696,10090.ENSMUSP00000005711,10090.ENSMUSP00000006235,10090.ENSMUSP00000006956,10090.ENSMUSP00000007012,10090.ENSMUSP00000009329,10090.ENSMUSP00000009340,10090.ENSMUSP00000015484,10090.ENSMUSP00000016640,10090.ENSMUSP00000017604,10090.ENSMUSP00000019064,10090.ENSMUSP00000022722,10090.ENSMUSP00000023840,10090.ENSMUSP00000024988,10090.ENSMUSP00000025181,10090.ENSMUSP00000025257…	Cd52,Chmp2a,Ctsb,Saa3,Sod2,Ccl8,Mnda,Cybb,Cd274,Cyba,Cxcl16,Irg1,Cxcl13,C3,H2-K1,Aif1,Pla2g16,Ifitm3,Irf7,Vim,Ifih1,Itgax,Pycard,Eif3f,Ppib,Ptgs2,C1qc,Tspo,Ccl5,C1qb,H2-Ab1,Mif,Tmem106a,Eprs,H2-Aa,C1qa,Bst2,Ifi27l2a,Vamp8,Samhd1,Slamf8,C4b,H2-Q7,Fcgr4,Fcer1g,Isg15,Cd86,Il18bp,B2m,H2-T23,Gbp3,Cd68,Slamf7,Apobec1,Cxcl9,Capg,Gng12,Pld3,Gapdh,Serpina3f,Prdx1,Lgals3,Cd36,Gbp2,Apoe,Psmb9,Ly6a
GO:0006952	Defense response	58	1133	0.64	1.16e-17	10090.ENSMUSP00000006956,10090.ENSMUSP00000009329,10090.ENSMUSP00000015484,10090.ENSMUSP00000017604,10090.ENSMUSP00000019064,10090.ENSMUSP00000020886,10090.ENSMUSP00000021530,10090.ENSMUSP00000022722,10090.ENSMUSP00000023840,10090.ENSMUSP00000024988,10090.ENSMUSP00000025161,10090.ENSMUSP00000025181,10090.ENSMUSP00000025257,10090.ENSMUSP00000026565,10090.ENSMUSP00000026571,10090.ENSMUSP00000028062…	Saa3,Ccl8,Cybb,Cyba,Cxcl16,Nampt,Hif1a,Irg1,Cxcl13,C3,Tapbp,H2-K1,Aif1,Ifitm3,Irf7,Vim,Ifih1,Tyrobp,Itgax,Pycard,Ptgs2,Crlf2,C1qc,Ccl5,C1qb,H2-Ab1,Mif,Tmem106a,Eprs,H2-Aa,Grn,C1qa,Bst2,Lipa,Vamp8,Samhd1,Slamf8,C4b,H2-Q7,Fcer1g,Isg15,Cd86,Cd74,B2m,H2-T23,Gbp3,Cd68,Slamf7,Apobec1,Cxcl9,Capg,Il1rn,Pld3,Gapdh,Prdx1,Lgals3,Cd36,Gbp2
GO:0050778	Positive regulation of immune response	23	450	0.64	2.01e-06	10090.ENSMUSP00000009340,10090.ENSMUSP00000010753,10090.ENSMUSP00000016640,10090.ENSMUSP00000022722,10090.ENSMUSP00000024988,10090.ENSMUSP00000025181,10090.ENSMUSP00000026571,10090.ENSMUSP00000033056,10090.ENSMUSP00000033824,10090.ENSMUSP00000036747,10090.ENSMUSP00000037088,10090.ENSMUSP00000040246,10090.ENSMUSP00000041008,10090.ENSMUSP00000041149,10090.ENSMUSP00000048836,10090.ENSMUSP00000059501…	Mnda,Psen2,Cd274,Irg1,C3,H2-K1,Irf7,Pycard,Lamp1,C1qc,H2-DMa,C1qb,H2-Ab1,Mif,C1qa,Vamp8,C4b,Fcer1g,Cd74,B2m,H2-T23,Cd36,H2-D1
GO:0002703	Regulation of leukocyte mediated immunity	11	214	0.64	0.0039	10090.ENSMUSP00000024988,10090.ENSMUSP00000025181,10090.ENSMUSP00000026315,10090.ENSMUSP00000032800,10090.ENSMUSP00000033824,10090.ENSMUSP00000051921,10090.ENSMUSP00000059501,10090.ENSMUSP00000078875,10090.ENSMUSP00000099534,10090.ENSMUSP00000099739,10090.ENSMUSP00000134570	C3,H2-K1,Dnase1l3,Tyrobp,Lamp1,Bst2,Vamp8,Fcer1g,B2m,H2-T23,H2-D1
GO:0050777	Negative regulation of immune response	8	155	0.64	0.0218	10090.ENSMUSP00000022722,10090.ENSMUSP00000046131,10090.ENSMUSP00000046340,10090.ENSMUSP00000051921,10090.ENSMUSP00000059717,10090.ENSMUSP00000067527,10090.ENSMUSP00000099739,10090.ENSMUSP00000114350	Irg1,Fgl2,Grn,Bst2,Samhd1,Slamf8,H2-T23,Lgals3
GO:0034097	Response to cytokine	41	818	0.63	1.26e-11	10090.ENSMUSP00000006956,10090.ENSMUSP00000007130,10090.ENSMUSP00000009329,10090.ENSMUSP00000009340,10090.ENSMUSP00000009727,10090.ENSMUSP00000016640,10090.ENSMUSP00000017604,10090.ENSMUSP00000017610,10090.ENSMUSP00000019064,10090.ENSMUSP00000021530,10090.ENSMUSP00000022722,10090.ENSMUSP00000023840,10090.ENSMUSP00000025257,10090.ENSMUSP00000026565,10090.ENSMUSP00000026571,10090.ENSMUSP00000028062…	Saa3,Ctnnb1,Ccl8,Mnda,Syngr1,Cd274,Cyba,Timp2,Cxcl16,Hif1a,Irg1,Cxcl13,Aif1,Ifitm3,Irf7,Vim,Pycard,Il2rg,Ptgs2,Crlf2,Ccl5,H2-Ab1,Eprs,H2-Aa,Bst2,Vamp8,H2-Q7,Csf2ra,Fcer1g,Isg15,Il18bp,Csf2rb2,Cd74,Gbp3,Ndufa13,Cxcl9,Capg,Gapdh,Serpina3f,Gba,Gbp2
GO:0009617	Response to bacterium	33	660	0.63	3.43e-09	10090.ENSMUSP00000000696,10090.ENSMUSP00000006956,10090.ENSMUSP00000007012,10090.ENSMUSP00000009340,10090.ENSMUSP00000016640,10090.ENSMUSP00000019064,10090.ENSMUSP00000022722,10090.ENSMUSP00000023840,10090.ENSMUSP00000024988,10090.ENSMUSP00000025181,10090.ENSMUSP00000025925,10090.ENSMUSP00000028062,10090.ENSMUSP00000033056,10090.ENSMUSP00000035065,10090.ENSMUSP00000037039,10090.ENSMUSP00000039600…	Cd52,Saa3,Sod2,Mnda,Cd274,Cxcl16,Irg1,Cxcl13,C3,H2-K1,Pla2g16,Vim,Pycard,Ptgs2,Tspo,Ccl5,Slamf8,Fcgr4,Fcer1g,Isg15,Cd86,Il18bp,B2m,H2-T23,Gbp3,Cd68,Cxcl9,Gng12,Serpina3f,Cd36,Gbp2,Psmb9,Ly6a
GO:0002366	Leukocyte activation involved in immune response	8	159	0.63	0.0248	10090.ENSMUSP00000010753,10090.ENSMUSP00000026315,10090.ENSMUSP00000032800,10090.ENSMUSP00000033056,10090.ENSMUSP00000046131,10090.ENSMUSP00000046340,10090.ENSMUSP00000078875,10090.ENSMUSP00000095171	Psen2,Dnase1l3,Tyrobp,Pycard,Fgl2,Grn,Fcer1g,Cd74
GO:0010821	Regulation of mitochondrion organization	7	138	0.63	0.0412	10090.ENSMUSP00000021530,10090.ENSMUSP00000030851,10090.ENSMUSP00000033056,10090.ENSMUSP00000037039,10090.ENSMUSP00000039648,10090.ENSMUSP00000064282,10090.ENSMUSP00000130660	Hif1a,Tomm7,Pycard,Tspo,Atp13a2,Atpif1,Gba
GO:1903900	Regulation of viral life cycle	7	138	0.63	0.0412	10090.ENSMUSP00000005711,10090.ENSMUSP00000026565,10090.ENSMUSP00000034947,10090.ENSMUSP00000039600,10090.ENSMUSP00000051921,10090.ENSMUSP00000082548,10090.ENSMUSP00000095171	Chmp2a,Ifitm3,Ppib,Ccl5,Bst2,Isg15,Cd74
GO:0050865	Regulation of cell activation	28	569	0.62	1.64e-07	10090.ENSMUSP00000007130,10090.ENSMUSP00000016640,10090.ENSMUSP00000021738,10090.ENSMUSP00000025257,10090.ENSMUSP00000031840,10090.ENSMUSP00000032800,10090.ENSMUSP00000033056,10090.ENSMUSP00000033664,10090.ENSMUSP00000033824,10090.ENSMUSP00000036326,10090.ENSMUSP00000037088,10090.ENSMUSP00000039600,10090.ENSMUSP00000041008,10090.ENSMUSP00000041149,10090.ENSMUSP00000046105,10090.ENSMUSP00000046131…	Ctnnb1,Cd274,Gpr137b,Aif1,Gpnmb,Tyrobp,Pycard,Il2rg,Lamp1,Crlf2,H2-DMa,Ccl5,H2-Ab1,Mif,H2-Aa,Fgl2,Grn,Vamp8,Slamf8,Fcer1g,Cst7,Cd86,Cd74,H2-T23,Slamf7,Lmo4,Lgals3,Apoe
GO:0002694	Regulation of leukocyte activation	26	527	0.62	5.19e-07	10090.ENSMUSP00000007130,10090.ENSMUSP00000016640,10090.ENSMUSP00000021738,10090.ENSMUSP00000025257,10090.ENSMUSP00000031840,10090.ENSMUSP00000032800,10090.ENSMUSP00000033056,10090.ENSMUSP00000033664,10090.ENSMUSP00000033824,10090.ENSMUSP00000036326,10090.ENSMUSP00000037088,10090.ENSMUSP00000039600,10090.ENSMUSP00000041008,10090.ENSMUSP00000041149,10090.ENSMUSP00000046105,10090.ENSMUSP00000046131…	Ctnnb1,Cd274,Gpr137b,Aif1,Gpnmb,Tyrobp,Pycard,Il2rg,Lamp1,Crlf2,H2-DMa,Ccl5,H2-Ab1,Mif,H2-Aa,Fgl2,Grn,Vamp8,Slamf8,Fcer1g,Cst7,Cd86,Cd74,H2-T23,Slamf7,Lgals3
GO:0045321	Leukocyte activation	25	511	0.62	1.15e-06	10090.ENSMUSP00000007130,10090.ENSMUSP00000010753,10090.ENSMUSP00000020886,10090.ENSMUSP00000025257,10090.ENSMUSP00000026315,10090.ENSMUSP00000032800,10090.ENSMUSP00000033056,10090.ENSMUSP00000037088,10090.ENSMUSP00000039600,10090.ENSMUSP00000041008,10090.ENSMUSP00000045832,10090.ENSMUSP00000046131,10090.ENSMUSP00000046340,10090.ENSMUSP00000048836,10090.ENSMUSP00000064241,10090.ENSMUSP00000067527…	Ctnnb1,Psen2,Nampt,Aif1,Dnase1l3,Tyrobp,Pycard,H2-DMa,Ccl5,H2-Ab1,Tmem106a,Fgl2,Grn,C1qa,Cd48,Slamf8,Fcgr4,Fcer1g,Cd86,Cd74,B2m,H2-T23,Psap,Prdx1,Gba
GO:0050727	Regulation of inflammatory response	17	347	0.62	0.00016	10090.ENSMUSP00000021757,10090.ENSMUSP00000022722,10090.ENSMUSP00000024988,10090.ENSMUSP00000026315,10090.ENSMUSP00000033056,10090.ENSMUSP00000035065,10090.ENSMUSP00000039600,10090.ENSMUSP00000041149,10090.ENSMUSP00000046340,10090.ENSMUSP00000059501,10090.ENSMUSP00000067527,10090.ENSMUSP00000078875,10090.ENSMUSP00000086606,10090.ENSMUSP00000094863,10090.ENSMUSP00000099739,10090.ENSMUSP00000113820…	Aoah,Irg1,C3,Dnase1l3,Pycard,Ptgs2,Ccl5,Mif,Grn,Vamp8,Slamf8,Fcer1g,Cst7,Gpx4,H2-T23,Pld3,Apoe
GO:0050863	Regulation of t cell activation	15	304	0.62	0.00049	10090.ENSMUSP00000007130,10090.ENSMUSP00000016640,10090.ENSMUSP00000025257,10090.ENSMUSP00000031840,10090.ENSMUSP00000033056,10090.ENSMUSP00000033664,10090.ENSMUSP00000037088,10090.ENSMUSP00000039600,10090.ENSMUSP00000041008,10090.ENSMUSP00000046105,10090.ENSMUSP00000046131,10090.ENSMUSP00000087047,10090.ENSMUSP00000095171,10090.ENSMUSP00000099739,10090.ENSMUSP00000114350	Ctnnb1,Cd274,Aif1,Gpnmb,Pycard,Il2rg,H2-DMa,Ccl5,H2-Ab1,H2-Aa,Fgl2,Cd86,Cd74,H2-T23,Lgals3
GO:2001242	Regulation of intrinsic apoptotic signaling pathway	8	164	0.62	0.0283	10090.ENSMUSP00000007012,10090.ENSMUSP00000021530,10090.ENSMUSP00000022293,10090.ENSMUSP00000033056,10090.ENSMUSP00000035065,10090.ENSMUSP00000041149,10090.ENSMUSP00000095171,10090.ENSMUSP00000105796	Sod2,Hif1a,Vdac2,Pycard,Ptgs2,Mif,Cd74,Ndufa13
GO:0022408	Negative regulation of cell-cell adhesion	9	186	0.61	0.017	10090.ENSMUSP00000016640,10090.ENSMUSP00000031840,10090.ENSMUSP00000041008,10090.ENSMUSP00000046105,10090.ENSMUSP00000046131,10090.ENSMUSP00000087047,10090.ENSMUSP00000095171,10090.ENSMUSP00000110126,10090.ENSMUSP00000114350	Cd274,Gpnmb,H2-Ab1,H2-Aa,Fgl2,Cd86,Cd74,Il1rn,Lgals3
GO:0009165	Nucleotide biosynthetic process	9	188	0.61	0.018	10090.ENSMUSP00000003572,10090.ENSMUSP00000020886,10090.ENSMUSP00000023608,10090.ENSMUSP00000030583,10090.ENSMUSP00000034834,10090.ENSMUSP00000051222,10090.ENSMUSP00000084846,10090.ENSMUSP00000103312,10090.ENSMUSP00000117022	Gars,Nampt,Atp5j,Ak2,Pkm,Atp5k,Aldoa,Atp5g1,Nme1
GO:0034612	Response to tumor necrosis factor	9	188	0.61	0.018	10090.ENSMUSP00000009329,10090.ENSMUSP00000017604,10090.ENSMUSP00000019064,10090.ENSMUSP00000022722,10090.ENSMUSP00000033056,10090.ENSMUSP00000035065,10090.ENSMUSP00000039600,10090.ENSMUSP00000091685,10090.ENSMUSP00000130660	Ccl8,Cyba,Cxcl16,Irg1,Pycard,Ptgs2,Ccl5,Il18bp,Gba
GO:0048660	Regulation of smooth muscle cell proliferation	8	166	0.61	0.0298	10090.ENSMUSP00000007012,10090.ENSMUSP00000007130,10090.ENSMUSP00000017604,10090.ENSMUSP00000020886,10090.ENSMUSP00000021530,10090.ENSMUSP00000025257,10090.ENSMUSP00000035065,10090.ENSMUSP00000039600	Sod2,Ctnnb1,Cyba,Nampt,Hif1a,Aif1,Ptgs2,Ccl5
GO:1905952	Regulation of lipid localization	8	166	0.61	0.0298	10090.ENSMUSP00000023608,10090.ENSMUSP00000024988,10090.ENSMUSP00000041149,10090.ENSMUSP00000045841,10090.ENSMUSP00000060791,10090.ENSMUSP00000104091,10090.ENSMUSP00000131832,10090.ENSMUSP00000133302	Atp5j,C3,Mif,Eprs,Hilpda,Apoc1,Cd36,Apoe
GO:0051249	Regulation of lymphocyte activation	20	425	0.6	4.35e-05	10090.ENSMUSP00000007130,10090.ENSMUSP00000016640,10090.ENSMUSP00000025257,10090.ENSMUSP00000031840,10090.ENSMUSP00000032800,10090.ENSMUSP00000033056,10090.ENSMUSP00000033664,10090.ENSMUSP00000033824,10090.ENSMUSP00000037088,10090.ENSMUSP00000039600,10090.ENSMUSP00000041008,10090.ENSMUSP00000041149,10090.ENSMUSP00000046105,10090.ENSMUSP00000046131,10090.ENSMUSP00000067527,10090.ENSMUSP00000087047…	Ctnnb1,Cd274,Aif1,Gpnmb,Tyrobp,Pycard,Il2rg,Lamp1,H2-DMa,Ccl5,H2-Ab1,Mif,H2-Aa,Fgl2,Slamf8,Cd86,Cd74,H2-T23,Slamf7,Lgals3
GO:1903037	Regulation of leukocyte cell-cell adhesion	14	295	0.6	0.0012	10090.ENSMUSP00000016640,10090.ENSMUSP00000025257,10090.ENSMUSP00000031840,10090.ENSMUSP00000033056,10090.ENSMUSP00000033664,10090.ENSMUSP00000037088,10090.ENSMUSP00000039600,10090.ENSMUSP00000041008,10090.ENSMUSP00000046105,10090.ENSMUSP00000046131,10090.ENSMUSP00000087047,10090.ENSMUSP00000095171,10090.ENSMUSP00000099739,10090.ENSMUSP00000114350	Cd274,Aif1,Gpnmb,Pycard,Il2rg,H2-DMa,Ccl5,H2-Ab1,H2-Aa,Fgl2,Cd86,Cd74,H2-T23,Lgals3
GO:0022409	Positive regulation of cell-cell adhesion	12	254	0.6	0.004	10090.ENSMUSP00000016640,10090.ENSMUSP00000023840,10090.ENSMUSP00000025257,10090.ENSMUSP00000033056,10090.ENSMUSP00000033664,10090.ENSMUSP00000037088,10090.ENSMUSP00000039600,10090.ENSMUSP00000041008,10090.ENSMUSP00000046105,10090.ENSMUSP00000087047,10090.ENSMUSP00000095171,10090.ENSMUSP00000099739	Cd274,Cxcl13,Aif1,Pycard,Il2rg,H2-DMa,Ccl5,H2-Ab1,H2-Aa,Cd86,Cd74,H2-T23
GO:0045637	Regulation of myeloid cell differentiation	10	211	0.6	0.0109	10090.ENSMUSP00000007130,10090.ENSMUSP00000021530,10090.ENSMUSP00000021738,10090.ENSMUSP00000032800,10090.ENSMUSP00000036747,10090.ENSMUSP00000039600,10090.ENSMUSP00000082548,10090.ENSMUSP00000095171,10090.ENSMUSP00000099534,10090.ENSMUSP00000117022	Ctnnb1,Hif1a,Gpr137b,Tyrobp,C1qc,Ccl5,Isg15,Cd74,B2m,Nme1
GO:0031348	Negative regulation of defense response	10	213	0.6	0.0114	10090.ENSMUSP00000021757,10090.ENSMUSP00000022722,10090.ENSMUSP00000033056,10090.ENSMUSP00000046131,10090.ENSMUSP00000046340,10090.ENSMUSP00000059717,10090.ENSMUSP00000067527,10090.ENSMUSP00000086606,10090.ENSMUSP00000099739,10090.ENSMUSP00000133302	Aoah,Irg1,Pycard,Fgl2,Grn,Samhd1,Slamf8,Cst7,H2-T23,Apoe
GO:0071345	Cellular response to cytokine stimulus	32	698	0.59	5.51e-08	10090.ENSMUSP00000006956,10090.ENSMUSP00000009329,10090.ENSMUSP00000009340,10090.ENSMUSP00000009727,10090.ENSMUSP00000017604,10090.ENSMUSP00000021530,10090.ENSMUSP00000022722,10090.ENSMUSP00000023840,10090.ENSMUSP00000025257,10090.ENSMUSP00000026565,10090.ENSMUSP00000026571,10090.ENSMUSP00000028062,10090.ENSMUSP00000033056,10090.ENSMUSP00000033664,10090.ENSMUSP00000036326,10090.ENSMUSP00000039600…	Saa3,Ccl8,Mnda,Syngr1,Cyba,Hif1a,Irg1,Cxcl13,Aif1,Ifitm3,Irf7,Vim,Pycard,Il2rg,Crlf2,Ccl5,H2-Ab1,Eprs,Vamp8,H2-Q7,Csf2ra,Fcer1g,Il18bp,Csf2rb2,Cd74,Gbp3,Ndufa13,Cxcl9,Capg,Gapdh,Gba,Gbp2
GO:0052548	Regulation of endopeptidase activity	19	415	0.59	0.00011	10090.ENSMUSP00000005185,10090.ENSMUSP00000017610,10090.ENSMUSP00000024988,10090.ENSMUSP00000025196,10090.ENSMUSP00000025904,10090.ENSMUSP00000033056,10090.ENSMUSP00000034915,10090.ENSMUSP00000035065,10090.ENSMUSP00000039648,10090.ENSMUSP00000051921,10090.ENSMUSP00000069418,10090.ENSMUSP00000086606,10090.ENSMUSP00000105796,10090.ENSMUSP00000113942,10090.ENSMUSP00000113945,10090.ENSMUSP00000121203…	Cstb,Timp2,C3,Psmb8,Prdx5,Pycard,Ctsh,Ptgs2,Atp13a2,Bst2,C4b,Cst7,Ndufa13,Gapdh,Serpina3f,Ctsd,Psme2,Psmb9,Psme1
GO:0006163	Purine nucleotide metabolic process	13	282	0.59	0.0027	10090.ENSMUSP00000011896,10090.ENSMUSP00000020504,10090.ENSMUSP00000023608,10090.ENSMUSP00000030583,10090.ENSMUSP00000034834,10090.ENSMUSP00000051215,10090.ENSMUSP00000051222,10090.ENSMUSP00000059717,10090.ENSMUSP00000084846,10090.ENSMUSP00000103312,10090.ENSMUSP00000113942,10090.ENSMUSP00000117022,10090.ENSMUSP00000130858	Pgam1,Hint1,Atp5j,Ak2,Pkm,Hk3,Atp5k,Samhd1,Aldoa,Atp5g1,Gapdh,Nme1,Tpi1
GO:0031647	Regulation of protein stability	13	282	0.59	0.0027	10090.ENSMUSP00000030851,10090.ENSMUSP00000032800,10090.ENSMUSP00000033056,10090.ENSMUSP00000033824,10090.ENSMUSP00000034915,10090.ENSMUSP00000034947,10090.ENSMUSP00000036288,10090.ENSMUSP00000046340,10090.ENSMUSP00000050388,10090.ENSMUSP00000099382,10090.ENSMUSP00000099435,10090.ENSMUSP00000113942,10090.ENSMUSP00000123181	Tomm7,Tyrobp,Pycard,Lamp1,Ctsh,Ppib,Cct2,Grn,Rnf149,Ctsa,Rpl23,Gapdh,Serf2
GO:0043903	Regulation of symbiotic process	9	194	0.59	0.0214	10090.ENSMUSP00000005711,10090.ENSMUSP00000026565,10090.ENSMUSP00000034947,10090.ENSMUSP00000039600,10090.ENSMUSP00000051921,10090.ENSMUSP00000082548,10090.ENSMUSP00000095171,10090.ENSMUSP00000113942,10090.ENSMUSP00000133302	Chmp2a,Ifitm3,Ppib,Ccl5,Bst2,Isg15,Cd74,Gapdh,Apoe
GO:0060326	Cell chemotaxis	9	197	0.59	0.0235	10090.ENSMUSP00000006956,10090.ENSMUSP00000009329,10090.ENSMUSP00000019064,10090.ENSMUSP00000023840,10090.ENSMUSP00000039600,10090.ENSMUSP00000067527,10090.ENSMUSP00000078875,10090.ENSMUSP00000108716,10090.ENSMUSP00000114350	Saa3,Ccl8,Cxcl16,Cxcl13,Ccl5,Slamf8,Fcer1g,Cxcl9,Lgals3
GO:0002376	Immune system process	83	1842	0.58	4.35e-23	10090.ENSMUSP00000007012,10090.ENSMUSP00000007130,10090.ENSMUSP00000009329,10090.ENSMUSP00000009340,10090.ENSMUSP00000010753,10090.ENSMUSP00000015484,10090.ENSMUSP00000016640,10090.ENSMUSP00000017604,10090.ENSMUSP00000019064,10090.ENSMUSP00000020886,10090.ENSMUSP00000021530,10090.ENSMUSP00000022722,10090.ENSMUSP00000023840,10090.ENSMUSP00000024988,10090.ENSMUSP00000025161,10090.ENSMUSP00000025181…	Sod2,Ctnnb1,Ccl8,Mnda,Psen2,Cybb,Cd274,Cyba,Cxcl16,Nampt,Hif1a,Irg1,Cxcl13,C3,Tapbp,H2-K1,Psmb8,Aif1,Fth1,Dnase1l3,Ifitm3,Irf7,Vim,Ifih1,Ptms,Tyrobp,Itgax,Pycard,Ctsh,Crlf2,C1qc,H2-DMa,Ccl5,C1qb,H2-Ab1,Mif,Tmem106a,Eprs,H2-Aa,Fgl2,Grn,C1qa,Bst2,Vamp8,Samhd1,Cd48,Atpif1,Slamf8,C4b,H2-Q7,H2-Eb1,Fcgr4,Fcer1g,Isg15,Emr1,Cst7,Cd86,Il18bp,Cd74,Bcl2a1a,B2m,H2-T23,Psap,Gbp3,Cd68,Slamf7,Apobec1,Cxcl9,Capg…
GO:0001817	Regulation of cytokine production	31	698	0.58	1.92e-07	10090.ENSMUSP00000009340,10090.ENSMUSP00000015484,10090.ENSMUSP00000016640,10090.ENSMUSP00000017604,10090.ENSMUSP00000021530,10090.ENSMUSP00000022722,10090.ENSMUSP00000024988,10090.ENSMUSP00000025257,10090.ENSMUSP00000026571,10090.ENSMUSP00000028259,10090.ENSMUSP00000031840,10090.ENSMUSP00000032800,10090.ENSMUSP00000033056,10090.ENSMUSP00000035065,10090.ENSMUSP00000036326,10090.ENSMUSP00000037039…	Mnda,Cybb,Cd274,Cyba,Hif1a,Irg1,C3,Aif1,Irf7,Ifih1,Gpnmb,Tyrobp,Pycard,Ptgs2,Crlf2,Tspo,Ccl5,Mif,Hpse,Bst2,Hilpda,Fcer1g,Isg15,Cd74,B2m,H2-T23,Anxa4,Pld3,Gapdh,Gba,Cd36
GO:0052547	Regulation of peptidase activity	20	443	0.58	7.55e-05	10090.ENSMUSP00000005185,10090.ENSMUSP00000017610,10090.ENSMUSP00000024988,10090.ENSMUSP00000025196,10090.ENSMUSP00000025904,10090.ENSMUSP00000033056,10090.ENSMUSP00000034915,10090.ENSMUSP00000035065,10090.ENSMUSP00000039648,10090.ENSMUSP00000046340,10090.ENSMUSP00000051921,10090.ENSMUSP00000069418,10090.ENSMUSP00000086606,10090.ENSMUSP00000105796,10090.ENSMUSP00000113942,10090.ENSMUSP00000113945…	Cstb,Timp2,C3,Psmb8,Prdx5,Pycard,Ctsh,Ptgs2,Atp13a2,Grn,Bst2,C4b,Cst7,Ndufa13,Gapdh,Serpina3f,Ctsd,Psme2,Psmb9,Psme1
GO:0032103	Positive regulation of response to external stimulus	18	399	0.58	0.00022	10090.ENSMUSP00000009340,10090.ENSMUSP00000017604,10090.ENSMUSP00000022722,10090.ENSMUSP00000023840,10090.ENSMUSP00000024988,10090.ENSMUSP00000025257,10090.ENSMUSP00000026571,10090.ENSMUSP00000031429,10090.ENSMUSP00000033056,10090.ENSMUSP00000033824,10090.ENSMUSP00000035065,10090.ENSMUSP00000039600,10090.ENSMUSP00000041149,10090.ENSMUSP00000046340,10090.ENSMUSP00000059501,10090.ENSMUSP00000078875…	Mnda,Cyba,Irg1,Cxcl13,C3,Aif1,Irf7,P2rx4,Pycard,Lamp1,Ptgs2,Ccl5,Mif,Grn,Vamp8,Fcer1g,Cd74,H2-T23
GO:0045765	Regulation of angiogenesis	14	313	0.58	0.0021	10090.ENSMUSP00000007130,10090.ENSMUSP00000015484,10090.ENSMUSP00000021530,10090.ENSMUSP00000024988,10090.ENSMUSP00000033053,10090.ENSMUSP00000034834,10090.ENSMUSP00000034915,10090.ENSMUSP00000035065,10090.ENSMUSP00000039600,10090.ENSMUSP00000046340,10090.ENSMUSP00000058237,10090.ENSMUSP00000114350,10090.ENSMUSP00000124625,10090.ENSMUSP00000131832	Ctnnb1,Cybb,Hif1a,C3,Itgax,Pkm,Ctsh,Ptgs2,Ccl5,Grn,S100a1,Lgals3,Wars,Cd36
GO:0009150	Purine ribonucleotide metabolic process	12	265	0.58	0.0051	10090.ENSMUSP00000011896,10090.ENSMUSP00000020504,10090.ENSMUSP00000023608,10090.ENSMUSP00000030583,10090.ENSMUSP00000034834,10090.ENSMUSP00000051215,10090.ENSMUSP00000051222,10090.ENSMUSP00000084846,10090.ENSMUSP00000103312,10090.ENSMUSP00000113942,10090.ENSMUSP00000117022,10090.ENSMUSP00000130858	Pgam1,Hint1,Atp5j,Ak2,Pkm,Hk3,Atp5k,Aldoa,Atp5g1,Gapdh,Nme1,Tpi1
GO:0051924	Regulation of calcium ion transport	12	269	0.58	0.0057	10090.ENSMUSP00000007130,10090.ENSMUSP00000010753,10090.ENSMUSP00000017604,10090.ENSMUSP00000019514,10090.ENSMUSP00000026050,10090.ENSMUSP00000031429,10090.ENSMUSP00000035065,10090.ENSMUSP00000037039,10090.ENSMUSP00000039600,10090.ENSMUSP00000058237,10090.ENSMUSP00000108716,10090.ENSMUSP00000114350	Ctnnb1,Psen2,Cyba,Calm3,Gsto1,P2rx4,Ptgs2,Tspo,Ccl5,S100a1,Cxcl9,Lgals3
GO:0008217	Regulation of blood pressure	9	199	0.58	0.0248	10090.ENSMUSP00000000287,10090.ENSMUSP00000007012,10090.ENSMUSP00000017604,10090.ENSMUSP00000020886,10090.ENSMUSP00000023608,10090.ENSMUSP00000031429,10090.ENSMUSP00000035065,10090.ENSMUSP00000041149,10090.ENSMUSP00000131832	Scpep1,Sod2,Cyba,Nampt,Atp5j,P2rx4,Ptgs2,Mif,Cd36
GO:0050900	Leukocyte migration	9	202	0.58	0.0263	10090.ENSMUSP00000009329,10090.ENSMUSP00000019064,10090.ENSMUSP00000023840,10090.ENSMUSP00000039600,10090.ENSMUSP00000067527,10090.ENSMUSP00000078875,10090.ENSMUSP00000108716,10090.ENSMUSP00000114350,10090.ENSMUSP00000130660	Ccl8,Cxcl16,Cxcl13,Ccl5,Slamf8,Fcer1g,Cxcl9,Lgals3,Gba
GO:0050792	Regulation of viral process	8	177	0.58	0.0399	10090.ENSMUSP00000005711,10090.ENSMUSP00000026565,10090.ENSMUSP00000034947,10090.ENSMUSP00000039600,10090.ENSMUSP00000051921,10090.ENSMUSP00000082548,10090.ENSMUSP00000095171,10090.ENSMUSP00000133302	Chmp2a,Ifitm3,Ppib,Ccl5,Bst2,Isg15,Cd74,Apoe
GO:0031347	Regulation of defense response	24	554	0.57	1.4e-05	10090.ENSMUSP00000009340,10090.ENSMUSP00000017604,10090.ENSMUSP00000021757,10090.ENSMUSP00000022722,10090.ENSMUSP00000024988,10090.ENSMUSP00000026315,10090.ENSMUSP00000026571,10090.ENSMUSP00000033056,10090.ENSMUSP00000033824,10090.ENSMUSP00000035065,10090.ENSMUSP00000039600,10090.ENSMUSP00000041149,10090.ENSMUSP00000046131,10090.ENSMUSP00000046340,10090.ENSMUSP00000059501,10090.ENSMUSP00000059717…	Mnda,Cyba,Aoah,Irg1,C3,Dnase1l3,Irf7,Pycard,Lamp1,Ptgs2,Ccl5,Mif,Fgl2,Grn,Vamp8,Samhd1,Slamf8,Fcer1g,Cst7,Gpx4,Cd74,H2-T23,Pld3,Apoe
GO:0019221	Cytokine-mediated signaling pathway	13	295	0.57	0.0039	10090.ENSMUSP00000009329,10090.ENSMUSP00000023840,10090.ENSMUSP00000026565,10090.ENSMUSP00000026571,10090.ENSMUSP00000033056,10090.ENSMUSP00000033664,10090.ENSMUSP00000036326,10090.ENSMUSP00000039600,10090.ENSMUSP00000075423,10090.ENSMUSP00000078875,10090.ENSMUSP00000094083,10090.ENSMUSP00000095171,10090.ENSMUSP00000108716	Ccl8,Cxcl13,Ifitm3,Irf7,Pycard,Il2rg,Crlf2,Ccl5,Csf2ra,Fcer1g,Csf2rb2,Cd74,Cxcl9
GO:0030100	Regulation of endocytosis	10	228	0.57	0.0175	10090.ENSMUSP00000019514,10090.ENSMUSP00000024988,10090.ENSMUSP00000030986,10090.ENSMUSP00000059501,10090.ENSMUSP00000099534,10090.ENSMUSP00000100862,10090.ENSMUSP00000104091,10090.ENSMUSP00000114350,10090.ENSMUSP00000131832,10090.ENSMUSP00000133302	Calm3,C3,Lrpap1,Vamp8,B2m,Cd63,Apoc1,Lgals3,Cd36,Apoe
GO:0002682	Regulation of immune system process	53	1252	0.56	1.05e-12	10090.ENSMUSP00000007130,10090.ENSMUSP00000009340,10090.ENSMUSP00000010753,10090.ENSMUSP00000016640,10090.ENSMUSP00000021530,10090.ENSMUSP00000021738,10090.ENSMUSP00000022722,10090.ENSMUSP00000023840,10090.ENSMUSP00000024988,10090.ENSMUSP00000025181,10090.ENSMUSP00000025257,10090.ENSMUSP00000026315,10090.ENSMUSP00000026571,10090.ENSMUSP00000031429,10090.ENSMUSP00000031840,10090.ENSMUSP00000032800…	Ctnnb1,Mnda,Psen2,Cd274,Hif1a,Gpr137b,Irg1,Cxcl13,C3,H2-K1,Aif1,Dnase1l3,Irf7,P2rx4,Gpnmb,Tyrobp,Pycard,Il2rg,Lamp1,Ctsh,Crlf2,C1qc,H2-DMa,Ccl5,C1qb,H2-Ab1,Mif,H2-Aa,Fgl2,Grn,C1qa,Bst2,Vamp8,Samhd1,Cd48,Slamf8,C4b,Hcst,Fcgr4,Fcer1g,Isg15,Cst7,Cd86,Cd74,B2m,H2-T23,Cd68,Slamf7,Lgals3,Nme1,Cd36,Apoe,H2-D1
GO:0002684	Positive regulation of immune system process	35	815	0.56	3.94e-08	10090.ENSMUSP00000009340,10090.ENSMUSP00000010753,10090.ENSMUSP00000016640,10090.ENSMUSP00000021530,10090.ENSMUSP00000022722,10090.ENSMUSP00000023840,10090.ENSMUSP00000024988,10090.ENSMUSP00000025181,10090.ENSMUSP00000025257,10090.ENSMUSP00000026571,10090.ENSMUSP00000031429,10090.ENSMUSP00000032800,10090.ENSMUSP00000033056,10090.ENSMUSP00000033664,10090.ENSMUSP00000033824,10090.ENSMUSP00000036326…	Mnda,Psen2,Cd274,Hif1a,Irg1,Cxcl13,C3,H2-K1,Aif1,Irf7,P2rx4,Tyrobp,Pycard,Il2rg,Lamp1,Crlf2,C1qc,H2-DMa,Ccl5,C1qb,H2-Ab1,Mif,H2-Aa,C1qa,Vamp8,C4b,Fcer1g,Isg15,Cd86,Cd74,B2m,H2-T23,Lgals3,Cd36,H2-D1
GO:1901342	Regulation of vasculature development	15	349	0.56	0.0017	10090.ENSMUSP00000007012,10090.ENSMUSP00000007130,10090.ENSMUSP00000015484,10090.ENSMUSP00000021530,10090.ENSMUSP00000024988,10090.ENSMUSP00000033053,10090.ENSMUSP00000034834,10090.ENSMUSP00000034915,10090.ENSMUSP00000035065,10090.ENSMUSP00000039600,10090.ENSMUSP00000046340,10090.ENSMUSP00000058237,10090.ENSMUSP00000114350,10090.ENSMUSP00000124625,10090.ENSMUSP00000131832	Sod2,Ctnnb1,Cybb,Hif1a,C3,Itgax,Pkm,Ctsh,Ptgs2,Ccl5,Grn,S100a1,Lgals3,Wars,Cd36
GO:2001234	Negative regulation of apoptotic signaling pathway	10	233	0.56	0.0199	10090.ENSMUSP00000007012,10090.ENSMUSP00000007130,10090.ENSMUSP00000010753,10090.ENSMUSP00000021530,10090.ENSMUSP00000022293,10090.ENSMUSP00000035065,10090.ENSMUSP00000041149,10090.ENSMUSP00000095171,10090.ENSMUSP00000105796,10090.ENSMUSP00000114350	Sod2,Ctnnb1,Psen2,Hif1a,Vdac2,Ptgs2,Mif,Cd74,Ndufa13,Lgals3
GO:0009117	Nucleotide metabolic process	15	361	0.55	0.0024	10090.ENSMUSP00000003572,10090.ENSMUSP00000011896,10090.ENSMUSP00000020504,10090.ENSMUSP00000020886,10090.ENSMUSP00000023608,10090.ENSMUSP00000030583,10090.ENSMUSP00000034834,10090.ENSMUSP00000051215,10090.ENSMUSP00000051222,10090.ENSMUSP00000059717,10090.ENSMUSP00000084846,10090.ENSMUSP00000103312,10090.ENSMUSP00000113942,10090.ENSMUSP00000117022,10090.ENSMUSP00000130858	Gars,Pgam1,Hint1,Nampt,Atp5j,Ak2,Pkm,Hk3,Atp5k,Samhd1,Aldoa,Atp5g1,Gapdh,Nme1,Tpi1
GO:0007568	Aging	12	287	0.55	0.0087	10090.ENSMUSP00000007012,10090.ENSMUSP00000020886,10090.ENSMUSP00000035065,10090.ENSMUSP00000037039,10090.ENSMUSP00000041149,10090.ENSMUSP00000048836,10090.ENSMUSP00000054698,10090.ENSMUSP00000094863,10090.ENSMUSP00000099534,10090.ENSMUSP00000104294,10090.ENSMUSP00000130660,10090.ENSMUSP00000133302	Sod2,Nampt,Ptgs2,Tspo,Mif,C1qa,Ifi27l2a,Gpx4,B2m,Cd68,Gba,Apoe
GO:0042742	Defense response to bacterium	11	260	0.55	0.013	10090.ENSMUSP00000023840,10090.ENSMUSP00000025181,10090.ENSMUSP00000033056,10090.ENSMUSP00000067527,10090.ENSMUSP00000078875,10090.ENSMUSP00000082548,10090.ENSMUSP00000099534,10090.ENSMUSP00000099739,10090.ENSMUSP00000101828,10090.ENSMUSP00000131832,10090.ENSMUSP00000132435	Cxcl13,H2-K1,Pycard,Slamf8,Fcer1g,Isg15,B2m,H2-T23,Gbp3,Cd36,Gbp2
GO:0042110	T cell activation	11	262	0.55	0.0137	10090.ENSMUSP00000007130,10090.ENSMUSP00000010753,10090.ENSMUSP00000037088,10090.ENSMUSP00000046131,10090.ENSMUSP00000064241,10090.ENSMUSP00000078875,10090.ENSMUSP00000095171,10090.ENSMUSP00000099534,10090.ENSMUSP00000099739,10090.ENSMUSP00000101105,10090.ENSMUSP00000130660	Ctnnb1,Psen2,H2-DMa,Fgl2,Cd48,Fcer1g,Cd74,B2m,H2-T23,Psap,Gba
GO:0002253	Activation of immune response	9	213	0.55	0.0342	10090.ENSMUSP00000009340,10090.ENSMUSP00000010753,10090.ENSMUSP00000024988,10090.ENSMUSP00000033056,10090.ENSMUSP00000036747,10090.ENSMUSP00000040246,10090.ENSMUSP00000048836,10090.ENSMUSP00000069418,10090.ENSMUSP00000078875	Mnda,Psen2,C3,Pycard,C1qc,C1qb,C1qa,C4b,Fcer1g
GO:0032787	Monocarboxylic acid metabolic process	19	461	0.54	0.00037	10090.ENSMUSP00000000287,10090.ENSMUSP00000011896,10090.ENSMUSP00000019942,10090.ENSMUSP00000021530,10090.ENSMUSP00000021757,10090.ENSMUSP00000024988,10090.ENSMUSP00000030455,10090.ENSMUSP00000034834,10090.ENSMUSP00000035065,10090.ENSMUSP00000041149,10090.ENSMUSP00000051215,10090.ENSMUSP00000053270,10090.ENSMUSP00000084846,10090.ENSMUSP00000094863,10090.ENSMUSP00000095171,10090.ENSMUSP00000103267…	Scpep1,Pgam1,Aig1,Hif1a,Aoah,C3,Akr1a1,Pkm,Ptgs2,Mif,Hk3,Lipa,Aldoa,Gpx4,Cd74,Ldha,Gapdh,Tpi1,Cd36
GO:0010959	Regulation of metal ion transport	17	414	0.54	0.00099	10090.ENSMUSP00000007130,10090.ENSMUSP00000010753,10090.ENSMUSP00000017604,10090.ENSMUSP00000019514,10090.ENSMUSP00000026050,10090.ENSMUSP00000031429,10090.ENSMUSP00000035065,10090.ENSMUSP00000037039,10090.ENSMUSP00000039600,10090.ENSMUSP00000041149,10090.ENSMUSP00000058237,10090.ENSMUSP00000081578,10090.ENSMUSP00000099534,10090.ENSMUSP00000100862,10090.ENSMUSP00000108716,10090.ENSMUSP00000114350…	Ctnnb1,Psen2,Cyba,Calm3,Gsto1,P2rx4,Ptgs2,Tspo,Ccl5,Mif,S100a1,Slc31a2,B2m,Cd63,Cxcl9,Lgals3,Fxyd5
GO:0044403	Symbiotic process	10	247	0.54	0.0274	10090.ENSMUSP00000005711,10090.ENSMUSP00000006235,10090.ENSMUSP00000033342,10090.ENSMUSP00000034947,10090.ENSMUSP00000039600,10090.ENSMUSP00000059501,10090.ENSMUSP00000101828,10090.ENSMUSP00000113942,10090.ENSMUSP00000132435,10090.ENSMUSP00000133302	Chmp2a,Ctsb,Eif3f,Ppib,Ccl5,Vamp8,Gbp3,Gapdh,Gbp2,Apoe
GO:0002685	Regulation of leukocyte migration	9	218	0.54	0.0383	10090.ENSMUSP00000023840,10090.ENSMUSP00000025257,10090.ENSMUSP00000031429,10090.ENSMUSP00000033056,10090.ENSMUSP00000039600,10090.ENSMUSP00000041149,10090.ENSMUSP00000067527,10090.ENSMUSP00000095171,10090.ENSMUSP00000114350	Cxcl13,Aif1,P2rx4,Pycard,Ccl5,Mif,Slamf8,Cd74,Lgals3
GO:0070374	Positive regulation of erk1 and erk2 cascade	9	219	0.54	0.0392	10090.ENSMUSP00000009329,10090.ENSMUSP00000024988,10090.ENSMUSP00000031840,10090.ENSMUSP00000033056,10090.ENSMUSP00000039600,10090.ENSMUSP00000041149,10090.ENSMUSP00000095171,10090.ENSMUSP00000131832,10090.ENSMUSP00000133302	Ccl8,C3,Gpnmb,Pycard,Ccl5,Mif,Cd74,Cd36,Apoe
GO:1902105	Regulation of leukocyte differentiation	12	300	0.53	0.0119	10090.ENSMUSP00000007130,10090.ENSMUSP00000021738,10090.ENSMUSP00000032800,10090.ENSMUSP00000033664,10090.ENSMUSP00000036747,10090.ENSMUSP00000037088,10090.ENSMUSP00000039600,10090.ENSMUSP00000046105,10090.ENSMUSP00000046131,10090.ENSMUSP00000067527,10090.ENSMUSP00000095171,10090.ENSMUSP00000117022	Ctnnb1,Gpr137b,Tyrobp,Il2rg,C1qc,H2-DMa,Ccl5,H2-Aa,Fgl2,Slamf8,Cd74,Nme1
GO:0097190	Apoptotic signaling pathway	11	276	0.53	0.0195	10090.ENSMUSP00000007012,10090.ENSMUSP00000018711,10090.ENSMUSP00000020504,10090.ENSMUSP00000031429,10090.ENSMUSP00000032800,10090.ENSMUSP00000033056,10090.ENSMUSP00000033824,10090.ENSMUSP00000054698,10090.ENSMUSP00000096086,10090.ENSMUSP00000105796,10090.ENSMUSP00000107690	Sod2,Gabarap,Hint1,P2rx4,Tyrobp,Pycard,Lamp1,Ifi27l2a,Bcl2a1a,Ndufa13,Shisa5
GO:0010951	Negative regulation of endopeptidase activity	10	249	0.53	0.0285	10090.ENSMUSP00000005185,10090.ENSMUSP00000017610,10090.ENSMUSP00000024988,10090.ENSMUSP00000025904,10090.ENSMUSP00000035065,10090.ENSMUSP00000051921,10090.ENSMUSP00000069418,10090.ENSMUSP00000086606,10090.ENSMUSP00000113942,10090.ENSMUSP00000113945	Cstb,Timp2,C3,Prdx5,Ptgs2,Bst2,C4b,Cst7,Gapdh,Serpina3f
GO:0022407	Regulation of cell-cell adhesion	16	412	0.52	0.0027	10090.ENSMUSP00000016640,10090.ENSMUSP00000023840,10090.ENSMUSP00000025257,10090.ENSMUSP00000031840,10090.ENSMUSP00000033056,10090.ENSMUSP00000033664,10090.ENSMUSP00000037088,10090.ENSMUSP00000039600,10090.ENSMUSP00000041008,10090.ENSMUSP00000046105,10090.ENSMUSP00000046131,10090.ENSMUSP00000087047,10090.ENSMUSP00000095171,10090.ENSMUSP00000099739,10090.ENSMUSP00000110126,10090.ENSMUSP00000114350	Cd274,Cxcl13,Aif1,Gpnmb,Pycard,Il2rg,H2-DMa,Ccl5,H2-Ab1,H2-Aa,Fgl2,Cd86,Cd74,H2-T23,Il1rn,Lgals3
GO:0045861	Negative regulation of proteolysis	14	361	0.52	0.0063	10090.ENSMUSP00000005185,10090.ENSMUSP00000010753,10090.ENSMUSP00000016400,10090.ENSMUSP00000017610,10090.ENSMUSP00000024988,10090.ENSMUSP00000025904,10090.ENSMUSP00000035065,10090.ENSMUSP00000051921,10090.ENSMUSP00000069418,10090.ENSMUSP00000072929,10090.ENSMUSP00000086606,10090.ENSMUSP00000099435,10090.ENSMUSP00000113942,10090.ENSMUSP00000113945	Cstb,Psen2,Ctsz,Timp2,C3,Prdx5,Ptgs2,Bst2,C4b,Erlec1,Cst7,Rpl23,Gapdh,Serpina3f
GO:0010506	Regulation of autophagy	10	257	0.52	0.034	10090.ENSMUSP00000020886,10090.ENSMUSP00000021530,10090.ENSMUSP00000021738,10090.ENSMUSP00000030851,10090.ENSMUSP00000033056,10090.ENSMUSP00000037039,10090.ENSMUSP00000039648,10090.ENSMUSP00000064282,10090.ENSMUSP00000099382,10090.ENSMUSP00000130660	Nampt,Hif1a,Gpr137b,Tomm7,Pycard,Tspo,Atp13a2,Atpif1,Ctsa,Gba
GO:1901701	Cellular response to oxygen-containing compound	39	1026	0.51	8.3e-08	10090.ENSMUSP00000007012,10090.ENSMUSP00000007130,10090.ENSMUSP00000015484,10090.ENSMUSP00000016640,10090.ENSMUSP00000017604,10090.ENSMUSP00000019064,10090.ENSMUSP00000020886,10090.ENSMUSP00000022573,10090.ENSMUSP00000022722,10090.ENSMUSP00000023250,10090.ENSMUSP00000023840,10090.ENSMUSP00000025257,10090.ENSMUSP00000025904,10090.ENSMUSP00000028062,10090.ENSMUSP00000029266,10090.ENSMUSP00000030455…	Sod2,Ctnnb1,Cybb,Cd274,Cyba,Cxcl16,Nampt,Esd,Irg1,Ly6i,Cxcl13,Aif1,Prdx5,Vim,Anxa5,Akr1a1,P2rx4,Pycard,Pkm,Ptgs2,Tspo,Ccl5,Eprs,Fcgr4,Cd86,Il18bp,Rpl23,B2m,Atp5g1,Cd68,Ndufa13,Apobec1,Cxcl9,Prdx1,Nme1,Lamtor3,Cd36,Gbp2,Ly6a
GO:0032102	Negative regulation of response to external stimulus	14	363	0.51	0.0066	10090.ENSMUSP00000021757,10090.ENSMUSP00000022722,10090.ENSMUSP00000023840,10090.ENSMUSP00000025257,10090.ENSMUSP00000029266,10090.ENSMUSP00000033056,10090.ENSMUSP00000041149,10090.ENSMUSP00000046131,10090.ENSMUSP00000046340,10090.ENSMUSP00000059717,10090.ENSMUSP00000067527,10090.ENSMUSP00000086606,10090.ENSMUSP00000099739,10090.ENSMUSP00000133302	Aoah,Irg1,Cxcl13,Aif1,Anxa5,Pycard,Mif,Fgl2,Grn,Samhd1,Slamf8,Cst7,H2-T23,Apoe
GO:0030162	Regulation of proteolysis	28	753	0.5	2.25e-05	10090.ENSMUSP00000005185,10090.ENSMUSP00000010520,10090.ENSMUSP00000010753,10090.ENSMUSP00000016400,10090.ENSMUSP00000017610,10090.ENSMUSP00000024988,10090.ENSMUSP00000025196,10090.ENSMUSP00000025904,10090.ENSMUSP00000033056,10090.ENSMUSP00000034915,10090.ENSMUSP00000035065,10090.ENSMUSP00000039648,10090.ENSMUSP00000046340,10090.ENSMUSP00000051921,10090.ENSMUSP00000064282,10090.ENSMUSP00000069418…	Cstb,Nedd8,Psen2,Ctsz,Timp2,C3,Psmb8,Prdx5,Pycard,Ctsh,Ptgs2,Atp13a2,Grn,Bst2,Atpif1,C4b,Erlec1,Cst7,Rpl23,Ndufa13,Gapdh,Serpina3f,Ctsd,Psme2,Gba,Apoe,Psmb9,Psme1
GO:0006875	Cellular metal ion homeostasis	21	567	0.5	0.00053	10090.ENSMUSP00000000696,10090.ENSMUSP00000010753,10090.ENSMUSP00000019514,10090.ENSMUSP00000021530,10090.ENSMUSP00000023840,10090.ENSMUSP00000025563,10090.ENSMUSP00000026050,10090.ENSMUSP00000031429,10090.ENSMUSP00000039600,10090.ENSMUSP00000039648,10090.ENSMUSP00000048770,10090.ENSMUSP00000072428,10090.ENSMUSP00000081574,10090.ENSMUSP00000081578,10090.ENSMUSP00000088857,10090.ENSMUSP00000092002…	Cd52,Psen2,Calm3,Hif1a,Cxcl13,Fth1,Gsto1,P2rx4,Ccl5,Atp13a2,Atp6v1g1,Aplp2,Slc31a1,Slc31a2,Cp,Ftl1,Atox1,Cxcl9,Bola2,Cd36,Apoe
GO:1903706	Regulation of hemopoiesis	15	403	0.5	0.0058	10090.ENSMUSP00000007130,10090.ENSMUSP00000021530,10090.ENSMUSP00000021738,10090.ENSMUSP00000032800,10090.ENSMUSP00000033664,10090.ENSMUSP00000036747,10090.ENSMUSP00000037088,10090.ENSMUSP00000039600,10090.ENSMUSP00000046105,10090.ENSMUSP00000046131,10090.ENSMUSP00000067527,10090.ENSMUSP00000082548,10090.ENSMUSP00000095171,10090.ENSMUSP00000099534,10090.ENSMUSP00000117022	Ctnnb1,Hif1a,Gpr137b,Tyrobp,Il2rg,C1qc,H2-DMa,Ccl5,H2-Aa,Fgl2,Slamf8,Isg15,Cd74,B2m,Nme1
GO:0030336	Negative regulation of cell migration	10	267	0.5	0.0413	10090.ENSMUSP00000023840,10090.ENSMUSP00000025257,10090.ENSMUSP00000032344,10090.ENSMUSP00000041149,10090.ENSMUSP00000051921,10090.ENSMUSP00000067527,10090.ENSMUSP00000095171,10090.ENSMUSP00000100862,10090.ENSMUSP00000110126,10090.ENSMUSP00000133302	Cxcl13,Aif1,Arhgdib,Mif,Bst2,Slamf8,Cd74,Cd63,Il1rn,Apoe
GO:0030003	Cellular cation homeostasis	23	625	0.49	0.00024	10090.ENSMUSP00000000696,10090.ENSMUSP00000010753,10090.ENSMUSP00000019514,10090.ENSMUSP00000021530,10090.ENSMUSP00000023840,10090.ENSMUSP00000025563,10090.ENSMUSP00000026050,10090.ENSMUSP00000031429,10090.ENSMUSP00000039600,10090.ENSMUSP00000039648,10090.ENSMUSP00000046340,10090.ENSMUSP00000048770,10090.ENSMUSP00000067527,10090.ENSMUSP00000072428,10090.ENSMUSP00000081574,10090.ENSMUSP00000081578…	Cd52,Psen2,Calm3,Hif1a,Cxcl13,Fth1,Gsto1,P2rx4,Ccl5,Atp13a2,Grn,Atp6v1g1,Slamf8,Aplp2,Slc31a1,Slc31a2,Cp,Ftl1,Atox1,Cxcl9,Bola2,Cd36,Apoe
GO:0055065	Metal ion homeostasis	23	635	0.49	0.0003	10090.ENSMUSP00000000696,10090.ENSMUSP00000007012,10090.ENSMUSP00000010753,10090.ENSMUSP00000019514,10090.ENSMUSP00000021530,10090.ENSMUSP00000023840,10090.ENSMUSP00000025563,10090.ENSMUSP00000026050,10090.ENSMUSP00000031429,10090.ENSMUSP00000039600,10090.ENSMUSP00000039648,10090.ENSMUSP00000048770,10090.ENSMUSP00000072428,10090.ENSMUSP00000081574,10090.ENSMUSP00000081578,10090.ENSMUSP00000088857…	Cd52,Sod2,Psen2,Calm3,Hif1a,Cxcl13,Fth1,Gsto1,P2rx4,Ccl5,Atp13a2,Atp6v1g1,Aplp2,Slc31a1,Slc31a2,Cp,Ftl1,B2m,Atox1,Cxcl9,Bola2,Cd36,Apoe
GO:0055086	Nucleobase-containing small molecule metabolic process	16	440	0.49	0.0048	10090.ENSMUSP00000003572,10090.ENSMUSP00000011896,10090.ENSMUSP00000020504,10090.ENSMUSP00000020886,10090.ENSMUSP00000023608,10090.ENSMUSP00000030583,10090.ENSMUSP00000034834,10090.ENSMUSP00000051215,10090.ENSMUSP00000051222,10090.ENSMUSP00000059717,10090.ENSMUSP00000084846,10090.ENSMUSP00000103312,10090.ENSMUSP00000108205,10090.ENSMUSP00000113942,10090.ENSMUSP00000117022,10090.ENSMUSP00000130858	Gars,Pgam1,Hint1,Nampt,Atp5j,Ak2,Pkm,Hk3,Atp5k,Samhd1,Aldoa,Atp5g1,Apobec1,Gapdh,Nme1,Tpi1
GO:0007005	Mitochondrion organization	15	410	0.49	0.0066	10090.ENSMUSP00000007012,10090.ENSMUSP00000014438,10090.ENSMUSP00000016571,10090.ENSMUSP00000018711,10090.ENSMUSP00000019514,10090.ENSMUSP00000020440,10090.ENSMUSP00000030401,10090.ENSMUSP00000030851,10090.ENSMUSP00000033176,10090.ENSMUSP00000034881,10090.ENSMUSP00000037341,10090.ENSMUSP00000054856,10090.ENSMUSP00000064282,10090.ENSMUSP00000075953,10090.ENSMUSP00000105796	Sod2,Ndufa2,Ndufa1,Gabarap,Calm3,Timm13,Ndufs5,Tomm7,Uqcrc2,Cox7a2,Ndufb7,Uqcr10,Atpif1,Ndufa3,Ndufa13
GO:0046649	Lymphocyte activation	15	410	0.49	0.0066	10090.ENSMUSP00000007130,10090.ENSMUSP00000010753,10090.ENSMUSP00000037088,10090.ENSMUSP00000041008,10090.ENSMUSP00000046131,10090.ENSMUSP00000064241,10090.ENSMUSP00000067527,10090.ENSMUSP00000078875,10090.ENSMUSP00000087047,10090.ENSMUSP00000095171,10090.ENSMUSP00000099534,10090.ENSMUSP00000099739,10090.ENSMUSP00000101105,10090.ENSMUSP00000114159,10090.ENSMUSP00000130660	Ctnnb1,Psen2,H2-DMa,H2-Ab1,Fgl2,Cd48,Slamf8,Fcer1g,Cd86,Cd74,B2m,H2-T23,Psap,Prdx1,Gba
GO:0062197	Cellular response to chemical stress	10	273	0.49	0.0469	10090.ENSMUSP00000007012,10090.ENSMUSP00000021530,10090.ENSMUSP00000025257,10090.ENSMUSP00000025904,10090.ENSMUSP00000035065,10090.ENSMUSP00000037039,10090.ENSMUSP00000039648,10090.ENSMUSP00000091685,10090.ENSMUSP00000114159,10090.ENSMUSP00000131832	Sod2,Hif1a,Aif1,Prdx5,Ptgs2,Tspo,Atp13a2,Il18bp,Prdx1,Cd36
GO:0055114	Oxidation-reduction process	33	917	0.48	4.34e-06	10090.ENSMUSP00000000090,10090.ENSMUSP00000007012,10090.ENSMUSP00000014438,10090.ENSMUSP00000015484,10090.ENSMUSP00000016571,10090.ENSMUSP00000017604,10090.ENSMUSP00000020372,10090.ENSMUSP00000025563,10090.ENSMUSP00000025904,10090.ENSMUSP00000026050,10090.ENSMUSP00000030051,10090.ENSMUSP00000030401,10090.ENSMUSP00000030455,10090.ENSMUSP00000030651,10090.ENSMUSP00000033049,10090.ENSMUSP00000033176…	Cox5a,Sod2,Ndufa2,Cybb,Ndufa1,Cyba,Uqcr11,Fth1,Prdx5,Gsto1,Txn1,Ndufs5,Akr1a1,Sh3bgrl3,Cox6a2,Uqcrc2,Cox4i1,Cox7a2,Ptgs2,Ndufb7,Sepw1,Ndufa7,Cox8a,Uqcrq,Uqcr10,Ndufa3,Cp,Gpx4,Ldha,Ndufa13,Gapdh,Prdx1,Cd36
GO:0033993	Response to lipid	31	872	0.48	1.33e-05	10090.ENSMUSP00000007012,10090.ENSMUSP00000007130,10090.ENSMUSP00000015484,10090.ENSMUSP00000016640,10090.ENSMUSP00000017604,10090.ENSMUSP00000019064,10090.ENSMUSP00000019514,10090.ENSMUSP00000022722,10090.ENSMUSP00000023840,10090.ENSMUSP00000025257,10090.ENSMUSP00000028062,10090.ENSMUSP00000033056,10090.ENSMUSP00000034915,10090.ENSMUSP00000035065,10090.ENSMUSP00000037039,10090.ENSMUSP00000039600…	Sod2,Ctnnb1,Cybb,Cd274,Cyba,Cxcl16,Calm3,Irg1,Cxcl13,Aif1,Vim,Pycard,Ctsh,Ptgs2,Tspo,Ccl5,Grn,Fcgr4,Cd86,Il18bp,Gpx4,B2m,Cd68,Ndufa13,Cxcl9,Gng12,Il1rn,Nme1,Gba,Cd36,Gbp2
GO:0019725	Cellular homeostasis	30	849	0.48	2.25e-05	10090.ENSMUSP00000000696,10090.ENSMUSP00000010753,10090.ENSMUSP00000017604,10090.ENSMUSP00000019514,10090.ENSMUSP00000021530,10090.ENSMUSP00000023840,10090.ENSMUSP00000025563,10090.ENSMUSP00000025904,10090.ENSMUSP00000026050,10090.ENSMUSP00000030051,10090.ENSMUSP00000031429,10090.ENSMUSP00000039600,10090.ENSMUSP00000039648,10090.ENSMUSP00000046340,10090.ENSMUSP00000048770,10090.ENSMUSP00000051215…	Cd52,Psen2,Cyba,Calm3,Hif1a,Cxcl13,Fth1,Prdx5,Gsto1,Txn1,P2rx4,Ccl5,Atp13a2,Grn,Atp6v1g1,Hk3,Slamf8,Aplp2,Slc31a1,Slc31a2,Aldoa,Cp,Ftl1,Atox1,Cxcl9,Prdx1,Bola2,Nme1,Cd36,Apoe
GO:0055080	Cation homeostasis	25	702	0.48	0.00016	10090.ENSMUSP00000000696,10090.ENSMUSP00000007012,10090.ENSMUSP00000010753,10090.ENSMUSP00000019514,10090.ENSMUSP00000021530,10090.ENSMUSP00000023840,10090.ENSMUSP00000025563,10090.ENSMUSP00000026050,10090.ENSMUSP00000031429,10090.ENSMUSP00000039600,10090.ENSMUSP00000039648,10090.ENSMUSP00000046340,10090.ENSMUSP00000048770,10090.ENSMUSP00000067527,10090.ENSMUSP00000072428,10090.ENSMUSP00000081574…	Cd52,Sod2,Psen2,Calm3,Hif1a,Cxcl13,Fth1,Gsto1,P2rx4,Ccl5,Atp13a2,Grn,Atp6v1g1,Slamf8,Aplp2,Slc31a1,Slc31a2,Cp,Ftl1,B2m,Atox1,Cxcl9,Bola2,Cd36,Apoe
GO:0030163	Protein catabolic process	22	623	0.48	0.00062	10090.ENSMUSP00000000287,10090.ENSMUSP00000001989,10090.ENSMUSP00000006235,10090.ENSMUSP00000007130,10090.ENSMUSP00000010520,10090.ENSMUSP00000016400,10090.ENSMUSP00000018430,10090.ENSMUSP00000025196,10090.ENSMUSP00000029082,10090.ENSMUSP00000034915,10090.ENSMUSP00000044072,10090.ENSMUSP00000050388,10090.ENSMUSP00000051657,10090.ENSMUSP00000071589,10090.ENSMUSP00000072929,10090.ENSMUSP00000082548…	Scpep1,Uba1,Ctsb,Ctnnb1,Nedd8,Ctsz,Psmb6,Psmb8,Psma7,Ctsh,Hpse,Rnf149,Psmd8,Psmd4,Erlec1,Isg15,Psma5,Ctsa,Psap,Ctsd,Apoe,Psmb9
GO:0006518	Peptide metabolic process	16	449	0.48	0.0057	10090.ENSMUSP00000003572,10090.ENSMUSP00000007012,10090.ENSMUSP00000010753,10090.ENSMUSP00000017548,10090.ENSMUSP00000021201,10090.ENSMUSP00000025161,10090.ENSMUSP00000032485,10090.ENSMUSP00000033342,10090.ENSMUSP00000034915,10090.ENSMUSP00000035105,10090.ENSMUSP00000039692,10090.ENSMUSP00000045841,10090.ENSMUSP00000094863,10090.ENSMUSP00000099435,10090.ENSMUSP00000120528,10090.ENSMUSP00000124625	Gars,Sod2,Psen2,Rpl19,Cpd,Tapbp,Mrpl51,Eif3f,Ctsh,Rpsa,Ndufa7,Eprs,Gpx4,Rpl23,Rps20,Wars
GO:0045785	Positive regulation of cell adhesion	15	425	0.48	0.0088	10090.ENSMUSP00000016640,10090.ENSMUSP00000023840,10090.ENSMUSP00000025257,10090.ENSMUSP00000033056,10090.ENSMUSP00000033664,10090.ENSMUSP00000036740,10090.ENSMUSP00000037088,10090.ENSMUSP00000039600,10090.ENSMUSP00000041008,10090.ENSMUSP00000046105,10090.ENSMUSP00000087047,10090.ENSMUSP00000095171,10090.ENSMUSP00000099739,10090.ENSMUSP00000100862,10090.ENSMUSP00000131832	Cd274,Cxcl13,Aif1,Pycard,Il2rg,Ninj1,H2-DMa,Ccl5,H2-Ab1,H2-Aa,Cd86,Cd74,H2-T23,Cd63,Cd36
GO:0032101	Regulation of response to external stimulus	30	871	0.47	3.6e-05	10090.ENSMUSP00000009340,10090.ENSMUSP00000017604,10090.ENSMUSP00000021757,10090.ENSMUSP00000022722,10090.ENSMUSP00000023840,10090.ENSMUSP00000024988,10090.ENSMUSP00000025257,10090.ENSMUSP00000026315,10090.ENSMUSP00000026571,10090.ENSMUSP00000029266,10090.ENSMUSP00000031429,10090.ENSMUSP00000033056,10090.ENSMUSP00000033824,10090.ENSMUSP00000035065,10090.ENSMUSP00000039600,10090.ENSMUSP00000041149…	Mnda,Cyba,Aoah,Irg1,Cxcl13,C3,Aif1,Dnase1l3,Irf7,Anxa5,P2rx4,Pycard,Lamp1,Ptgs2,Ccl5,Mif,Hpse,Fgl2,Grn,Vamp8,Samhd1,Slamf8,Fcer1g,Cst7,Gpx4,Cd74,H2-T23,Pld3,Cd36,Apoe
GO:0055082	Cellular chemical homeostasis	26	747	0.47	0.00015	10090.ENSMUSP00000000696,10090.ENSMUSP00000010753,10090.ENSMUSP00000017604,10090.ENSMUSP00000019514,10090.ENSMUSP00000021530,10090.ENSMUSP00000023840,10090.ENSMUSP00000025563,10090.ENSMUSP00000026050,10090.ENSMUSP00000031429,10090.ENSMUSP00000039600,10090.ENSMUSP00000039648,10090.ENSMUSP00000046340,10090.ENSMUSP00000048770,10090.ENSMUSP00000051215,10090.ENSMUSP00000067527,10090.ENSMUSP00000072428…	Cd52,Psen2,Cyba,Calm3,Hif1a,Cxcl13,Fth1,Gsto1,P2rx4,Ccl5,Atp13a2,Grn,Atp6v1g1,Hk3,Slamf8,Aplp2,Slc31a1,Slc31a2,Cp,Ftl1,Atox1,Cxcl9,Bola2,Nme1,Cd36,Apoe
GO:0098771	Inorganic ion homeostasis	25	715	0.47	0.00022	10090.ENSMUSP00000000696,10090.ENSMUSP00000007012,10090.ENSMUSP00000010753,10090.ENSMUSP00000019514,10090.ENSMUSP00000021530,10090.ENSMUSP00000023840,10090.ENSMUSP00000025563,10090.ENSMUSP00000026050,10090.ENSMUSP00000031429,10090.ENSMUSP00000039600,10090.ENSMUSP00000039648,10090.ENSMUSP00000046340,10090.ENSMUSP00000048770,10090.ENSMUSP00000067527,10090.ENSMUSP00000072428,10090.ENSMUSP00000081574…	Cd52,Sod2,Psen2,Calm3,Hif1a,Cxcl13,Fth1,Gsto1,P2rx4,Ccl5,Atp13a2,Grn,Atp6v1g1,Slamf8,Aplp2,Slc31a1,Slc31a2,Cp,Ftl1,B2m,Atox1,Cxcl9,Bola2,Cd36,Apoe
GO:0034622	Cellular protein-containing complex assembly	24	683	0.47	0.0003	10090.ENSMUSP00000005711,10090.ENSMUSP00000014438,10090.ENSMUSP00000016571,10090.ENSMUSP00000017604,10090.ENSMUSP00000025161,10090.ENSMUSP00000025257,10090.ENSMUSP00000030401,10090.ENSMUSP00000031654,10090.ENSMUSP00000033342,10090.ENSMUSP00000034881,10090.ENSMUSP00000035105,10090.ENSMUSP00000036288,10090.ENSMUSP00000037088,10090.ENSMUSP00000037341,10090.ENSMUSP00000038781,10090.ENSMUSP00000040355…	Chmp2a,Ndufa2,Ndufa1,Cyba,Tapbp,Aif1,Ndufs5,Pomp,Eif3f,Cox7a2,Rpsa,Cct2,H2-DMa,Ndufb7,Tbca,Gtf2h5,Uqcr10,Vamp8,Psmd4,Ndufa3,Gpx4,Ndufa13,Nap1l1,Snrpe
GO:0010038	Response to metal ion	13	374	0.47	0.0214	10090.ENSMUSP00000007012,10090.ENSMUSP00000015484,10090.ENSMUSP00000019514,10090.ENSMUSP00000021530,10090.ENSMUSP00000029266,10090.ENSMUSP00000031429,10090.ENSMUSP00000035065,10090.ENSMUSP00000037039,10090.ENSMUSP00000039648,10090.ENSMUSP00000048836,10090.ENSMUSP00000088857,10090.ENSMUSP00000099534,10090.ENSMUSP00000108205	Sod2,Cybb,Calm3,Hif1a,Anxa5,P2rx4,Ptgs2,Tspo,Atp13a2,C1qa,Cp,B2m,Apobec1
GO:0065003	Protein-containing complex assembly	34	1025	0.45	1.43e-05	10090.ENSMUSP00000005711,10090.ENSMUSP00000007012,10090.ENSMUSP00000014438,10090.ENSMUSP00000016571,10090.ENSMUSP00000017604,10090.ENSMUSP00000025161,10090.ENSMUSP00000025257,10090.ENSMUSP00000030401,10090.ENSMUSP00000031654,10090.ENSMUSP00000033056,10090.ENSMUSP00000033342,10090.ENSMUSP00000034881,10090.ENSMUSP00000035105,10090.ENSMUSP00000036288,10090.ENSMUSP00000037088,10090.ENSMUSP00000037341…	Chmp2a,Sod2,Ndufa2,Ndufa1,Cyba,Tapbp,Aif1,Ndufs5,Pomp,Pycard,Eif3f,Cox7a2,Rpsa,Cct2,H2-DMa,Ndufb7,Tbca,Gtf2h5,Mif,Uqcr10,Vamp8,Samhd1,Psmd4,Ndufa3,Aldoa,Gpx4,Cd74,B2m,Atp5g1,Ndufa13,Nap1l1,Snrpe,Apoe,Soat1
GO:0050801	Ion homeostasis	26	786	0.45	0.00032	10090.ENSMUSP00000000696,10090.ENSMUSP00000007012,10090.ENSMUSP00000010753,10090.ENSMUSP00000019514,10090.ENSMUSP00000021530,10090.ENSMUSP00000023840,10090.ENSMUSP00000025563,10090.ENSMUSP00000026050,10090.ENSMUSP00000031429,10090.ENSMUSP00000037039,10090.ENSMUSP00000039600,10090.ENSMUSP00000039648,10090.ENSMUSP00000046340,10090.ENSMUSP00000048770,10090.ENSMUSP00000067527,10090.ENSMUSP00000072428…	Cd52,Sod2,Psen2,Calm3,Hif1a,Cxcl13,Fth1,Gsto1,P2rx4,Tspo,Ccl5,Atp13a2,Grn,Atp6v1g1,Slamf8,Aplp2,Slc31a1,Slc31a2,Cp,Ftl1,B2m,Atox1,Cxcl9,Bola2,Cd36,Apoe
GO:0044257	Cellular protein catabolic process	19	567	0.45	0.0035	10090.ENSMUSP00000000287,10090.ENSMUSP00000001989,10090.ENSMUSP00000006235,10090.ENSMUSP00000007130,10090.ENSMUSP00000010520,10090.ENSMUSP00000016400,10090.ENSMUSP00000018430,10090.ENSMUSP00000025196,10090.ENSMUSP00000029082,10090.ENSMUSP00000034915,10090.ENSMUSP00000050388,10090.ENSMUSP00000051657,10090.ENSMUSP00000071589,10090.ENSMUSP00000072929,10090.ENSMUSP00000082548,10090.ENSMUSP00000088057…	Scpep1,Uba1,Ctsb,Ctnnb1,Nedd8,Ctsz,Psmb6,Psmb8,Psma7,Ctsh,Rnf149,Psmd8,Psmd4,Erlec1,Isg15,Psma5,Ctsa,Psap,Psmb9
GO:0051603	Proteolysis involved in cellular protein catabolic process	18	545	0.45	0.0055	10090.ENSMUSP00000000287,10090.ENSMUSP00000001989,10090.ENSMUSP00000006235,10090.ENSMUSP00000007130,10090.ENSMUSP00000010520,10090.ENSMUSP00000016400,10090.ENSMUSP00000018430,10090.ENSMUSP00000025196,10090.ENSMUSP00000029082,10090.ENSMUSP00000034915,10090.ENSMUSP00000050388,10090.ENSMUSP00000051657,10090.ENSMUSP00000071589,10090.ENSMUSP00000072929,10090.ENSMUSP00000082548,10090.ENSMUSP00000088057…	Scpep1,Uba1,Ctsb,Ctnnb1,Nedd8,Ctsz,Psmb6,Psmb8,Psma7,Ctsh,Rnf149,Psmd8,Psmd4,Erlec1,Isg15,Psma5,Ctsa,Psmb9
GO:0071396	Cellular response to lipid	17	507	0.45	0.0066	10090.ENSMUSP00000016640,10090.ENSMUSP00000019064,10090.ENSMUSP00000022722,10090.ENSMUSP00000023840,10090.ENSMUSP00000028062,10090.ENSMUSP00000033056,10090.ENSMUSP00000037039,10090.ENSMUSP00000039600,10090.ENSMUSP00000077873,10090.ENSMUSP00000087047,10090.ENSMUSP00000099534,10090.ENSMUSP00000104294,10090.ENSMUSP00000105796,10090.ENSMUSP00000108716,10090.ENSMUSP00000117022,10090.ENSMUSP00000131832…	Cd274,Cxcl16,Irg1,Cxcl13,Vim,Pycard,Tspo,Ccl5,Fcgr4,Cd86,B2m,Cd68,Ndufa13,Cxcl9,Nme1,Cd36,Gbp2
GO:0051051	Negative regulation of transport	17	513	0.45	0.0074	10090.ENSMUSP00000019514,10090.ENSMUSP00000023608,10090.ENSMUSP00000026050,10090.ENSMUSP00000029046,10090.ENSMUSP00000029266,10090.ENSMUSP00000030051,10090.ENSMUSP00000030986,10090.ENSMUSP00000035065,10090.ENSMUSP00000051921,10090.ENSMUSP00000059501,10090.ENSMUSP00000072929,10090.ENSMUSP00000095171,10090.ENSMUSP00000104091,10090.ENSMUSP00000110126,10090.ENSMUSP00000114350,10090.ENSMUSP00000131832…	Calm3,Atp5j,Gsto1,Fabp5,Anxa5,Txn1,Lrpap1,Ptgs2,Bst2,Vamp8,Erlec1,Cd74,Apoc1,Il1rn,Lgals3,Cd36,Apoe
GO:0006979	Response to oxidative stress	13	395	0.45	0.0306	10090.ENSMUSP00000007012,10090.ENSMUSP00000021530,10090.ENSMUSP00000025257,10090.ENSMUSP00000025904,10090.ENSMUSP00000030051,10090.ENSMUSP00000035065,10090.ENSMUSP00000039648,10090.ENSMUSP00000091685,10090.ENSMUSP00000094863,10090.ENSMUSP00000104485,10090.ENSMUSP00000114159,10090.ENSMUSP00000131832,10090.ENSMUSP00000133302	Sod2,Hif1a,Aif1,Prdx5,Txn1,Ptgs2,Atp13a2,Il18bp,Gpx4,Atox1,Prdx1,Cd36,Apoe
GO:0010035	Response to inorganic substance	18	556	0.44	0.0066	10090.ENSMUSP00000007012,10090.ENSMUSP00000015484,10090.ENSMUSP00000019514,10090.ENSMUSP00000021530,10090.ENSMUSP00000029266,10090.ENSMUSP00000030051,10090.ENSMUSP00000031429,10090.ENSMUSP00000035065,10090.ENSMUSP00000037039,10090.ENSMUSP00000038943,10090.ENSMUSP00000039648,10090.ENSMUSP00000048836,10090.ENSMUSP00000088857,10090.ENSMUSP00000091685,10090.ENSMUSP00000099534,10090.ENSMUSP00000108205…	Sod2,Cybb,Calm3,Hif1a,Anxa5,Txn1,P2rx4,Ptgs2,Tspo,Sepw1,Atp13a2,C1qa,Cp,Il18bp,B2m,Apobec1,Gapdh,Prdx1
GO:0005975	Carbohydrate metabolic process	13	398	0.44	0.0324	10090.ENSMUSP00000000608,10090.ENSMUSP00000011896,10090.ENSMUSP00000020251,10090.ENSMUSP00000021757,10090.ENSMUSP00000026050,10090.ENSMUSP00000029046,10090.ENSMUSP00000030455,10090.ENSMUSP00000034834,10090.ENSMUSP00000051215,10090.ENSMUSP00000084846,10090.ENSMUSP00000103267,10090.ENSMUSP00000113942,10090.ENSMUSP00000130858	Gm2a,Pgam1,Gnptab,Aoah,Gsto1,Fabp5,Akr1a1,Pkm,Hk3,Aldoa,Ldha,Gapdh,Tpi1
GO:0009605	Response to external stimulus	70	2199	0.43	1.26e-11	10090.ENSMUSP00000000696,10090.ENSMUSP00000006956,10090.ENSMUSP00000007012,10090.ENSMUSP00000007130,10090.ENSMUSP00000009329,10090.ENSMUSP00000009340,10090.ENSMUSP00000015484,10090.ENSMUSP00000016640,10090.ENSMUSP00000017604,10090.ENSMUSP00000018711,10090.ENSMUSP00000019064,10090.ENSMUSP00000020886,10090.ENSMUSP00000022722,10090.ENSMUSP00000023840,10090.ENSMUSP00000024988,10090.ENSMUSP00000025181…	Cd52,Saa3,Sod2,Ctnnb1,Ccl8,Mnda,Cybb,Cd274,Cyba,Gabarap,Cxcl16,Nampt,Irg1,Cxcl13,C3,H2-K1,Aif1,Pla2g16,Ifitm3,Irf7,Vim,Ifih1,Itgax,Pycard,Cox4i1,Ptgs2,C1qc,Tspo,Ccl5,C1qb,H2-Ab1,Mif,Tmem106a,Eprs,H2-Aa,C1qa,Bst2,Ifi27l2a,Vamp8,Samhd1,Slamf8,C4b,H2-Q7,Fcgr4,Fcer1g,Isg15,Cd86,Il18bp,B2m,H2-T23,Cd63,Gbp3,Ldha,Cd68,Slamf7,Apobec1,Cxcl9,Capg,Gng12,Pld3,Gapdh,Serpina3f,Prdx1,Lgals3,Gba,Cd36,Gbp2,Apoe,P…
GO:0043933	Protein-containing complex subunit organization	37	1164	0.43	1.11e-05	10090.ENSMUSP00000005711,10090.ENSMUSP00000007012,10090.ENSMUSP00000014438,10090.ENSMUSP00000016571,10090.ENSMUSP00000017604,10090.ENSMUSP00000018711,10090.ENSMUSP00000025161,10090.ENSMUSP00000025257,10090.ENSMUSP00000030401,10090.ENSMUSP00000031654,10090.ENSMUSP00000033056,10090.ENSMUSP00000033342,10090.ENSMUSP00000034881,10090.ENSMUSP00000035105,10090.ENSMUSP00000036288,10090.ENSMUSP00000037088…	Chmp2a,Sod2,Ndufa2,Ndufa1,Cyba,Gabarap,Tapbp,Aif1,Ndufs5,Pomp,Pycard,Eif3f,Cox7a2,Rpsa,Cct2,H2-DMa,Ndufb7,Tbca,Gtf2h5,Mif,Uqcr10,Vamp8,Samhd1,Psmd4,Ndufa3,Aldoa,Gpx4,Cd74,Rpl23,B2m,Atp5g1,Apoc1,Ndufa13,Nap1l1,Snrpe,Apoe,Soat1
GO:0006812	Cation transport	26	825	0.43	0.00064	10090.ENSMUSP00000000090,10090.ENSMUSP00000004396,10090.ENSMUSP00000010753,10090.ENSMUSP00000021536,10090.ENSMUSP00000023608,10090.ENSMUSP00000025563,10090.ENSMUSP00000029266,10090.ENSMUSP00000031429,10090.ENSMUSP00000033049,10090.ENSMUSP00000034276,10090.ENSMUSP00000034881,10090.ENSMUSP00000039600,10090.ENSMUSP00000039648,10090.ENSMUSP00000040717,10090.ENSMUSP00000048770,10090.ENSMUSP00000051222…	Cox5a,Atp6v1f,Psen2,Atp6v1d,Atp5j,Fth1,Anxa5,P2rx4,Cox6a2,Cox4i1,Cox7a2,Ccl5,Atp13a2,Cox8a,Atp6v1g1,Atp5k,Fam26f,Fcer1g,Slc31a1,Slc31a2,Cp,Ftl1,B2m,Atp5g1,Atox1,Atp6v0e
GO:0043269	Regulation of ion transport	23	722	0.43	0.0015	10090.ENSMUSP00000007130,10090.ENSMUSP00000010753,10090.ENSMUSP00000015484,10090.ENSMUSP00000017604,10090.ENSMUSP00000019514,10090.ENSMUSP00000023608,10090.ENSMUSP00000026050,10090.ENSMUSP00000031429,10090.ENSMUSP00000035065,10090.ENSMUSP00000037039,10090.ENSMUSP00000039600,10090.ENSMUSP00000041149,10090.ENSMUSP00000045841,10090.ENSMUSP00000058237,10090.ENSMUSP00000059501,10090.ENSMUSP00000081578…	Ctnnb1,Psen2,Cybb,Cyba,Calm3,Atp5j,Gsto1,P2rx4,Ptgs2,Tspo,Ccl5,Mif,Eprs,S100a1,Vamp8,Slc31a2,B2m,Cd63,Cxcl9,Il1rn,Lgals3,Fxyd5,Apoe
GO:0031329	Regulation of cellular catabolic process	23	729	0.43	0.0017	10090.ENSMUSP00000010753,10090.ENSMUSP00000011896,10090.ENSMUSP00000017610,10090.ENSMUSP00000020886,10090.ENSMUSP00000021530,10090.ENSMUSP00000021738,10090.ENSMUSP00000028062,10090.ENSMUSP00000030851,10090.ENSMUSP00000033056,10090.ENSMUSP00000037039,10090.ENSMUSP00000039648,10090.ENSMUSP00000041149,10090.ENSMUSP00000064282,10090.ENSMUSP00000072929,10090.ENSMUSP00000093980,10090.ENSMUSP00000099382…	Psen2,Pgam1,Timp2,Nampt,Hif1a,Gpr137b,Vim,Tomm7,Pycard,Tspo,Atp13a2,Mif,Atpif1,Erlec1,Polr2g,Ctsa,Rpl23,Apoc1,Apobec1,Psme2,Gba,Apoe,Psme1
GO:0030335	Positive regulation of cell migration	18	567	0.43	0.0078	10090.ENSMUSP00000007012,10090.ENSMUSP00000016640,10090.ENSMUSP00000019064,10090.ENSMUSP00000021530,10090.ENSMUSP00000023840,10090.ENSMUSP00000025257,10090.ENSMUSP00000031429,10090.ENSMUSP00000031840,10090.ENSMUSP00000033053,10090.ENSMUSP00000033056,10090.ENSMUSP00000034915,10090.ENSMUSP00000035065,10090.ENSMUSP00000039600,10090.ENSMUSP00000041149,10090.ENSMUSP00000046340,10090.ENSMUSP00000084846…	Sod2,Cd274,Cxcl16,Hif1a,Cxcl13,Aif1,P2rx4,Gpnmb,Itgax,Pycard,Ctsh,Ptgs2,Ccl5,Mif,Grn,Aldoa,Cd74,Lgals3
GO:2001233	Regulation of apoptotic signaling pathway	13	412	0.43	0.04	10090.ENSMUSP00000007012,10090.ENSMUSP00000007130,10090.ENSMUSP00000010753,10090.ENSMUSP00000021530,10090.ENSMUSP00000022293,10090.ENSMUSP00000033056,10090.ENSMUSP00000034915,10090.ENSMUSP00000035065,10090.ENSMUSP00000041149,10090.ENSMUSP00000064282,10090.ENSMUSP00000095171,10090.ENSMUSP00000105796,10090.ENSMUSP00000114350	Sod2,Ctnnb1,Psen2,Hif1a,Vdac2,Pycard,Ctsh,Ptgs2,Mif,Atpif1,Cd74,Ndufa13,Lgals3
GO:0010942	Positive regulation of cell death	22	708	0.42	0.0029	10090.ENSMUSP00000007012,10090.ENSMUSP00000007130,10090.ENSMUSP00000010753,10090.ENSMUSP00000016400,10090.ENSMUSP00000016640,10090.ENSMUSP00000021530,10090.ENSMUSP00000029266,10090.ENSMUSP00000032800,10090.ENSMUSP00000033056,10090.ENSMUSP00000034915,10090.ENSMUSP00000035065,10090.ENSMUSP00000037039,10090.ENSMUSP00000039600,10090.ENSMUSP00000046340,10090.ENSMUSP00000048836,10090.ENSMUSP00000064282…	Sod2,Ctnnb1,Psen2,Ctsz,Cd274,Hif1a,Anxa5,Tyrobp,Pycard,Ctsh,Ptgs2,Tspo,Ccl5,Grn,C1qa,Atpif1,Atp5g1,Ndufa13,Gapdh,Ctsd,Cd36,Apoe
GO:1901699	Cellular response to nitrogen compound	19	615	0.42	0.0074	10090.ENSMUSP00000007130,10090.ENSMUSP00000015484,10090.ENSMUSP00000017604,10090.ENSMUSP00000020886,10090.ENSMUSP00000023250,10090.ENSMUSP00000025257,10090.ENSMUSP00000028062,10090.ENSMUSP00000028259,10090.ENSMUSP00000029266,10090.ENSMUSP00000031429,10090.ENSMUSP00000034834,10090.ENSMUSP00000035065,10090.ENSMUSP00000045841,10090.ENSMUSP00000099435,10090.ENSMUSP00000103312,10090.ENSMUSP00000108205…	Ctnnb1,Cybb,Cyba,Nampt,Ly6i,Aif1,Vim,Ifih1,Anxa5,P2rx4,Pkm,Ptgs2,Eprs,Rpl23,Atp5g1,Apobec1,Lamtor3,Cd36,Ly6a
GO:1901615	Organic hydroxy compound metabolic process	13	420	0.42	0.0455	10090.ENSMUSP00000006235,10090.ENSMUSP00000021530,10090.ENSMUSP00000021668,10090.ENSMUSP00000030455,10090.ENSMUSP00000046371,10090.ENSMUSP00000053270,10090.ENSMUSP00000072428,10090.ENSMUSP00000103267,10090.ENSMUSP00000104091,10090.ENSMUSP00000130660,10090.ENSMUSP00000130858,10090.ENSMUSP00000133302,10090.ENSMUSP00000140721	Ctsb,Hif1a,Npc2,Akr1a1,Gde1,Lipa,Aplp2,Ldha,Apoc1,Gba,Tpi1,Apoe,Soat1
GO:1901700	Response to oxygen-containing compound	48	1585	0.41	6.3e-07	10090.ENSMUSP00000007012,10090.ENSMUSP00000007130,10090.ENSMUSP00000015484,10090.ENSMUSP00000016640,10090.ENSMUSP00000017604,10090.ENSMUSP00000019064,10090.ENSMUSP00000019514,10090.ENSMUSP00000020886,10090.ENSMUSP00000022573,10090.ENSMUSP00000022722,10090.ENSMUSP00000023250,10090.ENSMUSP00000023840,10090.ENSMUSP00000025257,10090.ENSMUSP00000025904,10090.ENSMUSP00000028062,10090.ENSMUSP00000029266…	Sod2,Ctnnb1,Cybb,Cd274,Cyba,Cxcl16,Calm3,Nampt,Esd,Irg1,Ly6i,Cxcl13,Aif1,Prdx5,Vim,Anxa5,Txn1,Akr1a1,P2rx4,Pycard,Pkm,Ctsh,Ptgs2,Tspo,Ccl5,Eprs,Grn,Sdf4,Fcgr4,Cd86,Il18bp,Gpx4,Rpl23,B2m,Atp5g1,Cd68,Ndufa13,Apobec1,Cxcl9,Gng12,Serpina3f,Prdx1,Nme1,Gba,Lamtor3,Cd36,Gbp2,Ly6a
GO:1901575	Organic substance catabolic process	43	1425	0.41	4.06e-06	10090.ENSMUSP00000000287,10090.ENSMUSP00000000608,10090.ENSMUSP00000001989,10090.ENSMUSP00000006235,10090.ENSMUSP00000007130,10090.ENSMUSP00000010520,10090.ENSMUSP00000011896,10090.ENSMUSP00000016400,10090.ENSMUSP00000018430,10090.ENSMUSP00000019942,10090.ENSMUSP00000020504,10090.ENSMUSP00000021757,10090.ENSMUSP00000022573,10090.ENSMUSP00000025196,10090.ENSMUSP00000025925,10090.ENSMUSP00000026315…	Scpep1,Gm2a,Uba1,Ctsb,Ctnnb1,Nedd8,Pgam1,Ctsz,Psmb6,Aig1,Hint1,Aoah,Esd,Psmb8,Pla2g16,Dnase1l3,Psma7,Akr1a1,Pkm,Ctsh,Hpse,Rnf149,Hk3,Psmd8,Lipa,Samhd1,Psmd4,Erlec1,Iah1,Isg15,Aldoa,Psma5,Polr2g,Ctsa,Psap,Ldha,Apobec1,Gapdh,Ctsd,Gba,Tpi1,Apoe,Psmb9
GO:0048878	Chemical homeostasis	34	1124	0.41	8.82e-05	10090.ENSMUSP00000000696,10090.ENSMUSP00000007012,10090.ENSMUSP00000010753,10090.ENSMUSP00000017604,10090.ENSMUSP00000019514,10090.ENSMUSP00000021530,10090.ENSMUSP00000021668,10090.ENSMUSP00000023840,10090.ENSMUSP00000025563,10090.ENSMUSP00000026050,10090.ENSMUSP00000029046,10090.ENSMUSP00000031429,10090.ENSMUSP00000034915,10090.ENSMUSP00000037039,10090.ENSMUSP00000039600,10090.ENSMUSP00000039648…	Cd52,Sod2,Psen2,Cyba,Calm3,Hif1a,Npc2,Cxcl13,Fth1,Gsto1,Fabp5,P2rx4,Ctsh,Tspo,Ccl5,Atp13a2,Grn,Atp6v1g1,Hk3,Slamf8,Aplp2,Slc31a1,Slc31a2,Cp,Ftl1,B2m,Atox1,Cxcl9,Bola2,Nme1,Gba,Cd36,Apoe,Soat1
GO:0009057	Macromolecule catabolic process	25	827	0.41	0.0016	10090.ENSMUSP00000000287,10090.ENSMUSP00000001989,10090.ENSMUSP00000006235,10090.ENSMUSP00000007130,10090.ENSMUSP00000010520,10090.ENSMUSP00000016400,10090.ENSMUSP00000018430,10090.ENSMUSP00000021757,10090.ENSMUSP00000025196,10090.ENSMUSP00000026315,10090.ENSMUSP00000029082,10090.ENSMUSP00000034915,10090.ENSMUSP00000044072,10090.ENSMUSP00000050388,10090.ENSMUSP00000051657,10090.ENSMUSP00000071589…	Scpep1,Uba1,Ctsb,Ctnnb1,Nedd8,Ctsz,Psmb6,Aoah,Psmb8,Dnase1l3,Psma7,Ctsh,Hpse,Rnf149,Psmd8,Psmd4,Erlec1,Isg15,Psma5,Polr2g,Ctsa,Psap,Ctsd,Apoe,Psmb9
GO:0019752	Carboxylic acid metabolic process	23	754	0.41	0.0026	10090.ENSMUSP00000000287,10090.ENSMUSP00000003572,10090.ENSMUSP00000011896,10090.ENSMUSP00000019942,10090.ENSMUSP00000021530,10090.ENSMUSP00000021757,10090.ENSMUSP00000024988,10090.ENSMUSP00000026050,10090.ENSMUSP00000030455,10090.ENSMUSP00000034834,10090.ENSMUSP00000035065,10090.ENSMUSP00000041149,10090.ENSMUSP00000045841,10090.ENSMUSP00000051215,10090.ENSMUSP00000053270,10090.ENSMUSP00000084846…	Scpep1,Gars,Pgam1,Aig1,Hif1a,Aoah,C3,Gsto1,Akr1a1,Pkm,Ptgs2,Mif,Eprs,Hk3,Lipa,Aldoa,Gpx4,Cd74,Ldha,Gapdh,Wars,Tpi1,Cd36
GO:0070887	Cellular response to chemical stimulus	75	2535	0.4	3.34e-11	10090.ENSMUSP00000006235,10090.ENSMUSP00000006956,10090.ENSMUSP00000007012,10090.ENSMUSP00000007130,10090.ENSMUSP00000009329,10090.ENSMUSP00000009340,10090.ENSMUSP00000009727,10090.ENSMUSP00000015484,10090.ENSMUSP00000016640,10090.ENSMUSP00000017604,10090.ENSMUSP00000017610,10090.ENSMUSP00000019064,10090.ENSMUSP00000020886,10090.ENSMUSP00000021530,10090.ENSMUSP00000022573,10090.ENSMUSP00000022722…	Ctsb,Saa3,Sod2,Ctnnb1,Ccl8,Mnda,Syngr1,Cybb,Cd274,Cyba,Timp2,Cxcl16,Nampt,Hif1a,Esd,Irg1,Ly6i,Cxcl13,Aif1,Prdx5,Gsto1,Ifitm3,Irf7,Vim,Ifih1,Anxa5,Akr1a1,P2rx4,Pycard,Il2rg,Pkm,Ctsh,Ptgs2,Crlf2,Tspo,Sepw1,Ccl5,Atp13a2,H2-Ab1,Eprs,Atp6v1g1,Rnf149,Vamp8,Hilpda,Slamf8,H2-Q7,Csf2ra,Fcgr4,Fcer1g,Slc31a1,Cd86,Il18bp,Csf2rb2,Gpx4,Cd74,Rpl23,B2m,Psap,Gbp3,Atp5g1,Cd68,Ndufa13,Apobec1,Cxcl9,Capg,Gapdh,Prdx1…
GO:0009056	Catabolic process	50	1680	0.4	5.02e-07	10090.ENSMUSP00000000287,10090.ENSMUSP00000000608,10090.ENSMUSP00000001989,10090.ENSMUSP00000006235,10090.ENSMUSP00000007130,10090.ENSMUSP00000010520,10090.ENSMUSP00000011896,10090.ENSMUSP00000016400,10090.ENSMUSP00000018430,10090.ENSMUSP00000018711,10090.ENSMUSP00000019942,10090.ENSMUSP00000020504,10090.ENSMUSP00000021738,10090.ENSMUSP00000021757,10090.ENSMUSP00000022573,10090.ENSMUSP00000025196…	Scpep1,Gm2a,Uba1,Ctsb,Ctnnb1,Nedd8,Pgam1,Ctsz,Psmb6,Gabarap,Aig1,Hint1,Gpr137b,Aoah,Esd,Psmb8,Prdx5,Pla2g16,Gsto1,Dnase1l3,Psma7,Akr1a1,Pkm,Ctsh,Atp13a2,Hpse,Rnf149,Hk3,Psmd8,Lipa,Vamp8,Samhd1,Psmd4,Erlec1,Iah1,Isg15,Aldoa,Psma5,Polr2g,Ctsa,Psap,Ldha,Apobec1,Gapdh,Prdx1,Ctsd,Gba,Tpi1,Apoe,Psmb9
GO:0044281	Small molecule metabolic process	43	1450	0.4	6.21e-06	10090.ENSMUSP00000000287,10090.ENSMUSP00000003572,10090.ENSMUSP00000011896,10090.ENSMUSP00000019942,10090.ENSMUSP00000020504,10090.ENSMUSP00000020886,10090.ENSMUSP00000021530,10090.ENSMUSP00000021668,10090.ENSMUSP00000021757,10090.ENSMUSP00000022573,10090.ENSMUSP00000023608,10090.ENSMUSP00000024988,10090.ENSMUSP00000025925,10090.ENSMUSP00000026050,10090.ENSMUSP00000029046,10090.ENSMUSP00000030051…	Scpep1,Gars,Pgam1,Aig1,Hint1,Nampt,Hif1a,Npc2,Aoah,Esd,Atp5j,C3,Pla2g16,Gsto1,Fabp5,Txn1,Akr1a1,Ak2,Pkm,Ptgs2,Mif,Eprs,Gde1,Hk3,Atp5k,Lipa,Samhd1,Aplp2,Aldoa,Gpx4,Cd74,Ldha,Atp5g1,Apoc1,Apobec1,Gapdh,Nme1,Wars,Gba,Tpi1,Cd36,Apoe,Soat1
GO:0080134	Regulation of response to stress	38	1273	0.4	2.86e-05	10090.ENSMUSP00000007012,10090.ENSMUSP00000007130,10090.ENSMUSP00000009340,10090.ENSMUSP00000017604,10090.ENSMUSP00000020886,10090.ENSMUSP00000021530,10090.ENSMUSP00000021757,10090.ENSMUSP00000022722,10090.ENSMUSP00000024988,10090.ENSMUSP00000026315,10090.ENSMUSP00000026571,10090.ENSMUSP00000029266,10090.ENSMUSP00000030051,10090.ENSMUSP00000033056,10090.ENSMUSP00000033824,10090.ENSMUSP00000035065…	Sod2,Ctnnb1,Mnda,Cyba,Nampt,Hif1a,Aoah,Irg1,C3,Dnase1l3,Irf7,Anxa5,Txn1,Pycard,Lamp1,Ptgs2,Ccl5,Mif,Hpse,Fgl2,Grn,Hk3,Vamp8,Samhd1,Slamf8,Erlec1,Fcer1g,Cst7,Gpx4,Cd74,B2m,H2-T23,Psap,Il1rn,Pld3,Prdx1,Cd36,Apoe
GO:1901565	Organonitrogen compound catabolic process	27	909	0.4	0.001	10090.ENSMUSP00000000287,10090.ENSMUSP00000000608,10090.ENSMUSP00000001989,10090.ENSMUSP00000006235,10090.ENSMUSP00000007130,10090.ENSMUSP00000010520,10090.ENSMUSP00000016400,10090.ENSMUSP00000018430,10090.ENSMUSP00000020504,10090.ENSMUSP00000025196,10090.ENSMUSP00000029082,10090.ENSMUSP00000034915,10090.ENSMUSP00000044072,10090.ENSMUSP00000050388,10090.ENSMUSP00000051657,10090.ENSMUSP00000059717…	Scpep1,Gm2a,Uba1,Ctsb,Ctnnb1,Nedd8,Ctsz,Psmb6,Hint1,Psmb8,Psma7,Ctsh,Hpse,Rnf149,Psmd8,Samhd1,Psmd4,Erlec1,Isg15,Psma5,Ctsa,Psap,Apobec1,Ctsd,Gba,Apoe,Psmb9
GO:1901135	Carbohydrate derivative metabolic process	24	814	0.4	0.0029	10090.ENSMUSP00000000608,10090.ENSMUSP00000011896,10090.ENSMUSP00000020251,10090.ENSMUSP00000020504,10090.ENSMUSP00000021530,10090.ENSMUSP00000021757,10090.ENSMUSP00000023608,10090.ENSMUSP00000030455,10090.ENSMUSP00000030583,10090.ENSMUSP00000034834,10090.ENSMUSP00000043167,10090.ENSMUSP00000044072,10090.ENSMUSP00000045832,10090.ENSMUSP00000051215,10090.ENSMUSP00000051222,10090.ENSMUSP00000059717…	Gm2a,Pgam1,Gnptab,Hint1,Hif1a,Aoah,Atp5j,Akr1a1,Ak2,Pkm,Gns,Hpse,Tmem106a,Hk3,Atp5k,Samhd1,Aldoa,Psap,Atp5g1,Apobec1,Gapdh,Nme1,Gba,Tpi1
GO:0044265	Cellular macromolecule catabolic process	22	735	0.4	0.0044	10090.ENSMUSP00000000287,10090.ENSMUSP00000001989,10090.ENSMUSP00000006235,10090.ENSMUSP00000007130,10090.ENSMUSP00000010520,10090.ENSMUSP00000016400,10090.ENSMUSP00000018430,10090.ENSMUSP00000025196,10090.ENSMUSP00000026315,10090.ENSMUSP00000029082,10090.ENSMUSP00000034915,10090.ENSMUSP00000044072,10090.ENSMUSP00000050388,10090.ENSMUSP00000051657,10090.ENSMUSP00000071589,10090.ENSMUSP00000072929…	Scpep1,Uba1,Ctsb,Ctnnb1,Nedd8,Ctsz,Psmb6,Psmb8,Dnase1l3,Psma7,Ctsh,Hpse,Rnf149,Psmd8,Psmd4,Erlec1,Isg15,Psma5,Polr2g,Ctsa,Psap,Psmb9
GO:0098662	Inorganic cation transmembrane transport	17	570	0.4	0.019	10090.ENSMUSP00000000090,10090.ENSMUSP00000004396,10090.ENSMUSP00000021536,10090.ENSMUSP00000023608,10090.ENSMUSP00000029266,10090.ENSMUSP00000031429,10090.ENSMUSP00000033049,10090.ENSMUSP00000034276,10090.ENSMUSP00000034881,10090.ENSMUSP00000040717,10090.ENSMUSP00000048770,10090.ENSMUSP00000051222,10090.ENSMUSP00000081574,10090.ENSMUSP00000081578,10090.ENSMUSP00000103312,10090.ENSMUSP00000104485…	Cox5a,Atp6v1f,Atp6v1d,Atp5j,Anxa5,P2rx4,Cox6a2,Cox4i1,Cox7a2,Cox8a,Atp6v1g1,Atp5k,Slc31a1,Slc31a2,Atp5g1,Atox1,Atp6v0e
GO:0044283	Small molecule biosynthetic process	14	468	0.4	0.0426	10090.ENSMUSP00000020504,10090.ENSMUSP00000026050,10090.ENSMUSP00000030455,10090.ENSMUSP00000034834,10090.ENSMUSP00000035065,10090.ENSMUSP00000041149,10090.ENSMUSP00000059717,10090.ENSMUSP00000084846,10090.ENSMUSP00000095171,10090.ENSMUSP00000103267,10090.ENSMUSP00000113942,10090.ENSMUSP00000117022,10090.ENSMUSP00000130660,10090.ENSMUSP00000130858	Hint1,Gsto1,Akr1a1,Pkm,Ptgs2,Mif,Samhd1,Aldoa,Cd74,Ldha,Gapdh,Nme1,Gba,Tpi1
GO:0071310	Cellular response to organic substance	58	1987	0.39	5.51e-08	10090.ENSMUSP00000006235,10090.ENSMUSP00000006956,10090.ENSMUSP00000007012,10090.ENSMUSP00000007130,10090.ENSMUSP00000009329,10090.ENSMUSP00000009340,10090.ENSMUSP00000009727,10090.ENSMUSP00000015484,10090.ENSMUSP00000016640,10090.ENSMUSP00000017604,10090.ENSMUSP00000017610,10090.ENSMUSP00000019064,10090.ENSMUSP00000020886,10090.ENSMUSP00000021530,10090.ENSMUSP00000022722,10090.ENSMUSP00000023840…	Ctsb,Saa3,Sod2,Ctnnb1,Ccl8,Mnda,Syngr1,Cybb,Cd274,Cyba,Timp2,Cxcl16,Nampt,Hif1a,Irg1,Cxcl13,Aif1,Ifitm3,Irf7,Vim,Ifih1,Anxa5,P2rx4,Pycard,Il2rg,Pkm,Ctsh,Ptgs2,Crlf2,Tspo,Ccl5,H2-Ab1,Eprs,Vamp8,H2-Q7,Csf2ra,Fcgr4,Fcer1g,Cd86,Il18bp,Csf2rb2,Cd74,Rpl23,B2m,Psap,Gbp3,Atp5g1,Cd68,Ndufa13,Apobec1,Cxcl9,Capg,Gapdh,Nme1,Gba,Lamtor3,Cd36,Gbp2
GO:0006811	Ion transport	35	1214	0.39	0.00015	10090.ENSMUSP00000000090,10090.ENSMUSP00000004396,10090.ENSMUSP00000010753,10090.ENSMUSP00000015484,10090.ENSMUSP00000021536,10090.ENSMUSP00000022293,10090.ENSMUSP00000023608,10090.ENSMUSP00000025563,10090.ENSMUSP00000029266,10090.ENSMUSP00000031429,10090.ENSMUSP00000033049,10090.ENSMUSP00000034276,10090.ENSMUSP00000034881,10090.ENSMUSP00000035964,10090.ENSMUSP00000037039,10090.ENSMUSP00000039600…	Cox5a,Atp6v1f,Psen2,Cybb,Atp6v1d,Vdac2,Atp5j,Fth1,Anxa5,P2rx4,Cox6a2,Cox4i1,Cox7a2,Clcn7,Tspo,Ccl5,Atp13a2,Cox8a,Atp6v1g1,Atp5k,Fam26f,Fcer1g,Slc31a1,Slc31a2,Cp,Ftl1,B2m,Psap,Atp5g1,Apoc1,Atox1,Fxyd5,Atp6v0e,Cd36,Apoe
GO:0060548	Negative regulation of cell death	30	1046	0.39	0.00072	10090.ENSMUSP00000005711,10090.ENSMUSP00000006235,10090.ENSMUSP00000007012,10090.ENSMUSP00000007130,10090.ENSMUSP00000010753,10090.ENSMUSP00000021530,10090.ENSMUSP00000022293,10090.ENSMUSP00000025257,10090.ENSMUSP00000025904,10090.ENSMUSP00000030051,10090.ENSMUSP00000030986,10090.ENSMUSP00000031840,10090.ENSMUSP00000034915,10090.ENSMUSP00000035065,10090.ENSMUSP00000039600,10090.ENSMUSP00000041149…	Chmp2a,Ctsb,Sod2,Ctnnb1,Psen2,Hif1a,Vdac2,Aif1,Prdx5,Txn1,Lrpap1,Gpnmb,Ctsh,Ptgs2,Ccl5,Mif,Grn,Hk3,Fcer1g,Gpx4,Cd74,Bcl2a1a,Psap,Atox1,Ndufa13,Il1rn,Gapdh,Lgals3,Gba,Apoe
GO:0043603	Cellular amide metabolic process	20	689	0.39	0.0103	10090.ENSMUSP00000000608,10090.ENSMUSP00000003572,10090.ENSMUSP00000007012,10090.ENSMUSP00000010753,10090.ENSMUSP00000017548,10090.ENSMUSP00000021201,10090.ENSMUSP00000025161,10090.ENSMUSP00000025925,10090.ENSMUSP00000032485,10090.ENSMUSP00000033342,10090.ENSMUSP00000034915,10090.ENSMUSP00000035105,10090.ENSMUSP00000039692,10090.ENSMUSP00000045841,10090.ENSMUSP00000094863,10090.ENSMUSP00000099435…	Gm2a,Gars,Sod2,Psen2,Rpl19,Cpd,Tapbp,Pla2g16,Mrpl51,Eif3f,Ctsh,Rpsa,Ndufa7,Eprs,Gpx4,Rpl23,Psap,Rps20,Wars,Gba
GO:0098655	Cation transmembrane transport	19	662	0.39	0.015	10090.ENSMUSP00000000090,10090.ENSMUSP00000004396,10090.ENSMUSP00000021536,10090.ENSMUSP00000023608,10090.ENSMUSP00000029266,10090.ENSMUSP00000031429,10090.ENSMUSP00000033049,10090.ENSMUSP00000034276,10090.ENSMUSP00000034881,10090.ENSMUSP00000039648,10090.ENSMUSP00000040717,10090.ENSMUSP00000048770,10090.ENSMUSP00000051222,10090.ENSMUSP00000051575,10090.ENSMUSP00000081574,10090.ENSMUSP00000081578…	Cox5a,Atp6v1f,Atp6v1d,Atp5j,Anxa5,P2rx4,Cox6a2,Cox4i1,Cox7a2,Atp13a2,Cox8a,Atp6v1g1,Atp5k,Fam26f,Slc31a1,Slc31a2,Atp5g1,Atox1,Atp6v0e
GO:0071417	Cellular response to organonitrogen compound	16	549	0.39	0.0298	10090.ENSMUSP00000007130,10090.ENSMUSP00000015484,10090.ENSMUSP00000017604,10090.ENSMUSP00000020886,10090.ENSMUSP00000025257,10090.ENSMUSP00000028062,10090.ENSMUSP00000029266,10090.ENSMUSP00000031429,10090.ENSMUSP00000034834,10090.ENSMUSP00000035065,10090.ENSMUSP00000045841,10090.ENSMUSP00000099435,10090.ENSMUSP00000103312,10090.ENSMUSP00000108205,10090.ENSMUSP00000130811,10090.ENSMUSP00000131832	Ctnnb1,Cybb,Cyba,Nampt,Aif1,Vim,Anxa5,P2rx4,Pkm,Ptgs2,Eprs,Rpl23,Atp5g1,Apobec1,Lamtor3,Cd36
GO:0008284	Positive regulation of cell population proliferation	27	964	0.38	0.0024	10090.ENSMUSP00000007130,10090.ENSMUSP00000016400,10090.ENSMUSP00000016640,10090.ENSMUSP00000017604,10090.ENSMUSP00000020886,10090.ENSMUSP00000021530,10090.ENSMUSP00000025257,10090.ENSMUSP00000028062,10090.ENSMUSP00000033053,10090.ENSMUSP00000033056,10090.ENSMUSP00000034915,10090.ENSMUSP00000035065,10090.ENSMUSP00000036326,10090.ENSMUSP00000037039,10090.ENSMUSP00000039600,10090.ENSMUSP00000041149…	Ctnnb1,Ctsz,Cd274,Cyba,Nampt,Hif1a,Aif1,Vim,Itgax,Pycard,Ctsh,Ptgs2,Crlf2,Tspo,Ccl5,Mif,Hpse,Grn,Hilpda,Cd86,Gng5,Cd74,Rpl23,H2-T23,Lgals3,Nme1,Nap1l1
GO:2000145	Regulation of cell motility	27	963	0.38	0.0024	10090.ENSMUSP00000007012,10090.ENSMUSP00000016640,10090.ENSMUSP00000019064,10090.ENSMUSP00000021530,10090.ENSMUSP00000023840,10090.ENSMUSP00000025257,10090.ENSMUSP00000028062,10090.ENSMUSP00000029266,10090.ENSMUSP00000031429,10090.ENSMUSP00000031840,10090.ENSMUSP00000032344,10090.ENSMUSP00000033053,10090.ENSMUSP00000033056,10090.ENSMUSP00000034915,10090.ENSMUSP00000035065,10090.ENSMUSP00000039600…	Sod2,Cd274,Cxcl16,Hif1a,Cxcl13,Aif1,Vim,Anxa5,P2rx4,Gpnmb,Arhgdib,Itgax,Pycard,Ctsh,Ptgs2,Ccl5,Mif,Grn,Bst2,Slamf8,Aldoa,Cd74,Cd63,Il1rn,Lmo4,Lgals3,Apoe
GO:0030334	Regulation of cell migration	26	915	0.38	0.0026	10090.ENSMUSP00000007012,10090.ENSMUSP00000016640,10090.ENSMUSP00000019064,10090.ENSMUSP00000021530,10090.ENSMUSP00000023840,10090.ENSMUSP00000025257,10090.ENSMUSP00000028062,10090.ENSMUSP00000031429,10090.ENSMUSP00000031840,10090.ENSMUSP00000032344,10090.ENSMUSP00000033053,10090.ENSMUSP00000033056,10090.ENSMUSP00000034915,10090.ENSMUSP00000035065,10090.ENSMUSP00000039600,10090.ENSMUSP00000041149…	Sod2,Cd274,Cxcl16,Hif1a,Cxcl13,Aif1,Vim,P2rx4,Gpnmb,Arhgdib,Itgax,Pycard,Ctsh,Ptgs2,Ccl5,Mif,Grn,Bst2,Slamf8,Aldoa,Cd74,Cd63,Il1rn,Lmo4,Lgals3,Apoe
GO:0043065	Positive regulation of apoptotic process	18	641	0.38	0.0247	10090.ENSMUSP00000007012,10090.ENSMUSP00000007130,10090.ENSMUSP00000010753,10090.ENSMUSP00000016400,10090.ENSMUSP00000016640,10090.ENSMUSP00000021530,10090.ENSMUSP00000029266,10090.ENSMUSP00000032800,10090.ENSMUSP00000033056,10090.ENSMUSP00000034915,10090.ENSMUSP00000035065,10090.ENSMUSP00000037039,10090.ENSMUSP00000039600,10090.ENSMUSP00000046340,10090.ENSMUSP00000064282,10090.ENSMUSP00000105796…	Sod2,Ctnnb1,Psen2,Ctsz,Cd274,Hif1a,Anxa5,Tyrobp,Pycard,Ctsh,Ptgs2,Tspo,Ccl5,Grn,Atpif1,Ndufa13,Gapdh,Ctsd
GO:0060627	Regulation of vesicle-mediated transport	17	600	0.38	0.0285	10090.ENSMUSP00000005711,10090.ENSMUSP00000017604,10090.ENSMUSP00000019514,10090.ENSMUSP00000024988,10090.ENSMUSP00000030986,10090.ENSMUSP00000033056,10090.ENSMUSP00000033664,10090.ENSMUSP00000033824,10090.ENSMUSP00000039648,10090.ENSMUSP00000059501,10090.ENSMUSP00000078875,10090.ENSMUSP00000099534,10090.ENSMUSP00000100862,10090.ENSMUSP00000104091,10090.ENSMUSP00000114350,10090.ENSMUSP00000131832…	Chmp2a,Cyba,Calm3,C3,Lrpap1,Pycard,Il2rg,Lamp1,Atp13a2,Vamp8,Fcer1g,B2m,Cd63,Apoc1,Lgals3,Cd36,Apoe
GO:0043410	Positive regulation of mapk cascade	15	531	0.38	0.0489	10090.ENSMUSP00000007130,10090.ENSMUSP00000009329,10090.ENSMUSP00000017610,10090.ENSMUSP00000024988,10090.ENSMUSP00000031840,10090.ENSMUSP00000033056,10090.ENSMUSP00000039600,10090.ENSMUSP00000041149,10090.ENSMUSP00000045832,10090.ENSMUSP00000095171,10090.ENSMUSP00000101105,10090.ENSMUSP00000110126,10090.ENSMUSP00000130811,10090.ENSMUSP00000131832,10090.ENSMUSP00000133302	Ctnnb1,Ccl8,Timp2,C3,Gpnmb,Pycard,Ccl5,Mif,Tmem106a,Cd74,Psap,Il1rn,Lamtor3,Cd36,Apoe
GO:0051240	Positive regulation of multicellular organismal process	52	1902	0.37	2.83e-06	10090.ENSMUSP00000007012,10090.ENSMUSP00000007130,10090.ENSMUSP00000009340,10090.ENSMUSP00000010753,10090.ENSMUSP00000015484,10090.ENSMUSP00000016640,10090.ENSMUSP00000017604,10090.ENSMUSP00000017610,10090.ENSMUSP00000020444,10090.ENSMUSP00000021530,10090.ENSMUSP00000023608,10090.ENSMUSP00000024988,10090.ENSMUSP00000025257,10090.ENSMUSP00000026571,10090.ENSMUSP00000028062,10090.ENSMUSP00000028259…	Sod2,Ctnnb1,Mnda,Psen2,Cybb,Cd274,Cyba,Timp2,Llph,Hif1a,Atp5j,C3,Aif1,Irf7,Vim,Ifih1,Fabp5,P2rx4,Tyrobp,Itgax,Pycard,Il2rg,Pkm,Ctsh,Ppib,Ptgs2,Crlf2,Tspo,H2-DMa,Ccl5,Mif,Hpse,H2-Aa,Grn,S100a1,Vamp8,Hilpda,Fcgr4,Fcer1g,Isg15,Cst7,Cd74,B2m,H2-T23,Atp5g1,Gapdh,Lgals3,Nme1,Nap1l1,Gba,Cd36,Apoe
GO:0044248	Cellular catabolic process	40	1445	0.37	7.73e-05	10090.ENSMUSP00000000287,10090.ENSMUSP00000000608,10090.ENSMUSP00000001989,10090.ENSMUSP00000006235,10090.ENSMUSP00000007130,10090.ENSMUSP00000010520,10090.ENSMUSP00000016400,10090.ENSMUSP00000018430,10090.ENSMUSP00000018711,10090.ENSMUSP00000019942,10090.ENSMUSP00000020504,10090.ENSMUSP00000021738,10090.ENSMUSP00000021757,10090.ENSMUSP00000022573,10090.ENSMUSP00000025196,10090.ENSMUSP00000025904…	Scpep1,Gm2a,Uba1,Ctsb,Ctnnb1,Nedd8,Ctsz,Psmb6,Gabarap,Aig1,Hint1,Gpr137b,Aoah,Esd,Psmb8,Prdx5,Gsto1,Dnase1l3,Psma7,Akr1a1,Ctsh,Atp13a2,Hpse,Rnf149,Psmd8,Vamp8,Samhd1,Psmd4,Erlec1,Isg15,Psma5,Polr2g,Ctsa,Psap,Apobec1,Prdx1,Ctsd,Gba,Tpi1,Psmb9
GO:0051050	Positive regulation of transport	28	1020	0.37	0.0024	10090.ENSMUSP00000005711,10090.ENSMUSP00000017604,10090.ENSMUSP00000019514,10090.ENSMUSP00000021530,10090.ENSMUSP00000024988,10090.ENSMUSP00000026050,10090.ENSMUSP00000030851,10090.ENSMUSP00000031429,10090.ENSMUSP00000033056,10090.ENSMUSP00000033664,10090.ENSMUSP00000033824,10090.ENSMUSP00000035065,10090.ENSMUSP00000037039,10090.ENSMUSP00000039600,10090.ENSMUSP00000039648,10090.ENSMUSP00000041149…	Chmp2a,Cyba,Calm3,Hif1a,C3,Gsto1,Tomm7,P2rx4,Pycard,Il2rg,Lamp1,Ptgs2,Tspo,Ccl5,Atp13a2,Mif,S100a1,Vamp8,Atpif1,Fcer1g,B2m,H2-T23,Cd63,Cxcl9,Gapdh,Lgals3,Cd36,Apoe
GO:0009894	Regulation of catabolic process	24	872	0.37	0.0063	10090.ENSMUSP00000010753,10090.ENSMUSP00000011896,10090.ENSMUSP00000017610,10090.ENSMUSP00000020886,10090.ENSMUSP00000021530,10090.ENSMUSP00000021738,10090.ENSMUSP00000028062,10090.ENSMUSP00000030851,10090.ENSMUSP00000033056,10090.ENSMUSP00000037039,10090.ENSMUSP00000039648,10090.ENSMUSP00000041149,10090.ENSMUSP00000064282,10090.ENSMUSP00000072929,10090.ENSMUSP00000093980,10090.ENSMUSP00000099382…	Psen2,Pgam1,Timp2,Nampt,Hif1a,Gpr137b,Vim,Tomm7,Pycard,Tspo,Atp13a2,Mif,Atpif1,Erlec1,Polr2g,Ctsa,Rpl23,Apoc1,Ndufa13,Apobec1,Psme2,Gba,Apoe,Psme1
GO:0098660	Inorganic ion transmembrane transport	18	652	0.37	0.0278	10090.ENSMUSP00000000090,10090.ENSMUSP00000004396,10090.ENSMUSP00000021536,10090.ENSMUSP00000023608,10090.ENSMUSP00000029266,10090.ENSMUSP00000031429,10090.ENSMUSP00000033049,10090.ENSMUSP00000034276,10090.ENSMUSP00000034881,10090.ENSMUSP00000035964,10090.ENSMUSP00000040717,10090.ENSMUSP00000048770,10090.ENSMUSP00000051222,10090.ENSMUSP00000081574,10090.ENSMUSP00000081578,10090.ENSMUSP00000103312…	Cox5a,Atp6v1f,Atp6v1d,Atp5j,Anxa5,P2rx4,Cox6a2,Cox4i1,Cox7a2,Clcn7,Cox8a,Atp6v1g1,Atp5k,Slc31a1,Slc31a2,Atp5g1,Atox1,Atp6v0e
GO:0010033	Response to organic substance	74	2742	0.36	3.05e-09	10090.ENSMUSP00000006235,10090.ENSMUSP00000006956,10090.ENSMUSP00000007012,10090.ENSMUSP00000007130,10090.ENSMUSP00000009329,10090.ENSMUSP00000009340,10090.ENSMUSP00000009727,10090.ENSMUSP00000010520,10090.ENSMUSP00000015484,10090.ENSMUSP00000016640,10090.ENSMUSP00000017604,10090.ENSMUSP00000017610,10090.ENSMUSP00000019064,10090.ENSMUSP00000019514,10090.ENSMUSP00000020886,10090.ENSMUSP00000021530…	Ctsb,Saa3,Sod2,Ctnnb1,Ccl8,Mnda,Syngr1,Nedd8,Cybb,Cd274,Cyba,Timp2,Cxcl16,Calm3,Nampt,Hif1a,Esd,Irg1,Ly6i,Cxcl13,Aif1,Ifitm3,Irf7,Vim,Ifih1,Anxa5,Akr1a1,P2rx4,Pycard,Il2rg,Pkm,Ctsh,Ptgs2,Crlf2,Tspo,Ccl5,H2-Ab1,Eprs,H2-Aa,Grn,Bst2,Sdf4,Vamp8,H2-Q7,Erlec1,Csf2ra,Fcgr4,Fcer1g,Isg15,Cd86,Il18bp,Csf2rb2,Gpx4,Cd74,Rpl23,B2m,Psap,Gbp3,Atp5g1,Cd68,Ndufa13,Apobec1,Cxcl9,Capg,Gng12,Il1rn,Gapdh,Serpina3f,Nm…
GO:0042592	Homeostatic process	44	1634	0.36	4.46e-05	10090.ENSMUSP00000000696,10090.ENSMUSP00000007012,10090.ENSMUSP00000007130,10090.ENSMUSP00000010753,10090.ENSMUSP00000017604,10090.ENSMUSP00000019514,10090.ENSMUSP00000021530,10090.ENSMUSP00000021668,10090.ENSMUSP00000023840,10090.ENSMUSP00000025563,10090.ENSMUSP00000025904,10090.ENSMUSP00000026050,10090.ENSMUSP00000029046,10090.ENSMUSP00000030051,10090.ENSMUSP00000031429,10090.ENSMUSP00000034915…	Cd52,Sod2,Ctnnb1,Psen2,Cyba,Calm3,Hif1a,Npc2,Cxcl13,Fth1,Prdx5,Gsto1,Fabp5,Txn1,P2rx4,Ctsh,Ptgs2,Tspo,Ccl5,Atp13a2,Grn,Atp6v1g1,Hk3,Lipa,Atpif1,Slamf8,Aplp2,Slc31a1,Slc31a2,Aldoa,Cp,Ftl1,Bcl2a1a,B2m,Atox1,Cxcl9,Il1rn,Prdx1,Bola2,Nme1,Gba,Cd36,Apoe,Soat1
GO:0051241	Negative regulation of multicellular organismal process	35	1304	0.36	0.00056	10090.ENSMUSP00000007130,10090.ENSMUSP00000016400,10090.ENSMUSP00000016640,10090.ENSMUSP00000017604,10090.ENSMUSP00000021530,10090.ENSMUSP00000021738,10090.ENSMUSP00000022722,10090.ENSMUSP00000023840,10090.ENSMUSP00000025181,10090.ENSMUSP00000028062,10090.ENSMUSP00000029266,10090.ENSMUSP00000030986,10090.ENSMUSP00000031429,10090.ENSMUSP00000031840,10090.ENSMUSP00000032344,10090.ENSMUSP00000032800…	Ctnnb1,Ctsz,Cd274,Cyba,Hif1a,Gpr137b,Irg1,Cxcl13,H2-K1,Vim,Anxa5,Lrpap1,P2rx4,Gpnmb,Arhgdib,Tyrobp,Pycard,Ptgs2,C1qc,Tspo,Fgl2,Grn,Bst2,Slamf8,Cd86,Cd74,B2m,Cd63,Apoc1,Anxa4,Nme1,Gba,Cd36,Apoe,H2-D1
GO:0051336	Regulation of hydrolase activity	32	1184	0.36	0.001	10090.ENSMUSP00000000608,10090.ENSMUSP00000005185,10090.ENSMUSP00000007800,10090.ENSMUSP00000009329,10090.ENSMUSP00000017610,10090.ENSMUSP00000019514,10090.ENSMUSP00000021738,10090.ENSMUSP00000023840,10090.ENSMUSP00000024988,10090.ENSMUSP00000025196,10090.ENSMUSP00000025904,10090.ENSMUSP00000032344,10090.ENSMUSP00000033056,10090.ENSMUSP00000034915,10090.ENSMUSP00000035065,10090.ENSMUSP00000039600…	Gm2a,Cstb,Arpp19,Ccl8,Timp2,Calm3,Gpr137b,Cxcl13,C3,Psmb8,Prdx5,Arhgdib,Pycard,Ctsh,Ptgs2,Ccl5,Atp13a2,Grn,Bst2,Atpif1,C4b,Cst7,Cd86,Psap,Apoc1,Ndufa13,Gapdh,Serpina3f,Ctsd,Psme2,Psmb9,Psme1
GO:0051270	Regulation of cellular component movement	28	1048	0.36	0.0035	10090.ENSMUSP00000007012,10090.ENSMUSP00000016640,10090.ENSMUSP00000019064,10090.ENSMUSP00000021530,10090.ENSMUSP00000023840,10090.ENSMUSP00000025257,10090.ENSMUSP00000028062,10090.ENSMUSP00000029266,10090.ENSMUSP00000031429,10090.ENSMUSP00000031840,10090.ENSMUSP00000032344,10090.ENSMUSP00000033053,10090.ENSMUSP00000033056,10090.ENSMUSP00000033824,10090.ENSMUSP00000034915,10090.ENSMUSP00000035065…	Sod2,Cd274,Cxcl16,Hif1a,Cxcl13,Aif1,Vim,Anxa5,P2rx4,Gpnmb,Arhgdib,Itgax,Pycard,Lamp1,Ctsh,Ptgs2,Ccl5,Mif,Grn,Bst2,Slamf8,Aldoa,Cd74,Cd63,Il1rn,Lmo4,Lgals3,Apoe
GO:0030155	Regulation of cell adhesion	19	705	0.36	0.0269	10090.ENSMUSP00000016640,10090.ENSMUSP00000023840,10090.ENSMUSP00000025257,10090.ENSMUSP00000031840,10090.ENSMUSP00000033056,10090.ENSMUSP00000033664,10090.ENSMUSP00000036740,10090.ENSMUSP00000037088,10090.ENSMUSP00000039600,10090.ENSMUSP00000041008,10090.ENSMUSP00000046105,10090.ENSMUSP00000046131,10090.ENSMUSP00000087047,10090.ENSMUSP00000095171,10090.ENSMUSP00000099739,10090.ENSMUSP00000100862…	Cd274,Cxcl13,Aif1,Gpnmb,Pycard,Il2rg,Ninj1,H2-DMa,Ccl5,H2-Ab1,H2-Aa,Fgl2,Cd86,Cd74,H2-T23,Cd63,Il1rn,Lgals3,Cd36
GO:0006950	Response to stress	81	3045	0.35	4.59e-10	10090.ENSMUSP00000001989,10090.ENSMUSP00000006956,10090.ENSMUSP00000007012,10090.ENSMUSP00000009329,10090.ENSMUSP00000015484,10090.ENSMUSP00000017604,10090.ENSMUSP00000018711,10090.ENSMUSP00000019064,10090.ENSMUSP00000020886,10090.ENSMUSP00000021530,10090.ENSMUSP00000022722,10090.ENSMUSP00000023840,10090.ENSMUSP00000024988,10090.ENSMUSP00000025161,10090.ENSMUSP00000025181,10090.ENSMUSP00000025257…	Uba1,Saa3,Sod2,Ccl8,Cybb,Cyba,Gabarap,Cxcl16,Nampt,Hif1a,Irg1,Cxcl13,C3,Tapbp,H2-K1,Aif1,Prdx5,Ifitm3,Irf7,Vim,Ifih1,Anxa5,Txn1,Tomm7,P2rx4,Tyrobp,Itgax,Pycard,Ptgs2,Crlf2,C1qc,Tspo,Ccl5,Atp13a2,C1qb,Gtf2h5,H2-Ab1,Mif,Hpse,Tmem106a,Eprs,H2-Aa,Grn,C1qa,Bst2,Lipa,Vamp8,Samhd1,Hilpda,Atpif1,Slamf8,C4b,H2-Q7,Erlec1,Fcgr4,Fcer1g,Isg15,Cd86,Il18bp,Gpx4,Cd74,Bcl2a1a,B2m,H2-T23,Gbp3,Cd68,Atox1,Slamf7,Shi…
GO:0048584	Positive regulation of response to stimulus	55	2080	0.35	2.96e-06	10090.ENSMUSP00000007130,10090.ENSMUSP00000007800,10090.ENSMUSP00000009329,10090.ENSMUSP00000009340,10090.ENSMUSP00000010753,10090.ENSMUSP00000016640,10090.ENSMUSP00000017604,10090.ENSMUSP00000017610,10090.ENSMUSP00000019514,10090.ENSMUSP00000020504,10090.ENSMUSP00000021530,10090.ENSMUSP00000021738,10090.ENSMUSP00000022722,10090.ENSMUSP00000023840,10090.ENSMUSP00000024988,10090.ENSMUSP00000025181…	Ctnnb1,Arpp19,Ccl8,Mnda,Psen2,Cd274,Cyba,Timp2,Calm3,Hint1,Hif1a,Gpr137b,Irg1,Cxcl13,C3,H2-K1,Aif1,Gsto1,Irf7,Ifih1,Fabp5,P2rx4,Gpnmb,Pycard,Lamp1,Ctsh,Ptgs2,Crlf2,C1qc,H2-DMa,Ccl5,C1qb,H2-Ab1,Mif,Hpse,Tmem106a,Grn,C1qa,Vamp8,Atpif1,C4b,Hcst,Fcer1g,Cd86,Cd74,Rpl23,B2m,H2-T23,Cd63,Psap,Il1rn,Lamtor3,Cd36,Apoe,H2-D1
GO:0044092	Negative regulation of molecular function	30	1126	0.35	0.0022	10090.ENSMUSP00000005185,10090.ENSMUSP00000007800,10090.ENSMUSP00000010753,10090.ENSMUSP00000016400,10090.ENSMUSP00000017610,10090.ENSMUSP00000019514,10090.ENSMUSP00000022722,10090.ENSMUSP00000023250,10090.ENSMUSP00000024988,10090.ENSMUSP00000025904,10090.ENSMUSP00000026050,10090.ENSMUSP00000030986,10090.ENSMUSP00000033056,10090.ENSMUSP00000035065,10090.ENSMUSP00000039600,10090.ENSMUSP00000051921…	Cstb,Arpp19,Psen2,Ctsz,Timp2,Calm3,Irg1,Ly6i,C3,Prdx5,Gsto1,Lrpap1,Pycard,Ptgs2,Ccl5,Bst2,Atpif1,C4b,Cst7,Rpl23,B2m,Apoc1,Anxa4,Il1rn,Gapdh,Serpina3f,Wars,Gba,Apoe,Ly6a
GO:1901698	Response to nitrogen compound	28	1064	0.35	0.0043	10090.ENSMUSP00000007130,10090.ENSMUSP00000015484,10090.ENSMUSP00000017604,10090.ENSMUSP00000019514,10090.ENSMUSP00000020886,10090.ENSMUSP00000023250,10090.ENSMUSP00000025257,10090.ENSMUSP00000028062,10090.ENSMUSP00000028259,10090.ENSMUSP00000029266,10090.ENSMUSP00000030051,10090.ENSMUSP00000031429,10090.ENSMUSP00000034834,10090.ENSMUSP00000035065,10090.ENSMUSP00000037039,10090.ENSMUSP00000045841…	Ctnnb1,Cybb,Cyba,Calm3,Nampt,Ly6i,Aif1,Vim,Ifih1,Anxa5,Txn1,P2rx4,Pkm,Ptgs2,Tspo,Eprs,Erlec1,Fcer1g,Rpl23,Atp5g1,Cd68,Apobec1,Gapdh,Serpina3f,Nme1,Lamtor3,Cd36,Ly6a
GO:0002520	Immune system development	19	727	0.35	0.0349	10090.ENSMUSP00000007012,10090.ENSMUSP00000007130,10090.ENSMUSP00000010753,10090.ENSMUSP00000021530,10090.ENSMUSP00000022722,10090.ENSMUSP00000023840,10090.ENSMUSP00000032800,10090.ENSMUSP00000037088,10090.ENSMUSP00000041008,10090.ENSMUSP00000059717,10090.ENSMUSP00000064282,10090.ENSMUSP00000067527,10090.ENSMUSP00000078875,10090.ENSMUSP00000095171,10090.ENSMUSP00000099534,10090.ENSMUSP00000099739…	Sod2,Ctnnb1,Psen2,Hif1a,Irg1,Cxcl13,Tyrobp,H2-DMa,H2-Ab1,Samhd1,Atpif1,Slamf8,Fcer1g,Cd74,B2m,H2-T23,Psap,Lmo4,Gba
GO:0008285	Negative regulation of cell population proliferation	18	680	0.35	0.0391	10090.ENSMUSP00000007012,10090.ENSMUSP00000007130,10090.ENSMUSP00000016640,10090.ENSMUSP00000017610,10090.ENSMUSP00000025257,10090.ENSMUSP00000025563,10090.ENSMUSP00000026565,10090.ENSMUSP00000031840,10090.ENSMUSP00000032800,10090.ENSMUSP00000035065,10090.ENSMUSP00000037039,10090.ENSMUSP00000041008,10090.ENSMUSP00000046105,10090.ENSMUSP00000064282,10090.ENSMUSP00000087047,10090.ENSMUSP00000099534…	Sod2,Ctnnb1,Cd274,Timp2,Aif1,Fth1,Ifitm3,Gpnmb,Tyrobp,Ptgs2,Tspo,H2-Ab1,H2-Aa,Atpif1,Cd86,B2m,Lgals3,Apoe
GO:1902533	Positive regulation of intracellular signal transduction	25	967	0.34	0.0102	10090.ENSMUSP00000007130,10090.ENSMUSP00000007800,10090.ENSMUSP00000009329,10090.ENSMUSP00000017610,10090.ENSMUSP00000019514,10090.ENSMUSP00000020504,10090.ENSMUSP00000021738,10090.ENSMUSP00000024988,10090.ENSMUSP00000026050,10090.ENSMUSP00000031429,10090.ENSMUSP00000031840,10090.ENSMUSP00000033056,10090.ENSMUSP00000039600,10090.ENSMUSP00000041149,10090.ENSMUSP00000044072,10090.ENSMUSP00000045832…	Ctnnb1,Arpp19,Ccl8,Timp2,Calm3,Hint1,Gpr137b,C3,Gsto1,P2rx4,Gpnmb,Pycard,Ccl5,Mif,Hpse,Tmem106a,Hcst,Cd86,Cd74,Rpl23,Psap,Il1rn,Lamtor3,Cd36,Apoe
GO:0043069	Negative regulation of programmed cell death	24	933	0.34	0.0133	10090.ENSMUSP00000007012,10090.ENSMUSP00000007130,10090.ENSMUSP00000010753,10090.ENSMUSP00000021530,10090.ENSMUSP00000022293,10090.ENSMUSP00000025257,10090.ENSMUSP00000025904,10090.ENSMUSP00000034915,10090.ENSMUSP00000035065,10090.ENSMUSP00000039600,10090.ENSMUSP00000041149,10090.ENSMUSP00000046340,10090.ENSMUSP00000051215,10090.ENSMUSP00000078875,10090.ENSMUSP00000094863,10090.ENSMUSP00000095171…	Sod2,Ctnnb1,Psen2,Hif1a,Vdac2,Aif1,Prdx5,Ctsh,Ptgs2,Ccl5,Mif,Grn,Hk3,Fcer1g,Gpx4,Cd74,Bcl2a1a,Atox1,Ndufa13,Il1rn,Gapdh,Lgals3,Gba,Apoe
GO:0010941	Regulation of cell death	42	1661	0.33	0.00029	10090.ENSMUSP00000005711,10090.ENSMUSP00000006235,10090.ENSMUSP00000007012,10090.ENSMUSP00000007130,10090.ENSMUSP00000010753,10090.ENSMUSP00000016400,10090.ENSMUSP00000016640,10090.ENSMUSP00000021530,10090.ENSMUSP00000022293,10090.ENSMUSP00000025257,10090.ENSMUSP00000025904,10090.ENSMUSP00000029266,10090.ENSMUSP00000030051,10090.ENSMUSP00000030986,10090.ENSMUSP00000031840,10090.ENSMUSP00000032800…	Chmp2a,Ctsb,Sod2,Ctnnb1,Psen2,Ctsz,Cd274,Hif1a,Vdac2,Aif1,Prdx5,Anxa5,Txn1,Lrpap1,Gpnmb,Tyrobp,Pycard,Ctsh,Ptgs2,Tspo,Ccl5,Mif,Grn,C1qa,Hk3,Atpif1,Fcer1g,Gpx4,Cd74,Bcl2a1a,Psap,Atp5g1,Atox1,Ndufa13,Il1rn,Gapdh,Lgals3,Nme1,Ctsd,Gba,Cd36,Apoe
GO:0044255	Cellular lipid metabolic process	20	797	0.33	0.0399	10090.ENSMUSP00000000287,10090.ENSMUSP00000000608,10090.ENSMUSP00000019942,10090.ENSMUSP00000021757,10090.ENSMUSP00000024988,10090.ENSMUSP00000025925,10090.ENSMUSP00000029046,10090.ENSMUSP00000035065,10090.ENSMUSP00000041149,10090.ENSMUSP00000046371,10090.ENSMUSP00000053270,10090.ENSMUSP00000094863,10090.ENSMUSP00000095171,10090.ENSMUSP00000101105,10090.ENSMUSP00000104091,10090.ENSMUSP00000108205…	Scpep1,Gm2a,Aig1,Aoah,C3,Pla2g16,Fabp5,Ptgs2,Mif,Gde1,Lipa,Gpx4,Cd74,Psap,Apoc1,Apobec1,Gba,Cd36,Apoe,Soat1
GO:0042221	Response to chemical	92	3720	0.32	4.1e-10	10090.ENSMUSP00000006235,10090.ENSMUSP00000006956,10090.ENSMUSP00000007012,10090.ENSMUSP00000007130,10090.ENSMUSP00000009329,10090.ENSMUSP00000009340,10090.ENSMUSP00000009727,10090.ENSMUSP00000010520,10090.ENSMUSP00000015484,10090.ENSMUSP00000016640,10090.ENSMUSP00000017604,10090.ENSMUSP00000017610,10090.ENSMUSP00000019064,10090.ENSMUSP00000019514,10090.ENSMUSP00000020886,10090.ENSMUSP00000021530…	Ctsb,Saa3,Sod2,Ctnnb1,Ccl8,Mnda,Syngr1,Nedd8,Cybb,Cd274,Cyba,Timp2,Cxcl16,Calm3,Nampt,Hif1a,Esd,Irg1,Ly6i,Cxcl13,Aif1,Prdx5,Gsto1,Ifitm3,Irf7,Vim,Ifih1,Anxa5,Txn1,Akr1a1,P2rx4,Pycard,Uqcrc2,Il2rg,Cox4i1,Pkm,Ctsh,Ptgs2,Crlf2,Tspo,Sepw1,Ccl5,Atp13a2,H2-Ab1,Mif,Eprs,H2-Aa,Grn,Atp6v1g1,C1qa,Rnf149,Bst2,Sdf4,Vamp8,Hilpda,Slamf8,H2-Q7,Erlec1,Csf2ra,Fcgr4,Fcer1g,Slc31a1,Isg15,Cd86,Cp,Il18bp,Csf2rb2,Gpx4…
GO:0051248	Negative regulation of protein metabolic process	27	1094	0.32	0.0114	10090.ENSMUSP00000005185,10090.ENSMUSP00000007130,10090.ENSMUSP00000007800,10090.ENSMUSP00000010753,10090.ENSMUSP00000016400,10090.ENSMUSP00000017610,10090.ENSMUSP00000022704,10090.ENSMUSP00000024988,10090.ENSMUSP00000025904,10090.ENSMUSP00000033056,10090.ENSMUSP00000035065,10090.ENSMUSP00000037039,10090.ENSMUSP00000041149,10090.ENSMUSP00000045841,10090.ENSMUSP00000050388,10090.ENSMUSP00000051921…	Cstb,Ctnnb1,Arpp19,Psen2,Ctsz,Timp2,Itm2b,C3,Prdx5,Pycard,Ptgs2,Tspo,Mif,Eprs,Rnf149,Bst2,C4b,Erlec1,Isg15,Cst7,Ctsa,Rpl23,Gapdh,Serpina3f,Wars,Gba,Apoe
GO:0006508	Proteolysis	27	1101	0.32	0.0122	10090.ENSMUSP00000000287,10090.ENSMUSP00000001989,10090.ENSMUSP00000006235,10090.ENSMUSP00000007130,10090.ENSMUSP00000010520,10090.ENSMUSP00000010753,10090.ENSMUSP00000016400,10090.ENSMUSP00000018430,10090.ENSMUSP00000021201,10090.ENSMUSP00000025196,10090.ENSMUSP00000029082,10090.ENSMUSP00000033056,10090.ENSMUSP00000033176,10090.ENSMUSP00000033342,10090.ENSMUSP00000034915,10090.ENSMUSP00000040222…	Scpep1,Uba1,Ctsb,Ctnnb1,Nedd8,Psen2,Ctsz,Psmb6,Cpd,Psmb8,Psma7,Pycard,Uqcrc2,Eif3f,Ctsh,Lap3,Fgl2,Rnf149,Psmd8,Psmd4,Erlec1,Isg15,Psma5,Ctsa,Ctsd,Cndp2,Psmb9
GO:0016310	Phosphorylation	26	1059	0.32	0.0148	10090.ENSMUSP00000000090,10090.ENSMUSP00000006956,10090.ENSMUSP00000011896,10090.ENSMUSP00000020251,10090.ENSMUSP00000023608,10090.ENSMUSP00000030583,10090.ENSMUSP00000033049,10090.ENSMUSP00000034276,10090.ENSMUSP00000034834,10090.ENSMUSP00000034881,10090.ENSMUSP00000034915,10090.ENSMUSP00000039600,10090.ENSMUSP00000039648,10090.ENSMUSP00000039692,10090.ENSMUSP00000040355,10090.ENSMUSP00000040717…	Cox5a,Saa3,Pgam1,Gnptab,Atp5j,Ak2,Cox6a2,Cox4i1,Pkm,Cox7a2,Ctsh,Ccl5,Atp13a2,Ndufa7,Gtf2h5,Cox8a,Hk3,Atp5k,Uqcrq,Uqcr10,Hcst,Cox6b1,Aldoa,Gapdh,Nme1,Tpi1
GO:0034220	Ion transmembrane transport	22	901	0.32	0.0347	10090.ENSMUSP00000000090,10090.ENSMUSP00000004396,10090.ENSMUSP00000015484,10090.ENSMUSP00000021536,10090.ENSMUSP00000022293,10090.ENSMUSP00000023608,10090.ENSMUSP00000029266,10090.ENSMUSP00000031429,10090.ENSMUSP00000033049,10090.ENSMUSP00000034276,10090.ENSMUSP00000034881,10090.ENSMUSP00000035964,10090.ENSMUSP00000039648,10090.ENSMUSP00000040717,10090.ENSMUSP00000048770,10090.ENSMUSP00000051222…	Cox5a,Atp6v1f,Cybb,Atp6v1d,Vdac2,Atp5j,Anxa5,P2rx4,Cox6a2,Cox4i1,Cox7a2,Clcn7,Atp13a2,Cox8a,Atp6v1g1,Atp5k,Fam26f,Slc31a1,Slc31a2,Atp5g1,Atox1,Atp6v0e
GO:0050790	Regulation of catalytic activity	53	2202	0.31	6.89e-05	10090.ENSMUSP00000000608,10090.ENSMUSP00000005185,10090.ENSMUSP00000006235,10090.ENSMUSP00000007012,10090.ENSMUSP00000007130,10090.ENSMUSP00000007800,10090.ENSMUSP00000009329,10090.ENSMUSP00000010753,10090.ENSMUSP00000017604,10090.ENSMUSP00000017610,10090.ENSMUSP00000019514,10090.ENSMUSP00000021530,10090.ENSMUSP00000021738,10090.ENSMUSP00000023840,10090.ENSMUSP00000024988,10090.ENSMUSP00000025196…	Gm2a,Cstb,Ctsb,Sod2,Ctnnb1,Arpp19,Ccl8,Psen2,Cyba,Timp2,Calm3,Hif1a,Gpr137b,Cxcl13,C3,Psmb8,Prdx5,Arhgdib,Cox6a2,Pycard,Ctsh,Ptgs2,Cct2,Ccl5,Atp13a2,Mif,Grn,Bst2,S100a1,Atpif1,Slamf8,C4b,Aplp2,Cst7,Cd86,Cd74,Rpl23,Psap,Apoc1,Ndufa13,Apobec1,Il1rn,Lmo4,Gapdh,Serpina3f,Ctsd,Psme2,Wars,Gba,Lamtor3,Apoe,Psmb9,Psme1
GO:0042127	Regulation of cell population proliferation	40	1650	0.31	0.001	10090.ENSMUSP00000007012,10090.ENSMUSP00000007130,10090.ENSMUSP00000016400,10090.ENSMUSP00000016640,10090.ENSMUSP00000017604,10090.ENSMUSP00000017610,10090.ENSMUSP00000020886,10090.ENSMUSP00000021530,10090.ENSMUSP00000025257,10090.ENSMUSP00000025563,10090.ENSMUSP00000026565,10090.ENSMUSP00000028062,10090.ENSMUSP00000031840,10090.ENSMUSP00000032800,10090.ENSMUSP00000033053,10090.ENSMUSP00000033056…	Sod2,Ctnnb1,Ctsz,Cd274,Cyba,Timp2,Nampt,Hif1a,Aif1,Fth1,Ifitm3,Vim,Gpnmb,Tyrobp,Itgax,Pycard,Ctsh,Ptgs2,Crlf2,Tspo,Ccl5,H2-Ab1,Mif,Hpse,H2-Aa,Grn,Hilpda,Atpif1,Cd86,Gng5,Cd74,Rpl23,B2m,H2-T23,Apobec1,Cxcl9,Lgals3,Nme1,Nap1l1,Apoe
GO:0051094	Positive regulation of developmental process	37	1533	0.31	0.0021	10090.ENSMUSP00000007012,10090.ENSMUSP00000007130,10090.ENSMUSP00000009329,10090.ENSMUSP00000015484,10090.ENSMUSP00000016640,10090.ENSMUSP00000017610,10090.ENSMUSP00000020444,10090.ENSMUSP00000021530,10090.ENSMUSP00000024988,10090.ENSMUSP00000028062,10090.ENSMUSP00000031429,10090.ENSMUSP00000032800,10090.ENSMUSP00000033053,10090.ENSMUSP00000033664,10090.ENSMUSP00000034834,10090.ENSMUSP00000034915…	Sod2,Ctnnb1,Ccl8,Cybb,Cd274,Timp2,Llph,Hif1a,C3,Vim,P2rx4,Tyrobp,Itgax,Il2rg,Pkm,Ctsh,Ppib,Ptgs2,Tspo,H2-DMa,Ccl5,Mif,Hpse,H2-Aa,Grn,S100a1,Isg15,Cst7,Cd74,B2m,Atp5g1,Cxcl9,Lgals3,Nme1,Nap1l1,Cd36,Apoe
GO:0044271	Cellular nitrogen compound biosynthetic process	28	1156	0.31	0.0117	10090.ENSMUSP00000003572,10090.ENSMUSP00000017548,10090.ENSMUSP00000020504,10090.ENSMUSP00000020886,10090.ENSMUSP00000021530,10090.ENSMUSP00000023608,10090.ENSMUSP00000030583,10090.ENSMUSP00000031429,10090.ENSMUSP00000032485,10090.ENSMUSP00000033342,10090.ENSMUSP00000034834,10090.ENSMUSP00000035105,10090.ENSMUSP00000039692,10090.ENSMUSP00000040355,10090.ENSMUSP00000045841,10090.ENSMUSP00000051222…	Gars,Rpl19,Hint1,Nampt,Hif1a,Atp5j,Ak2,P2rx4,Mrpl51,Eif3f,Pkm,Rpsa,Ndufa7,Gtf2h5,Eprs,Atp5k,Samhd1,Atpif1,Tceb2,Aldoa,Polr2g,Rpl23,Atp5g1,Lmo4,Nme1,Rps20,Wars,Gba
GO:0006629	Lipid metabolic process	25	1032	0.31	0.0214	10090.ENSMUSP00000000287,10090.ENSMUSP00000000608,10090.ENSMUSP00000019942,10090.ENSMUSP00000021668,10090.ENSMUSP00000021757,10090.ENSMUSP00000024988,10090.ENSMUSP00000025925,10090.ENSMUSP00000029046,10090.ENSMUSP00000035065,10090.ENSMUSP00000037039,10090.ENSMUSP00000041149,10090.ENSMUSP00000046371,10090.ENSMUSP00000053270,10090.ENSMUSP00000072428,10090.ENSMUSP00000076090,10090.ENSMUSP00000094863…	Scpep1,Gm2a,Aig1,Npc2,Aoah,C3,Pla2g16,Fabp5,Ptgs2,Tspo,Mif,Gde1,Lipa,Aplp2,Iah1,Gpx4,Cd74,Psap,Apoc1,Apobec1,Il1rn,Gba,Cd36,Apoe,Soat1
GO:0032269	Negative regulation of cellular protein metabolic process	25	1047	0.31	0.0248	10090.ENSMUSP00000005185,10090.ENSMUSP00000007130,10090.ENSMUSP00000007800,10090.ENSMUSP00000010753,10090.ENSMUSP00000016400,10090.ENSMUSP00000017610,10090.ENSMUSP00000024988,10090.ENSMUSP00000025904,10090.ENSMUSP00000033056,10090.ENSMUSP00000035065,10090.ENSMUSP00000037039,10090.ENSMUSP00000041149,10090.ENSMUSP00000045841,10090.ENSMUSP00000050388,10090.ENSMUSP00000051921,10090.ENSMUSP00000069418…	Cstb,Ctnnb1,Arpp19,Psen2,Ctsz,Timp2,C3,Prdx5,Pycard,Ptgs2,Tspo,Mif,Eprs,Rnf149,Bst2,C4b,Erlec1,Isg15,Cst7,Rpl23,Gapdh,Serpina3f,Wars,Gba,Apoe
GO:0043066	Negative regulation of apoptotic process	22	913	0.31	0.0391	10090.ENSMUSP00000007012,10090.ENSMUSP00000007130,10090.ENSMUSP00000010753,10090.ENSMUSP00000021530,10090.ENSMUSP00000022293,10090.ENSMUSP00000025257,10090.ENSMUSP00000025904,10090.ENSMUSP00000034915,10090.ENSMUSP00000035065,10090.ENSMUSP00000039600,10090.ENSMUSP00000041149,10090.ENSMUSP00000046340,10090.ENSMUSP00000078875,10090.ENSMUSP00000095171,10090.ENSMUSP00000096086,10090.ENSMUSP00000104485…	Sod2,Ctnnb1,Psen2,Hif1a,Vdac2,Aif1,Prdx5,Ctsh,Ptgs2,Ccl5,Mif,Grn,Fcer1g,Cd74,Bcl2a1a,Atox1,Ndufa13,Il1rn,Gapdh,Lgals3,Gba,Apoe
GO:0051239	Regulation of multicellular organismal process	76	3205	0.3	3.77e-07	10090.ENSMUSP00000007012,10090.ENSMUSP00000007130,10090.ENSMUSP00000009340,10090.ENSMUSP00000010753,10090.ENSMUSP00000015484,10090.ENSMUSP00000016400,10090.ENSMUSP00000016640,10090.ENSMUSP00000017604,10090.ENSMUSP00000017610,10090.ENSMUSP00000019514,10090.ENSMUSP00000020444,10090.ENSMUSP00000021530,10090.ENSMUSP00000021738,10090.ENSMUSP00000022722,10090.ENSMUSP00000023608,10090.ENSMUSP00000023840…	Sod2,Ctnnb1,Mnda,Psen2,Cybb,Ctsz,Cd274,Cyba,Timp2,Calm3,Llph,Hif1a,Gpr137b,Irg1,Atp5j,Cxcl13,C3,H2-K1,Aif1,Pla2g16,Irf7,Vim,Ifih1,Fabp5,Anxa5,Lrpap1,P2rx4,Gpnmb,Arhgdib,Tyrobp,Itgax,Pycard,Il2rg,Pkm,Ctsh,Ppib,Ptgs2,Crlf2,C1qc,Tspo,H2-DMa,Ccl5,Mif,Hpse,H2-Aa,Fgl2,Grn,Bst2,S100a1,Vamp8,Hilpda,Slamf8,Fcgr4,Fcer1g,Isg15,Cst7,Cd86,Gng5,Cd74,B2m,H2-T23,Cd63,Atp5g1,Apoc1,Anxa4,Il1rn,Pld3,Gapdh,Lgals3,Nm…
GO:0051049	Regulation of transport	44	1862	0.3	0.00072	10090.ENSMUSP00000005711,10090.ENSMUSP00000007130,10090.ENSMUSP00000010753,10090.ENSMUSP00000015484,10090.ENSMUSP00000017604,10090.ENSMUSP00000019514,10090.ENSMUSP00000021530,10090.ENSMUSP00000023608,10090.ENSMUSP00000024988,10090.ENSMUSP00000026050,10090.ENSMUSP00000029046,10090.ENSMUSP00000029266,10090.ENSMUSP00000030051,10090.ENSMUSP00000030851,10090.ENSMUSP00000030986,10090.ENSMUSP00000031429…	Chmp2a,Ctnnb1,Psen2,Cybb,Cyba,Calm3,Hif1a,Atp5j,C3,Gsto1,Fabp5,Anxa5,Txn1,Tomm7,Lrpap1,P2rx4,Pycard,Il2rg,Lamp1,Ptgs2,Tspo,Ccl5,Atp13a2,Mif,Eprs,Bst2,S100a1,Vamp8,Atpif1,Erlec1,Fcer1g,Slc31a2,Cd74,B2m,H2-T23,Cd63,Apoc1,Cxcl9,Il1rn,Gapdh,Lgals3,Fxyd5,Cd36,Apoe
GO:0010243	Response to organonitrogen compound	23	975	0.3	0.0399	10090.ENSMUSP00000007130,10090.ENSMUSP00000015484,10090.ENSMUSP00000017604,10090.ENSMUSP00000019514,10090.ENSMUSP00000020886,10090.ENSMUSP00000025257,10090.ENSMUSP00000028062,10090.ENSMUSP00000029266,10090.ENSMUSP00000031429,10090.ENSMUSP00000034834,10090.ENSMUSP00000035065,10090.ENSMUSP00000037039,10090.ENSMUSP00000045841,10090.ENSMUSP00000072929,10090.ENSMUSP00000078875,10090.ENSMUSP00000099435…	Ctnnb1,Cybb,Cyba,Calm3,Nampt,Aif1,Vim,Anxa5,P2rx4,Pkm,Ptgs2,Tspo,Eprs,Erlec1,Fcer1g,Rpl23,Atp5g1,Cd68,Apobec1,Serpina3f,Nme1,Lamtor3,Cd36
GO:0048583	Regulation of response to stimulus	83	3651	0.29	3.66e-07	10090.ENSMUSP00000007012,10090.ENSMUSP00000007130,10090.ENSMUSP00000007800,10090.ENSMUSP00000009329,10090.ENSMUSP00000009340,10090.ENSMUSP00000010753,10090.ENSMUSP00000016640,10090.ENSMUSP00000017604,10090.ENSMUSP00000017610,10090.ENSMUSP00000019514,10090.ENSMUSP00000020504,10090.ENSMUSP00000020886,10090.ENSMUSP00000021530,10090.ENSMUSP00000021738,10090.ENSMUSP00000021757,10090.ENSMUSP00000022293…	Sod2,Ctnnb1,Arpp19,Ccl8,Mnda,Psen2,Cd274,Cyba,Timp2,Calm3,Hint1,Nampt,Hif1a,Gpr137b,Aoah,Vdac2,Irg1,Ly6i,Cxcl13,C3,H2-K1,Aif1,Gsto1,Dnase1l3,Irf7,Ifih1,Fabp5,Anxa5,Txn1,Lrpap1,P2rx4,Gpnmb,Arhgdib,Pycard,Lamp1,Ctsh,Ptgs2,Crlf2,C1qc,H2-DMa,Ccl5,C1qb,H2-Ab1,Mif,Hpse,Tmem106a,Fgl2,Grn,C1qa,Rnf149,Hk3,Bst2,Vamp8,Samhd1,Cd48,Atpif1,Slamf8,C4b,Aplp2,Erlec1,Hcst,Fcgr4,Fcer1g,Cst7,Cd86,Gpx4,Cd74,Rpl23,B2m…
GO:0048585	Negative regulation of response to stimulus	36	1571	0.29	0.0057	10090.ENSMUSP00000007012,10090.ENSMUSP00000007130,10090.ENSMUSP00000010753,10090.ENSMUSP00000017610,10090.ENSMUSP00000019514,10090.ENSMUSP00000020886,10090.ENSMUSP00000021530,10090.ENSMUSP00000021757,10090.ENSMUSP00000022293,10090.ENSMUSP00000022722,10090.ENSMUSP00000023840,10090.ENSMUSP00000025257,10090.ENSMUSP00000026050,10090.ENSMUSP00000029266,10090.ENSMUSP00000030051,10090.ENSMUSP00000033056…	Sod2,Ctnnb1,Psen2,Timp2,Calm3,Nampt,Hif1a,Aoah,Vdac2,Irg1,Cxcl13,Aif1,Gsto1,Anxa5,Txn1,Pycard,Ptgs2,Ccl5,Mif,Fgl2,Grn,Rnf149,Hk3,Bst2,Samhd1,Slamf8,Erlec1,Cst7,Cd74,H2-T23,Psap,Ndufa13,Il1rn,Lgals3,Gba,Apoe
GO:1901566	Organonitrogen compound biosynthetic process	25	1096	0.29	0.0394	10090.ENSMUSP00000003572,10090.ENSMUSP00000017548,10090.ENSMUSP00000020886,10090.ENSMUSP00000021530,10090.ENSMUSP00000023608,10090.ENSMUSP00000029046,10090.ENSMUSP00000030583,10090.ENSMUSP00000032485,10090.ENSMUSP00000033342,10090.ENSMUSP00000034834,10090.ENSMUSP00000035105,10090.ENSMUSP00000039692,10090.ENSMUSP00000045832,10090.ENSMUSP00000045841,10090.ENSMUSP00000051222,10090.ENSMUSP00000064282…	Gars,Rpl19,Nampt,Hif1a,Atp5j,Fabp5,Ak2,Mrpl51,Eif3f,Pkm,Rpsa,Ndufa7,Tmem106a,Eprs,Atp5k,Atpif1,Aldoa,Rpl23,Atp5g1,Apobec1,Nme1,Rps20,Wars,Gba,Apoe
GO:0032879	Regulation of localization	63	2806	0.28	4.96e-05	10090.ENSMUSP00000005711,10090.ENSMUSP00000007012,10090.ENSMUSP00000007130,10090.ENSMUSP00000010753,10090.ENSMUSP00000015484,10090.ENSMUSP00000016640,10090.ENSMUSP00000017604,10090.ENSMUSP00000019064,10090.ENSMUSP00000019514,10090.ENSMUSP00000021530,10090.ENSMUSP00000021738,10090.ENSMUSP00000023608,10090.ENSMUSP00000023840,10090.ENSMUSP00000024988,10090.ENSMUSP00000025257,10090.ENSMUSP00000026050…	Chmp2a,Sod2,Ctnnb1,Psen2,Cybb,Cd274,Cyba,Cxcl16,Calm3,Hif1a,Gpr137b,Atp5j,Cxcl13,C3,Aif1,Gsto1,Vim,Fabp5,Anxa5,Txn1,Tomm7,Lrpap1,P2rx4,Gpnmb,Arhgdib,Tyrobp,Itgax,Pycard,Il2rg,Lamp1,Ctsh,Ptgs2,Cct2,Tspo,Ccl5,Atp13a2,Mif,Eprs,Grn,Bst2,S100a1,Vamp8,Hilpda,Atpif1,Slamf8,Erlec1,Fcer1g,Slc31a2,Aldoa,Cd74,B2m,H2-T23,Cd63,Apoc1,Cxcl9,Il1rn,Lmo4,Gapdh,Lgals3,Ctsd,Fxyd5,Cd36,Apoe
GO:0045597	Positive regulation of cell differentiation	25	1103	0.28	0.0418	10090.ENSMUSP00000007012,10090.ENSMUSP00000007130,10090.ENSMUSP00000009329,10090.ENSMUSP00000017610,10090.ENSMUSP00000020444,10090.ENSMUSP00000021530,10090.ENSMUSP00000028062,10090.ENSMUSP00000031429,10090.ENSMUSP00000032800,10090.ENSMUSP00000033664,10090.ENSMUSP00000035065,10090.ENSMUSP00000037039,10090.ENSMUSP00000037088,10090.ENSMUSP00000039600,10090.ENSMUSP00000041149,10090.ENSMUSP00000046105…	Sod2,Ctnnb1,Ccl8,Timp2,Llph,Hif1a,Vim,P2rx4,Tyrobp,Il2rg,Ptgs2,Tspo,H2-DMa,Ccl5,Mif,H2-Aa,Grn,Isg15,Cd74,Atp5g1,Cxcl9,Nme1,Nap1l1,Cd36,Apoe
GO:0006810	Transport	74	3382	0.27	1.13e-05	10090.ENSMUSP00000000090,10090.ENSMUSP00000000608,10090.ENSMUSP00000004396,10090.ENSMUSP00000005711,10090.ENSMUSP00000007130,10090.ENSMUSP00000007602,10090.ENSMUSP00000009727,10090.ENSMUSP00000010753,10090.ENSMUSP00000015484,10090.ENSMUSP00000016640,10090.ENSMUSP00000018711,10090.ENSMUSP00000019064,10090.ENSMUSP00000020251,10090.ENSMUSP00000020440,10090.ENSMUSP00000021530,10090.ENSMUSP00000021536…	Cox5a,Gm2a,Atp6v1f,Chmp2a,Ctnnb1,M6pr,Syngr1,Psen2,Cybb,Cd274,Gabarap,Cxcl16,Gnptab,Timm13,Hif1a,Atp6v1d,Npc2,Vdac2,Atp5j,Aif1,Fth1,Ifitm3,Anxa5,Tomm7,P2rx4,Tyrobp,Cox6a2,Pycard,Uqcrc2,Lamp1,Cox4i1,Cox7a2,Lgals3bp,Clcn7,Mfsd12,Cct2,Crlf2,Tspo,H2-DMa,Ccl5,Atp13a2,Cox8a,Tmem106a,Grn,Atp6v1g1,Atp5k,Fam26f,Sdf4,Vamp8,Atpif1,Erlec1,Fcer1g,Slc31a1,Slc31a2,Cp,Ftl1,Cd74,B2m,Cd63,Psap,Atp5g1,Apoc1,Atox1,N…
GO:2000026	Regulation of multicellular organismal development	47	2150	0.27	0.002	10090.ENSMUSP00000007012,10090.ENSMUSP00000007130,10090.ENSMUSP00000015484,10090.ENSMUSP00000016400,10090.ENSMUSP00000016640,10090.ENSMUSP00000017610,10090.ENSMUSP00000020444,10090.ENSMUSP00000021530,10090.ENSMUSP00000021738,10090.ENSMUSP00000024988,10090.ENSMUSP00000025181,10090.ENSMUSP00000025925,10090.ENSMUSP00000028062,10090.ENSMUSP00000031429,10090.ENSMUSP00000032344,10090.ENSMUSP00000032800…	Sod2,Ctnnb1,Cybb,Ctsz,Cd274,Timp2,Llph,Hif1a,Gpr137b,C3,H2-K1,Pla2g16,Vim,P2rx4,Arhgdib,Tyrobp,Itgax,Il2rg,Pkm,Ctsh,Ptgs2,C1qc,Tspo,H2-DMa,Ccl5,Mif,Hpse,H2-Aa,Fgl2,Grn,S100a1,Slamf8,Isg15,Cst7,Cd86,Gng5,Cd74,B2m,Atp5g1,Il1rn,Lgals3,Nme1,Wars,Nap1l1,Cd36,Apoe,H2-D1
GO:0010647	Positive regulation of cell communication	39	1762	0.27	0.0058	10090.ENSMUSP00000007130,10090.ENSMUSP00000007800,10090.ENSMUSP00000009329,10090.ENSMUSP00000010753,10090.ENSMUSP00000017604,10090.ENSMUSP00000017610,10090.ENSMUSP00000019514,10090.ENSMUSP00000020504,10090.ENSMUSP00000021530,10090.ENSMUSP00000021738,10090.ENSMUSP00000024988,10090.ENSMUSP00000026050,10090.ENSMUSP00000026571,10090.ENSMUSP00000029046,10090.ENSMUSP00000031429,10090.ENSMUSP00000031840…	Ctnnb1,Arpp19,Ccl8,Psen2,Cyba,Timp2,Calm3,Hint1,Hif1a,Gpr137b,C3,Gsto1,Irf7,Fabp5,P2rx4,Gpnmb,Pycard,Ctsh,Ptgs2,Crlf2,Ccl5,Mif,Hpse,Tmem106a,Vamp8,Atpif1,Hcst,Cd86,Cd74,Rpl23,Cd63,Psap,Il1rn,Gapdh,Lgals3,Gba,Lamtor3,Cd36,Apoe
GO:0023056	Positive regulation of signaling	39	1769	0.27	0.0062	10090.ENSMUSP00000007130,10090.ENSMUSP00000007800,10090.ENSMUSP00000009329,10090.ENSMUSP00000010753,10090.ENSMUSP00000017604,10090.ENSMUSP00000017610,10090.ENSMUSP00000019514,10090.ENSMUSP00000020504,10090.ENSMUSP00000021530,10090.ENSMUSP00000021738,10090.ENSMUSP00000024988,10090.ENSMUSP00000026050,10090.ENSMUSP00000026571,10090.ENSMUSP00000029046,10090.ENSMUSP00000031429,10090.ENSMUSP00000031840…	Ctnnb1,Arpp19,Ccl8,Psen2,Cyba,Timp2,Calm3,Hint1,Hif1a,Gpr137b,C3,Gsto1,Irf7,Fabp5,P2rx4,Gpnmb,Pycard,Ctsh,Ptgs2,Crlf2,Ccl5,Mif,Hpse,Tmem106a,Vamp8,Atpif1,Hcst,Cd86,Cd74,Rpl23,Cd63,Psap,Il1rn,Gapdh,Lgals3,Gba,Lamtor3,Cd36,Apoe
GO:0009967	Positive regulation of signal transduction	34	1538	0.27	0.0132	10090.ENSMUSP00000007130,10090.ENSMUSP00000007800,10090.ENSMUSP00000009329,10090.ENSMUSP00000010753,10090.ENSMUSP00000017604,10090.ENSMUSP00000017610,10090.ENSMUSP00000019514,10090.ENSMUSP00000020504,10090.ENSMUSP00000021530,10090.ENSMUSP00000021738,10090.ENSMUSP00000024988,10090.ENSMUSP00000026050,10090.ENSMUSP00000026571,10090.ENSMUSP00000029046,10090.ENSMUSP00000031429,10090.ENSMUSP00000031840…	Ctnnb1,Arpp19,Ccl8,Psen2,Cyba,Timp2,Calm3,Hint1,Hif1a,Gpr137b,C3,Gsto1,Irf7,Fabp5,P2rx4,Gpnmb,Pycard,Ctsh,Crlf2,Ccl5,Mif,Hpse,Tmem106a,Atpif1,Hcst,Cd86,Cd74,Rpl23,Cd63,Psap,Il1rn,Lamtor3,Cd36,Apoe
GO:1902531	Regulation of intracellular signal transduction	34	1556	0.27	0.0156	10090.ENSMUSP00000007012,10090.ENSMUSP00000007130,10090.ENSMUSP00000007800,10090.ENSMUSP00000009329,10090.ENSMUSP00000017610,10090.ENSMUSP00000019514,10090.ENSMUSP00000020504,10090.ENSMUSP00000021530,10090.ENSMUSP00000021738,10090.ENSMUSP00000022293,10090.ENSMUSP00000024988,10090.ENSMUSP00000026050,10090.ENSMUSP00000031429,10090.ENSMUSP00000031840,10090.ENSMUSP00000032344,10090.ENSMUSP00000033056…	Sod2,Ctnnb1,Arpp19,Ccl8,Timp2,Calm3,Hint1,Hif1a,Gpr137b,Vdac2,C3,Gsto1,P2rx4,Gpnmb,Arhgdib,Pycard,Ptgs2,Ccl5,Mif,Hpse,Tmem106a,Rnf149,Hcst,Cd86,Cd74,Rpl23,Psap,Ndufa13,Il1rn,Prdx1,Gba,Lamtor3,Cd36,Apoe
GO:0043067	Regulation of programmed cell death	33	1510	0.27	0.0184	10090.ENSMUSP00000007012,10090.ENSMUSP00000007130,10090.ENSMUSP00000010753,10090.ENSMUSP00000016400,10090.ENSMUSP00000016640,10090.ENSMUSP00000021530,10090.ENSMUSP00000022293,10090.ENSMUSP00000025257,10090.ENSMUSP00000025904,10090.ENSMUSP00000029266,10090.ENSMUSP00000032800,10090.ENSMUSP00000033056,10090.ENSMUSP00000034915,10090.ENSMUSP00000035065,10090.ENSMUSP00000037039,10090.ENSMUSP00000039600…	Sod2,Ctnnb1,Psen2,Ctsz,Cd274,Hif1a,Vdac2,Aif1,Prdx5,Anxa5,Tyrobp,Pycard,Ctsh,Ptgs2,Tspo,Ccl5,Mif,Grn,Hk3,Atpif1,Fcer1g,Gpx4,Cd74,Bcl2a1a,Atox1,Ndufa13,Il1rn,Gapdh,Lgals3,Nme1,Ctsd,Gba,Apoe
GO:0045184	Establishment of protein localization	28	1288	0.27	0.0408	10090.ENSMUSP00000005711,10090.ENSMUSP00000007602,10090.ENSMUSP00000009727,10090.ENSMUSP00000010753,10090.ENSMUSP00000018711,10090.ENSMUSP00000019514,10090.ENSMUSP00000020251,10090.ENSMUSP00000020440,10090.ENSMUSP00000030851,10090.ENSMUSP00000033176,10090.ENSMUSP00000033824,10090.ENSMUSP00000036326,10090.ENSMUSP00000037039,10090.ENSMUSP00000037088,10090.ENSMUSP00000045832,10090.ENSMUSP00000059501…	Chmp2a,M6pr,Syngr1,Psen2,Gabarap,Calm3,Gnptab,Timm13,Tomm7,Uqcrc2,Lamp1,Crlf2,Tspo,H2-DMa,Tmem106a,Vamp8,Erlec1,Cd74,Cd63,Psap,Cd68,Ndufa13,Apobec1,Il1rn,Vps29,Tmem167,Cd36,Apoe
GO:0051234	Establishment of localization	76	3522	0.26	1.21e-05	10090.ENSMUSP00000000090,10090.ENSMUSP00000000608,10090.ENSMUSP00000004396,10090.ENSMUSP00000005711,10090.ENSMUSP00000007130,10090.ENSMUSP00000007602,10090.ENSMUSP00000009727,10090.ENSMUSP00000010753,10090.ENSMUSP00000015484,10090.ENSMUSP00000016640,10090.ENSMUSP00000018711,10090.ENSMUSP00000019064,10090.ENSMUSP00000019514,10090.ENSMUSP00000020251,10090.ENSMUSP00000020440,10090.ENSMUSP00000021530…	Cox5a,Gm2a,Atp6v1f,Chmp2a,Ctnnb1,M6pr,Syngr1,Psen2,Cybb,Cd274,Gabarap,Cxcl16,Calm3,Gnptab,Timm13,Hif1a,Atp6v1d,Npc2,Vdac2,Atp5j,Aif1,Fth1,Ifitm3,Anxa5,Tomm7,P2rx4,Tyrobp,Cox6a2,Pycard,Uqcrc2,Lamp1,Cox4i1,Cox7a2,Lgals3bp,Clcn7,Mfsd12,Cct2,Crlf2,Tspo,H2-DMa,Ccl5,Atp13a2,Cox8a,Tmem106a,Grn,Atp6v1g1,Atp5k,Fam26f,Sdf4,Vamp8,Atpif1,Erlec1,Fcer1g,Slc31a1,Slc31a2,Cp,Ftl1,Cd74,B2m,Cd63,Psap,Atp5g1,Apoc1,C…
GO:0044249	Cellular biosynthetic process	43	2025	0.26	0.0062	10090.ENSMUSP00000003572,10090.ENSMUSP00000007012,10090.ENSMUSP00000015484,10090.ENSMUSP00000017548,10090.ENSMUSP00000017604,10090.ENSMUSP00000020504,10090.ENSMUSP00000020886,10090.ENSMUSP00000021530,10090.ENSMUSP00000023608,10090.ENSMUSP00000025925,10090.ENSMUSP00000026050,10090.ENSMUSP00000029046,10090.ENSMUSP00000030455,10090.ENSMUSP00000030583,10090.ENSMUSP00000031429,10090.ENSMUSP00000032485…	Gars,Sod2,Cybb,Rpl19,Cyba,Hint1,Nampt,Hif1a,Atp5j,Pla2g16,Gsto1,Fabp5,Akr1a1,Ak2,P2rx4,Mrpl51,Eif3f,Pkm,Ptgs2,Rpsa,Ndufa7,Gtf2h5,Mif,Tmem106a,Eprs,Atp5k,Samhd1,Atpif1,Tceb2,Aldoa,Polr2g,Cd74,Rpl23,Ldha,Atp5g1,Apobec1,Lmo4,Nme1,Rps20,Wars,Gba,Tpi1,Apoe
GO:0022607	Cellular component assembly	42	1983	0.25	0.0074	10090.ENSMUSP00000005711,10090.ENSMUSP00000007012,10090.ENSMUSP00000007130,10090.ENSMUSP00000014438,10090.ENSMUSP00000016571,10090.ENSMUSP00000017604,10090.ENSMUSP00000018711,10090.ENSMUSP00000021536,10090.ENSMUSP00000025161,10090.ENSMUSP00000025257,10090.ENSMUSP00000030401,10090.ENSMUSP00000031654,10090.ENSMUSP00000033056,10090.ENSMUSP00000033342,10090.ENSMUSP00000034881,10090.ENSMUSP00000035105…	Chmp2a,Sod2,Ctnnb1,Ndufa2,Ndufa1,Cyba,Gabarap,Atp6v1d,Tapbp,Aif1,Ndufs5,Pomp,Pycard,Eif3f,Cox7a2,Rpsa,Cct2,H2-DMa,Ndufb7,Tbca,Ccl5,Gtf2h5,Mif,Uqcr10,Vamp8,Samhd1,Psmd4,Ndufa3,Aldoa,Gpx4,Cd74,B2m,Psap,Atp5g1,Ndufa13,Capg,Bola2,Ctsd,Nap1l1,Snrpe,Apoe,Soat1
GO:0042981	Regulation of apoptotic process	31	1486	0.25	0.0426	10090.ENSMUSP00000007012,10090.ENSMUSP00000007130,10090.ENSMUSP00000010753,10090.ENSMUSP00000016400,10090.ENSMUSP00000016640,10090.ENSMUSP00000021530,10090.ENSMUSP00000022293,10090.ENSMUSP00000025257,10090.ENSMUSP00000025904,10090.ENSMUSP00000029266,10090.ENSMUSP00000032800,10090.ENSMUSP00000033056,10090.ENSMUSP00000034915,10090.ENSMUSP00000035065,10090.ENSMUSP00000037039,10090.ENSMUSP00000039600…	Sod2,Ctnnb1,Psen2,Ctsz,Cd274,Hif1a,Vdac2,Aif1,Prdx5,Anxa5,Tyrobp,Pycard,Ctsh,Ptgs2,Tspo,Ccl5,Mif,Grn,Atpif1,Fcer1g,Cd74,Bcl2a1a,Atox1,Ndufa13,Il1rn,Gapdh,Lgals3,Nme1,Ctsd,Gba,Apoe
GO:0009719	Response to endogenous stimulus	29	1370	0.25	0.0477	10090.ENSMUSP00000006235,10090.ENSMUSP00000007130,10090.ENSMUSP00000015484,10090.ENSMUSP00000017604,10090.ENSMUSP00000017610,10090.ENSMUSP00000019514,10090.ENSMUSP00000020886,10090.ENSMUSP00000022722,10090.ENSMUSP00000023840,10090.ENSMUSP00000025257,10090.ENSMUSP00000028062,10090.ENSMUSP00000029266,10090.ENSMUSP00000031429,10090.ENSMUSP00000034834,10090.ENSMUSP00000034915,10090.ENSMUSP00000035065…	Ctsb,Ctnnb1,Cybb,Cyba,Timp2,Calm3,Nampt,Irg1,Cxcl13,Aif1,Vim,Anxa5,P2rx4,Pkm,Ctsh,Ptgs2,Tspo,Ccl5,Eprs,Fcer1g,Rpl23,Atp5g1,Cd68,Apobec1,Il1rn,Serpina3f,Gba,Lamtor3,Cd36
GO:0050896	Response to stimulus	142	6908	0.24	1.04e-11	10090.ENSMUSP00000000696,10090.ENSMUSP00000001989,10090.ENSMUSP00000006235,10090.ENSMUSP00000006956,10090.ENSMUSP00000007012,10090.ENSMUSP00000007130,10090.ENSMUSP00000009329,10090.ENSMUSP00000009340,10090.ENSMUSP00000009727,10090.ENSMUSP00000010520,10090.ENSMUSP00000010753,10090.ENSMUSP00000015484,10090.ENSMUSP00000016640,10090.ENSMUSP00000017604,10090.ENSMUSP00000017610,10090.ENSMUSP00000018711…	Cd52,Uba1,Ctsb,Saa3,Sod2,Ctnnb1,Ccl8,Mnda,Syngr1,Nedd8,Psen2,Cybb,Cd274,Cyba,Timp2,Gabarap,Cxcl16,Calm3,Hint1,Nampt,Hif1a,Esd,Irg1,Ly6i,Atp5j,Cxcl13,C3,Tapbp,H2-K1,Aif1,Fth1,Prdx5,Pla2g16,Gsto1,Dnase1l3,Ifitm3,Irf7,Vim,Ifih1,Anxa5,Txn1,Akr1a1,Tomm7,Lrpap1,P2rx4,Gpnmb,Arhgdib,Tyrobp,Itgax,Pycard,Uqcrc2,Il2rg,Lamp1,Cox4i1,Pkm,Ctsh,Ptgs2,Clcn7,Crlf2,C1qc,Tspo,H2-DMa,Sepw1,Ccl5,Atp13a2,C1qb,Gtf2h5,H2…
GO:0051246	Regulation of protein metabolic process	57	2799	0.24	0.0018	10090.ENSMUSP00000005185,10090.ENSMUSP00000007130,10090.ENSMUSP00000007800,10090.ENSMUSP00000009329,10090.ENSMUSP00000010520,10090.ENSMUSP00000010753,10090.ENSMUSP00000016400,10090.ENSMUSP00000017610,10090.ENSMUSP00000019514,10090.ENSMUSP00000022704,10090.ENSMUSP00000024988,10090.ENSMUSP00000025196,10090.ENSMUSP00000025257,10090.ENSMUSP00000025904,10090.ENSMUSP00000028062,10090.ENSMUSP00000030051…	Cstb,Ctnnb1,Arpp19,Ccl8,Nedd8,Psen2,Ctsz,Timp2,Calm3,Itm2b,C3,Psmb8,Aif1,Prdx5,Vim,Txn1,Gpnmb,Pycard,Eif3f,Ctsh,Ptgs2,Tspo,Ccl5,Atp13a2,Mif,Tmem106a,Eprs,Grn,Rnf149,Bst2,Atpif1,C4b,Aplp2,Erlec1,Isg15,Cst7,Cd86,Polr2g,Cd74,Ctsa,Rpl23,Psap,Ndufa13,Il1rn,Gapdh,Serpina3f,Prdx1,Ctsd,Psme2,Wars,Gba,Lamtor3,Cd36,Apoe,Psmb9,Psme1,Soat1
GO:0009058	Biosynthetic process	45	2176	0.24	0.0072	10090.ENSMUSP00000003572,10090.ENSMUSP00000007012,10090.ENSMUSP00000015484,10090.ENSMUSP00000017548,10090.ENSMUSP00000017604,10090.ENSMUSP00000020504,10090.ENSMUSP00000020886,10090.ENSMUSP00000021530,10090.ENSMUSP00000023608,10090.ENSMUSP00000025925,10090.ENSMUSP00000026050,10090.ENSMUSP00000029046,10090.ENSMUSP00000030455,10090.ENSMUSP00000030583,10090.ENSMUSP00000031429,10090.ENSMUSP00000032485…	Gars,Sod2,Cybb,Rpl19,Cyba,Hint1,Nampt,Hif1a,Atp5j,Pla2g16,Gsto1,Fabp5,Akr1a1,Ak2,P2rx4,Mrpl51,Eif3f,Pkm,Ptgs2,Rpsa,Tspo,Ndufa7,Gtf2h5,Mif,Tmem106a,Eprs,Atp5k,Samhd1,Atpif1,Tceb2,Aldoa,Polr2g,Cd74,Rpl23,Ldha,Atp5g1,Apobec1,Lmo4,Gapdh,Nme1,Rps20,Wars,Gba,Tpi1,Apoe
GO:0010467	Gene expression	36	1743	0.24	0.0255	10090.ENSMUSP00000003572,10090.ENSMUSP00000010753,10090.ENSMUSP00000017548,10090.ENSMUSP00000021201,10090.ENSMUSP00000021530,10090.ENSMUSP00000025257,10090.ENSMUSP00000026571,10090.ENSMUSP00000032485,10090.ENSMUSP00000033056,10090.ENSMUSP00000033176,10090.ENSMUSP00000033342,10090.ENSMUSP00000034915,10090.ENSMUSP00000035065,10090.ENSMUSP00000035105,10090.ENSMUSP00000036326,10090.ENSMUSP00000039692…	Gars,Psen2,Rpl19,Cpd,Hif1a,Aif1,Irf7,Mrpl51,Pycard,Uqcrc2,Eif3f,Ctsh,Ptgs2,Rpsa,Crlf2,Ndufa7,Gtf2h5,Tmem106a,Eprs,Lipa,Tceb2,Fcer1g,Isg15,Polr2g,Rpl23,Psap,Apobec1,Lmo4,Lgals3,Bola2,Rps20,Wars,Snrpe,Gba,Cd36,Apoe
GO:0065008	Regulation of biological quality	77	3822	0.23	0.00011	10090.ENSMUSP00000000287,10090.ENSMUSP00000000608,10090.ENSMUSP00000000696,10090.ENSMUSP00000006235,10090.ENSMUSP00000007012,10090.ENSMUSP00000007130,10090.ENSMUSP00000009727,10090.ENSMUSP00000010753,10090.ENSMUSP00000017604,10090.ENSMUSP00000019514,10090.ENSMUSP00000020886,10090.ENSMUSP00000021530,10090.ENSMUSP00000021668,10090.ENSMUSP00000021738,10090.ENSMUSP00000023608,10090.ENSMUSP00000023840…	Scpep1,Gm2a,Cd52,Ctsb,Sod2,Ctnnb1,Syngr1,Psen2,Cyba,Calm3,Nampt,Hif1a,Npc2,Gpr137b,Atp5j,Cxcl13,C3,Tapbp,Fth1,Prdx5,Gsto1,Vim,Fabp5,Anxa5,Txn1,Tomm7,P2rx4,Tyrobp,Pycard,Lamp1,Ctsh,Ppib,Ptgs2,Cct2,Tspo,Ccl5,Atp13a2,Mif,Hpse,Grn,Atp6v1g1,Rnf149,Hk3,Lipa,Vamp8,Hilpda,Atpif1,Slamf8,Aplp2,Fcgr4,Fcer1g,Slc31a1,Slc31a2,Isg15,Aldoa,Cp,Ftl1,Cd74,Bcl2a1a,Ctsa,Rpl23,B2m,Atp5g1,Atox1,Apobec1,Cxcl9,Capg,Il1rn…
GO:0050793	Regulation of developmental process	53	2669	0.23	0.0053	10090.ENSMUSP00000007012,10090.ENSMUSP00000007130,10090.ENSMUSP00000009329,10090.ENSMUSP00000015484,10090.ENSMUSP00000016400,10090.ENSMUSP00000016640,10090.ENSMUSP00000017610,10090.ENSMUSP00000020444,10090.ENSMUSP00000020886,10090.ENSMUSP00000021530,10090.ENSMUSP00000021738,10090.ENSMUSP00000024988,10090.ENSMUSP00000025181,10090.ENSMUSP00000025925,10090.ENSMUSP00000028062,10090.ENSMUSP00000031429…	Sod2,Ctnnb1,Ccl8,Cybb,Ctsz,Cd274,Timp2,Llph,Nampt,Hif1a,Gpr137b,C3,H2-K1,Pla2g16,Vim,P2rx4,Arhgdib,Tyrobp,Itgax,Il2rg,Pkm,Ctsh,Ppib,Ptgs2,C1qc,Tspo,H2-DMa,Ccl5,Mif,Hpse,H2-Aa,Fgl2,Grn,S100a1,Slamf8,Isg15,Aldoa,Cst7,Cd86,Gng5,Cd74,B2m,Atp5g1,Cxcl9,Il1rn,Lmo4,Lgals3,Nme1,Wars,Nap1l1,Cd36,Apoe,H2-D1
GO:0051716	Cellular response to stimulus	107	5497	0.22	2.01e-06	10090.ENSMUSP00000001989,10090.ENSMUSP00000006235,10090.ENSMUSP00000006956,10090.ENSMUSP00000007012,10090.ENSMUSP00000007130,10090.ENSMUSP00000009329,10090.ENSMUSP00000009340,10090.ENSMUSP00000009727,10090.ENSMUSP00000010753,10090.ENSMUSP00000015484,10090.ENSMUSP00000016640,10090.ENSMUSP00000017604,10090.ENSMUSP00000017610,10090.ENSMUSP00000018711,10090.ENSMUSP00000019064,10090.ENSMUSP00000019514…	Uba1,Ctsb,Saa3,Sod2,Ctnnb1,Ccl8,Mnda,Syngr1,Psen2,Cybb,Cd274,Cyba,Timp2,Gabarap,Cxcl16,Calm3,Hint1,Nampt,Hif1a,Esd,Irg1,Ly6i,Cxcl13,C3,Aif1,Prdx5,Gsto1,Ifitm3,Irf7,Vim,Ifih1,Anxa5,Akr1a1,Tomm7,Lrpap1,P2rx4,Gpnmb,Arhgdib,Tyrobp,Itgax,Pycard,Il2rg,Lamp1,Pkm,Ctsh,Ptgs2,Crlf2,Tspo,Sepw1,Ccl5,Atp13a2,Gtf2h5,H2-Ab1,Mif,Eprs,Grn,Gde1,Atp6v1g1,Rnf149,Ifi27l2a,Vamp8,Samhd1,Hilpda,Cd48,Atpif1,Slamf8,H2-Q7,…
GO:0044085	Cellular component biogenesis	43	2201	0.22	0.0247	10090.ENSMUSP00000005711,10090.ENSMUSP00000007012,10090.ENSMUSP00000007130,10090.ENSMUSP00000014438,10090.ENSMUSP00000016571,10090.ENSMUSP00000017604,10090.ENSMUSP00000018711,10090.ENSMUSP00000021536,10090.ENSMUSP00000025161,10090.ENSMUSP00000025257,10090.ENSMUSP00000030401,10090.ENSMUSP00000031654,10090.ENSMUSP00000033056,10090.ENSMUSP00000033342,10090.ENSMUSP00000034881,10090.ENSMUSP00000035105…	Chmp2a,Sod2,Ctnnb1,Ndufa2,Ndufa1,Cyba,Gabarap,Atp6v1d,Tapbp,Aif1,Ndufs5,Pomp,Pycard,Eif3f,Cox7a2,Rpsa,Cct2,H2-DMa,Ndufb7,Tbca,Ccl5,Atp13a2,Gtf2h5,Mif,Uqcr10,Vamp8,Samhd1,Psmd4,Ndufa3,Aldoa,Gpx4,Cd74,B2m,Psap,Atp5g1,Ndufa13,Capg,Bola2,Ctsd,Nap1l1,Snrpe,Apoe,Soat1
GO:0048523	Negative regulation of cellular process	89	4672	0.21	0.00011	10090.ENSMUSP00000005185,10090.ENSMUSP00000005711,10090.ENSMUSP00000006235,10090.ENSMUSP00000007012,10090.ENSMUSP00000007130,10090.ENSMUSP00000007800,10090.ENSMUSP00000009340,10090.ENSMUSP00000010753,10090.ENSMUSP00000016400,10090.ENSMUSP00000016640,10090.ENSMUSP00000017610,10090.ENSMUSP00000019514,10090.ENSMUSP00000020886,10090.ENSMUSP00000021530,10090.ENSMUSP00000021738,10090.ENSMUSP00000022293…	Cstb,Chmp2a,Ctsb,Sod2,Ctnnb1,Arpp19,Mnda,Psen2,Ctsz,Cd274,Timp2,Calm3,Nampt,Hif1a,Gpr137b,Vdac2,Itm2b,Irg1,Atp5j,Cxcl13,C3,H2-K1,Aif1,Fth1,Prdx5,Pla2g16,Gsto1,Ifitm3,Vim,Fabp5,Anxa5,Txn1,Lrpap1,Gpnmb,Arhgdib,Tyrobp,Pycard,Ctsh,Ptgs2,Mfsd12,C1qc,Tspo,Ccl5,H2-Ab1,Mif,Eprs,H2-Aa,Fgl2,Grn,Rnf149,Hk3,Bst2,S100a1,Vamp8,Samhd1,Atpif1,Slamf8,C4b,Erlec1,Fcer1g,Isg15,Cst7,Cd86,Gpx4,Cd74,Bcl2a1a,Ctsa,Rpl23,…
GO:0032268	Regulation of cellular protein metabolic process	51	2657	0.21	0.0126	10090.ENSMUSP00000005185,10090.ENSMUSP00000007130,10090.ENSMUSP00000007800,10090.ENSMUSP00000009329,10090.ENSMUSP00000010753,10090.ENSMUSP00000016400,10090.ENSMUSP00000017610,10090.ENSMUSP00000019514,10090.ENSMUSP00000024988,10090.ENSMUSP00000025257,10090.ENSMUSP00000025904,10090.ENSMUSP00000028062,10090.ENSMUSP00000030051,10090.ENSMUSP00000031840,10090.ENSMUSP00000033056,10090.ENSMUSP00000033342…	Cstb,Ctnnb1,Arpp19,Ccl8,Psen2,Ctsz,Timp2,Calm3,C3,Aif1,Prdx5,Vim,Txn1,Gpnmb,Pycard,Eif3f,Ctsh,Ptgs2,Tspo,Ccl5,Atp13a2,Mif,Tmem106a,Eprs,Grn,Rnf149,Bst2,Atpif1,C4b,Aplp2,Erlec1,Isg15,Cst7,Cd86,Polr2g,Cd74,Rpl23,Psap,Ndufa13,Il1rn,Gapdh,Serpina3f,Prdx1,Ctsd,Psme2,Wars,Gba,Lamtor3,Cd36,Apoe,Psme1
GO:1901576	Organic substance biosynthetic process	41	2121	0.21	0.0349	10090.ENSMUSP00000003572,10090.ENSMUSP00000017548,10090.ENSMUSP00000020504,10090.ENSMUSP00000020886,10090.ENSMUSP00000021530,10090.ENSMUSP00000023608,10090.ENSMUSP00000025925,10090.ENSMUSP00000026050,10090.ENSMUSP00000029046,10090.ENSMUSP00000030455,10090.ENSMUSP00000030583,10090.ENSMUSP00000032485,10090.ENSMUSP00000033342,10090.ENSMUSP00000034834,10090.ENSMUSP00000035065,10090.ENSMUSP00000035105…	Gars,Rpl19,Hint1,Nampt,Hif1a,Atp5j,Pla2g16,Gsto1,Fabp5,Akr1a1,Ak2,Mrpl51,Eif3f,Pkm,Ptgs2,Rpsa,Tspo,Ndufa7,Gtf2h5,Mif,Tmem106a,Eprs,Atp5k,Samhd1,Atpif1,Tceb2,Aldoa,Polr2g,Cd74,Rpl23,Ldha,Atp5g1,Apobec1,Lmo4,Gapdh,Nme1,Rps20,Wars,Gba,Tpi1,Apoe
GO:0033036	Macromolecule localization	42	2198	0.21	0.0364	10090.ENSMUSP00000000608,10090.ENSMUSP00000005711,10090.ENSMUSP00000007130,10090.ENSMUSP00000007602,10090.ENSMUSP00000009727,10090.ENSMUSP00000010520,10090.ENSMUSP00000010753,10090.ENSMUSP00000018711,10090.ENSMUSP00000019514,10090.ENSMUSP00000020251,10090.ENSMUSP00000020440,10090.ENSMUSP00000021536,10090.ENSMUSP00000021668,10090.ENSMUSP00000030051,10090.ENSMUSP00000030851,10090.ENSMUSP00000033176…	Gm2a,Chmp2a,Ctnnb1,M6pr,Syngr1,Nedd8,Psen2,Gabarap,Calm3,Gnptab,Timm13,Atp6v1d,Npc2,Txn1,Tomm7,Uqcrc2,Lamp1,Cct2,Crlf2,Tspo,H2-DMa,Atp13a2,Tmem106a,Vamp8,Erlec1,Fcer1g,Cd74,Cd63,Psap,Apoc1,Cd68,Ndufa13,Apobec1,Il1rn,Vps29,Tmem167,Gba,Lamtor3,Cd36,Gbp2,Apoe,Soat1
GO:0048519	Negative regulation of biological process	95	5108	0.2	0.00012	10090.ENSMUSP00000005185,10090.ENSMUSP00000005711,10090.ENSMUSP00000006235,10090.ENSMUSP00000007012,10090.ENSMUSP00000007130,10090.ENSMUSP00000007800,10090.ENSMUSP00000009340,10090.ENSMUSP00000010753,10090.ENSMUSP00000016400,10090.ENSMUSP00000016640,10090.ENSMUSP00000017604,10090.ENSMUSP00000017610,10090.ENSMUSP00000019514,10090.ENSMUSP00000020886,10090.ENSMUSP00000021530,10090.ENSMUSP00000021738…	Cstb,Chmp2a,Ctsb,Sod2,Ctnnb1,Arpp19,Mnda,Psen2,Ctsz,Cd274,Cyba,Timp2,Calm3,Nampt,Hif1a,Gpr137b,Aoah,Vdac2,Itm2b,Irg1,Atp5j,Cxcl13,C3,H2-K1,Aif1,Fth1,Prdx5,Pla2g16,Gsto1,Ifitm3,Vim,Fabp5,Anxa5,Txn1,Lrpap1,P2rx4,Gpnmb,Arhgdib,Tyrobp,Pycard,Ctsh,Ptgs2,Mfsd12,C1qc,Tspo,Ccl5,H2-Ab1,Mif,Eprs,H2-Aa,Fgl2,Grn,Rnf149,Hk3,Bst2,S100a1,Vamp8,Samhd1,Atpif1,Slamf8,C4b,Erlec1,Fcer1g,Isg15,Cst7,Cd86,Polr2g,Gpx4,C…
GO:0051179	Localization	87	4646	0.2	0.00028	10090.ENSMUSP00000000090,10090.ENSMUSP00000000608,10090.ENSMUSP00000004396,10090.ENSMUSP00000005711,10090.ENSMUSP00000006956,10090.ENSMUSP00000007130,10090.ENSMUSP00000007602,10090.ENSMUSP00000009329,10090.ENSMUSP00000009727,10090.ENSMUSP00000010520,10090.ENSMUSP00000010753,10090.ENSMUSP00000015484,10090.ENSMUSP00000016640,10090.ENSMUSP00000018711,10090.ENSMUSP00000019064,10090.ENSMUSP00000019514…	Cox5a,Gm2a,Atp6v1f,Chmp2a,Saa3,Ctnnb1,M6pr,Ccl8,Syngr1,Nedd8,Psen2,Cybb,Cd274,Gabarap,Cxcl16,Calm3,Gnptab,Timm13,Hif1a,Atp6v1d,Npc2,Vdac2,Atp5j,Cxcl13,Aif1,Fth1,Ifitm3,Anxa5,Txn1,Tomm7,P2rx4,Tyrobp,Cox6a2,Pycard,Uqcrc2,Lamp1,Cox4i1,Cox7a2,Lgals3bp,Clcn7,Mfsd12,Cct2,Crlf2,Tspo,H2-DMa,Ccl5,Atp13a2,Cox8a,Tmem106a,Grn,Atp6v1g1,Atp5k,Fam26f,Sdf4,Vamp8,Atpif1,Slamf8,Erlec1,Fcer1g,Slc31a1,Slc31a2,Cp,Ftl…
GO:0008152	Metabolic process	134	7331	0.19	3.77e-07	10090.ENSMUSP00000000090,10090.ENSMUSP00000000287,10090.ENSMUSP00000000608,10090.ENSMUSP00000001989,10090.ENSMUSP00000003572,10090.ENSMUSP00000006235,10090.ENSMUSP00000006956,10090.ENSMUSP00000007012,10090.ENSMUSP00000007130,10090.ENSMUSP00000010520,10090.ENSMUSP00000010753,10090.ENSMUSP00000011896,10090.ENSMUSP00000014438,10090.ENSMUSP00000015484,10090.ENSMUSP00000016400,10090.ENSMUSP00000016571…	Cox5a,Scpep1,Gm2a,Uba1,Gars,Ctsb,Saa3,Sod2,Ctnnb1,Nedd8,Psen2,Pgam1,Ndufa2,Cybb,Ctsz,Ndufa1,Rpl19,Cyba,Psmb6,Gabarap,Aig1,Gnptab,Uqcr11,Hint1,Nampt,Cpd,Hif1a,Npc2,Gpr137b,Aoah,Esd,Atp5j,C3,Tapbp,Psmb8,Aif1,Fth1,Prdx5,Pla2g16,Gsto1,Dnase1l3,Irf7,Ifih1,Fabp5,Psma7,Txn1,Ndufs5,Akr1a1,Ak2,Sh3bgrl3,P2rx4,Mrpl51,Cox6a2,Pycard,Uqcrc2,Eif3f,Cox4i1,Pkm,Cox7a2,Ctsh,Ppib,Ptgs2,Rpsa,Crlf2,Tspo,Ndufb7,Sepw1,C…
GO:1901564	Organonitrogen compound metabolic process	79	4475	0.18	0.0044	10090.ENSMUSP00000000287,10090.ENSMUSP00000000608,10090.ENSMUSP00000001989,10090.ENSMUSP00000003572,10090.ENSMUSP00000006235,10090.ENSMUSP00000006956,10090.ENSMUSP00000007012,10090.ENSMUSP00000007130,10090.ENSMUSP00000010520,10090.ENSMUSP00000010753,10090.ENSMUSP00000011896,10090.ENSMUSP00000016400,10090.ENSMUSP00000017548,10090.ENSMUSP00000018430,10090.ENSMUSP00000020251,10090.ENSMUSP00000020504…	Scpep1,Gm2a,Uba1,Gars,Ctsb,Saa3,Sod2,Ctnnb1,Nedd8,Psen2,Pgam1,Ctsz,Rpl19,Psmb6,Gnptab,Hint1,Nampt,Cpd,Hif1a,Atp5j,Tapbp,Psmb8,Pla2g16,Ifih1,Fabp5,Psma7,Ak2,Mrpl51,Pycard,Uqcrc2,Eif3f,Pkm,Ctsh,Ppib,Rpsa,Ccl5,Atp13a2,Ndufa7,Lap3,Gtf2h5,Gns,Hpse,Tmem106a,Eprs,Fgl2,Gde1,Rnf149,Hk3,Atp5k,Psmd8,Samhd1,Atpif1,Tceb2,Psmd4,Erlec1,Hcst,Isg15,Aldoa,Psma5,Gpx4,Ctsa,Rpl23,B2m,Psap,Atp5g1,Apoc1,Apobec1,Gapdh,B…
GO:0009893	Positive regulation of metabolic process	67	3767	0.18	0.0113	10090.ENSMUSP00000007012,10090.ENSMUSP00000007130,10090.ENSMUSP00000007800,10090.ENSMUSP00000009329,10090.ENSMUSP00000009340,10090.ENSMUSP00000010753,10090.ENSMUSP00000015484,10090.ENSMUSP00000016640,10090.ENSMUSP00000017604,10090.ENSMUSP00000017610,10090.ENSMUSP00000019514,10090.ENSMUSP00000020886,10090.ENSMUSP00000021530,10090.ENSMUSP00000022722,10090.ENSMUSP00000024988,10090.ENSMUSP00000025257…	Sod2,Ctnnb1,Arpp19,Ccl8,Mnda,Psen2,Cybb,Cd274,Cyba,Timp2,Calm3,Nampt,Hif1a,Irg1,C3,Aif1,Prdx5,Irf7,Vim,Ifih1,Fabp5,Txn1,Tomm7,Gpnmb,Tyrobp,Itgax,Pycard,Il2rg,Ctsh,Ptgs2,Cct2,Crlf2,Tspo,Ccl5,Atp13a2,Mif,Hpse,Tmem106a,Grn,Churc1,S100a1,Hilpda,Atpif1,Tceb2,Fcer1g,Cd86,Polr2g,Cd74,Rpl23,B2m,H2-T23,Cd63,Psap,Ndufa13,Apobec1,Il1rn,Lmo4,Gapdh,Ctsd,Psme2,Wars,Gba,Lamtor3,Cd36,Apoe,Psme1,Soat1
GO:0048518	Positive regulation of biological process	103	5869	0.17	0.00037	10090.ENSMUSP00000005711,10090.ENSMUSP00000007012,10090.ENSMUSP00000007130,10090.ENSMUSP00000007800,10090.ENSMUSP00000009329,10090.ENSMUSP00000009340,10090.ENSMUSP00000010753,10090.ENSMUSP00000015484,10090.ENSMUSP00000016400,10090.ENSMUSP00000016640,10090.ENSMUSP00000017604,10090.ENSMUSP00000017610,10090.ENSMUSP00000019064,10090.ENSMUSP00000019514,10090.ENSMUSP00000020444,10090.ENSMUSP00000020504…	Chmp2a,Sod2,Ctnnb1,Arpp19,Ccl8,Mnda,Psen2,Cybb,Ctsz,Cd274,Cyba,Timp2,Cxcl16,Calm3,Llph,Hint1,Nampt,Hif1a,Gpr137b,Irg1,Atp5j,Cxcl13,C3,H2-K1,Aif1,Prdx5,Gsto1,Irf7,Vim,Ifih1,Fabp5,Anxa5,Txn1,Tomm7,P2rx4,Gpnmb,Tyrobp,Itgax,Pycard,Il2rg,Lamp1,Pkm,Ctsh,Ppib,Ptgs2,Cct2,Crlf2,Ninj1,C1qc,Tspo,H2-DMa,Ccl5,Atp13a2,C1qb,H2-Ab1,Mif,Hpse,Tmem106a,H2-Aa,Grn,Churc1,C1qa,S100a1,Vamp8,Hilpda,Atpif1,Tceb2,C4b,Hcst…
GO:0065009	Regulation of molecular function	76	4379	0.17	0.0086	10090.ENSMUSP00000000608,10090.ENSMUSP00000005185,10090.ENSMUSP00000006235,10090.ENSMUSP00000006956,10090.ENSMUSP00000007012,10090.ENSMUSP00000007130,10090.ENSMUSP00000007800,10090.ENSMUSP00000009329,10090.ENSMUSP00000009340,10090.ENSMUSP00000010753,10090.ENSMUSP00000016400,10090.ENSMUSP00000017604,10090.ENSMUSP00000017610,10090.ENSMUSP00000019064,10090.ENSMUSP00000019514,10090.ENSMUSP00000020886…	Gm2a,Cstb,Ctsb,Saa3,Sod2,Ctnnb1,Arpp19,Ccl8,Mnda,Psen2,Ctsz,Cyba,Timp2,Cxcl16,Calm3,Nampt,Hif1a,Gpr137b,Irg1,Ly6i,Cxcl13,C3,Psmb8,Prdx5,Gsto1,Irf7,Txn1,Lrpap1,Gpnmb,Arhgdib,Cox6a2,Pycard,Ctsh,Ptgs2,Cct2,Crlf2,Ccl5,Atp13a2,Mif,Grn,Bst2,S100a1,Vamp8,Atpif1,Tceb2,Slamf8,C4b,Aplp2,Cst7,Cd86,Cd74,Rpl23,B2m,Psap,Apoc1,Ndufa13,Apobec1,Cxcl9,Anxa4,Il1rn,Lmo4,Gapdh,Serpina3f,Lgals3,Nme1,Ctsd,Psme2,Wars,Fx…
GO:0044237	Cellular metabolic process	111	6445	0.16	0.0003	10090.ENSMUSP00000000090,10090.ENSMUSP00000000287,10090.ENSMUSP00000000608,10090.ENSMUSP00000001989,10090.ENSMUSP00000003572,10090.ENSMUSP00000006235,10090.ENSMUSP00000006956,10090.ENSMUSP00000007012,10090.ENSMUSP00000007130,10090.ENSMUSP00000010520,10090.ENSMUSP00000010753,10090.ENSMUSP00000011896,10090.ENSMUSP00000015484,10090.ENSMUSP00000016400,10090.ENSMUSP00000017548,10090.ENSMUSP00000017604…	Cox5a,Scpep1,Gm2a,Uba1,Gars,Ctsb,Saa3,Sod2,Ctnnb1,Nedd8,Psen2,Pgam1,Cybb,Ctsz,Rpl19,Cyba,Psmb6,Gabarap,Aig1,Gnptab,Uqcr11,Hint1,Nampt,Cpd,Hif1a,Gpr137b,Aoah,Esd,Atp5j,C3,Tapbp,Psmb8,Prdx5,Pla2g16,Gsto1,Dnase1l3,Ifih1,Fabp5,Psma7,Akr1a1,Ak2,Sh3bgrl3,P2rx4,Mrpl51,Cox6a2,Uqcrc2,Eif3f,Cox4i1,Pkm,Cox7a2,Ctsh,Ppib,Ptgs2,Rpsa,Ccl5,Atp13a2,Ndufa7,Gtf2h5,Cox8a,Mif,Hpse,Tmem106a,Eprs,Gde1,Rnf149,Hk3,Atp5k,…
GO:0048522	Positive regulation of cellular process	92	5407	0.16	0.0036	10090.ENSMUSP00000005711,10090.ENSMUSP00000007012,10090.ENSMUSP00000007130,10090.ENSMUSP00000007800,10090.ENSMUSP00000009329,10090.ENSMUSP00000010753,10090.ENSMUSP00000016400,10090.ENSMUSP00000016640,10090.ENSMUSP00000017604,10090.ENSMUSP00000017610,10090.ENSMUSP00000019064,10090.ENSMUSP00000019514,10090.ENSMUSP00000020444,10090.ENSMUSP00000020504,10090.ENSMUSP00000020886,10090.ENSMUSP00000021530…	Chmp2a,Sod2,Ctnnb1,Arpp19,Ccl8,Psen2,Ctsz,Cd274,Cyba,Timp2,Cxcl16,Calm3,Llph,Hint1,Nampt,Hif1a,Gpr137b,Irg1,Cxcl13,C3,H2-K1,Aif1,Gsto1,Irf7,Vim,Fabp5,Anxa5,Txn1,Tomm7,P2rx4,Gpnmb,Tyrobp,Itgax,Pycard,Il2rg,Lamp1,Ctsh,Ptgs2,Cct2,Crlf2,Ninj1,Tspo,H2-DMa,Ccl5,Atp13a2,H2-Ab1,Mif,Hpse,Tmem106a,H2-Aa,Grn,Churc1,C1qa,S100a1,Vamp8,Hilpda,Atpif1,Tceb2,Hcst,Fcer1g,Isg15,Aldoa,Cst7,Cd86,Gng5,Polr2g,Cd74,Rpl2…
GO:0065007	Biological regulation	172	10591	0.14	9.1e-07	10090.ENSMUSP00000000287,10090.ENSMUSP00000000608,10090.ENSMUSP00000000696,10090.ENSMUSP00000005185,10090.ENSMUSP00000005711,10090.ENSMUSP00000006235,10090.ENSMUSP00000006956,10090.ENSMUSP00000007012,10090.ENSMUSP00000007130,10090.ENSMUSP00000007800,10090.ENSMUSP00000009329,10090.ENSMUSP00000009340,10090.ENSMUSP00000009727,10090.ENSMUSP00000010520,10090.ENSMUSP00000010753,10090.ENSMUSP00000011896…	Scpep1,Gm2a,Cd52,Cstb,Chmp2a,Ctsb,Saa3,Sod2,Ctnnb1,Arpp19,Ccl8,Mnda,Syngr1,Nedd8,Psen2,Pgam1,Cybb,Ctsz,Cd274,Cyba,Timp2,Gabarap,Cxcl16,Calm3,Llph,Hint1,Nampt,Hif1a,Npc2,Gpr137b,Aoah,Vdac2,Itm2b,Irg1,Ly6i,Atp5j,Cxcl13,C3,Tapbp,H2-K1,Psmb8,Aif1,Fth1,Prdx5,Pla2g16,Gsto1,Dnase1l3,Ifitm3,Irf7,Vim,Ifih1,Fabp5,Anxa5,Txn1,Tomm7,Lrpap1,P2rx4,Gpnmb,Arhgdib,Tyrobp,Cox6a2,Itgax,Pycard,Eif3f,Il2rg,Lamp1,Pkm,C…
GO:0019222	Regulation of metabolic process	100	6085	0.14	0.0051	10090.ENSMUSP00000005185,10090.ENSMUSP00000007012,10090.ENSMUSP00000007130,10090.ENSMUSP00000007800,10090.ENSMUSP00000009329,10090.ENSMUSP00000009340,10090.ENSMUSP00000010520,10090.ENSMUSP00000010753,10090.ENSMUSP00000011896,10090.ENSMUSP00000015484,10090.ENSMUSP00000016400,10090.ENSMUSP00000016640,10090.ENSMUSP00000017604,10090.ENSMUSP00000017610,10090.ENSMUSP00000019514,10090.ENSMUSP00000020504…	Cstb,Sod2,Ctnnb1,Arpp19,Ccl8,Mnda,Nedd8,Psen2,Pgam1,Cybb,Ctsz,Cd274,Cyba,Timp2,Calm3,Hint1,Nampt,Hif1a,Gpr137b,Itm2b,Irg1,C3,Tapbp,Psmb8,Aif1,Prdx5,Irf7,Vim,Ifih1,Fabp5,Txn1,Tomm7,Lrpap1,Gpnmb,Tyrobp,Itgax,Pycard,Eif3f,Il2rg,Cox7a2,Ctsh,Ptgs2,Mfsd12,Cct2,Crlf2,Tspo,Ccl5,Atp13a2,Gtf2h5,Mif,Hpse,Tmem106a,Eprs,Grn,Churc1,Rnf149,Bst2,S100a1,Hilpda,Atpif1,Tceb2,Slamf8,C4b,Aplp2,Erlec1,Fcer1g,Isg15,Cst…
GO:0060255	Regulation of macromolecule metabolic process	92	5618	0.14	0.0106	10090.ENSMUSP00000005185,10090.ENSMUSP00000007012,10090.ENSMUSP00000007130,10090.ENSMUSP00000007800,10090.ENSMUSP00000009329,10090.ENSMUSP00000009340,10090.ENSMUSP00000010520,10090.ENSMUSP00000010753,10090.ENSMUSP00000011896,10090.ENSMUSP00000015484,10090.ENSMUSP00000016400,10090.ENSMUSP00000016640,10090.ENSMUSP00000017604,10090.ENSMUSP00000017610,10090.ENSMUSP00000019514,10090.ENSMUSP00000020504…	Cstb,Sod2,Ctnnb1,Arpp19,Ccl8,Mnda,Nedd8,Psen2,Pgam1,Cybb,Ctsz,Cd274,Cyba,Timp2,Calm3,Hint1,Nampt,Hif1a,Itm2b,Irg1,C3,Tapbp,Psmb8,Aif1,Prdx5,Irf7,Vim,Ifih1,Txn1,Lrpap1,Gpnmb,Tyrobp,Itgax,Pycard,Eif3f,Il2rg,Ctsh,Ptgs2,Cct2,Crlf2,Tspo,Ccl5,Atp13a2,Gtf2h5,Mif,Hpse,Tmem106a,Eprs,Grn,Churc1,Rnf149,Bst2,S100a1,Hilpda,Atpif1,Tceb2,C4b,Aplp2,Erlec1,Fcer1g,Isg15,Cst7,Cd86,Polr2g,Cd74,Ctsa,Rpl23,B2m,H2-T23,…
GO:0009987	Cellular process	213	13330	0.13	6.2e-11	10090.ENSMUSP00000000090,10090.ENSMUSP00000000287,10090.ENSMUSP00000000608,10090.ENSMUSP00000000696,10090.ENSMUSP00000001989,10090.ENSMUSP00000003572,10090.ENSMUSP00000004396,10090.ENSMUSP00000005711,10090.ENSMUSP00000006235,10090.ENSMUSP00000006956,10090.ENSMUSP00000007012,10090.ENSMUSP00000007130,10090.ENSMUSP00000007602,10090.ENSMUSP00000007800,10090.ENSMUSP00000009329,10090.ENSMUSP00000009340…	Cox5a,Scpep1,Gm2a,Cd52,Uba1,Gars,Atp6v1f,Chmp2a,Ctsb,Saa3,Sod2,Ctnnb1,M6pr,Arpp19,Ccl8,Mnda,Syngr1,Nedd8,Psen2,Pgam1,Ndufa2,Cybb,Ctsz,Ndufa1,Cd274,Rpl19,Cyba,Timp2,Psmb6,Gabarap,Cxcl16,Calm3,Aig1,Gnptab,Uqcr11,Timm13,Llph,Hint1,Nampt,Cpd,Hif1a,Atp6v1d,Npc2,Gpr137b,Aoah,Vdac2,Esd,Irg1,Ly6i,Atp5j,Cxcl13,C3,Tapbp,H2-K1,Psmb8,Aif1,Fth1,Prdx5,Pla2g16,Gsto1,Dnase1l3,Ifitm3,Irf7,Vim,Ifih1,Fabp5,Psma7,An…
GO:0050789	Regulation of biological process	160	9973	0.13	1.74e-05	10090.ENSMUSP00000005185,10090.ENSMUSP00000005711,10090.ENSMUSP00000006235,10090.ENSMUSP00000006956,10090.ENSMUSP00000007012,10090.ENSMUSP00000007130,10090.ENSMUSP00000007800,10090.ENSMUSP00000009329,10090.ENSMUSP00000009340,10090.ENSMUSP00000009727,10090.ENSMUSP00000010520,10090.ENSMUSP00000010753,10090.ENSMUSP00000011896,10090.ENSMUSP00000015484,10090.ENSMUSP00000016400,10090.ENSMUSP00000016640…	Cstb,Chmp2a,Ctsb,Saa3,Sod2,Ctnnb1,Arpp19,Ccl8,Mnda,Syngr1,Nedd8,Psen2,Pgam1,Cybb,Ctsz,Cd274,Cyba,Timp2,Gabarap,Cxcl16,Calm3,Llph,Hint1,Nampt,Hif1a,Gpr137b,Aoah,Vdac2,Itm2b,Irg1,Ly6i,Atp5j,Cxcl13,C3,Tapbp,H2-K1,Psmb8,Aif1,Fth1,Prdx5,Pla2g16,Gsto1,Dnase1l3,Ifitm3,Irf7,Vim,Ifih1,Fabp5,Anxa5,Txn1,Tomm7,Lrpap1,P2rx4,Gpnmb,Arhgdib,Tyrobp,Itgax,Pycard,Eif3f,Il2rg,Lamp1,Pkm,Cox7a2,Ctsh,Ppib,Ptgs2,Mfsd12,…
GO:0050794	Regulation of cellular process	151	9541	0.13	0.00015	10090.ENSMUSP00000005185,10090.ENSMUSP00000005711,10090.ENSMUSP00000006235,10090.ENSMUSP00000006956,10090.ENSMUSP00000007012,10090.ENSMUSP00000007130,10090.ENSMUSP00000007800,10090.ENSMUSP00000009329,10090.ENSMUSP00000009340,10090.ENSMUSP00000009727,10090.ENSMUSP00000010520,10090.ENSMUSP00000010753,10090.ENSMUSP00000011896,10090.ENSMUSP00000015484,10090.ENSMUSP00000016400,10090.ENSMUSP00000016640…	Cstb,Chmp2a,Ctsb,Saa3,Sod2,Ctnnb1,Arpp19,Ccl8,Mnda,Syngr1,Nedd8,Psen2,Pgam1,Cybb,Ctsz,Cd274,Cyba,Timp2,Gabarap,Cxcl16,Calm3,Llph,Hint1,Nampt,Hif1a,Gpr137b,Vdac2,Itm2b,Irg1,Ly6i,Atp5j,Cxcl13,C3,H2-K1,Aif1,Fth1,Prdx5,Pla2g16,Gsto1,Dnase1l3,Ifitm3,Irf7,Vim,Ifih1,Fabp5,Anxa5,Txn1,Tomm7,Lrpap1,P2rx4,Gpnmb,Arhgdib,Tyrobp,Itgax,Pycard,Eif3f,Il2rg,Lamp1,Cox7a2,Ctsh,Ptgs2,Mfsd12,Cct2,Crlf2,Ninj1,C1qc,Tspo…
GO:0071704	Organic substance metabolic process	107	6824	0.12	0.0126	10090.ENSMUSP00000000287,10090.ENSMUSP00000000608,10090.ENSMUSP00000001989,10090.ENSMUSP00000003572,10090.ENSMUSP00000006235,10090.ENSMUSP00000006956,10090.ENSMUSP00000007012,10090.ENSMUSP00000007130,10090.ENSMUSP00000010520,10090.ENSMUSP00000010753,10090.ENSMUSP00000011896,10090.ENSMUSP00000016400,10090.ENSMUSP00000017548,10090.ENSMUSP00000018430,10090.ENSMUSP00000019942,10090.ENSMUSP00000020251…	Scpep1,Gm2a,Uba1,Gars,Ctsb,Saa3,Sod2,Ctnnb1,Nedd8,Psen2,Pgam1,Ctsz,Rpl19,Psmb6,Aig1,Gnptab,Hint1,Nampt,Cpd,Hif1a,Npc2,Aoah,Esd,Atp5j,C3,Tapbp,Psmb8,Aif1,Pla2g16,Gsto1,Dnase1l3,Irf7,Ifih1,Fabp5,Psma7,Txn1,Akr1a1,Ak2,Mrpl51,Pycard,Uqcrc2,Eif3f,Pkm,Ctsh,Ppib,Ptgs2,Rpsa,Crlf2,Tspo,Ccl5,Atp13a2,Ndufa7,Lap3,Gtf2h5,Mif,Gns,Hpse,Tmem106a,Eprs,Fgl2,Gde1,Rnf149,Hk3,Atp5k,Psmd8,Lipa,Samhd1,Atpif1,Tceb2,Psmd…
