# Supplementary material for: Single cell and spatial transcriptomic analyses reveal microglia-plasma cell crosstalk in the brain during Trypanosoma brucei infection
Source: Nat Commun. 2022 Sep 30;13:5752. doi: 10.1038/s41467-022-33542-z (PMC9525673; doi:10.1038/s41467-022-33542-z)
Supplement: Supplementary file 15 — Supplementary Data 12 [file 41467_2022_33542_MOESM15_ESM.xlsx]

## Sheet: Sheet1
Supplementary table 12 - Marker genes identified for T cells cluster obtained after subsetting (resolution = 0.3).
T cell Marker genes
Cluster 0	Cluster 1	Cluster 2	Cluster 3
Ptn	S100a4	Ccl5	Mxd1
Klf2	Lgals1	Cd8b1	Furin		Cell cluster	Final cell IDs:
Bsg	S100a6	Cd8a	Maf		Cluster 0	No putative marker genes identified - discarded
Klf4	Tmsb4x	Ccl4	Odc1		Cluster 1	Cd8+ T cells
Itm2a	Actb	Nkg7	H2-K1		Cluster 2	Cd8+ T cells
Spock2	AW112010	Gzmb	Icam1		Cluster 3	Cd4+ T cells
Ly6c1	Cd52	Rps15a	Bhlhe40
Fos	S100a10	Gzma	Nfkbid
Jun	Crip1	Rps21	Tnfrsf4
Mt1	Sub1	Rps27	Junb
Sparcl1	Sh3bgrl3	Rps24	Tnfsf8
Junb	Gzmb	Ly6c2	Btg1
Sparc	Abracl	Rpl37a	Gadd45b
Atf3	Gng2	Rps28	Arap2
Fosb	Myl6	Rpl27a	Rel
Selenop	Nkg7	Hcst	Nr4a1
Sptbn1	Cox6c	Rpl38	Nfkbiz
Glul	Ndufa3	Fau	Icos
Zfp36	Ly6c2	Gzmk	Pim1
Cst3	Cd8b1	Rpl12	Tnfaip3
Nfkbia	Ctsw	Rps18	Cd4
Abcb1a	Sp100	Rpl23	Nfkbia
Serinc3	Lsp1	Rps10	Ifng
Ptma	Gmfg	Trgv2	Srgn
Dusp1	Glrx	Rpl18a	Bcl2a1b
Jund	Actg1	Rpl36	Kdm6b
Egr1	Cyba	Rps11	Bcl2a1d
	Vim	Rps5	H2-D1
	Plac8	Klrc1	Ddx5
	Pfn1	Rps13	Hif1a
	Uqcrh	Rps23	Ets1
	Uqcrq	Rpl37	Malt1
	Snrpb2	Rpl32	Dusp5
	Cox5a	Rpl17	Areg
	Prdx2	Uba52	Tgif1
	Gimap7	Rpl27	Il21
	Tomm7	Ms4a4b	Ahnak
	Epsti1	Rpl18	Serpina3f
	Atpif1	Ifitm1	Cd6
	Polr1d	Rps12	Ptpn1
	Cd8a	Cd52	Gimap5
	Glipr2	Rplp2	Tnfrsf9
	Tspo	Rps20	Lag3
	Ccl5	Rpl30	Il10
	Mrpl30	Rpl39	Jund
	Emp3	Sema4a	Plk3
	Vps36	Rpl22	Traf1
	Ifi27l2a	Rps7	Sytl3
	Zbp1	Rpl19	Ctla4
	Atp5e	Fgl2	B2m
	Dut	Rpl5	Plek
	BC031181	Rps3	Dusp1
	Cd48	Rpl13	Btg2
	Cox7c	Rpl34	H2-Q7
	Lgals3	Rps14	Cd5
	Cox8a	Plac8	Gem
	AA467197	Rplp1	Pnrc1
	Tbca	Rps3a1	Lcp1
	Coro1a	Rps4x	Rilpl2
	Prdx1	Rpl26	Lilr4b
	Capzb	Rps16	Csrnp1
	Smdt1	Klrd1	Gm8369
	Cotl1	Jaml	Phlda1
	Ifi47	Rpl11	Cd84
	Hmgn2	Sh2d2a	Itga4
	Atp5h	Rps19	Inpp4b
	Tuba1a	Rpl36a	Cytip
	Gzma	Rack1	Nabp1
	Cd3g	Rpl35	Nr4a3
	Ssbp1	S100a6	Cdkn1a
	Ms4a4b	Cd3g	Uhrf2
	Ppp1ca	Rpl3	Laptm5
	Calm1	Tma7	Cd82
	Skp1a	Hprt	Vps37b
	Cbx4	Bcl2	Ptp4a2
	Ccr5	Eef1a1	Ywhaz
	Rbx1	H2afj	Itk
	Ccr2	Gm10076	Akap13
	Sept1	Eif3e	Gpr174
	S100a11	Cox7b	Ccnl1
	Cxcr6	Rpsa	Tox
	Aldoa	Atf7ip	Ifngr1
	Pycard	Ifi208	Elmo1
	Prdx5	Rpl14	Fosl2
	Gstp3	Nsa2	Pip4k2a
	Cox5b	Rps2	Jak2
	Xaf1	Sept6	Tnf
	Sec61g	Trim12a	H2-Q4
	Myl12a	Itgb7	Ccr5
	Snrpb	Rps6	Rab8b
	Arl6ip1	Emp3	Ikzf2
	Gabarapl2	Gpr18	Sdf4
	Thoc7	Psme1	Eea1
	Gapdh	Rpl4	Hspa5
	Gm4070	Trim12c	Rac2
	Cox20	Runx3	Tnfrsf18													Tregs
	Sem1	Pde7a	Kdm2b
	Nme1	Ntan1	Slc25a3
	Hypk	Atp5o.1	Cdk6
	Ubl5	Dnajc15	Wdr26
	Usmg5	Vps13a	Nfatc1
	Rab8a	Rnf166	H2-Q6
	Cdc42se2	Fasl	Ptprc
	Sars	Ifi213	Slamf1
	Psma5	Nr4a2	Cish
	Tubb5	Gstp1	Itpr2
	Arhgdib	Sp110	C1qc
	Rac2	Selplg	Rinl
	Psmb8	Rps27rt	Sfpq
	Calm3	Nop10	Itgal
	Dnajc15	Cox7a2l	Itgb1
	Btf3	Hspe1	Il18r1
	Ndufab1	Rpl23a	Cd274
	Ms4a6b	Eif3f	Il18rap
	Zmat2	Epsti1	Zap70
	Ndufa7	Rpl27-ps3	AU020206
	Atp6v1f	Ifi209	Hilpda
	Cdc42	H2afy	Aebp2
	Zcrb1	Lat	Rgs1
	Ndufs6	Ndufs7	Fryl
	Tagln2	Ctsw	Lcp2
	Fabp5	Cd27	Cxcl10
	Ndufb2	Ptpn22	Stk17b
	Hmgb2	Ablim1	Anp32e
	Ap2s1	Bcl11b	Sla
	Cox6a1	Gpr183	Tln1
	Psma6	Ugcg	Sft2d1
	Arpc4	Id2	Hnrnpl
	Ndufb7	Sp100	C1qa
	Cox7a2	Mbd2	Baz1a
	Map2k2	Eif3m	Fam96b
	Ptms	Cnn2	Sf3b1
	Rab5c	H2-T22	Socs1
	Snrpe	Naca	Tob2
	Ndufs5	Nsrp1	Mbnl1
	Arpc1b	Isg20	Hectd1
	Cnn2	Pdcd6ip	Ppp1cc
	Fam103a1	Gng2	Nr3c1
	Ift20	Mrpl58	Hnrnpa2b1
	Abcf1	Alkbh1	Lbh
	Dtx3l	Atp11b	Arid4b
	Tmsb10	Zyx	Samsn1
	Denr	Skap1	Ms4a6b
	Lsm6	Mrpl57	Rap1b
	Gpsm3	Use1	Zbtb1
	Pla2g16	Grap2	Rbpj
	Sf3b6	Tomm5	Heca
	Uqcr10	Lfng	Arpc2
	Sdhb	Rhoh	Atf4
	Krtcap2	Fam107b	Egr1
	Prpf8	Rtp4	Stk4
	Atp5g3	Psma2	Fyb
	Cflar	Xaf1	Stat4
	Prr13	Tab2	Isy1
	Ywhae	Dnajc1	Peli1
	Ly6a	Ogdh	Rabgap1l
	Hnrnpc	Arhgap45	Fnbp1
	Edf1	Phf3	Ifi27l2a
	Chmp2a	Susd6	Serpina3g
	Zc3h15	Prdx6	mt-Nd1
	Anxa2	Ypel3	Flna
	Txn1	Sema4d	Oaz1
	Mrpl33		Irf1
	Fxyd5		Trbc1
	Ctsd		Ptprcap
	Sh3bgrl		Clk1
	Tmem14c		Tm9sf3
	Pkp3		Abracl
	Atp5f1		Ifrd1
	Romo1		Iqgap1
	Sugt1		Anxa6
	Hmgb1		Birc2
	Rbm22		Ctsb
	Park7		Arid5b
	Acadl		Shisa5
	Birc6		Cyfip2
	Uqcrb		Batf
	Arf6		S100a11
	Txndc17		Itgb2
	Mrps33		Ctss
	Sod1		Arf5
	Arpc5		P2ry10
	Selenow		Hivep2
	Cd27		Tnrc6a
			Ube3a
			Stk10
			Rrbp1
			Taf1d
			Purb
			Nfkb1
			Trac
			Arf6
			Vsir
			Cyth4
			Brd1
			Actr2
			Cd28
			Fyn
			Zcchc6
			Ttc39b
			4932438A13Rik
			Glrx
			Cfl1
