# Supplementary material for: Single cell and spatial transcriptomic analyses reveal microglia-plasma cell crosstalk in the brain during Trypanosoma brucei infection
Source: Nat Commun. 2022 Sep 30;13:5752. doi: 10.1038/s41467-022-33542-z (PMC9525673; doi:10.1038/s41467-022-33542-z)
Supplement: Supplementary file 16 — Supplementary Data 13 [file 41467_2022_33542_MOESM16_ESM.xlsx]

## Sheet: Sheet1
Supplementary table 13 - Marker genes identified for B cells/Oligodendrocyte cluster obtained after subsetting (resolution = 0.3).
B cells/Oligodendrocyte Marker genes
Cluster 0	Cluster 1	Cluster 2	Cluster 3	Cluster 4
Jchain	Ptn	Pdgfra	2900040C04Rik	Snhg11		Cell cluster	Final cell IDs:
Igkc	Dbi	Gria2	Cox8b	Miat		Cluster 0	Sdc1+ Ighm+ plasma cells
Ighm	Ptprz1	Serpine2	Cga	Phf24		Cluster 1	Olig1+ Oligodendrocytes
Rps24	S100a1	Ptprz1	1500015O10Rik	Grin2b		Cluster 2	Olig1+ Oligodendrocytes
Gm10076	Fos	Ptn	Calml4	Syt1		Cluster 3	Epcam+ neuroepithelium
Mzb1	Jun	Vcan	Rdh5	Ank3		Cluster 4	Map2+ Neurons
Cd74	Actb	Epn2	Cck	Cacna1b
Rps8	Tuba1a	Ppfibp1	Igfbp2	Atp11b
B2m	Marcks	Eps8	Apoc3	Unc13a
Iglc2	Cspg5	Qk	Resp18	Rnf112
Iglc3	Ckb	Syt11	Ptgds	Meg3
Rps20	Olig1	Brinp3	Chga	Rbfox3
Rps29	Egr1	Pcdh10	mt-Nd4	L1cam
Rpl17	Pcsk1n	Cntn1	Rab26os	Gria2
Rpl23	Pllp	Apoe	Pitx1	B230323A14Rik
Ly6c2	Nrxn1	Bcan	Ttr	Pclo
Rplp1	Zcchc24	Rnf144a	mt-Co3	Mirg
Rpl10	Lhfpl3	Marcks	Tshb	Gabra2
Rps10	Sox10	Gpm6b	Aldh2	Dbn1
Sec61b	Pdgfra	Ptprn	mt-Co1	Kcnt1
Rpl32	Gpr17	Olig1	mt-Cytb	Slc12a5
Txndc5	S100b	Nrxn1	mt-Co2	Syt7
Rpl22	Tmem100	2008-09-01	mt-Atp6	Dgkh
Rplp0	Sparcl1	Atp1a2	Igfbp5	Inpp4a
Rpl12	Ccnd1	Luzp2	Scg2	Mical3
Rps15a	Olig2	Arhgap31	Chgb	Tnk2
Xbp1	Qk	Cav1	Epcam	Snap25
Srgn	Scrg1	Igsf9b	mt-Nd1	Med12l
Trp53inp1	Fabp7	Khdrbs3	Fxyd1	Mical2
Rpl36al	Serpine2	Ramp1	Ctnna1	Pcnx2
Rpl35	S100a16	Aplp2	Cab39l	Celsr3
Rps14	Apoe	Tnr	Fth1	Sv2b
Serp1	Syt11	Xist	Rorb	Faap100
Sec11c	Basp1	Slc4a4	Scamp3	Mapk11
Rps19	Nr4a1	Olfm2	Cox20	Lmln
Tpt1	Junb	Jun	Enpp2	Tspoap1
Rpl18a	Tsc22d1	Ncald	Mt3	mt-Co3
Rps7	Tpm1	Zcchc24	Atf3	Ndrg4
Rpsa	Epn2	Itgb8	mt-Nd5	Dopey1
H2-K1	Rtn1	Grin3a	Cldn7	Aak1
Rpl35a	Tspan3	Caskin2	Cox8a	C2cd5
Rpl34	Slc1a2	Mecp2	Tuba1b	Camk2b
Rps4x	Mt3	Plxnb1	Cfap36	mt-Atp6
Rps27	Gpm6b	Pcdh17	Bola3	Map1b
Rpl38	Nap1l5	Cacng4	Arl6ip1	Ids
Pim1	Sulf2	Iglon5	Brd1	Mir124a-1hg
Fau	Tox3	Clk4	Dstn	mt-Co1
Rps18	Slc6a1	Rlbp1	Cystm1	AC149090.1
Rpl26	Atp1a2	3632451O06Rik	Mtch1	Scap
Herpud1	Qpct	Cspg4	mt-Nd4l	Cpeb1
Rps16	Xylt1	Npas3	Higd1a	Ptprs
Uba52	Bcan	Hnrnpa2b1	Hspa4l	Kalrn
Rps3	Cntn1	Lhfpl3	Pcp4	Kcnq2
Rps3a1	Tnr	Lsamp	Snrpn	Stam
Rps12	Spry2	Tsc22d1	mt-Nd6	Kif21a
Rps28	Abhd2	Gpr37l1	Ldhb	Dennd6b
H2-D1	Gng3	Cacng7	mt-Nd2	Kifc2
Rps5	Nfia	Lbh	Cst3	Rbfox2
Rpl37a	Ctnnd2	Ampd3	Actr8	Sirpa
Rpl36a	Actg1	Myo10	Prdx6	Fbxo18
Rpl28	Sdc3	Nsg1	Map1lc3a	mt-Co2
Rpl29	Matn4	Cadm2	Nfe2l1	Arhgef17
Rpl9	Gjc3	Cspg5	Gpx4	mt-Nd1
H2-Q7	Tril	Opcml	Sh3bgrl3	Pfkp
Ly6a	Bex2	Bmpr2	Ccdc186	Pitpnm3
Rpl27a	Neu4	Gatm	Sat1	Dnm1
Serinc3	2007-09-01	Olig2	Vdac1	Dgkb
Rpl14	Hsd17b12	Dag1	Phyh	Pgm2l1
Slpi	Cacng4	Adgrb3	Atp6v1e1	Limk2
Rps21	C1ql1	Ncam1	Bsg	Speg
Ifi27l2a	Evi5l	Gjc3	Ppia	Pxdn
Ssr4	Nnat	Dst	Clu	Ntng1
Slc3a2	Lrp1	Fermt2	Mrpl33	Begain
Rps23	Sox6	Kbtbd11	Atp6v1d	Rgs4
Rpl18	Cdo1	Pou3f3	Calm1	Sptbn4
Rps27a	Sash1	Dclk1	Hist1h2bc	Kcnq1ot1
Rack1	Slc25a4	Lrrtm2	Mrps33	Wsb1
Cd79a	Kcnj10	Myt1	Aldoa	C4b
Rpl36	Ntm	Plpp3	Stmn1	Clstn3
Rps13	Gpm6a	Lrp1b		Tmem191c
Rps6	Sox4	Mkln1		Arhgef4
Eef1b2	Tubb2b	Cask		Camk2a
Rpl30	Ddah1	Xylt1		Jakmip1
Cd52	Cnn3	Nfib		Rgs7
Rpl41	Pou3f1	Spast		Carmil1
Rps9	Jund	Mtss1l		Madd
Rps15	Mtss1l	Mark3		Lrig2
Edem1	Ncald	Edil3		Trank1
Rplp2	Dpp6	Ccdc88a		Npr2
Rps25	Anks1b	Clu		Matk
Rpl8	Plp1	Cdh2		Slc16a11
Rpl39	Slc22a17	Ppp1r9a		Elavl2
Iglv1	Cspg4	Fam171b		Atp1a3
Cd79b	Tubb2a	Wasf1		Bin1
Rps26	Eif1b	Add1		Fam193b
Iglc1	Phactr3	Wdr1		Celf5
Rpl6	G0s2	Jam2		Shank1
Rpl15	S100a13	Epha5		Atp2b2
Rpl3	Gpr37l1	Cipc		Nmnat2
Rbm3	Lrrtm2	Cpq		Atp9a
Mrpl57	Midn	Il1rapl1		Mprip
Cyba	Phlda1	Dner		Kif1a
H13	Csmd3	Cadm4		Srcin1
Spcs1	Olfm1	Ntm		Chka
Ly6e	Etv1	Gpr17		Dst
Fam214a	Nrxn2	Tia1		Ogt
Ctss	Scd2	Klf4		Carf
Rpl11	Tsc22d4	Lamp1		Camkk2
Rpl19	Rpl22l1	Aldoc		Armc9
Rpl7	Luzp2	Ednrb		Plekha6
Cd69	Ntrk2	Ugdh		Exd2
Rpl5	Ramp1	Nlgn3		Lhfpl4
Fam46c	Pgp	Slc6a1		Ccar2
Glipr1	Fez1	Lrp1		Iqsec2
Rpl27	Cryab	Wscd1		Plxdc2
Srp9	Pcp4	Macf1		Lin7b
Rpl37	Atxn7l3b	3110035E14Rik		Atp6v1g2
Rpl21	Gstm5	Lima1		B230334C09Rik
Rpl24	Nxph1	Kcnma1		Sez6
Krtcap2	Spon1	Fchsd2		Grin1
Irf4	Phyhipl	Ttyh1		Stx1a
Rps17	Kcnip3	Phldb1		Prkar1b
Rps2	Bcas1	Tnik		3110021N24Rik
Ptpn18	Mdk	C1ql1		Rasgef1a
Sec61g	Tceal3	Ddx17		Gpsm1
Ndufa1	Etv5	Spag9		Gria3
Gm30211	Tspyl4	Sh3bp4		Smpd4
Selenos	Ptch1	Brd9		Ints1
Map1lc3b	Timp3	Cpe		Mtcl1
Iglv3	Gatm	Marcksl1		Ptpn5
Pou2af1	Slc35f1	Nap1l5		Slc20a1
Derl3	Sox8	Rtn1		Akap8
Rexo2	Fxyd6	Araf		Tnrc6c
Txn1	Fosb	Mir9-3hg		Adgrb2
Pdia4	Rlbp1	Nrxn3		Kmt2a
Rps11	Nlgn3	Ntrk2		Peg3
Prg2	Cpe	Zfp36l1		Atp1b1
Sub1	Hspd1	P4ha1		mt-Nd2
Rpl4	Asrgl1	Rev3l		Adgrl1
Rpl23a	Nfib	Dpp6		Gprasp1
Tmed10	Bex3	Kif2a		Ralgapa1
Rpl10a	Fermt2	Npc1		Adap1
Rpl7a	Ednrb	Glul		R3hdm1
Rps27l	Gm2a	Soga3		Lrrc45
Srpr	Traf4	Atp2a2		Clip1
Bst2	Cd81	Adcyap1r1		Sncb
Pik3cg	Mapt	Gng3		Unc13b
Ost4	Spry1	Kidins220		Zkscan2
Ifitm3	Sirt2	Zeb1		Rmst
Eef1a1	Epha5	Klc1		Zfp738
Rpl13a	Ncam1	Fos		Dgkz
Tmem154	Plpp3	Lmo4		Cbarp
Eaf2	Cdk2ap1	Plp1		Porcn
Chchd10	Cacng7	Snx22		Kif5a
Eif3f	3110035E14Rik	Stmn3		Usp29
Tnfrsf13b	Dad1	Scd2		Rasal2
Ctla4	Rpl13	Susd5		mt-Nd4
Ctsz	Pcdh15	Bcas1		Cuedc1
Mef2c	Nckap1	Chpt1		Zranb1
Cytip	Zfp462	Galnt1		Enah
Psme1	Ss18l2	Itm2c		Iqce
Nfkbia	Btg1	Ank3		Bicd1
Emp3	B230209E15Rik	Reep3		Ppm1k
Igkv17-127	Kifap3	Nrxn2		Prkag2
H2-T23	Ldhb	Slc22a17		Dclk1
Slamf7	Fbxo7	Anp32a		Cntnap1
H2-Ab1	Dner	Ndrg2		Esyt2
Zbp1	Agpat5	Pcdh15		Rasl11b
Sp140	Trio	Nnat		Dhcr24
Clec2d	Chmp4b	Mmd2		Thy1
Spcs2	Xist	Kdm6b		Slit2
Pfdn5	Wscd1	Nckap1		Tnik
Tram1	Kank1	Arsb		Krba1
Cybb	Ugdh	Pllp		Garnl3
Tmem258	Itgb8	Gpm6a		Cpsf7
Rpl31	Tomm20	Pcdh9		Dzank1
Ptp4a2	Gm1673	Tspan3		D230025D16Rik
Creld2	Cd9	Dlgap1		Nav1
Ckap4	Tspan7	Kif1b		St8sia3
Oosp1	Pcsk2	Pid1		Luc7l3
Trf	Gng5	Gria3		Ccnt1
Manf	Ndrg2	Rcn2		Ddhd2
Spcs3	Atp6v1f	Anks1b		Ntrk3
Shisa5	Zeb2	Atxn10		Hap1
Blnk	Psma7	Apc		Ehmt2
Rap1a	Ampd3	Srpk2		Ahi1
Psmb8	Sem1	Gfra1		Chd3
Cmah	Ubl5	Zmiz1		Kcnma1
Rrbp1	Clu	Rtl8a		Pan2
Edem2	Atp5g2	Pkn2		Adgrl2
Naca	Klf2	Ywhah		Atp2b4
H2-Q4	Vezf1	Spry1		Tmem87b
Gimap6	Brinp3	Kcnq1ot1		Zfp318
Fkbp2	Klf4	Pura		Akap6
Atp5e	Atp5h			Arhgap32
Uqcrq	Lsamp			Fam189b
Arhgdib	Dync1i2			Ppp6r1
2310001H17Rik	Tmsb4x			Pkn1
Cope	Aldoc			2410089E03Rik
Prdx4	Arglu1			Setd3
Rilpl2	Adcyap1r1			Rap1gap
Txnip	Stmn4			Fry
Txndc11	Ttc3			Etnk1
Eef1d	Cox7a2			Wdfy3
Gm11808	Cebpb			Tmem145
Rgs10	Ttyh1			Nrbp2
Abracl	Opcml			Cacna2d2
H2afj	Rab10			Pnisr
Derl1	Ccdc88a			Disp2
Eef2	Eno1			Gbp6
Trp53i11	Cbx1			Aatk
Ighv1-53	Nme1			Tspan17
a	Dlgap1			Slmap
Gm5914	Dpm3			Rab3c
Ccl5	Vcp			Ttbk1
Isg20	Ier2			Map4k3
Nars	Serf1			Tet2
Ufm1	Dctn4			Dock3
Nsa2	Rap1gap			Rundc3a
Btf3	Reep5			Lnpep
H2-Eb1	Mat2a			Mcf2l
Tram2	Sh3glb1			Fam57b
Cox7a2l	Maged1			Fhl1
Tspan13	Snx3			Zfp704
Serf2	Vcan			Dlg1
AU020206	Ppib			Mir124-2hg
Tmed2	Dpysl2			Eno2
Cd24a	Smarcd1			Pkd1
Gm42047	Olfm2			Lmtk3
Filip1l	Dclk1			Arnt2
Cox6a2	Rab14			Rsrp1
Irf8	Ifi27			Ptprn
Ero1lb	Zmiz1			Nbea
Eif4ebp1	Gm3764			Map2
Serpina3f	Nfix			Nfasc
Eif3h	Pcdh17			Samd4
Tspo	Rtl8a			Zcchc18
Serpina3g	Fip1l1			mt-Cytb
Hdlbp	Hspa8			Trrap
Rac2	Arl6ip1			Mum1
Ell2	Aplp2			Xist
Hsp90b1	Ndufa4			Atg16l1
Vpreb3	Ndufa13			Dlg2
P4hb	Rhob			Odf2
Sel1l	Tmem167			Cacna2d1
Psmb9	Skp1a			Nalcn
Gimap5	Snrpd1			Gpld1
Rnase6				Abca2
Ssr3				Rab12
Itga4				Mink1
Syngr2				1700020I14Rik
Pou2f2				Arpp21
Bola2				Ank2
Zfp706				Fat3
Ift20				Wdr13
Clic4				Rasgrf1
Lman1				Sec61a2
Ccnd2				Celf4
Prdm1				Rhot2
Dok3				Scn2a
Cd274				1700030K09Rik
Man1a				Pdk1
Plac8				Abhd14b
Tmem123				Herc6
Psme2				Ddx17
Lax1				Ints7
Il10				Rapgef5
Eif3c				Zfp512b
Dnajc3				Wdfy1
Sdf2l1				Pkp4
Gm42418				Dmxl2
Atf5				Adam11
Mrpl54				Zfhx4
Tnfrsf13c				Nprl3
Hipk1				Tppp
Lgals1				Ccdc39
Nek7				C230004F18Rik
Phgdh				Eml2
Taf1d				Zfp788
Tapbp				Dcaf8
Dnajc7				Pigq
Pkig				Map4k5
Rpn2				Adgrb3
Fcrla				Ap3d1
Cacna1s				Ywhag
Tnfrsf17				Fnbp1l
Atf6				Herc1
Cd53				Zmynd11
Sec24a				Fnbp4
Ube2j1				Ttc14
Sec61a1				Rbm6
Neat1				Adar
Ly6d				Slc11a2
Fkbp11				Srrt
Ergic1				Macf1
Arid3a				Ipo9
Fcgr2b				Cers4
Unc93b1				Gpr162
Mia2				Git1
Adk				Tardbp
Gm5547				Htt
Pafah1b3				Rufy2
Gm15987				Ppip5k1
H2-T22				Zfhx2
Dusp5				Nsmf
Vamp8				Maged1
Napsa				Vezt
Larp1b				Myt1l
Sdc1				Dlgap4
Cycs				Trappc3
Nucb1				Luc7l2
Enpp1				Dalrd3
C130026I21Rik				Atg2a
Tsc22d3				Sfxn3
Sik1				Nrp1
Surf4				Vsnl1
Eef1g				Slf1
Mrps34				Wnk2
Tmem248				Acsl6
Manea				Nrgn
H2-Q6				Rangap1
Polr2j				Rnf25
Lars				B4galnt1
Ralgps2				Trp53bp1
Man2a1				Slc2a3
Pls1				Gm45159
Prr5				Fam229b
1110008P14Rik				Msrb2
Lman2				Dhx57
Tapbpl				Slc4a10
Mvb12a				Tef
4930523C07Rik				Scg2
Gm34215				Fbxo21
Ccrl2				Arhgap44
Gm4070				Paxbp1
Ptprc				Grik5
Fli1				Scn2b
Cflar				Smc5
Ucp2				Syt4
Hist1h2ap				Med25
Erp44				Zmym2
Lgals3bp				Scamp1
Sdc4				Ubp1
Adgre5				Gaa
Cdk2ap2				Arfgef3
Tap1				Camta1
Lars2				Srrm2
Kdelr2				Hnrnph1
Rp9				Zcchc7
Itgal				Cadps
AW112010				Ubr3
Prkcd				Tia1
Pck2				Dlg4
Stard5				Ndrg3
Asns				Mllt6
Rpl10-ps3				App
Prlr				Slc25a36
Laptm5				Tmem108
Trib1				Camta2
Pon2				Thap4
Myl12a				Acaca
Elf1				Ptpn23
Cd44				Btrc
Las1l				Nbeal1
Tmem160				Mboat7
Ube2m				Nrp2
Lgmn				Napg
Crlf2				Parp12
Cdv3				Tmod2
Ap3s1				Taok1
Mphosph10				E130102H24Rik
Bag1				Cdh11
Hist2h2aa1				mt-Nd3
Timm13				Kdm5b
Pycr2				Grik2
Nrip1				Gdi1
Alg5				Epb41l1
BC004004				Leng8
Lyz2				Pcdh9
Pin4				Trim9
Hmgb2				Hnrnpa2b1
Sec11a				Gigyf1
H2-Aa				Mef2d
C1qa				Ttc3
				Cdk14
				Zmym5
				Bc1
				Strbp
				Mapk8ip3
				Amer2
				Unc5c
				Prmt2
				Sun1
				Capn15
				Mapk8
				Zbtb11
				Clstn1
				Adss
				Mycbp2
				Nufip2
				Ints11
				Glt8d1
				Myef2
				Vps50
				Idh3a
				Eps15l1
				Matr3
				Ercc6l2
				Fbxo38
				Ina
				Yeats2
				Spns1
				Naa15
				Ubr5
				Uxs1
				Rps6kb2
				Ptprf
				Agk
				Ptpro
				Grk3
				Magi1
				Clasp2
				Rnf166
				Plekha5
				Camk1
				Kcna2
				Cnot10
				Ppp6r3
				Spock2
				Dnmt3a
				Uchl1
				Cacna1a
				Rab6b
				Actn4
				Cab39
				Frmd4a
				Gabrb1
				Atcay
				Usp34
				Stag1
				Dnajc5
				Ppp3r1
				Cacna1e
				Ep300
				Ppip5k2
				Agtpbp1
				Ints6l
				Ndufs1
				Cdc23
				Plxnc1
				Mapk10
				Anapc1
				Nsmaf
				Pianp
				Srsf1
				Acp2
				Kcnb1
				Zmym3
				Cdc42bpa
				Tdrkh
				Usp11
				Hivep2
				Nfat5
				Stxbp1
				Ttc4
				Hdac11
				Rev1
				Slc25a23
				Rims1
				Enpp5
				Nisch
				Pabpn1
				Atp2b1
				Phkg2
				Cep350
				Atp8a1
				B3gat1
				Socs7
				Gga1
				Nav2
				Pikfyve
				Pitpnb
				AI480526
				Ocrl
				Dennd1a
				Rc3h2
				Ubr1
				Rock2
				Tcaf1
				Myo9a
				Atp6v0e2
				Agap2
				Abca3
				St5
				Prnp
				Klf7
				Jakmip2
				Dusp8
				Camk2d
				Cdk16
				Cdk5r1
				Acox1
				Nr1d2
				Cttnbp2
				Lrrc4c
				Adgrb1
				Hirip3
				Zzef1
				Hjurp
				2310061I04Rik
				Rbm33
				Maf1
				Gm37494
				Zfp598
				Fam168a
				Nrxn3
				Tenm1
				Whamm
				Nme7
				Ehmt1
				Pfkm
				Appl2
				Slf2
				Rspry1
				Rcor3
				Fus
				Glrb
				Gls
				Rsbn1
				Agap3
				Grina
				Zfp612
				Ccdc50
				Wrb
				Nptn
				Oaz2
				Strn3
				Nktr
				Phf20l1
				Spast
				Snrpn
				Gabbr1
				Fmr1
				Elavl3
				Dmd
				Ubr4
				9330159F19Rik
				Psap
				Zfp945
				Syne1
				Taz
				Csad
				Tbc1d23
				Uvssa
				Lonp1
				Tspyl2
				Rbm5
				Unc80
				Vps13c
				Sh3glb2
				Ap1g1
				Zcchc11
				Becn1
				Zfp326
				Klhdc10
				2700081O15Rik
				Fam173a
				Kif1b
				Atp6v1b2
				Tnrc6a
				Aplp1
				Setd7
				Phip
				Rgs7bp
				Prkacb
				Tacc1
				Il1rapl1
				Syn2
				Ubtf
				Negr1
				mt-Nd5
				Ssbp2
				Cpe
				Prkcb
				Atp6v0a1
				Asic1
				Ncor2
				Ip6k1
				Ranbp3
				Syngr1
				Caskin1
				Miga1
				Per1
				Zranb2
				Tmem57
				Nr2c2
				Actr1b
				Gclm
				Slc27a1
				Atxn7l3
				Upf1
				Tfcp2
				Rev3l
				Plekhb1
				Snx27
				Cdk13
				Zmat3
				Usp9x
				Clip2
				Gpc1
				Stk38
				Nebl
				Fubp1
				Ppme1
				Ddb1
				Mdm4
				Dync1h1
				Cit
				Akap8l
				Atxn2l
				Fbxl5
				Orc4
				Sfswap
				Ccl4
				6330403K07Rik
				Arrb2
				Nlgn1
				Dctn2
				2310035C23Rik
				Cbl
				Mapre3
				Ppm1l
				Chfr
				Rufy3
				Tmx4
				Trappc8
				Kat6b
				Map7d1
				Setd2
				Golga4
				Snrnp70
				Slc6a6
				Hnrnpr
				Ppp3cb
				Kmt2d
				2210016L21Rik
				Xpr1
				Prpsap1
				Senp6
				Acap3
				Copg1
				Kmt2c
				Iffo1
				Celf1
				Psmd11
				5330434G04Rik
				2006-03-01
				Klc1
				Olfm1
				Rorb
				Podxl2
				Ppp3ca
				Tmem181a
				Pcdh7
				Frrs1l
				Myo5a
				Pcmt1
				Tomm70a
				Sirt7
				Mmp16
				Cxxc4
				Gramd1b
				Atrx
				Hdac7
				Smg1
				Srgap3
				Tmx3
				Pds5a
				Rab28
				Cul5
				Slc25a12
				Ano10
				Nt5c2
				Usp48
				Zfp445
				Mast3
				Cdk5
				Ppp6r2
				Pde10a
				Ppp1r12a
				Sgip1
				Camk2n1
				Arid1a
				Fryl
				Agrn
				Tsix
				Nit1
				Lamtor1
				Slc38a1
				Pbx1
				Kbtbd11
				Asap1
