# Supplementary material for: Single cell and spatial transcriptomic analyses reveal microglia-plasma cell crosstalk in the brain during Trypanosoma brucei infection
Source: Nat Commun. 2022 Sep 30;13:5752. doi: 10.1038/s41467-022-33542-z (PMC9525673; doi:10.1038/s41467-022-33542-z)
Supplement: Supplementary file 17 — Supplementary Data 14 [file 41467_2022_33542_MOESM17_ESM.xlsx]

## Sheet: Sheet1
Supplementary Table 2 Numbers of cells recovered before and after QC filtering are shown for each sample.
	Raw sequencing QC				Before filtering low quanlity cells			After filtering low quality cells
	% cell viability	Total reads	% Mappable reads	% sequencing saturation	Estimated number of cells	Median UMIs per cell	Median Genes per Cell	Number of cells	Median UMIs per cell	Median Genes per Cell
Naïve_1	81	223398765	85.8	97.5	5884	299	213	3153	973	289
Naïve_2	85.2	292905051	88.2	98.4	8766	177	132	1899	879	247
dpi25_1	89.1	86925657	91.1	92.7	2223	960	546	1983	1430	515
dpi25_2	92.1	57731366	91.9	88.3	1707	1553	803	1216	1698	685
dpi45_1	87.6	161595510	93.3	93.3	3890	1329	684	3335	1607	639
dpi45_2	85.7	129283365	94.4	85.6	3382	2716	1142	1609	1790	776
Global median	86.7833	1.5864e+08	90.7833	92.6333		1144.5	615		1518.5	577
