# Supplementary material for: Single cell and spatial transcriptomic analyses reveal microglia-plasma cell crosstalk in the brain during Trypanosoma brucei infection
Source: Nat Commun. 2022 Sep 30;13:5752. doi: 10.1038/s41467-022-33542-z (PMC9525673; doi:10.1038/s41467-022-33542-z)
Supplement: Supplementary file 18 — Supplementary Data 15 [file 41467_2022_33542_MOESM18_ESM.xlsx]

## Sheet: Sheet1
Supplementary table 13 - Numbers of cells recovered before and after QC filtering are shown for each sample.
Sample	No. total reads	No Spots under tissue	Mean reads/spot	Median gene/spot	Total genes detected	Mapped to Genomes
Naïve	208028882	3229	64425	4885	20534	0.933
25dpi	248338756	3675	67575	906	21991	0.84
45dpi	221911379	2720	81585	6015	29137	93.2%%
