# Supplementary material for: Single cell and spatial transcriptomic analyses reveal microglia-plasma cell crosstalk in the brain during Trypanosoma brucei infection
Source: Nat Commun. 2022 Sep 30;13:5752. doi: 10.1038/s41467-022-33542-z (PMC9525673; doi:10.1038/s41467-022-33542-z)
Supplement: Supplementary file 20 — Source Data [file 41467_2022_33542_MOESM20_ESM.xlsx]

## Sheet: Source Data Figure 1B
	Parasitaemia (Log10)
Days post-infection	Replicate 1	Replicate 2	Replicate 3	Replicate 4	Replicate 5
0	5.3	5.3	5.3	5.3	5.3
3	5.7	5.7	6	6.3	6.3
5	6.9	7.8	6.9	8.1	8.1
7	7.2	6.9	7.8	7.2	6.9
10	5.4	6	5.7	6.9	7.2
12	5.4	7.2	5.4	7.5	7.5
14	6.9	7.5	6.9	7.5	7.2
17	5.7	6	6	5.7	5.4
19	6.9	5.4	7.2	5.4	6.9
21	5.7	6	6	6	7.2
24	5.4	7.2	7.2	6.9	6
26	5.7	7.2	6	6	5.4
28	6	6.3	6	6.3	5.7
31	5.7	5.4	6	5.4	5.4
33	6	6	5.7	6.6	6.6
35	5.7	5.7	6	6.3	6.3
38	6	6.3	6.3	6	6.9
40	6.9	6	6	5.4	6
42		6		6	6
43		6		6.3	7.2
45		6		6	6.9

## Sheet: Source Data Figure 1C
	Parasitaemia (Log10)
Days post-infection	Replicate 1	Replicate 2	Replicate 3	Replicate 4	Replicate 5
0	0	0	0	0	0
3	0	0	0	0	0
5	0	0	0	0	0
7	0	0	0	0	0
10	0	0	0	0	0
12	0	0	0	0	0
14	0	0	0	0	0
17	0	1	0	1	0
19	0	1	0	1	0
21	0	0	0	0	0
24	0	0	1	0	0
26	0	0	0	0	0
28	0	1	1	1	1
31	1	1	1	1	1
33	1	2	2	1	2
35	2	3	2	3	2
38	2	2	3	2	2
40	3	3	2	3	3
42		3		2	2
43		4		3	3
45		4		4	4

## Sheet: Source Data Figure 5F
Plasma cell counts (x10^2)
Naive	7dpi	30dpi
0.15	0.08	0.39
0.2	0.05	0.49
0.05	0.08	0.26
	0.06	0.29
		0.22
		0.26
		0.41

## Sheet: Source Data Figure 5H
IL-10 (pg/ml)
Unstimulated	LPS
29.6804	75.3425
15.9817	47.9452
4.56621	111.872

## Sheet: Source Data Figure 5L
	IL1b fold change
Replicate (mouse)	Untreated	LPS	LPS + SN	LPS + SN +Ab	SN alone
Replicate 1	1.06622	125.583	77.3055	298.689	41.427
Replicate 2	0.571371	104.614	97.85	295.836	55.8119
Replicate 3	1.47683	121.305	90.5213	244.298	35.7196
Replicate 4	1.11149	121.305	75.1564	265.488	53.9107
	TNFa fold change
Replicate (mouse)	Untreated	LPS	LPS + SN	LPS + SN +Ab	SN alone
Replicate 1	1.07363	13.2921	8.83053	13.1091	6.11562
Replicate 2	0.448289	84.0106	9.86624	7.79474	7.84895
Replicate 3	1.80563	64.5569	18.411	12.1468	33.8832
Replicate 4	1.15069	35.8152	10.2852	11.0234	7.74089

## Sheet: Source Data Figure 6G
% BAFF+ microglia
Naive	30dpi
0.072	2.01
0	1.93
0	3.9
0	3.86

## Sheet: Source Data Figure S6B
		Maximum fluorescent intensity per probe
Cell number	Condition	Cd79a	Cx3cr1	Il10	Il10ra
0	Naive	0	2354.68	0	1425.99
1	Naive	0	2386.79	0	0
2	Naive	0	3293.19	0	0
3	Naive	0	0	0	0
4	Naive	0	816.5	0	1060.3
5	Naive	0	0	0	0
6	Naive	0	1546.32	0	0
7	Naive	0	0	0	0
8	Naive	0	0	0	0
9	Naive	0	0	0	1055.52
10	Naive	0	1781.38	0	2507.93
11	Naive	0	0	0	0
12	Naive	0	833.922	0	0
13	Naive	0	2723.4	0	3048.57
14	Naive	0	0	0	0
15	Naive	0	0	0	0
16	Naive	1055.1	1125.38	0	3610.36
17	Naive	0	0	0	0
18	Naive	0	4192.8	0	0
19	Naive	0	769.463	0	0
20	Naive	0	0	0	0
21	Naive	0	1617.56	0	0
22	Naive	0	943.808	0	0
23	Naive	0	0	0	799.068
24	Naive	0	0	0	0
25	Naive	0	0	0	0
26	Naive	0	1613.9	0	0
27	Naive	0	892.376	0	0
28	Naive	0	0	0	0
29	Naive	0	1033.26	0	0
30	Naive	1229.07	1936.11	0	2000.68
31	Naive	0	830.784	0	2094.98
32	Naive	2515.31	5603.21	0	3880.74
33	Naive	0	3045.05	0	0
34	Naive	0	0	0	0
35	Naive	0	0	0	819.096
36	Naive	0	0	0	5099.27
37	Naive	3266.49	8143.84	0	3080.35
38	Naive	0	0	0	0
39	Naive	0	0	0	0
40	Naive	0	0	0	0
41	Naive	0	0	0	5201.52
42	Naive	0	0	0	0
43	Naive	0	0	0	0
44	Naive	0	0	0	0
45	Naive	0	908.839	0	908.1
46	Naive	0	2008.01	0	2123.88
47	Naive	0	0	0	0
48	Naive	0	0	0	0
49	Naive	0	0	0	0
50	Naive	922.604	1279.68	1083.58	984.437
51	Naive	0	0	0	1552.73
52	Naive	0	0	0	0
53	Naive	0	0	0	0
54	Naive	0	1424.61	0	0
55	Naive	1460.4	5097.63	0	3189.19
56	Naive	1555.78	3082.94	1041.04	1275.17
57	Naive	0	865.01	0	0
58	Naive	0	2014.2	721.581	0
59	Naive	0	859.104	0	0
60	Naive	0	0	0	1053.24
61	Naive	0	1045.52	0	0
62	Naive	0	3277.9	0	0
63	Naive	0	1078.33	0	0
64	Naive	0	0	0	0
65	Naive	0	0	0	0
66	Naive	840.754	1605.51	0	1857.5
67	Naive	0	1064.78	0	0
68	Naive	0	753.958	0	0
69	Naive	0	993	0	0
70	Naive	1282.21	4498.17	0	2161.1
71	Naive	1139.22	1826.44	0	1868.35
72	Naive	0	0	0	0
73	Naive	0	0	0	0
74	Naive	0	1073.01	0	0
75	Naive	0	0	0	0
76	Naive	0	971.717	0	0
77	Naive	0	866.015	0	0
78	Naive	0	0	0	0
79	Naive	0	1310.93	0	0
80	Naive	0	1092.65	0	0
81	Naive	4581.32	2524.22	0	1578.2
82	Naive	0	953.135	0	0
83	Naive	0	1615.72	1047.63	0
84	Naive	0	843.792	0	5005.07
85	Naive	0	994.086	0	1234.06
86	Naive	1560.37	3775.88	0	0
87	Naive	0	0	0	1894.69
88	Naive	0	857.864	0	0
89	Naive	0	898.42	0	0
90	Naive	0	1875.83	0	790.706
91	Naive	0	0	0	0
92	Naive	3101.83	2732.19	0	1483.48
93	Naive	0	0	0	1002.56
94	Naive	0	0	0	0
95	Naive	0	763.221	0	1512.77
96	Naive	0	0	0	0
97	Naive	0	0	0	0
98	Naive	0	0	0	0
99	Naive	0	0	0	1067.96
100	Naive	0	0	0	0
101	Naive	0	978.924	0	0
102	Naive	0	887.244	0	0
103	Naive	0	1158.25	0	715.143
104	Naive	0	0	0	0
105	Naive	0	0	0	0
106	Naive	0	0	0	1024.97
107	Naive	0	0	0	0
108	Naive	0	1175.37	0	0
109	Naive	0	2764.61	0	0
110	Naive	0	1003.46	0	0
111	Naive	0	2053.76	0	0
112	Naive	0	1772.08	0	0
113	Naive	0	796.505	0	0
114	Naive	0	0	0	0
115	Naive	0	754.682	0	0
116	Naive	1231.12	7689.14	0	3337.29
117	Naive	0	790.543	0	0
118	Naive	0	0	0	0
119	Naive	0	3316.62	0	823.139
120	Naive	0	4582.86	0	0
121	Naive	0	795.361	0	0
122	Naive	0	0	0	0
123	Naive	0	0	0	0
124	Naive	0	3239.36	0	0
125	Naive	0	2039.77	0	0
126	Naive	0	1390.78	0	0
127	Naive	0	2511.42	0	0
128	Naive	0	0	0	1411.63
129	Naive	1188.41	668.175	0	628.85
130	Naive	0	2618.58	0	632.645
131	Naive	0	569.932	0	562.895
132	Naive	0	1675.98	0	0
133	Naive	597.557	2893.28	0	1545.77
134	Naive	0	665.564	0	506.202
135	Naive	635.645	2014.45	0	1048.68
136	Naive	0	1399.33	0	512.93
137	Naive	0	2124.73	0	0
138	Naive	0	0	0	4221.74
139	Naive	0	0	0	2103.81
140	Naive	0	1394.34	0	534.367
141	Naive	0	2125.77	0	1081.77
142	Naive	0	2602.29	0	490.198
143	Naive	0	1447.67	0	4338.89
144	Naive	0	0	0	0
145	Naive	0	0	0	0
146	Naive	0	1526.55	0	0
147	Naive	0	0	0	1053.97
148	Naive	0	1428.42	0	577.376
149	Naive	0	2792.72	0	1218.07
150	Naive	720.6	0	0	1029.32
151	Naive	0	2809.92	0	1552.73
152	Naive	0	0	0	0
153	Naive	0	0	0	0
154	Naive	529.492	2777.57	0	1000.66
155	Naive	0	3631.69	0	1148.45
156	Naive	0	696.758	0	1539.34
157	Naive	0	1971.37	0	0
158	Naive	0	0	0	1603.47
159	Naive	0	0	0	505.525
160	Naive	0	0	0	0
161	Naive	1852.48	1324.72	0	511.49
162	Naive	0	3317.65	0	1016.15
163	Naive	2283.7	1802.84	0	743.692
164	Naive	0	2233.22	0	0
165	Naive	0	1412.64	0	0
166	Naive	0	3494.85	0	0
167	Naive	0	1342.63	0	2602.5
168	Naive	1590.92	2063.94	0	0
169	Naive	0	687.572	0	0
170	Naive	0	6639.83	0	1576.42
171	Naive	0	2086.8	0	2583.57
172	Naive	0	5616	0	509.852
173	Naive	677.314	2955.77	0	1582.33
174	Naive	0	4663.59	0	3670.19
175	Naive	0	2248.39	0	0
176	Naive	0	5576.97	0	2098.39
177	Naive	0	704.113	0	0
178	Naive	0	2111.77	0	0
179	Naive	0	7672.54	0	2552.11
180	Naive	0	4450.05	0	3110.89
181	Naive	0	2798	0	3114.85
182	Naive	0	1292.9	0	1074.86
183	Naive	2141.12	4218.5	0	1543.82
184	Naive	670.838	0	0	535.131
185	Naive	0	2149.77	0	3119.54
186	Naive	1048.92	2104.16	0	2107.8
187	Naive	0	1377.45	0	520.895
188	Naive	0	4468.18	0	4784.7
189	Naive	820.158	3593.76	0	3806.38
190	Naive	1224.73	2294.1	0	1159.97
191	Naive	0	3296.22	0	0
192	Naive	0	3069.81	0	3193.31
193	Naive	0	2783.72	0	3153.13
194	Naive	0	1036.25	0	1565.07
195	Naive	0	1363.03	0	0
196	Naive	0	0	0	0
197	Naive	0	3030.88	0	1595.45
198	Naive	0	1263.56	0	543.478
199	Naive	725.635	1603.09	0	0
200	Naive	821.903	2850.01	0	2633.46
201	Naive	1243.79	805.258	0	0
202	Naive	0	2135.57	0	2110.8
203	Naive	0	946.907	0	1535.09
204	Naive	0	1340.65	0	1057.46
205	Naive	0	0	0	0
206	Naive	0	1273.23	0	2600.55
207	Naive	0	2796.82	0	1572.51
208	Naive	1116.87	745.914	0	514.313
209	Naive	0	720.713	0	1502.53
210	Naive	0	2015.85	0	0
211	Naive	0	3045.38	0	3670.67
212	Naive	0	0	0	1049.07
213	Naive	0	3447.07	0	2083.68
214	Naive	965.453	3664.86	0	1588.11
215	Naive	609.006	2293.55	0	0
216	Naive	0	3413.87	0	2569.78
217	Naive	0	4245.69	0	2095.16
218	Naive	1598.53	3750.29	2519.09	1518.13
219	Naive	0	690.347	0	2017.21
220	Naive	0	1509.42	0	1544.24
221	Naive	0	2909.68	0	2160.88
222	Naive	0	1491.66	0	0
223	Naive	1730.25	740.697	0	0
224	Naive	602.811	941.016	0	0
225	Naive	0	685.408	0	1566.81
226	Naive	0	1536.59	0	3273.49
227	Naive	0	1420.31	0	0
228	Naive	4304.87	1842.89	0	0
229	Naive	0	769.87	0	0
230	Naive	864.286	1428.98	0	2148.84
231	Naive	0	4925.43	0	3107.66
232	Naive	0	612.194	0	0
233	Naive	0	4161.8	0	545.592
234	Naive	4112.71	2752.67	1146.87	601.118
235	Naive	0	1704.99	0	0
236	Naive	0	868.846	0	1141.16
237	Naive	0	2178.83	0	3162.27
238	Naive	0	2453.92	0	1532.99
239	Naive	0	3609.21	0	540.937
240	Naive	0	3043.74	0	0
241	Naive	759.528	2454.25	0	776.51
242	Naive	0	892.46	0	0
243	Naive	1338.7	3098.7	0	0
244	Naive	0	748.972	0	0
245	Naive	0	4209.6	0	2101.64
246	Naive	0	2802.17	0	2094.15
247	Naive	0	707.293	0	0
248	Naive	0	1567.19	0	0
249	Naive	0	810.872	0	0
250	Naive	0	1481.07	0	516.868
251	Naive	0	3061.49	0	0
252	Naive	0	6008.89	0	0
253	Naive	0	997.988	0	0
254	Naive	2067.17	3131.77	0	0
255	Naive	0	0	0	0
256	Naive	0	5331.53	0	0
257	Naive	0	2838.97	0	0
258	Naive	1423.55	2426.15	0	0
259	Naive	0	3188.77	0	0
260	Naive	0	6655.57	0	0
261	Naive	0	5761.59	0	0
262	Naive	0	2962.14	0	0
263	Naive	0	3539.92	0	0
264	Naive	0	2144.42	0	0
265	Naive	0	1741.94	0	0
266	Naive	0	918.788	0	0
267	Naive	0	5955.18	0	0
268	Naive	0	730.212	0	0
269	Naive	0	2114.31	0	0
270	Naive	0	2935.68	0	0
271	Naive	0	5062.95	0	0
272	Naive	524.62	2387.37	0	0
273	Naive	0	1486.13	0	0
274	Naive	2660.41	2254.05	0	0
275	Naive	1741.52	4450.15	0	0
276	Naive	3905.15	1012.32	0	0
277	Naive	704.952	3510.28	0	0
278	Naive	0	5698.76	0	0
279	Naive	1556.63	2695.79	0	860.745
280	Naive	992.136	2882.72	0	0
281	Naive	2815.04	4391.32	0	0
282	Naive	5047.29	2408.81	0	0
283	Naive	0	7991.72	0	0
284	Naive	1818.12	2931.14	0	0
285	Naive	0	2278.56	0	0
286	Naive	0	1464.97	840.113	0
287	Naive	0	4260.44	0	0
288	Naive	0	625.128	0	0
289	Naive	6455.86	945.508	0	0
290	Naive	0	652.836	0	0
291	Naive	0	1325.34	0	0
292	Naive	0	3900.72	0	0
293	Naive	0	735.4	0	0
294	Naive	0	1746.91	0	0
295	Naive	0	1863.62	0	0
296	Naive	0	2910.35	0	0
297	Naive	644.716	883.691	0	0
298	Naive	0	6184.06	0	0
299	Naive	0	1468.9	0	0
300	Naive	0	896.947	0	0
301	Naive	0	2196.7	0	0
302	Naive	1218.43	2113.61	0	0
303	Naive	624.348	6416.47	0	0
304	Naive	0	2172.26	0	0
305	Naive	3406.47	4606.19	2723.9	0
306	Naive	0	3709.64	0	0
307	Naive	0	5081.06	0	0
308	Naive	0	1991.23	0	600.549
309	Naive	1313.41	4425.44	0	0
310	Naive	0	2943.94	0	0
311	Naive	660.497	1558.78	0	0
312	Naive	0	0	0	0
313	Naive	0	2302.12	0	0
314	Naive	0	3413.89	0	0
315	Naive	0	3321.72	0	0
316	Naive	1912.52	1849.02	0	0
317	Naive	0	3573.47	0	0
318	Naive	0	1942.58	0	0
319	Naive	0	1580.6	0	0
320	Naive	0	4608.11	0	0
321	Naive	764.951	3813.92	0	0
322	Naive	0	4956.26	0	0
323	Naive	857.157	4151.52	0	0
324	Naive	0	2636.95	0	0
325	Naive	0	2775.98	0	0
326	Naive	0	659.131	0	984.622
327	Naive	0	1434.22	0	0
328	Naive	0	1381.4	0	0
329	Naive	0	2734.43	0	0
330	Naive	0	1504.99	0	0
331	Naive	0	2482.65	0	0
332	Naive	0	684.672	0	0
333	Naive	0	1763.54	0	0
334	Naive	0	2771.65	0	1649.76
335	Naive	0	1313.17	0	0
336	Naive	0	1642.52	0	1220.58
337	Naive	0	0	0	0
338	Naive	0	2533.12	0	1259.33
339	Naive	0	0	0	0
340	Naive	0	1752.65	0	0
341	Naive	1201.6	0	0	0
342	Naive	0	2935.91	0	2932.84
343	Naive	0	4009.56	0	6906.38
344	Naive	0	3216.4	0	0
345	Naive	0	5673.23	2452.83	2930.55
346	Naive	0	0	0	961.562
347	Naive	716.669	3531.24	0	0
348	Naive	0	1121.74	0	0
349	Naive	0	1834.78	0	0
350	Naive	914.232	921.318	0	1047.49
351	Naive	684.65	6232.01	0	0
352	Naive	0	0	0	0
353	Naive	0	1223.88	0	668.068
354	Naive	0	0	0	0
355	Naive	1242.06	2800.01	1550.08	3792.12
356	Naive	792.052	988.974	0	4106.57
357	Naive	0	0	0	0
358	Naive	0	1947.52	0	0
359	Naive	0	806.379	0	0
360	Naive	0	0	0	0
361	Naive	0	866.952	0	0
362	Naive	727.514	2395.13	981.809	3893.28
363	Naive	0	1169.16	0	0
364	Naive	0	0	0	0
365	Naive	0	942.432	0	0
366	Naive	0	0	0	0
367	Naive	0	2287.23	3948.79	5713.47
368	Naive	0	813.822	1283.89	0
369	Naive	0	1141.76	0	0
370	Naive	0	1133.32	0	0
371	Naive	0	0	0	0
372	Naive	0	918.473	0	1283.31
373	Naive	0	1396	0	880.264
374	Naive	0	0	1522.26	0
375	Naive	0	2015.91	926.588	3917.93
376	Naive	0	899.302	0	0
377	Naive	0	4542.21	0	8938.07
378	Naive	0	2097.64	0	0
379	Naive	0	0	0	0
380	Naive	0	1212.41	0	0
381	Naive	0	3129.64	0	2451.41
382	Naive	0	843.978	0	0
383	Naive	0	0	0	777.731
384	Naive	0	1941.78	0	709.955
385	Naive	0	5425.6	1506.55	2509.18
386	Naive	0	1596.46	1342.09	0
387	Naive	0	0	0	0
388	Naive	0	7784.07	1367.49	2644.51
389	Naive	0	1034.75	0	0
390	Naive	0	1873.9	0	0
391	Naive	0	4461.52	0	896.041
392	Naive	0	2564.87	0	0
393	Naive	0	0	0	0
394	Naive	0	3500.36	0	0
395	Naive	0	0	0	0
396	Naive	0	2908.66	0	0
397	Naive	0	4070.23	0	2363.7
398	Naive	0	1033.87	0	639.926
399	Naive	0	784.926	0	0
400	Naive	0	3666.32	955.638	0
401	Naive	0	793.151	0	0
402	Naive	0	0	0	0
403	Naive	0	2222.14	0	0
404	Naive	0	900.626	0	0
405	Naive	0	0	0	0
406	Naive	0	832.34	0	0
407	Naive	0	0	0	0
408	Naive	0	1008.38	0	0
409	Naive	0	1058.91	0	0
410	Naive	0	0	0	0
411	Naive	2481.74	4492.53	0	1028.88
412	Naive	0	2544.49	0	0
413	Naive	0	953.975	0	0
414	Naive	0	807.012	0	0
415	Naive	0	1413.72	0	0
416	Naive	1051.33	1682.47	0	0
417	Naive	0	728.928	0	0
418	Naive	0	0	1716.44	0
419	Naive	0	973.176	0	0
420	Naive	0	0	0	0
421	Naive	0	812.191	0	0
422	Naive	0	879.249	0	952.888
423	Naive	1063.86	2313.67	0	1467.82
424	Naive	0	2300.61	0	0
425	Naive	754.933	5726.4	0	0
426	Naive	0	755.971	0	0
427	Naive	0	4383.69	0	1476.72
428	Naive	0	2494.84	0	0
429	Naive	0	0	0	0
430	Naive	0	736.272	0	0
431	Naive	0	817.119	0	0
432	Naive	0	0	0	0
433	Naive	0	1815.79	0	0
434	Naive	0	0	0	0
435	Naive	0	1056.72	0	0
436	Naive	0	745.899	0	0
437	Naive	0	0	0	0
438	Naive	0	0	0	0
439	Naive	0	0	0	0
440	Naive	0	0	0	0
441	Naive	0	0	0	0
442	Naive	2749.63	1970.27	0	0
443	Naive	0	0	0	0
444	Naive	0	0	0	0
445	Naive	0	0	0	0
446	Naive	0	4601.55	0	0
447	Naive	0	871.447	0	0
448	Naive	1589.46	1725.67	0	0
449	Naive	0	0	0	0
450	Naive	0	0	0	0
451	Naive	0	802.082	0	0
452	Naive	0	0	0	0
453	Naive	0	0	0	0
454	Naive	0	0	0	0
455	Naive	0	0	0	0
456	Naive	0	885.14	0	0
457	Naive	0	0	0	0
458	Naive	0	1577.79	0	0
459	Naive	963.796	0	0	0
460	Naive	0	1850.21	0	0
461	Naive	0	5935.74	0	1142.76
462	Naive	0	0	0	0
463	Naive	0	0	0	0
464	Naive	0	0	0	0
465	Naive	1338.19	1639.01	0	0
466	Naive	0	1927.88	0	0
467	Naive	0	0	0	0
468	Naive	0	0	0	0
469	Naive	0	754.277	0	0
470	Naive	1824.21	3467.48	0	3265.08
471	Naive	0	0	0	0
472	Naive	0	847.16	0	0
473	Naive	0	800.338	0	0
474	Naive	0	0	0	0
475	Naive	0	0	0	0
476	Naive	0	0	0	0
477	Naive	0	0	0	0
478	Naive	0	1788.59	0	0
479	Naive	0	849.986	0	0
480	Naive	0	2364.77	0	0
481	Naive	4643.76	2369.8	0	0
482	Naive	0	0	0	0
483	Naive	0	0	0	0
484	Naive	0	1271.81	0	0
485	Naive	0	3303.99	0	0
486	Naive	0	797.206	0	0
487	Naive	725.767	1652.88	0	0
488	Naive	0	909.161	0	0
489	Naive	0	0	0	0
490	Naive	0	2838.32	0	1290.01
491	Naive	0	882.109	0	0
492	Naive	0	0	0	0
493	Naive	0	0	0	0
494	Naive	0	1051.37	0	0
495	Naive	0	1724.92	0	0
496	Naive	0	5187.07	0	0
497	Naive	0	1786.25	0	0
498	Naive	0	0	0	0
499	Naive	0	0	0	0
500	Naive	0	5022.84	0	0
501	Naive	1552.65	2602.89	864.568	0
502	Naive	1117.84	8323.83	0	0
503	Naive	0	0	0	0
504	Naive	0	0	0	0
505	Naive	0	800.901	0	0
506	Naive	0	0	0	0
507	Naive	0	0	0	0
508	Naive	0	1623.33	0	0
509	Naive	0	763.337	0	0
510	Naive	0	1659.68	0	0
511	Naive	0	3147.2	0	0
512	Naive	0	0	0	0
513	Naive	0	981.518	0	0
514	Naive	0	0	0	0
515	Naive	0	1016.92	0	0
516	Naive	0	0	0	0
517	Naive	0	0	0	0
518	Naive	0	839.9	0	0
519	Naive	0	0	0	0
520	Naive	0	0	0	0
521	Naive	0	782.217	0	0
522	Naive	0	970.528	0	0
523	Naive	0	0	0	0
524	Naive	0	0	0	0
525	Naive	0	0	0	0
526	Naive	0	5734.69	0	0
527	Naive	0	0	0	0
528	Naive	0	1042.7	0	0
529	Naive	0	1387.82	0	0
530	Naive	0	761.804	0	0
531	Naive	2466.82	852.4	0	0
532	Naive	0	841.75	0	0
533	Naive	0	834.277	0	0
534	Naive	0	3767.75	0	0
535	Naive	0	0	0	0
536	Naive	0	1616.63	0	0
537	Naive	0	0	0	0
538	Naive	0	895.558	0	0
539	Naive	1656.51	4222.9	0	0
540	Naive	0	1104.4	0	0
541	Naive	0	1828.35	0	0
542	Naive	0	900.938	0	0
543	Naive	0	2514.22	0	0
544	Naive	0	0	0	0
545	Naive	0	0	0	0
546	Naive	0	1761.6	0	0
547	Naive	0	0	0	0
548	Naive	0	701.186	0	0
549	Naive	0	875.237	0	0
550	Naive	1148.56	819.847	0	0
551	Naive	0	3673.83	0	0
552	Naive	0	0	0	0
553	Naive	0	1447.47	0	0
554	Naive	0	2698.43	0	0
555	Naive	0	906.383	0	0
556	Naive	2049.58	1371.3	991.711	0
557	Naive	0	1641.53	0	0
558	Naive	0	2050.81	0	0
559	Naive	0	773.629	0	0
560	Naive	2028.74	1012.97	0	0
561	Naive	0	823.009	0	0
562	Naive	0	1808.34	0	0
563	Naive	0	1985.97	0	0
564	Naive	0	3193.5	0	0
565	Naive	0	1692.67	0	0
566	Naive	1629.9	2557.93	0	0
567	Naive	0	1762.4	0	0
568	Naive	1617.68	2619.64	0	0
569	Naive	923.504	1052.85	0	0
570	Naive	0	2909.59	0	0
571	Naive	0	2350.67	0	0
572	Naive	0	2571.02	0	0
573	Naive	0	3279.24	0	0
574	Naive	0	1007.12	0	0
575	Naive	0	873.969	0	0
576	Naive	0	1036.13	0	0
577	Naive	0	0	0	0
578	Naive	0	0	0	0
579	Naive	0	0	0	0
580	Naive	0	0	0	0
581	Naive	0	0	0	0
582	Naive	0	0	0	0
583	Naive	0	0	0	0
584	Naive	0	0	0	0
585	Naive	0	0	0	0
586	Naive	0	0	0	0
587	Naive	0	0	0	0
588	Naive	0	0	0	0
589	Naive	0	983.201	0	1423.51
590	Naive	0	0	0	0
591	Naive	0	0	0	0
592	Naive	0	0	0	0
593	Naive	0	0	0	0
594	Naive	0	0	0	0
595	Naive	0	0	0	0
596	Naive	0	0	0	0
597	Naive	0	0	0	0
598	Naive	0	0	0	0
599	Naive	0	0	0	0
600	Naive	0	0	0	792.375
601	Naive	0	0	0	0
602	Naive	0	0	0	0
603	Naive	0	0	0	0
604	Naive	0	0	0	0
605	Naive	0	0	0	0
606	Naive	0	0	0	0
607	Naive	0	0	0	0
608	Naive	0	0	0	0
609	Naive	0	0	0	0
610	Naive	0	0	0	0
611	Naive	0	0	0	0
612	Naive	0	0	0	0
613	Naive	0	0	0	0
614	Naive	0	0	0	0
615	Naive	953.4	2159.08	0	3957.9
616	Naive	0	0	0	0
617	Naive	0	0	0	0
618	Naive	0	0	0	0
619	Naive	0	0	0	0
620	Naive	0	0	0	0
621	Naive	0	0	0	0
622	Naive	0	0	0	0
623	Naive	0	0	0	0
624	Naive	0	0	0	0
625	Naive	0	0	0	0
626	Naive	0	0	0	0
627	Naive	0	0	0	0
628	Naive	0	0	0	0
629	Naive	0	0	0	0
630	Naive	0	0	0	903.673
631	Naive	0	0	0	837.176
632	Naive	0	0	0	0
633	Naive	0	0	0	0
634	Naive	1873.48	0	0	0
635	Naive	0	0	0	773.067
636	Naive	0	0	0	0
637	Naive	0	0	0	859.875
638	Naive	0	0	0	0
639	Naive	0	0	0	0
640	Naive	0	0	0	0
641	Naive	0	0	0	0
642	Naive	0	0	0	981.82
643	Naive	0	0	0	761.139
644	Naive	0	0	0	1254.54
645	Naive	0	0	0	0
646	Naive	0	0	0	0
647	Naive	0	0	0	0
648	Naive	0	0	0	798.37
649	Naive	0	0	0	0
650	Naive	2264.66	0	0	1766.28
651	Naive	0	0	0	0
652	Naive	0	0	0	0
653	Naive	0	0	0	0
654	Naive	0	0	0	0
655	Naive	0	0	0	0
656	Naive	0	0	0	0
657	Naive	0	0	0	748.707
658	Naive	0	0	0	1343.37
659	Naive	0	0	0	0
660	Naive	0	0	0	0
661	Naive	0	0	0	0
662	Naive	0	0	0	0
663	Naive	0	0	0	3561.59
664	Naive	0	0	0	0
665	Naive	2755.55	2506.11	0	3726.44
666	Naive	1923.32	0	982.139	1392.64
667	Naive	0	0	0	0
668	Naive	0	0	0	0
669	Naive	1903.74	0	0	1889.55
670	Naive	0	0	0	0
671	Naive	894.611	0	0	877.654
672	Naive	0	0	0	0
673	Naive	1610.96	0	705.416	1289.25
674	Naive	0	0	952.904	0
675	Naive	746.615	0	0	3578.07
676	Naive	0	0	0	0
677	Naive	962.481	0	0	0
678	Naive	0	0	0	867.972
679	Naive	0	0	0	1003.76
680	Naive	0	0	0	0
681	Naive	0	0	0	0
682	Naive	0	0	0	2426.82
683	Naive	0	0	0	0
684	Naive	2135.1	3174.6	0	4277.74
685	Naive	0	0	0	0
686	Naive	0	0	0	0
687	Naive	0	0	0	809.372
688	Naive	0	0	0	0
689	Naive	0	0	0	853.226
690	Naive	0	0	0	0
691	Naive	0	0	0	0
692	Naive	6644.08	2609.54	0	1981.79
693	Naive	0	0	0	1678.5
694	Naive	0	0	0	0
695	Naive	0	0	0	0
696	Naive	0	0	0	0
697	Naive	0	0	0	850.381
698	Naive	0	0	0	0
699	Naive	0	0	0	1625.22
700	Naive	3212.61	3616.36	0	2559.42
701	Naive	0	0	0	0
702	Naive	871.061	0	0	0
703	Naive	0	0	0	0
704	Naive	0	0	0	804.886
705	Naive	0	0	0	848.609
706	Naive	0	0	0	0
707	Naive	0	0	0	951.63
708	Naive	0	0	0	770.337
709	Naive	0	0	0	0
710	Naive	0	0	0	0
711	Naive	0	0	0	0
712	Naive	0	0	0	0
713	Naive	0	0	0	1195.58
714	Naive	0	0	0	0
715	Naive	0	0	0	0
716	Naive	0	0	0	874.596
717	Naive	0	0	0	0
718	Naive	0	0	0	0
719	Naive	0	0	0	0
720	Naive	0	0	0	887.318
721	Naive	1958.26	0	0	889.292
722	Naive	0	0	0	844.85
723	Naive	0	0	0	814.797
724	Naive	0	0	0	0
725	Naive	0	0	0	0
726	Naive	0	0	0	0
727	Naive	0	0	0	0
728	Naive	0	0	0	0
729	Naive	0	0	0	845.455
730	Naive	3637.73	0	0	3745.28
731	Naive	0	0	0	0
732	Naive	0	0	0	807.036
733	Naive	0	0	0	0
734	Naive	0	0	0	0
735	Naive	0	0	0	0
736	Naive	0	0	0	0
737	Naive	0	0	0	859.473
738	Naive	0	0	0	3590.07
739	Naive	0	0	0	949.569
740	Naive	0	0	0	882.793
741	Naive	0	0	0	0
742	Naive	1369.26	0	0	1596.99
743	Naive	0	0	0	0
744	Naive	0	0	0	1714.85
745	Naive	0	0	0	0
746	Naive	0	0	0	875.15
747	Naive	0	0	0	2603.48
748	Naive	0	0	0	0
749	Naive	1127.12	0	0	0
750	Naive	0	0	0	0
751	Naive	0	0	0	0
752	Naive	1719.98	0	0	2649.81
753	Naive	0	0	0	875.709
754	Naive	767.036	0	0	2356.34
755	Naive	0	0	0	0
756	Naive	0	0	0	0
757	Naive	2405.04	0	0	0
758	Naive	5625.28	1780.06	812.07	5081.01
759	Naive	0	0	0	0
760	Naive	1407.39	0	0	0
761	Naive	0	0	0	0
762	Naive	985.867	0	0	0
763	Naive	0	0	0	0
764	Naive	0	0	0	1189.07
765	Naive	3234.04	0	0	925.742
766	Naive	0	0	1370.63	968.674
767	Naive	0	0	0	2516.68
768	Naive	0	0	0	0
769	Naive	0	0	0	0
770	Naive	0	0	0	0
771	Naive	0	0	0	0
772	Naive	0	0	0	0
773	Naive	1457.4	0	0	0
774	Naive	0	0	0	0
775	Naive	0	0	0	985.059
776	Naive	6452.98	2756.13	1937.54	5334.54
777	Naive	0	0	0	0
778	Naive	0	0	0	0
779	Naive	0	0	0	0
780	Naive	0	0	0	1738.71
781	Naive	8013.39	0	0	2004.79
782	Naive	0	0	0	0
783	Naive	1210.98	0	0	916.406
784	Naive	0	0	0	0
785	Naive	1562.99	0	0	3743.2
786	Naive	0	0	0	0
787	Naive	0	0	0	0
788	Naive	2276.24	0	0	1901.93
789	Naive	0	0	0	957.869
790	Naive	0	0	0	0
791	Naive	2820.61	0	0	2380.52
792	Naive	0	0	0	0
793	Naive	0	0	0	0
794	Naive	0	0	0	816.068
795	Naive	0	0	0	0
796	Naive	7908.92	0	766.305	4036.1
797	Naive	0	0	0	0
798	Naive	0	0	0	0
799	Naive	0	0	0	0
800	Naive	1912.46	0	0	2398.27
801	Naive	0	0	0	775.279
802	Naive	0	0	0	0
803	Naive	0	0	0	0
804	Naive	1305.17	0	0	1609.66
805	Naive	0	0	0	1141.18
806	Naive	0	0	0	861.926
807	Naive	0	0	0	0
808	Naive	0	0	0	2651.89
809	Naive	0	0	0	0
810	Naive	0	0	0	0
811	Naive	0	0	0	0
812	Naive	0	0	0	1944.25
813	Naive	0	0	0	0
814	Naive	815.374	0	0	0
815	Naive	0	0	0	1665.32
816	Naive	0	0	0	783.028
817	Naive	0	0	0	0
818	Naive	0	0	0	861.601
819	Naive	0	0	0	0
820	Naive	0	0	0	0
821	Naive	0	0	0	0
822	Naive	0	0	0	1645.39
823	Naive	0	0	0	0
824	Naive	0	0	0	0
825	Naive	0	0	0	2934.72
826	Naive	0	0	0	858.679
827	Naive	0	0	0	1719.15
828	Naive	0	0	0	0
829	Naive	1839.35	0	0	0
830	Naive	0	0	0	744.075
831	Naive	0	0	0	4990.61
832	Naive	0	0	0	3653.8
833	Naive	948.5	0	0	1208.24
834	Naive	0	0	0	2604.89
835	Naive	0	0	0	0
836	Naive	0	0	0	0
837	Naive	0	902.261	0	0
838	Naive	0	0	0	0
839	Naive	0	0	0	0
840	Naive	0	0	0	876.015
841	Naive	0	0	0	0
842	Naive	0	0	0	836.339
843	Naive	0	0	0	0
844	Naive	0	0	0	0
845	Naive	0	0	0	0
846	Naive	0	0	0	0
847	Naive	0	0	0	0
848	Naive	0	0	0	0
849	Naive	0	1707.75	0	1029.83
850	Naive	0	0	0	0
851	Naive	0	1820.38	0	1744.57
852	Naive	0	0	0	0
853	Naive	0	0	0	936.248
854	Naive	0	5037.01	0	1654.53
855	Naive	0	2453.06	0	1679.57
856	Naive	0	1629.44	0	1034.14
857	Naive	0	0	0	0
858	Naive	0	0	0	0
859	Naive	0	0	0	0
860	Naive	0	0	0	0
861	Naive	0	0	0	944.824
862	Naive	0	7093.61	0	2602.8
863	Naive	0	863.11	0	0
864	Naive	0	0	0	0
865	Naive	0	0	0	1065.88
866	Naive	0	2938.52	0	973.701
867	Naive	5073.03	8315.38	0	3749.24
868	Naive	0	0	0	0
869	Naive	0	0	901.076	2775.07
870	Naive	0	0	0	0
871	Naive	0	0	0	893.566
872	Naive	0	0	0	0
873	Naive	0	0	0	0
874	Naive	0	0	0	1767.27
875	Naive	0	991.012	0	0
876	Naive	0	2271.38	0	0
877	Naive	0	0	0	0
878	Naive	0	0	0	0
879	Naive	0	0	0	0
880	Naive	0	0	0	0
881	Naive	0	0	0	874.721
882	Naive	987.557	2538.12	0	3460.13
883	Naive	0	0	0	0
884	Naive	0	1371.99	0	0
885	Naive	0	0	0	0
886	Naive	0	0	0	0
887	Naive	0	0	0	0
888	Naive	0	3223.48	0	1323.39
889	Naive	0	1795.3	0	2684.59
890	Naive	0	0	0	0
891	Naive	0	0	0	0
892	Naive	0	0	0	0
893	Naive	0	0	0	2760.02
894	Naive	0	0	0	874.845
895	Naive	0	0	0	0
896	Naive	0	0	0	0
897	Naive	0	0	0	0
898	Naive	0	0	0	0
899	Naive	0	0	0	0
900	Naive	0	0	0	0
901	Naive	0	1333.32	0	0
902	Naive	0	0	0	0
903	Naive	0	0	0	0
904	Naive	0	0	0	0
905	Naive	0	0	0	0
906	Naive	0	0	0	0
907	Naive	0	0	0	1689.67
908	Naive	0	0	0	0
909	Naive	0	0	0	0
910	Naive	0	0	0	0
911	Naive	0	827.626	0	0
912	Naive	0	0	0	1036.46
913	Naive	0	0	0	0
914	Naive	0	0	0	0
915	Naive	0	0	0	0
916	Naive	0	0	0	0
917	Naive	0	0	0	0
918	Naive	0	3552.49	0	0
919	Naive	0	0	0	0
920	Naive	0	0	0	0
921	Naive	0	0	0	0
922	Naive	0	0	0	0
923	Naive	0	0	0	1070.08
924	Naive	0	0	0	0
925	Naive	0	0	0	0
926	Naive	0	0	0	990.475
927	Naive	0	0	0	0
928	Naive	0	0	0	0
929	Naive	0	0	0	0
930	Naive	0	0	0	0
931	Naive	0	0	0	2831.36
932	Naive	0	0	0	883.412
933	Naive	0	0	0	0
934	Naive	0	0	0	0
935	Naive	0	0	0	0
936	Naive	0	0	0	0
937	Naive	0	0	0	2800.11
938	Naive	0	0	0	0
939	Naive	0	0	0	0
940	Naive	0	0	0	0
941	Naive	0	0	0	0
942	Naive	0	0	0	0
943	Naive	0	0	0	0
944	Naive	0	1310.1	0	0
945	Naive	0	0	0	0
946	Naive	0	0	0	0
947	Naive	0	0	0	0
948	Naive	0	0	0	0
949	Naive	0	0	0	0
950	Naive	0	0	0	821.314
951	Naive	0	0	0	0
952	Naive	0	0	0	0
953	Naive	0	0	0	3612.59
954	Naive	0	0	0	0
955	Naive	0	0	0	895.508
956	Naive	0	0	0	962.118
957	Naive	0	0	0	857.952
958	Naive	870.228	0	0	1357.15
959	Naive	0	0	0	0
960	Naive	0	0	0	0
961	Naive	0	4323.44	0	2026.21
962	Naive	0	1021.1	0	0
963	Naive	0	0	0	0
964	Naive	0	0	0	0
965	Naive	0	0	0	1759.04
966	Naive	0	0	0	0
967	Naive	0	0	0	1029.72
968	Naive	0	2370.98	0	0
969	Naive	0	0	0	2735.43
970	Naive	0	0	0	944.395
971	Naive	0	0	0	2952.65
972	Naive	0	0	0	0
973	Naive	0	0	0	3079.81
974	Naive	0	0	0	0
975	Naive	0	0	0	905.128
976	Naive	0	0	0	0
977	Naive	0	0	0	0
978	Naive	0	0	0	0
979	Naive	0	0	0	0
980	Naive	0	0	0	0
981	Naive	0	1467.16	0	0
982	Naive	0	0	0	0
983	Naive	0	0	0	3000.67
984	Naive	0	0	0	0
985	Naive	0	0	0	1685.1
986	Naive	0	0	0	0
987	Naive	0	0	0	0
988	Naive	0	0	0	0
989	Naive	0	0	0	0
990	Naive	0	0	0	0
991	Naive	0	0	0	0
992	Naive	0	0	0	2077.07
993	Naive	0	0	0	0
994	Naive	0	0	0	0
995	Naive	0	0	0	0
996	Naive	0	0	0	0
997	Naive	0	0	0	0
998	Naive	0	0	0	0
999	Naive	0	0	0	911.315
1000	Naive	0	0	0	0
1001	Naive	0	0	0	1881.1
1002	Naive	0	0	0	0
1003	Naive	0	0	0	0
1004	Naive	0	0	0	0
1005	Naive	0	0	0	2071.78
1006	Naive	0	0	0	858.904
1007	Naive	0	0	0	1091.24
1008	Naive	0	0	0	0
1009	Naive	0	0	0	0
1010	Naive	0	0	0	0
1011	Naive	0	0	0	0
1012	Naive	0	0	0	9140.78
1013	Naive	0	623.493	0	1629.04
1014	Naive	0	0	0	762.041
1015	Naive	0	0	0	1058.41
1016	Naive	0	0	0	1438.86
1017	Naive	0	0	0	989.595
1018	Naive	0	0	0	988.92
1019	Naive	0	0	0	0
1020	Naive	0	0	0	0
1021	Naive	0	0	0	0
1022	Naive	0	1574.4	1744.35	1176.36
1023	Naive	0	0	0	0
1024	Naive	0	0	0	1758.18
1025	Naive	0	0	0	1831.13
1026	Naive	0	0	0	2016.36
1027	Naive	0	0	0	1823.64
1028	Naive	0	1254.68	0	0
1029	Naive	0	0	0	1098.32
1030	Naive	0	0	0	3770.27
1031	Naive	0	0	0	0
1032	Naive	0	0	0	5375.43
1033	Naive	0	0	0	938.291
1034	Naive	0	0	0	0
1035	Naive	0	0	0	885.928
1036	Naive	0	1737.4	1018.58	1114.26
1037	Naive	0	0	0	2618.24
1038	Naive	0	0	0	1015.81
1039	Naive	0	0	0	3984.32
1040	Naive	0	0	0	901.69
1041	Naive	0	0	0	2002.96
1042	Naive	0	0	0	931.517
1043	Naive	0	0	0	0
1044	Naive	0	0	0	1740.13
1045	Naive	0	0	0	0
1046	Naive	2523.95	1574.46	0	5367.73
1047	Naive	0	0	0	0
1048	Naive	0	1706.32	0	0
1049	Naive	0	2252.13	0	975.604
1050	Naive	0	0	0	0
1051	Naive	4076.58	5895.5	0	1869.85
1052	Naive	0	0	0	1058.68
1053	Naive	0	0	0	0
1054	Naive	0	0	0	0
1055	Naive	0	0	0	0
1056	Naive	0	2931.01	0	1992.71
1057	Naive	0	0	0	0
1058	Naive	0	0	0	0
1059	Naive	0	0	0	0
1060	Naive	0	1717.6	0	2811.8
1061	Naive	0	1319.4	0	1019.15
1062	Naive	904.78	0	0	2768.16
1063	Naive	0	0	0	0
1064	Naive	0	0	0	1769.54
1065	Naive	0	0	0	901.934
1066	Naive	0	0	0	0
1067	Naive	0	0	0	0
1068	Naive	0	0	0	0
1069	Naive	1610.29	1289.42	0	1943.86
1070	Naive	0	0	0	2721.68
1071	Naive	0	0	0	900.682
1072	Naive	0	0	0	0
1073	Naive	0	1757.52	0	3715.23
1074	Naive	0	0	0	3494.04
1075	Naive	0	0	0	0
1076	Naive	0	0	0	0
1077	Naive	0	0	0	0
1078	Naive	0	0	0	0
1079	Naive	0	0	0	0
1080	Naive	0	0	0	0
1081	Naive	0	0	0	0
1082	Naive	0	0	1064.4	0
1083	Naive	0	0	0	3387.53
1084	Naive	0	0	0	3405.07
1085	Naive	0	804.179	0	0
1086	Naive	0	0	0	0
1087	Naive	0	0	0	0
1088	Naive	0	0	0	1888.58
1089	Naive	0	0	0	4183.51
1090	Naive	0	0	0	0
1091	Naive	0	0	0	798.189
1092	Naive	0	0	0	0
1093	Naive	0	0	0	0
1094	Naive	0	0	0	0
1095	Naive	0	0	0	0
1096	Naive	0	0	0	846.888
1097	Naive	0	0	0	756.097
1098	Naive	0	0	0	0
1099	Naive	0	0	0	862.307
1100	Naive	0	0	0	0
1101	Naive	0	0	0	0
1102	Naive	0	0	0	0
1103	Naive	1813.57	961.924	0	3825.67
1104	Naive	0	0	0	0
1105	Naive	0	0	0	0
1106	Naive	0	0	0	0
1107	Naive	0	0	0	0
1108	Naive	0	0	0	0
1109	Naive	0	0	0	0
1110	Naive	0	0	0	0
1111	Naive	0	0	0	0
1112	Naive	0	0	0	0
1113	Naive	0	0	0	0
1114	Naive	0	0	0	0
1115	Naive	0	0	0	0
1116	Naive	0	0	0	0
1117	Naive	0	0	0	0
1118	Naive	0	0	0	0
1119	Naive	0	920.855	0	0
1120	Naive	0	0	0	0
1121	Naive	0	0	0	0
1122	Naive	0	0	0	0
1123	Naive	0	0	0	0
1124	Naive	0	0	0	0
1125	Naive	0	0	0	1614.51
1126	Naive	0	0	0	0
1127	Naive	0	0	0	0
1128	Naive	0	0	0	0
1129	Naive	0	3282.67	0	1721.01
1130	Naive	0	1343.67	0	0
1131	Naive	0	2246.87	0	892.804
1132	Naive	0	0	0	0
1133	Naive	0	0	0	0
1134	Naive	0	0	0	0
1135	Naive	0	0	0	0
1136	Naive	0	2127.04	0	0
1137	Naive	0	0	0	0
1138	Naive	0	0	0	0
1139	Naive	0	0	0	0
1140	Naive	0	0	0	0
1141	Naive	0	0	0	949.846
1142	Naive	0	0	0	0
1143	Naive	0	0	0	0
1144	Naive	0	0	0	0
1145	Naive	0	0	0	0
1146	Naive	0	0	0	0
1147	Naive	2394.52	2990.48	0	1361.54
1148	Naive	0	0	0	0
1149	Naive	0	0	0	0
1150	Naive	0	0	0	0
1151	Naive	0	2413.95	0	1156.11
1152	Naive	0	3506.59	0	2464.94
1153	Naive	0	0	0	0
1154	Naive	0	0	0	1653.21
1155	Naive	0	0	0	859.396
1156	Naive	0	872.821	0	933.807
1157	Naive	0	0	0	0
1158	Naive	0	1252.49	0	3607.56
1159	Naive	0	0	0	0
1160	Naive	0	0	0	0
1161	Naive	0	1428.01	0	5293.66
1162	Naive	0	0	0	0
1163	Naive	0	0	0	797.44
1164	Naive	2478.95	1823.54	0	3527.93
1165	Naive	0	3115.02	0	0
1166	Naive	0	0	0	0
1167	Naive	0	0	0	879.483
1168	Naive	0	0	0	0
1169	Naive	0	0	0	871.305
1170	Naive	869.083	1417.74	0	4529.33
1171	Naive	0	0	0	983.613
1172	Naive	0	0	0	1666.17
1173	Naive	0	1713.95	0	0
1174	Naive	0	0	0	0
1175	Naive	0	0	0	843.95
1176	Naive	0	0	0	0
1177	Naive	0	0	0	0
1178	Naive	0	0	0	0
1179	Naive	1437.77	2405.68	0	4727.18
1180	Naive	0	0	0	996.316
1181	Naive	0	0	0	4489.46
1182	Naive	0	0	0	0
1183	Naive	0	0	0	0
1184	Naive	0	0	0	920.049
1185	Naive	0	0	0	1772.1
1186	Naive	0	0	0	0
1187	Naive	0	0	0	904.529
1188	Naive	0	0	0	0
1189	Naive	0	0	0	1693.76
1190	Naive	0	0	0	889.656
1191	Naive	0	0	0	875.498
1192	Naive	0	0	0	899.478
1193	Naive	0	0	0	1911.99
1194	Naive	0	0	0	811.046
1195	Naive	0	0	0	2653.63
1196	Naive	0	0	0	1018.92
1197	Naive	0	0	0	0
1198	Naive	0	0	0	907.307
1199	Naive	0	4840.2	0	5616.17
1200	Naive	0	0	0	1750.85
1201	Naive	0	1383.62	0	5739.86
1202	Naive	0	0	0	1058.19
1203	Naive	0	0	0	2012.87
1204	Naive	0	0	0	977.255
1205	Naive	0	0	0	3093.1
1206	Naive	0	0	0	0
1207	Naive	889.446	3089.27	0	1719.5
1208	Naive	0	0	0	0
1209	Naive	1792.72	655.388	0	3430.89
1210	Naive	0	0	0	0
1211	Naive	0	0	0	0
1212	Naive	0	0	0	0
1213	Naive	0	0	0	4860.06
1214	Naive	0	0	1238.15	1986.31
1215	Naive	0	0	0	0
1216	Naive	0	0	0	0
1217	Naive	0	0	0	1872.18
1218	Naive	0	0	0	0
1219	Naive	0	0	0	2727.51
1220	Naive	0	0	0	0
1221	Naive	0	0	0	1073.44
1222	Naive	0	0	0	927.21
1223	Naive	0	0	0	837.183
1224	Naive	0	0	0	855.118
1225	Naive	0	0	0	916.297
1226	Naive	0	0	0	0
1227	Naive	0	0	0	1066.92
1228	Naive	0	0	0	0
1229	Naive	0	0	0	2801.14
1230	Naive	0	0	0	928.771
1231	Naive	0	0	0	0
1232	Naive	0	0	0	0
1233	Naive	0	0	0	0
1234	Naive	0	0	0	2915.04
1235	Naive	0	0	0	0
1236	Naive	0	0	0	0
1237	Naive	0	0	0	0
1238	Naive	0	0	0	0
1239	Naive	0	0	0	0
1240	Naive	0	0	0	0
1241	Naive	0	0	0	967.432
1242	Naive	0	0	0	0
1243	Naive	0	0	0	0
1244	Naive	0	0	0	0
1245	Naive	0	0	0	0
1246	Naive	0	0	0	0
1247	Naive	0	0	0	0
1248	Naive	0	0	0	847.404
1249	Naive	0	0	0	0
1250	Naive	0	0	0	0
1251	Naive	0	0	0	801.218
1252	Naive	0	0	0	0
1253	Naive	0	0	0	0
1254	Naive	0	0	0	912.79
1255	Naive	0	0	0	0
1256	Naive	0	0	0	0
1257	Naive	0	0	0	0
1258	Naive	0	0	0	0
1259	Naive	0	0	0	845.595
1260	Naive	0	0	0	0
1261	Naive	0	0	0	829.85
1262	Naive	0	0	0	0
1263	Naive	0	0	0	0
1264	Naive	0	0	0	0
1265	Naive	0	0	0	0
1266	Naive	0	0	0	0
1267	Naive	0	0	0	2549.79
1268	Naive	0	0	0	0
1269	Naive	0	0	0	0
1270	Naive	0	0	0	0
1271	Naive	0	0	0	0
1272	Naive	0	0	0	0
1273	Naive	0	0	0	0
1274	Naive	0	0	0	0
1275	Naive	0	0	0	0
1276	Naive	0	0	0	800
1277	Naive	0	0	0	0
1278	Naive	0	0	0	3249.69
1279	Naive	0	0	0	1747.91
1280	Naive	0	722.571	0	0
1281	Naive	0	2401.78	0	0
1282	Naive	0	850.58	0	0
1283	Naive	853.814	833.514	0	761
1284	Naive	0	0	0	0
1285	Naive	0	3462.33	0	0
1286	Naive	0	1637.78	0	0
1287	Naive	0	4824.56	0	0
1288	Naive	687.761	2287.46	0	0
1289	Naive	0	5233.2	778.181	0
1290	Naive	0	999.236	0	0
1291	Naive	0	0	0	0
1292	Naive	0	4282.26	0	0
1293	Naive	0	4185.82	0	0
1294	Naive	0	850.488	0	0
1295	Naive	0	1113.7	0	0
1296	Naive	0	0	0	0
1297	Naive	0	3552.89	0	0
1298	Naive	0	1827.59	0	1272.78
1299	Naive	0	0	0	0
1300	Naive	0	2439.83	0	0
1301	Naive	0	2034.02	0	0
1302	Naive	0	3089.47	2412.6	0
1303	Naive	0	1552.05	0	0
1304	Naive	0	2207.31	751.488	0
1305	Naive	0	812.756	0	0
1306	Naive	0	2806.94	0	0
1307	Naive	0	1468.44	0	0
1308	Naive	0	0	0	0
1309	Naive	0	890.017	0	0
1310	Naive	0	1593.17	0	0
1311	Naive	0	1654.21	2156.87	0
1312	Naive	0	0	0	0
1313	Naive	0	2718.34	0	0
1314	Naive	0	856.945	1493.86	0
1315	Naive	1019.97	5790.11	893.442	0
1316	Naive	905.468	0	0	0
1317	Naive	0	4397.03	716.476	0
1318	Naive	0	1824.45	794.168	0
1319	Naive	0	1546.54	0	0
1320	Naive	0	994.604	0	0
1321	Naive	0	896.989	0	0
1322	Naive	934.743	1622.97	807.924	0
1323	Naive	0	2465.57	0	0
1324	Naive	0	3443.95	0	0
1325	Naive	0	2901.03	3642.12	0
1326	Naive	0	7028.01	2231.38	5038.91
1327	Naive	0	1328.06	0	0
1328	Naive	0	2679.96	0	0
1329	Naive	661.749	0	0	0
1330	Naive	0	1674	1072.4	0
1331	Naive	0	2299.88	3590.9	0
1332	Naive	729.145	752.431	0	0
1333	Naive	873.877	1794.88	0	0
1334	Naive	1714.18	3509.96	5165.21	4506.07
1335	Naive	0	0	0	0
1336	Naive	957.502	4377.41	4871.75	1508.98
1337	Naive	0	0	0	0
1338	Naive	0	1715.63	0	0
1339	Naive	0	1683.46	0	0
1340	Naive	833.216	5326.81	4981.07	1676.11
1341	Naive	0	0	0	0
1342	Naive	0	1693	0	0
1343	Naive	0	1495.4	1066.42	0
1344	Naive	0	2683.95	747.815	0
1345	Naive	629.123	0	0	0
1346	Naive	1178.31	1275.21	0	0
1347	Naive	0	1524.35	0	0
1348	Naive	0	1163	0	0
1349	Naive	0	5566.42	0	0
1350	Naive	916.838	1942.13	667.147	0
1351	Naive	0	1256.51	2763.84	0
1352	Naive	707.215	905.44	0	0
1353	Naive	0	4875.81	0	0
1354	Naive	0	4437.69	0	0
1355	Naive	2670.55	1261.75	0	0
1356	Naive	0	1222.6	1461.83	0
1357	Naive	1084.66	2780.89	0	0
1358	Naive	0	0	0	0
1359	Naive	0	1026.35	0	0
1360	Naive	0	1478.5	0	0
1361	Naive	0	1129.22	0	0
1362	Naive	704.298	1808.25	2069.66	0
1363	Naive	899.336	1133.13	0	0
1364	Naive	0	1720.83	0	0
1365	Naive	0	1046.82	0	0
1366	Naive	0	0	0	0
1367	Naive	0	2986.8	0	0
1368	Naive	0	1019.07	0	0
1369	Naive	2562.78	3339.78	0	0
1370	Naive	0	1876.74	742.536	0
1371	Naive	0	3957.17	1201.21	919.061
1372	Naive	1088.83	3047.63	3264.45	0
1373	Naive	0	0	0	0
1374	Naive	0	3231.18	961.572	0
1375	Naive	1181.38	4161.32	1811.11	0
1376	Naive	0	1021.36	0	0
1377	Naive	0	2551.79	0	0
1378	Naive	1212.36	3410.32	1023.66	0
1379	Naive	0	4316.16	0	0
1380	Naive	0	960.778	1025.8	0
1381	Naive	0	3099.44	0	0
1382	Naive	0	3919.99	0	0
1383	Naive	1264.73	2546.17	0	0
1384	Naive	0	1063.6	0	0
1385	Naive	0	923.21	0	0
1386	Naive	0	1241.59	0	0
1387	Naive	0	0	0	0
1388	Naive	0	1327.87	0	0
1389	Naive	0	6122.01	893.246	0
1390	Naive	0	5163.53	1190.83	0
1391	Naive	0	1362.91	0	0
1392	Naive	0	0	0	0
1393	Naive	0	0	0	0
1394	Naive	743.626	3292.9	0	0
1395	Naive	0	0	0	0
1396	Naive	0	0	0	0
1397	Naive	0	0	0	0
1398	Naive	0	3456.23	2179.79	0
1399	Naive	0	0	0	0
1400	Naive	0	2253.71	938.832	0
1401	Naive	0	869.09	656.821	0
1402	Naive	1354.22	4435.58	4639.46	1543.53
1403	Naive	0	2473.9	4073.74	0
1404	Naive	0	0	0	0
1405	Naive	0	0	0	0
1406	Naive	0	1176.97	0	0
1407	Naive	821.317	7280.92	0	0
1408	Naive	1351.69	1264.08	3235.79	0
1409	Naive	860.719	2380.08	0	0
1410	Naive	653.008	880.031	0	0
1411	Naive	2773.98	874.775	0	0
1412	Naive	710.745	2947.47	0	0
1413	Naive	0	2439.83	0	0
1414	Naive	0	2212.68	0	0
1415	Naive	0	844.806	0	0
1416	Naive	1678.45	1303.6	0	0
1417	Naive	0	2616.98	0	0
1418	Naive	1351.26	2607.02	0	0
1419	Naive	753.098	6330.55	3432.3	0
1420	Naive	624.372	3814.67	0	0
1421	Naive	0	904.487	0	0
1422	Naive	0	3286.8	0	0
1423	Naive	0	875.901	0	0
1424	Naive	865.707	2815.85	998.519	0
1425	Naive	0	1315.51	0	0
1426	Naive	0	1411.7	0	0
1427	Naive	0	1566.61	793.423	0
1428	Naive	0	1010.29	0	0
1429	Naive	0	3548.28	878.969	0
1430	Naive	915.646	6432.75	0	0
1431	Naive	0	5387.65	2406.14	0
1432	Naive	1374.91	5293.82	738	0
1433	Naive	0	778.182	0	0
1434	Naive	0	7100.56	0	0
1435	Naive	0	2591.25	0	0
1436	Naive	0	3575.84	640.31	1127.99
1437	Naive	0	0	0	1933.63
1438	Naive	1719.63	1603.96	0	4157.01
1439	Naive	0	0	0	0
1440	Naive	0	0	0	0
1441	Naive	0	0	937.598	0
1442	Naive	0	0	0	0
1443	Naive	0	0	0	0
1444	Naive	0	0	0	0
1445	Naive	0	0	0	0
1446	Naive	0	0	0	0
1447	Naive	0	0	0	788.327
1448	Naive	0	0	0	905.238
1449	Naive	1277.55	0	0	3047.64
1450	Naive	0	0	0	0
1451	Naive	0	0	0	0
1452	Naive	0	0	0	0
1453	Naive	0	0	0	0
1454	Naive	0	0	0	0
1455	Naive	0	0	0	1598.29
1456	Naive	0	0	0	0
1457	Naive	0	0	640.646	0
1458	Naive	0	0	0	0
1459	Naive	0	0	3406.02	0
1460	Naive	0	0	0	0
1461	Naive	635.642	0	0	0
1462	Naive	0	0	0	1353.64
1463	Naive	0	0	0	0
1464	Naive	0	0	0	0
1465	Naive	0	0	0	0
1466	Naive	0	0	0	0
1467	Naive	0	0	0	0
1468	Naive	0	0	0	0
1469	Naive	0	0	0	0
1470	Naive	0	0	0	2694.48
1471	Naive	0	0	0	0
1472	Naive	0	0	0	1625.74
1473	Naive	0	0	0	0
1474	Naive	0	0	0	0
1475	Naive	0	0	0	0
1476	Naive	0	0	0	0
1477	Naive	0	0	0	0
1478	Naive	0	0	0	0
1479	Naive	0	0	0	0
1480	Naive	0	0	0	1287.97
1481	Naive	0	0	1956.18	5486.39
1482	Naive	0	0	0	0
1483	Naive	0	0	795.616	719.062
1484	Naive	0	0	0	0
1485	Naive	0	0	0	0
1486	Naive	0	0	0	0
1487	Naive	0	0	0	0
1488	Naive	0	0	0	0
1489	Naive	0	0	0	0
1490	Naive	0	0	0	0
1491	Naive	0	1172.45	4247.84	3192.6
1492	Naive	0	0	0	0
1493	Naive	0	0	0	0
1494	Naive	0	0	885.158	1025.32
1495	Naive	0	0	729.228	0
1496	Naive	0	0	0	0
1497	Naive	1069.23	0	1800.35	951.235
1498	Naive	0	0	0	0
1499	Naive	0	0	0	0
1500	Naive	0	0	0	0
1501	Naive	0	0	0	0
1502	Naive	0	0	0	0
1503	Naive	0	0	0	0
1504	Naive	0	0	0	0
1505	Naive	0	0	0	851.038
1506	Naive	0	0	924.737	0
1507	Naive	0	0	0	0
1508	Naive	0	0	0	0
1509	Naive	0	2122.22	2189.44	3364.15
1510	Naive	0	0	0	0
1511	Naive	0	0	0	0
1512	Naive	0	0	0	888.856
1513	Naive	0	0	0	0
1514	Naive	0	0	0	0
1515	Naive	0	0	0	0
1516	Naive	0	0	0	0
1517	Naive	0	0	0	0
1518	Naive	0	0	0	779.808
1519	Naive	0	0	0	0
1520	Naive	0	0	0	0
1521	Naive	0	1359.33	1440.52	3181.94
1522	Naive	0	0	0	0
1523	Naive	0	0	789.861	974.108
1524	Naive	0	0	0	1235.24
1525	Naive	0	0	0	0
1526	Naive	0	0	0	0
1527	Naive	0	1339.79	0	3271.06
1528	Naive	0	0	2926.09	2998.67
1529	Naive	0	0	0	0
1530	Naive	0	0	0	0
1531	Naive	0	0	0	0
1532	Naive	0	0	0	0
1533	Naive	0	0	0	0
1534	Naive	0	0	0	0
1535	Naive	0	0	3165.4	3852.16
1536	Naive	0	0	0	993.924
1537	Naive	882.824	0	0	851.043
1538	Naive	0	0	0	0
1539	Naive	0	0	0	0
1540	Naive	0	0	0	0
1541	Naive	0	0	0	0
1542	Naive	0	0	0	0
1543	Naive	0	0	0	0
1544	Naive	1713.24	0	1838.76	1085.35
1545	Naive	0	0	0	0
1546	Naive	0	0	0	0
1547	Naive	0	0	0	1946.67
1548	Naive	0	0	0	0
1549	Naive	0	0	0	0
1550	Naive	0	0	0	0
1551	Naive	0	0	0	0
1552	Naive	0	0	0	0
1553	Naive	0	0	0	0
1554	Naive	0	0	0	796.94
1555	Naive	0	0	0	0
1556	Naive	0	0	0	0
1557	Naive	0	0	0	0
1558	Naive	0	0	0	1694.19
1559	Naive	0	0	0	0
1560	Naive	0	0	0	0
1561	Naive	0	0	0	0
1562	Naive	0	0	0	0
1563	Naive	0	0	0	0
1564	Naive	0	0	0	0
1565	Naive	0	0	0	0
1566	Naive	0	0	0	0
1567	Naive	0	0	0	0
1568	Naive	0	0	0	0
1569	Naive	0	0	0	0
1570	Naive	0	0	704.106	0
1571	Naive	0	0	0	803.417
1572	Naive	0	0	0	0
1573	Naive	0	0	0	0
1574	Naive	0	0	0	0
1575	Naive	0	0	0	1024.78
1576	Naive	0	0	0	0
1577	Naive	0	0	0	0
1578	Naive	0	0	0	0
1579	Naive	0	0	0	0
1580	Naive	0	1236.74	2148.53	3451.34
1581	Naive	0	0	0	0
1582	Naive	0	0	0	0
1583	Naive	0	0	0	820.149
1584	Naive	0	0	0	0
1585	Naive	0	0	0	0
1586	Naive	0	0	0	0
1587	Naive	0	0	1702.2	0
1588	Naive	0	0	0	0
1589	Naive	0	0	0	0
1590	Naive	0	0	0	0
1591	Naive	0	0	0	0
1592	Naive	0	0	0	0
1593	Naive	0	0	0	0
1594	Naive	0	0	0	0
1595	Naive	0	0	0	0
1596	Naive	0	0	0	0
1597	Naive	0	0	1054.56	0
1598	Naive	0	0	0	0
1599	Naive	0	0	0	0
1600	Naive	0	0	0	0
1601	Naive	0	0	0	819.024
1602	Naive	977.941	0	918.398	0
1603	Naive	0	0	0	858.902
1604	Naive	0	0	0	0
1605	Naive	0	0	0	0
1606	Naive	0	0	0	0
1607	Naive	0	0	0	0
1608	Naive	0	0	0	0
1609	Naive	0	0	0	0
1610	Naive	0	0	0	1097.31
1611	Naive	0	0	0	0
1612	Naive	0	0	0	0
1613	Naive	0	0	0	0
1614	Naive	0	0	0	1762.91
1615	Naive	0	0	3947.21	907.012
1616	Naive	0	0	0	0
1617	Naive	0	0	0	2563.54
1618	Naive	0	0	0	0
1619	Naive	0	0	0	0
1620	Naive	0	0	0	867.891
1621	Naive	0	0	0	957.554
1622	Naive	0	0	0	881.095
1623	Naive	0	0	0	0
1624	Naive	0	0	0	0
1625	Naive	0	0	0	812.306
1626	Naive	0	0	0	0
1627	Naive	0	0	0	0
1628	Naive	0	0	0	0
1629	Naive	0	0	0	0
0	Infected	0	1717.87	655.048	0
1	Infected	0	1440.34	0	3660.63
2	Infected	1935.57	8432.9	0	4849.78
3	Infected	0	1016.9	0	0
4	Infected	2512.94	3259.48	0	2681.79
5	Infected	3660.57	5265.94	0	1238.02
6	Infected	3911.8	4956.81	0	4056.36
7	Infected	0	1176.63	1195.11	5753.36
8	Infected	0	2721.63	1849.8	1238.28
9	Infected	0	5021.36	0	0
10	Infected	2034.18	2304.32	0	805.208
11	Infected	0	2038.88	942.29	5019.32
12	Infected	0	1964.19	1775.61	1001.65
13	Infected	1235.83	5972.79	0	0
14	Infected	0	873.654	0	0
15	Infected	4398.56	3755.7	0	5855.27
16	Infected	0	900.203	0	0
17	Infected	0	1293.64	0	1924.34
18	Infected	4240.97	2552.25	1317.68	12588.8
19	Infected	0	1945.37	2145.39	0
20	Infected	2015.56	6113.5	1203.52	1689.13
21	Infected	0	847.881	0	0
22	Infected	0	1967.1	0	1210.48
23	Infected	0	4919.01	0	3502.41
24	Infected	0	1832.82	0	762.288
25	Infected	0	2998.99	0	2127.99
26	Infected	1959.05	3116.51	0	3009.69
27	Infected	7913.74	18335.9	2666.88	2889.75
28	Infected	2601.71	5215.18	0	3543.51
29	Infected	1174.7	7243.91	4937.41	0
30	Infected	0	1225.83	0	2819.02
31	Infected	0	3068.83	0	0
32	Infected	5009.67	18741.6	0	3331.11
33	Infected	0	3215.69	948.862	0
34	Infected	0	0	0	0
35	Infected	0	1770.72	1054.86	0
36	Infected	0	1074.08	0	3184.44
37	Infected	0	1987.13	0	0
38	Infected	3958.67	5581.02	0	3906.18
39	Infected	4929.39	8304.27	0	1652.38
40	Infected	1546.63	2343.62	0	1035.07
41	Infected	0	1937.77	9201.69	1672.36
42	Infected	6962.46	8371.68	8422.29	8772.16
43	Infected	0	1593.77	0	0
44	Infected	5729.29	3776.95	0	3961.48
45	Infected	0	2388.37	0	0
46	Infected	0	2073.19	1781.09	0
47	Infected	1230.79	3359.82	1010.01	1784.25
48	Infected	0	2117.59	0	1280.02
49	Infected	0	3137	0	0
50	Infected	1282.22	1847.88	0	0
51	Infected	0	4731.84	980.197	0
52	Infected	0	3494.79	0	0
53	Infected	1565.44	5527.8	1264.32	793.173
54	Infected	0	0	0	0
55	Infected	0	3206.32	0	1346.86
56	Infected	0	1243.69	1194.46	5802.8
57	Infected	1504.65	4561.11	0	825.208
58	Infected	828.545	2848.46	1254.63	0
59	Infected	0	1530.44	0	0
60	Infected	0	0	0	1128.4
61	Infected	8253.03	7801.63	0	2639.4
62	Infected	11732.5	6024.4	9976.76	5371
63	Infected	0	8268.45	0	7527.89
64	Infected	2581.39	3627.96	0	2440.29
65	Infected	1228.36	3732.78	810.684	692.338
66	Infected	3237.54	4646.67	0	1711.6
67	Infected	1344.89	7198.89	0	1488.61
68	Infected	9192.52	12122.8	7763.72	3584.62
69	Infected	6226.16	8596.63	2158.07	5285.07
70	Infected	0	2654.06	0	1842.69
71	Infected	2671.74	3339.67	1303	4088.7
72	Infected	8202.02	13691.6	0	2525.45
73	Infected	1311.97	2727.66	0	1839.77
74	Infected	0	4378.08	0	0
75	Infected	2514.54	4041.61	1261.8	1092.06
76	Infected	0	2968.02	0	2951.91
77	Infected	4762.75	14281.5	0	1635.15
78	Infected	0	1750.22	0	2889.98
79	Infected	0	4348.89	0	0
80	Infected	0	4007.82	0	0
81	Infected	0	1148.94	0	0
82	Infected	0	3669.41	0	0
83	Infected	4308.33	8391.29	0	5990.36
84	Infected	0	2037.96	0	0
85	Infected	1710.79	3305.06	946.04	2909.09
86	Infected	7847.75	4105.99	5118.39	2572.17
87	Infected	1725.59	4486.87	1530.96	3057.83
88	Infected	0	3421.71	0	0
89	Infected	6769.11	9421.88	0	7339.96
90	Infected	0	4083.73	1941.61	4026.33
91	Infected	4924.8	9047.68	0	6690.98
92	Infected	3744.83	8009.19	0	5328.34
93	Infected	2686.79	2571.99	0	660.699
94	Infected	0	920.036	0	712.946
95	Infected	0	1160.03	0	3288.03
96	Infected	1825.33	5764.33	1407.5	2840.04
97	Infected	0	3080.67	0	0
98	Infected	0	0	622.213	0
99	Infected	1136.69	5472.26	0	6063.17
100	Infected	2736.63	9136.06	0	2305.37
101	Infected	1334.79	4200.98	0	0
102	Infected	1747.37	6259.8	1891.45	843.688
103	Infected	0	8353.49	0	2922.26
104	Infected	1352.43	4342.53	0	845.899
105	Infected	0	1142.89	638.926	0
106	Infected	0	3422.17	0	1807.09
107	Infected	0	2551.22	0	0
108	Infected	1081.96	2194.82	2278.13	3873.57
109	Infected	0	1816.91	0	0
110	Infected	0	1872.31	0	0
111	Infected	861.768	3106.69	630.171	0
112	Infected	8598.84	2131.37	0	981.809
113	Infected	0	1764.17	0	1326.6
114	Infected	0	1996.47	1253.59	0
115	Infected	0	4249.54	0	3578.04
116	Infected	0	987.823	0	0
117	Infected	0	2643.04	0	0
118	Infected	0	1055.47	1034.3	0
119	Infected	0	856.061	0	1382.29
120	Infected	0	3541.24	0	0
121	Infected	0	4830.74	0	0
122	Infected	0	2587.08	0	1659.05
123	Infected	0	2101.29	0	0
124	Infected	937.78	1651.07	0	860.601
125	Infected	3990.74	5261.18	0	4370.17
126	Infected	0	1827.86	0	0
127	Infected	0	2652.93	0	0
128	Infected	0	3935.39	0	0
129	Infected	0	1803.49	0	1736.21
130	Infected	0	1589.41	0	0
131	Infected	4611.28	6150.97	0	4769.01
132	Infected	0	7548.36	0	6881.44
133	Infected	0	802.39	0	0
134	Infected	0	3180.44	0	0
135	Infected	0	1652.72	0	0
136	Infected	0	2977.43	0	0
137	Infected	0	1235.35	0	0
138	Infected	0	3773.8	0	0
139	Infected	1512.38	2297	2054.61	5792.23
140	Infected	0	0	0	0
141	Infected	0	801.013	0	0
142	Infected	1737.45	7272.2	1582.45	1229.73
143	Infected	2644.39	3206.63	767.581	0
144	Infected	1279.11	9336.55	1768.2	12498.5
145	Infected	1176.89	4401.94	0	810.264
146	Infected	0	4892.77	0	1204.89
147	Infected	0	1774.37	0	669.281
148	Infected	3635.83	8843.12	0	2008.35
149	Infected	0	2572.91	0	0
150	Infected	1712.68	12105.3	0	2218.01
151	Infected	3326.67	3505.53	0	4280.01
152	Infected	0	5442.68	0	871.439
153	Infected	0	2803.29	0	1432.15
154	Infected	0	1421.65	0	1178.35
155	Infected	0	4928.85	0	2703.26
156	Infected	3654.14	6327.09	0	6400.56
157	Infected	0	4434.61	0	770.877
158	Infected	0	0	0	0
159	Infected	0	4994.28	0	0
160	Infected	0	0	0	0
161	Infected	0	6644.51	0	827.801
162	Infected	2439.82	5830.76	0	1508.05
163	Infected	0	850.164	0	0
164	Infected	0	0	0	0
165	Infected	0	756.174	0	0
166	Infected	0	881.252	1301.75	0
167	Infected	0	1279.97	0	7122.9
168	Infected	0	4227.95	0	3503.4
169	Infected	0	0	0	0
170	Infected	17066.8	5825.21	6866	9577.6
171	Infected	0	4314.84	1361.53	0
172	Infected	0	3855.44	1339.95	8061.39
173	Infected	0	1873.23	0	0
174	Infected	0	2168.83	0	0
175	Infected	4565.28	8505.45	11500.5	3290.58
176	Infected	1709.06	5535.83	1920.98	2989.39
177	Infected	985.907	2186.6	0	4858.69
178	Infected	0	2855.06	2818.81	2892.67
179	Infected	1970.39	12583.5	5812.28	0
180	Infected	4316.88	9382.3	1958.33	2370.57
181	Infected	967.219	3478.78	0	0
182	Infected	0	2493.42	1950.98	0
183	Infected	6184.83	4854.79	0	1779.51
184	Infected	970.004	6033.2	0	0
185	Infected	0	0	640.89	4953.28
186	Infected	1552.56	4972.84	0	1531.56
187	Infected	1251.37	3077.53	2852.3	1238.23
188	Infected	3632.16	5320.13	728.114	3225.65
189	Infected	6169.67	2760.87	0	2261.03
190	Infected	4009.67	10704.9	0	4989.36
191	Infected	1320.44	3869.06	0	1486.29
192	Infected	6612.71	16949.1	1818.57	5123.34
193	Infected	0	2537.55	685.895	0
194	Infected	0	2928.09	918.688	0
195	Infected	0	3879.82	0	0
196	Infected	0	6827.03	840.52	0
197	Infected	4291.43	5320.29	947.516	1815.79
198	Infected	0	5940.16	1206.3	0
199	Infected	0	3167.11	1317.56	1025.2
200	Infected	0	1184.32	1397.69	1423.75
201	Infected	5371.54	4892.17	8679.65	5402.05
202	Infected	0	2728.31	1124.03	0
203	Infected	1603.79	3447.23	1308.77	0
204	Infected	0	780.947	0	0
205	Infected	0	1324.75	0	810.122
206	Infected	0	2983.65	0	1104.8
207	Infected	7260.22	10124.9	0	6697.03
208	Infected	0	1294.21	0	0
209	Infected	0	4539.15	665.464	6763.25
210	Infected	0	3891.92	0	0
211	Infected	0	3915.63	0	0
212	Infected	0	2650.18	583.125	0
213	Infected	4675.18	5511.1	0	1074.09
214	Infected	4589.52	6995.43	0	1526.95
215	Infected	3272.88	3147.99	0	0
216	Infected	0	1617.73	0	0
217	Infected	0	1167.28	647.883	0
218	Infected	0	3446.52	0	0
219	Infected	3432.62	9724.96	0	807.236
220	Infected	0	3126.19	0	0
221	Infected	0	1524.7	0	0
222	Infected	1601.64	3136.22	2401.47	4582.78
223	Infected	5848.34	10006.3	0	3323.86
224	Infected	8467.6	11699.2	0	1716.28
225	Infected	0	3641.78	0	1589.36
226	Infected	2180.01	1701.77	2922.28	3562.98
227	Infected	4143.37	5897.49	0	3340.53
228	Infected	0	9717.47	662.557	0
229	Infected	0	5379.66	0	2016.65
230	Infected	1599.04	2388.09	2229.92	3656.06
231	Infected	0	6757.73	3925.52	3967.15
232	Infected	0	3023.06	0	0
233	Infected	1146.26	4115.47	0	0
234	Infected	4022.02	5169.04	0	3756.06
235	Infected	0	4177.99	0	2334.52
236	Infected	0	3201.12	1329.74	0
237	Infected	1072.61	6336.34	1552.6	2572.97
238	Infected	1318.01	3131.45	767.821	1093.86
239	Infected	0	973.654	0	0
240	Infected	897.974	4151.42	675.564	2507.05
241	Infected	0	2050.92	0	806.345
242	Infected	4739.99	21138.4	0	2147.85
243	Infected	0	1027.21	0	0
244	Infected	6899.48	20552	2598.54	2204
245	Infected	0	756.771	0	0
246	Infected	1488.66	8523.38	674.114	3314.31
247	Infected	1007.44	5794.84	0	1435.9
248	Infected	5921.26	6434.58	7280.91	2894.72
249	Infected	0	4412.47	925.951	0
250	Infected	0	5876.95	2262.78	0
251	Infected	0	4368.89	0	0
252	Infected	2373.01	12492.2	0	2427.69
253	Infected	0	3519.77	772.321	2317.21
254	Infected	4614.95	15663.7	0	1717.8
255	Infected	0	1686.74	642.088	9721.59
256	Infected	0	4187.36	0	1515.04
257	Infected	0	3538.31	0	1493.46
258	Infected	1374.23	7570.88	1025.85	3181.49
259	Infected	8816.1	12836.3	4854.82	890.451
260	Infected	2974.44	10959.5	0	811.352
261	Infected	1160.46	12021.3	1299.14	0
262	Infected	1342.95	2176.5	0	2256.04
263	Infected	0	4251.77	0	1186.63
264	Infected	0	3807.35	3651.54	2150.71
265	Infected	0	2138.52	0	4074.73
266	Infected	1808.87	3850.2	0	5197.01
267	Infected	0	2942.85	665.55	0
268	Infected	2188.23	4877.91	2085.2	802.006
269	Infected	0	4179.99	0	4358.44
270	Infected	0	1037.65	1489.39	0
271	Infected	0	5044.78	1797.38	905.251
272	Infected	0	1860.57	0	1136.34
273	Infected	0	3563.98	2263.19	4669.63
274	Infected	0	5799.82	4364.74	4253.24
275	Infected	1750.05	9039.88	1341.15	3948.56
276	Infected	0	4669.01	2010.05	2599
277	Infected	4003.77	2260.58	2129.97	6089.8
278	Infected	0	3818.7	0	1763.38
279	Infected	0	4195.81	626.226	8766.76
280	Infected	0	6514.59	0	657.558
281	Infected	2249.61	10484.8	855.717	4673.29
282	Infected	1125.1	4163.48	0	0
283	Infected	1868.59	3895.24	2640.28	2577.95
284	Infected	0	2213.6	1910.2	1366.68
285	Infected	1762.78	4679.1	0	2745.37
286	Infected	0	1962.09	0	944.941
287	Infected	0	4283.18	3492.65	7617.64
288	Infected	0	1738.77	639.297	0
289	Infected	0	3337.09	0	0
290	Infected	1303.4	4527.65	0	3889.21
291	Infected	6800.45	2481.98	0	4950.43
292	Infected	2504.49	4364.42	0	1167.92
293	Infected	0	1173.63	636.393	0
294	Infected	1027.51	4892.88	0	1699.44
295	Infected	0	1727.69	0	0
296	Infected	0	886.955	0	0
297	Infected	10550.2	5067.78	0	4436.75
298	Infected	5036.35	10409.4	0	890.043
299	Infected	1504.84	9111.34	0	872.972
300	Infected	0	5063.36	0	1457.18
301	Infected	5799.79	11060.9	3526.11	2034.05
302	Infected	2645.28	6663.14	0	1947.03
303	Infected	2001.13	3301.26	0	2217.97
304	Infected	0	8450.02	1287.12	6382.51
305	Infected	1639.97	10780.8	1328.91	2538.59
306	Infected	0	1775.36	0	0
307	Infected	0	9132.39	0	4286.85
308	Infected	0	2550.26	0	0
309	Infected	1246.24	3951.57	695.616	4327.71
310	Infected	4586.65	4477.48	640.881	4742.05
311	Infected	0	3988.87	2007.55	3053.41
312	Infected	4483.17	5848.68	765.747	5513.96
313	Infected	0	6027.77	0	1493.9
314	Infected	0	6959.09	675.698	4307.1
315	Infected	1417.08	5825.36	0	1662.58
316	Infected	0	4178.1	0	1108.9
317	Infected	0	2797.92	682.528	2343.35
318	Infected	1307.58	6459.72	821.271	0
319	Infected	1204.97	1984.12	0	0
320	Infected	0	2946.94	0	917.466
321	Infected	0	2441.01	0	4068.71
322	Infected	0	2645.8	0	0
323	Infected	0	2379.24	3279.99	755.694
324	Infected	1419.21	4016.66	0	6790.44
325	Infected	0	5720.62	2735.45	0
326	Infected	0	3241.8	0	0
327	Infected	0	981.426	0	0
328	Infected	0	5802.94	1375.42	0
329	Infected	3391.59	10333.2	0	8167
330	Infected	0	2558.63	649.702	0
331	Infected	0	2665.32	0	0
332	Infected	1735.08	5150.51	0	3109.84
333	Infected	0	4492.7	952.614	4055.77
334	Infected	0	6947.42	0	0
335	Infected	0	3874.73	0	0
336	Infected	0	3309.98	0	2663.18
337	Infected	4245.41	8993.03	0	2319.61
338	Infected	0	6237.62	4118.58	0
339	Infected	0	9317.5	1284.18	1700.99
340	Infected	4228.18	5770.91	1036.87	4046.5
341	Infected	0	6563.06	722.901	0
342	Infected	0	6925.7	1531.36	0
343	Infected	0	5292.61	0	0
344	Infected	0	942.78	0	0
345	Infected	0	5320.25	631.793	4383.94
346	Infected	0	1005.35	0	0
347	Infected	0	1772.17	0	0
348	Infected	0	8367.12	1565.5	0
349	Infected	0	1670.53	0	0
350	Infected	1330.64	4336.88	0	1535.83
351	Infected	0	5233.84	0	0
352	Infected	1509.93	5408.33	0	4998.57
353	Infected	0	840.752	0	0
354	Infected	0	6030.46	942.426	6714.27
355	Infected	1803.41	9030.9	0	1069.92
356	Infected	2628.22	6610.33	0	6071.14
357	Infected	0	2647.52	0	5056.22
358	Infected	0	4110.97	0	3809.11
359	Infected	1890.09	6147.22	0	1841.56
360	Infected	0	2718.92	0	2821.51
361	Infected	0	2657.57	1728.45	3040.36
362	Infected	0	2614.19	0	0
363	Infected	0	2621.88	0	0
364	Infected	0	7840.85	0	1412.29
365	Infected	0	2707.9	0	0
366	Infected	1602.24	4152.57	0	2851.93
367	Infected	2031.19	5136.98	697.254	4241.3
[truncated: 3,538 more rows]

## Sheet: Source Data Figure S6D
		Maximum fluorescent intensity per probe
Cell number	Condition	Cd79a	Cx3cr1	Tnfsf13b	Tnfrsf17
0	Naive	1523.98	11476.9	1848	0
1	Naive	0	2287.98	2236.9	0
2	Naive	0	7059.45	5796.34	0
3	Naive	0	7005.22	5917.32	0
4	Naive	0	5054.29	4355.04	2100.28
5	Naive	0	11604.8	7386.16	3814.65
6	Naive	0	5106.69	4348.58	0
7	Naive	0	6649.99	13298.8	0
8	Naive	0	1948.99	4102.29	0
9	Naive	0	1011.38	3267.9	2374.95
10	Naive	0	1111.29	2014.81	1201.9
11	Naive	0	4376.33	2908.73	903.71
12	Naive	0	9375.44	2316.71	0
13	Naive	0	8692.61	3020.89	721.205
14	Naive	0	3946.27	2194.53	2656.37
15	Naive	0	2142.22	2246.04	0
16	Naive	0	0	793.657	0
17	Naive	0	10485.4	2513.99	0
18	Naive	0	14035.3	8404.37	2024.15
19	Naive	0	6503.16	3271.86	0
20	Naive	0	9860.53	3445.37	704.903
21	Naive	1611.87	5287.83	2482.88	855.734
22	Naive	0	7537.79	4242.63	708.955
23	Naive	1553.79	5817.69	4973.07	0
24	Naive	0	3286.32	1514.12	1653.37
25	Naive	0	6103.81	10452.9	0
26	Naive	0	11853.4	2409.41	941.954
27	Naive	0	6312.04	5828.94	3277.08
28	Naive	0	3993.44	2187.88	964.47
29	Naive	0	6593.76	2071.7	0
30	Naive	0	4325.91	1727.85	0
31	Naive	0	1055.88	2947.07	0
32	Naive	0	6436.75	3063.15	2251.94
33	Naive	2767.91	11802.2	1702.69	0
34	Naive	0	0	1458.19	0
35	Naive	0	6637.07	3169.16	5598.13
36	Naive	0	3129.95	4094.4	2383.47
37	Naive	0	8177.66	963.428	0
38	Naive	0	20848	7116.43	5221.5
39	Naive	0	2806.17	4894.67	0
40	Naive	0	6518.83	3517.98	0
41	Naive	0	10281.7	3041.3	994.903
42	Naive	3143.94	15376.7	872.962	0
43	Naive	0	0	0	908.277
44	Naive	0	0	1574	0
45	Naive	0	0	4215.97	0
46	Naive	0	4613.78	1629.3	1043.28
47	Naive	0	969.537	3954.44	913.008
48	Naive	0	1122.78	2196.06	696.677
49	Naive	0	5945.86	2951.45	0
50	Naive	0	4551.66	3742.95	0
51	Naive	0	1156.15	1981.97	0
52	Naive	0	4971.18	2758.12	0
53	Naive	0	6195.02	4888.6	0
54	Naive	0	6752.36	1535.11	840.21
55	Naive	0	4575.03	3226.13	0
56	Naive	0	5968.72	3545.11	2528.13
57	Naive	0	1244.59	1609.16	0
58	Naive	0	2423.14	816.058	0
59	Naive	0	0	0	0
60	Naive	0	1085.68	791.426	0
61	Naive	0	1523.32	1801.48	0
62	Naive	0	1396.23	650.25	0
63	Naive	0	5781.27	757.585	793.257
64	Naive	0	3331.7	0	0
65	Naive	0	8019.53	3100.24	1480.7
66	Naive	0	2274.81	693.389	0
67	Naive	0	2718.47	0	670.402
68	Naive	0	1990.31	2347.89	0
69	Naive	0	2402.61	0	0
70	Naive	0	0	696.126	0
71	Naive	0	6050.82	1416.58	791.434
72	Naive	0	4551.13	5177.89	2459.11
73	Naive	0	0	0	1413.15
74	Naive	0	0	698.305	0
75	Naive	1347.78	2367.81	3372.81	1015.03
76	Naive	0	0	1398.81	0
77	Naive	3101.97	12119.1	3266.57	2376.88
78	Naive	0	0	2095.1	0
79	Naive	0	0	2804.07	1320.91
80	Naive	0	1387.47	1666.28	0
81	Naive	0	0	2795.33	5860.54
82	Naive	0	1433.14	3299.57	0
83	Naive	0	0	1851.02	4748.26
84	Naive	0	0	0	0
85	Naive	0	3878.34	2128.62	778.657
86	Naive	0	2767.95	2966.22	0
87	Naive	0	2323.34	1865.03	0
88	Naive	0	3480.48	0	0
89	Naive	0	0	1462.48	0
90	Naive	0	0	5003.19	0
91	Naive	1570.82	9611.97	3184.61	2107
92	Naive	0	0	1806.76	0
93	Naive	0	2634.59	2128.98	0
94	Naive	0	7557.93	2532.95	0
95	Naive	0	6101.59	0	0
96	Naive	0	0	3135.63	0
97	Naive	0	2492.35	0	0
98	Naive	0	0	2800.07	0
99	Naive	0	1794.55	1388.04	0
100	Naive	0	2215.92	1790.11	0
101	Naive	2759.78	12674.4	4563.71	0
102	Naive	0	1140.25	1657.78	0
103	Naive	0	9581.02	3614.45	0
104	Naive	0	0	0	0
105	Naive	1370.49	6960.18	1892.7	0
106	Naive	0	4419.26	1594.08	0
107	Naive	0	2935.62	2091.54	0
108	Naive	0	7502.21	2642.18	0
109	Naive	0	4087.49	4320.62	1413.91
110	Naive	1588.71	0	2057.13	0
111	Naive	0	2627.11	3941.13	0
112	Naive	0	6957.55	1607.58	0
113	Naive	3993.41	12223	7348.61	7552.8
114	Naive	0	2583.61	1789.2	0
115	Naive	3973.6	8555.51	959.451	4535.62
116	Naive	0	3167.29	1876.09	0
117	Naive	0	3457.63	5562.54	0
118	Naive	0	974.492	0	0
119	Naive	0	6640.52	2375.21	0
120	Naive	0	1298.13	4252.81	0
121	Naive	0	1195.43	0	0
122	Naive	0	3746.34	11836.6	2651.42
123	Naive	991.726	2608.93	696.198	0
124	Naive	0	16801.3	2843	2192.73
125	Naive	0	1561.94	2370.03	1521.63
126	Naive	0	0	0	0
127	Naive	1317.95	4046.53	4844.48	3273.06
128	Naive	0	5727.69	1417.81	0
129	Naive	3891.78	9145.14	2613.9	986.447
130	Naive	0	4566.47	0	2411.67
131	Naive	0	15855.1	4334.92	5640.08
132	Naive	0	1234.72	3272.26	2206.66
133	Naive	1218.4	20643.9	1818.05	2497.37
134	Naive	0	0	0	1686.67
135	Naive	0	4677.43	843.072	6255.79
136	Naive	0	9855.25	0	0
137	Naive	0	0	1709.28	0
138	Naive	0	7075.75	817.004	0
139	Naive	1596.65	7297.89	5209.78	2025.44
140	Naive	0	4466.5	844.244	0
141	Naive	0	14754.1	3417.21	0
142	Naive	0	4834.24	0	0
143	Naive	0	9312.75	2089.09	3897.08
144	Naive	0	1439.27	1911.57	3148.26
145	Naive	0	5783.87	1708.54	0
146	Naive	0	11063.3	0	1619.28
147	Naive	0	1706.19	1488.45	1768.34
148	Naive	0	6982.73	2382.42	3088.61
149	Naive	1538.65	5539.98	1512.37	0
150	Naive	1390.47	6338.48	2336.36	0
151	Naive	0	6499.97	2818.29	0
152	Naive	0	2769.72	2783.02	1725.72
153	Naive	0	1822.43	0	0
154	Naive	0	3754.27	0	0
155	Naive	0	5344.88	2280.03	703.961
156	Naive	0	5835.24	2405.8	4706.3
157	Naive	1207.67	6250.44	771.835	0
158	Naive	1674.6	4608.93	1603.81	4528.47
159	Naive	1304.08	4287.45	3106.31	2057.93
160	Naive	0	4171.69	6937.05	0
161	Naive	0	5573.26	3171.25	0
162	Naive	0	2118.98	2421.57	0
163	Naive	0	1074.98	1675.1	0
164	Naive	0	18290.2	3082.89	6049.12
165	Naive	1542.34	9157.92	3887.44	1405.51
166	Naive	0	5887.15	942.9	1583.08
167	Naive	0	5696.48	865.057	0
168	Naive	0	3278.67	1521.7	0
169	Naive	0	2345.81	1299.05	0
170	Naive	0	5229.65	774.827	0
171	Naive	0	5481.94	891.131	0
172	Naive	0	1273.87	958.676	2412.79
173	Naive	0	2339.98	917.571	0
174	Naive	0	4362.05	2285.03	2050.8
175	Naive	0	3235.27	705.313	0
176	Naive	3422.09	3245.83	716.857	0
177	Naive	0	3152.8	0	0
178	Naive	0	981.222	0	0
179	Naive	0	6064.65	0	0
180	Naive	0	2016.01	0	0
181	Naive	0	1102.59	752.564	0
182	Naive	0	5550.82	708.163	0
183	Naive	0	8614.25	3683.63	0
184	Naive	0	3474.66	1561.24	0
185	Naive	0	3148.82	0	0
186	Naive	0	920.111	0	0
187	Naive	0	5458.92	0	0
188	Naive	0	0	0	0
189	Naive	0	5226.81	886.819	0
190	Naive	1096.47	0	0	0
191	Naive	1092.64	0	0	0
192	Naive	1239.35	1502.83	0	0
193	Naive	0	0	1358.04	0
194	Naive	4787.55	0	1107.68	0
195	Naive	2413.36	0	1726.09	0
196	Naive	2766.22	0	707.714	0
197	Naive	2580.83	0	0	1855.83
198	Naive	2156.72	0	974.146	0
199	Naive	3408.78	2650.7	1909.2	0
200	Naive	1312.1	1282.93	2694.78	0
201	Naive	2076.63	0	3085.15	0
202	Naive	1241.92	0	0	0
203	Naive	1313.5	1163.39	937.546	0
204	Naive	4403.68	1887.63	0	0
205	Naive	2304.8	0	0	0
206	Naive	4126.82	0	0	0
207	Naive	3716.6	0	710.161	0
208	Naive	5257.77	0	3790.68	0
209	Naive	1396.97	723.198	0	0
210	Naive	1423.54	0	1065.51	0
211	Naive	2574.88	0	0	0
212	Naive	0	0	0	0
213	Naive	1233.96	0	0	0
214	Naive	1977.28	4877	2866.01	0
215	Naive	3944.05	0	0	0
216	Naive	1556.26	0	3129.7	0
217	Naive	966.885	0	720.041	0
218	Naive	2624.04	3461.77	3234.51	0
219	Naive	4041.67	6768.94	3214.86	1714.68
220	Naive	2121.65	4695.2	827.253	0
221	Naive	2495.7	0	0	0
222	Naive	2598.66	0	0	1452.68
223	Naive	0	0	0	0
224	Naive	7398.35	0	0	0
225	Naive	2695.75	0	766.356	0
226	Naive	1540.92	1056.6	0	0
227	Naive	3944.56	1003.04	893.418	0
228	Naive	0	0	0	0
229	Naive	9876.62	1060.61	1512.49	0
230	Naive	11647.1	1092.86	0	0
231	Naive	6677.24	792.891	0	0
232	Naive	1124.02	0	0	0
233	Naive	0	0	0	0
234	Naive	3186.59	1832.32	0	1858.41
235	Naive	3972.34	0	3771.04	0
236	Naive	0	907.13	0	0
237	Naive	1553.67	0	1489.18	0
238	Naive	2682.46	4150.5	0	0
239	Naive	1583.26	0	1075.05	0
240	Naive	5399.87	0	0	1273.51
241	Naive	8908.39	4246.84	1277.79	1394.51
242	Naive	1436.26	2113.94	0	0
243	Naive	2868.62	0	0	1351.17
244	Naive	2548.89	0	747.407	0
245	Naive	0	0	0	0
246	Naive	15049	0	0	0
247	Naive	12818.5	3137.15	837.462	0
248	Naive	3588.38	3348.48	0	4593.8
249	Naive	0	905.869	0	0
250	Naive	4239.46	7220.23	2097.59	1696.89
251	Naive	5710.48	2912.96	0	0
252	Naive	2071.96	0	0	0
253	Naive	9112.52	0	0	3280.23
254	Naive	2882.33	0	1569.17	3152.6
255	Naive	2163.58	1770.17	0	1582.65
256	Naive	5368.28	0	4058.02	0
257	Naive	4934.41	0	0	0
258	Naive	2218.01	1441.23	0	0
259	Naive	7028.92	0	2949.06	0
260	Naive	3759.06	0	1991.09	0
261	Naive	1964.38	938.5	0	3398.71
262	Naive	6942.76	0	0	1832.61
263	Naive	4027.34	0	0	0
264	Naive	3490.01	1361.08	931.642	0
265	Naive	0	0	0	0
266	Naive	2208.51	0	1658.7	0
267	Naive	1584.81	0	0	0
268	Naive	11259.3	0	0	0
269	Naive	5146.98	0	0	3358.74
270	Naive	5401.12	0	0	0
271	Naive	2098.51	0	0	0
272	Naive	1455.02	0	1061.53	0
273	Naive	8251.24	0	0	0
274	Naive	1507.32	0	0	0
275	Naive	5424.43	0	0	0
276	Naive	2025.97	0	0	0
277	Naive	3216.73	1968.23	0	0
278	Naive	3227.16	0	0	0
279	Naive	1890.32	0	1027.05	0
280	Naive	2717.59	1140.82	0	0
281	Naive	3034.89	0	0	0
282	Naive	1299.58	1616.15	753.031	0
283	Naive	2187.19	0	0	0
284	Naive	5260.25	0	2859.99	0
285	Naive	2116.12	2109.42	2912.74	0
286	Naive	4050.25	1032.05	0	0
287	Naive	5971.1	0	1420.12	0
288	Naive	4739.53	0	2170.76	0
289	Naive	10074.3	0	3591.53	0
290	Naive	12766.9	0	689.995	0
291	Naive	10732.7	0	4860.06	0
292	Naive	1951.06	0	719.757	0
293	Naive	2032.42	0	687.321	0
294	Naive	3088.98	0	5006.21	0
295	Naive	5335.1	0	1390.01	0
296	Naive	6883.31	1870.94	2890.1	0
297	Naive	1100.51	0	686.32	0
298	Naive	2139.74	3439.24	694.252	0
299	Naive	2019.03	0	729.069	0
300	Naive	8869.04	0	1426.76	0
301	Naive	8863.06	0	697.881	0
302	Naive	5948.78	0	0	0
303	Naive	1058.59	0	1563.78	0
304	Naive	5528.75	1962.9	4491.55	0
305	Naive	2232.67	0	0	0
306	Naive	1956.47	0	1453.9	0
307	Naive	2187.88	2018.44	5014.38	0
308	Naive	1073.61	1418.53	2194.89	0
309	Naive	3799.14	0	1408.61	0
310	Naive	2117	0	2285.77	0
311	Naive	1061.99	0	722.462	0
312	Naive	3427.15	0	1477.2	0
313	Naive	2218.47	0	2898.63	0
314	Naive	4331.47	1087.98	2895.79	0
315	Naive	1124.61	0	0	0
316	Naive	2383.49	0	783.752	0
317	Naive	3985.56	0	785.504	0
318	Naive	1312.14	0	2264.71	0
319	Naive	4325.25	0	9427.01	0
320	Naive	3034.17	0	1521.4	0
321	Naive	2602.84	0	3795.01	0
322	Naive	1921.99	0	0	0
323	Naive	6650.82	0	2208.58	0
324	Naive	1821.84	0	2171.44	0
325	Naive	6010.82	0	5984.16	0
326	Naive	6549.2	0	0	0
327	Naive	3971.45	0	757.298	0
328	Naive	3054.42	0	2923.1	0
329	Naive	2209.95	0	1446.46	0
330	Naive	3301.35	0	2150.3	0
331	Naive	1077.77	0	2341.67	0
332	Naive	5550.34	0	6142.66	0
333	Naive	2036.49	0	1496.06	0
334	Naive	6450.78	0	2201.17	0
335	Naive	7267.48	0	725.774	0
336	Naive	1684.59	0	870.118	0
337	Naive	1389.74	0	0	0
338	Naive	935.006	0	0	0
339	Naive	2204.41	0	1609.69	0
340	Naive	2660.63	0	4407.67	0
341	Naive	2814.73	0	680.118	0
342	Naive	3165.68	0	1492.67	0
343	Naive	3153.15	0	0	0
344	Naive	2116.93	0	0	0
345	Naive	4214.12	0	0	0
346	Naive	2049.17	1141.61	872.558	0
347	Naive	2217.95	713.189	4156.81	0
348	Naive	2995.29	2600.01	1514.24	0
349	Naive	9060.65	0	3052.78	1684.27
350	Naive	2188.8	3553.39	2653.23	0
351	Naive	9732.26	0	5006.65	0
352	Naive	3911.96	0	0	0
353	Naive	3061.71	0	1469.67	0
354	Naive	3878.22	0	0	0
355	Naive	2020.89	0	3731.6	0
356	Naive	0	0	0	0
357	Naive	3057.21	0	5378.33	0
358	Naive	4356.27	0	3134.19	0
359	Naive	1166	0	0	0
360	Naive	1959.27	0	1662.33	0
361	Naive	2221.83	0	1733.82	0
362	Naive	4693.38	0	3994.03	0
363	Naive	2243.24	0	836.887	0
364	Naive	8783.76	0	7904.81	0
365	Naive	3805.3	0	1838.58	1545.55
366	Naive	3980.25	0	2832.53	0
367	Naive	10598.1	0	6125.59	0
368	Naive	2090.06	795.685	0	0
369	Naive	2300.66	0	767.035	0
370	Naive	1545.58	0	5359.31	0
371	Naive	4342.74	2983.62	0	0
372	Naive	2722.26	1501.43	4557.3	0
373	Naive	1852.76	701.227	0	0
374	Naive	7190.88	0	866.819	0
375	Naive	3282.16	1093.48	2277.5	0
376	Naive	2394.86	0	879.738	0
377	Naive	1339.8	0	0	0
378	Naive	4717.66	2755.6	8836.95	0
379	Naive	2243.19	0	0	0
380	Naive	4236.98	5320.91	4296.05	0
381	Naive	2477.61	0	1650.05	0
382	Naive	2095.58	1243.8	0	0
383	Naive	4149.33	0	3042.65	2725.25
384	Naive	1522.06	1118.03	2156.94	0
385	Naive	1018.7	0	0	0
386	Naive	3092.15	2096.28	5368.54	0
387	Naive	2929.23	0	0	0
388	Naive	5918.22	0	2815.42	0
389	Naive	5530.51	0	5597.78	0
390	Naive	3154.27	0	0	0
391	Naive	5839.09	0	762.778	0
392	Naive	2769.42	1679.02	2039.09	0
393	Naive	3364.39	0	883.7	0
394	Naive	2130.24	0	0	0
395	Naive	2684.96	0	2903.67	0
396	Naive	3888.97	0	0	0
397	Naive	0	0	0	0
398	Naive	1776.52	0	2276.91	0
399	Naive	7901.51	870.462	3607.59	0
400	Naive	2887.59	0	788.078	0
401	Naive	1622.72	0	3488.32	0
402	Naive	3728.48	0	1685.53	0
403	Naive	5188.54	0	2901.66	0
404	Naive	1645.83	0	812.741	0
405	Naive	3975.23	0	0	0
406	Naive	817.642	0	0	0
407	Naive	2585.5	804.702	1591.66	0
408	Naive	3294.67	0	0	0
409	Naive	2354.95	0	6250.49	0
410	Naive	5223.86	0	3465.22	1129.2
411	Naive	8020.45	0	0	0
412	Naive	9145.77	0	1359.91	0
413	Naive	2705.01	773.566	6192.93	1368.94
414	Naive	2645.06	0	0	0
415	Naive	7198.25	0	0	0
416	Naive	6117.98	0	0	0
417	Naive	6466.37	0	0	0
418	Naive	3017.29	3930.19	824.437	0
419	Naive	5020.55	2840.56	791.292	0
420	Naive	2439.9	800.952	0	0
421	Naive	3087.52	0	0	0
422	Naive	4229.71	3656.36	2364.32	0
423	Naive	1251.56	2503.07	1569.12	0
424	Naive	2728.32	999.093	0	0
425	Naive	1691.1	0	927.814	0
426	Naive	10253.4	0	0	0
427	Naive	2013	0	728.975	0
428	Naive	5121.33	0	1626.24	0
429	Naive	1103.58	0	0	0
430	Naive	2472.47	0	742.501	0
431	Naive	1214.25	0	1546.27	0
432	Naive	2417.9	0	0	0
433	Naive	2093.28	0	0	0
434	Naive	2707.16	1173.33	0	0
435	Naive	2528.69	0	799.359	0
436	Naive	917.292	0	0	0
437	Naive	2358.21	0	0	0
438	Naive	4844.98	3773.87	2688.62	0
439	Naive	1946.99	0	0	0
440	Naive	1430.75	0	0	0
441	Naive	2440.63	0	0	0
442	Naive	1504.5	0	0	0
443	Naive	2349.65	0	0	0
444	Naive	934.384	0	0	0
445	Naive	2510.8	987.786	0	0
446	Naive	2274.83	4073.33	0	0
447	Naive	6095.72	0	4835.33	0
448	Naive	1340.56	3064.8	0	0
449	Naive	0	0	0	0
450	Naive	5139.53	0	2029.26	0
451	Naive	2084.6	5301.04	756.641	0
452	Naive	1399.6	0	0	0
453	Naive	3826.87	0	791.647	0
454	Naive	4515.8	0	1665.16	0
455	Naive	1828.99	0	1552.89	0
456	Naive	9311.14	0	763.544	0
457	Naive	8533.68	0	850.066	0
458	Naive	5462.05	0	867.689	1270.34
459	Naive	5623.42	0	694.845	0
460	Naive	6415.67	0	2283.12	0
461	Naive	3903.47	0	2412.51	0
462	Naive	2456.35	0	4562.16	0
463	Naive	3153.68	0	1438.93	0
464	Naive	6095.59	0	2424.42	0
465	Naive	4280.53	966.653	1522.43	0
466	Naive	7231.97	1098.63	2100.45	0
467	Naive	2006.41	0	723.861	0
468	Naive	2924.28	0	687.441	0
469	Naive	4815.49	0	0	0
470	Naive	3919.5	0	835.277	0
471	Naive	4692.48	0	1405.19	0
472	Naive	5710.51	1035.68	1724.26	1891.6
473	Naive	2277.39	0	3048	1317.47
474	Naive	1271.7	0	1272.61	0
475	Naive	2887.34	0	0	0
476	Naive	5638.51	8102.11	1318.28	0
477	Naive	1063.46	0	969.658	0
478	Naive	0	0	0	0
479	Naive	8090.54	0	1492.55	0
480	Naive	3812.27	2761.64	0	0
481	Naive	4234.98	0	3843.58	0
482	Naive	3006.53	0	728.885	0
483	Naive	5630.3	1246.87	1490.33	0
484	Naive	922.353	0	0	0
485	Naive	3761.63	0	4261.23	0
486	Naive	1136.9	0	4409.4	0
487	Naive	2277.74	0	4189.03	0
488	Naive	4252.37	0	705.776	0
489	Naive	6013.62	0	790.045	0
490	Naive	1438.03	1794.55	6725.86	0
491	Naive	7338.86	0	701.21	2797.05
492	Naive	3186.45	0	7929.79	1459.72
493	Naive	1761.72	0	0	0
494	Naive	1164.63	0	0	0
495	Naive	4923.31	0	5077.47	0
496	Naive	5329.92	0	6328.56	0
497	Naive	4172.62	1215.14	1440.89	0
498	Naive	1970.31	0	0	0
499	Naive	2789.42	0	5534.38	0
500	Naive	4148.96	1834.51	1618.53	0
501	Naive	1154.45	0	4996.94	0
502	Naive	15600.6	1373.68	2932.5	975.439
503	Naive	4299.27	0	2786.03	2453.34
504	Naive	1013.91	0	0	0
505	Naive	1050.37	0	2565.81	0
506	Naive	4499.7	0	4244.89	2084.71
507	Naive	2169.59	0	1405.98	0
508	Naive	4670.76	0	6326.19	1549.6
509	Naive	4101.69	0	0	0
510	Naive	3800.01	1276.06	5730.18	0
511	Naive	4349.57	0	0	0
512	Naive	2098.22	0	2191.53	0
513	Naive	3247.92	1253.13	0	1123.57
514	Naive	2214.4	0	2889.5	0
515	Naive	4478.7	2298.85	0	0
516	Naive	3664.21	0	1965.52	0
517	Naive	4169.04	0	1401	0
518	Naive	2617.08	0	2439.52	0
519	Naive	3133.51	3909.3	1489.03	1257.34
520	Naive	12368.7	0	0	0
521	Naive	4914.31	0	1469.94	0
522	Naive	2258.01	0	0	0
523	Naive	5613.13	0	671.413	0
524	Naive	2831.2	0	3520.09	953.757
525	Naive	4179.19	0	0	1364.02
526	Naive	2278.3	0	2109.01	0
527	Naive	4654.18	0	7331.37	2489.35
528	Naive	1377.16	0	1166.49	0
529	Naive	9168.66	0	702.739	0
530	Naive	5196.47	1518.21	2160.88	0
531	Naive	2786.61	0	0	0
532	Naive	7911.36	0	0	0
533	Naive	10903.3	0	2753.33	1224.26
534	Naive	2165.16	0	0	2012.32
535	Naive	2136.27	0	0	0
536	Naive	3136.4	0	0	0
537	Naive	3156.95	0	0	0
538	Naive	2250.24	0	0	0
539	Naive	2321.07	0	0	0
540	Naive	5161.73	0	708.018	0
541	Naive	8427.78	0	0	0
542	Naive	0	0	0	0
543	Naive	1107.41	0	0	0
544	Naive	4249.16	0	0	0
545	Naive	6629.88	0	0	0
546	Naive	1124.26	0	0	0
547	Naive	1001.54	0	0	0
548	Naive	6561.53	0	0	0
549	Naive	1826.4	0	0	0
550	Naive	2946.06	679.532	0	0
551	Naive	0	0	0	0
552	Naive	1434.06	0	0	0
553	Naive	4451.46	892.558	0	0
554	Naive	6032.54	0	0	0
555	Naive	4191.67	0	0	0
556	Naive	1982.95	0	0	0
557	Naive	4052.57	0	0	0
558	Naive	6460.67	3305.63	0	0
559	Naive	0	0	0	0
560	Naive	1126.38	0	0	0
561	Naive	1949.81	0	0	0
562	Naive	3244.07	0	0	0
563	Naive	3162.92	822.234	0	0
564	Naive	4337.83	2134.59	0	0
565	Naive	1887.77	0	0	0
566	Naive	6055.19	0	0	0
567	Naive	3128	0	0	0
568	Naive	1083.69	848.174	0	0
569	Naive	1363.09	0	0	0
570	Naive	1276.43	0	0	0
571	Naive	2249.48	0	0	0
572	Naive	2103.99	1105.7	0	0
573	Naive	2040.44	921.132	0	0
574	Naive	2209.86	1118.53	0	0
575	Naive	9982.86	757.238	905.712	0
576	Naive	2054.53	0	0	0
577	Naive	1072.96	0	0	0
578	Naive	5574.11	675.805	0	0
579	Naive	962.45	0	0	0
580	Naive	3053.13	0	0	0
581	Naive	3561.86	0	0	0
582	Naive	7147.1	870.241	0	0
583	Naive	4435.14	0	0	0
584	Naive	1051.48	0	0	0
585	Naive	6950.91	0	0	0
586	Naive	4354.88	0	0	0
587	Naive	4178.61	0	0	0
588	Naive	4636.55	786.895	0	0
589	Naive	7672.19	0	0	0
590	Naive	1224.06	0	0	0
591	Naive	8249.35	0	0	0
592	Naive	12195.5	0	0	0
593	Naive	1120.33	0	0	0
594	Naive	0	0	0	0
595	Naive	0	0	0	0
596	Naive	5323.44	0	0	0
597	Naive	4445.61	0	0	0
598	Naive	0	0	0	0
599	Naive	0	662.425	0	0
600	Naive	0	0	0	0
601	Naive	0	0	0	0
602	Naive	2251.13	0	0	0
603	Naive	1028.67	0	0	0
604	Naive	0	0	0	0
605	Naive	2077.03	0	0	0
606	Naive	1069.23	0	0	0
607	Naive	1127.78	0	0	0
608	Naive	1056.38	0	0	3941.18
609	Naive	4546.4	0	0	0
610	Naive	0	0	0	0
611	Naive	6980.76	0	0	0
612	Naive	0	0	0	0
613	Naive	1063.91	0	0	4113.46
614	Naive	2091.59	0	0	0
615	Naive	1212.09	0	0	0
616	Naive	0	0	0	0
617	Naive	3312.33	0	0	0
618	Naive	0	0	0	0
619	Naive	977.736	0	0	0
620	Naive	0	0	0	0
621	Naive	1048.2	0	0	0
622	Naive	0	0	0	0
623	Naive	12510.9	3932.8	2080.29	0
624	Naive	15618.3	1500.12	0	0
625	Naive	2358.03	1560.5	0	0
626	Naive	4443.89	1449.26	0	0
627	Naive	6090.11	4167.78	7980.97	0
628	Naive	7293.33	2485.63	0	0
629	Naive	6364.15	1352.07	0	0
630	Naive	10785.6	2188.24	0	0
631	Naive	2814.88	5066.54	0	0
632	Naive	2238.97	1547.92	0	0
633	Naive	2396.4	3468.21	0	0
634	Naive	4242.07	3928.15	2235.19	0
635	Naive	4352.15	1522.71	0	1972.67
636	Naive	5617.35	2240.49	1293.48	0
637	Naive	3163.52	4816.05	0	0
638	Naive	9619.01	1629.33	0	0
639	Naive	2481.75	904.135	880.425	0
640	Naive	2560.81	3322.46	2040.01	0
641	Naive	0	2817.42	0	0
642	Naive	2775.62	4960.08	0	0
643	Naive	2417.34	4191.68	2562.16	0
644	Naive	3455.1	2960.05	789.644	0
645	Naive	0	2179.78	0	0
646	Naive	2432.84	4260.53	0	0
647	Naive	7668.01	731.551	0	0
648	Naive	1337.61	2192.45	0	0
649	Naive	3852.16	3481.57	0	0
650	Naive	6596.23	5224.73	0	0
651	Naive	3180.19	795.294	0	0
652	Naive	1697.44	4579.07	2039.13	0
653	Naive	4831.64	661.244	0	0
654	Naive	1255.01	1119.88	718.652	0
655	Naive	4186.69	757.754	0	0
656	Naive	0	2803.61	2771.43	0
657	Naive	5872.77	4485.52	0	0
658	Naive	3450.34	3031.09	0	0
659	Naive	5535.27	3697.84	0	0
660	Naive	7275.67	4700.4	0	0
661	Naive	5787.44	0	0	0
662	Naive	3826.51	4308.65	1117.25	0
663	Naive	2394.8	4164.13	0	0
664	Naive	2192.8	2680.36	0	0
665	Naive	2350.29	5984.09	0	0
666	Naive	5691.68	8325.43	0	0
667	Naive	1393.91	4410.3	0	0
668	Naive	1168.39	4797.73	0	0
669	Naive	1004.38	7001.36	0	0
670	Naive	7748.69	4423.81	0	0
671	Naive	6152.53	3678.65	2770.54	0
672	Naive	2642.78	2852.16	0	2448.33
673	Naive	1150.43	4291.07	0	0
674	Naive	2210.92	2759.89	0	0
675	Naive	3369.2	698.05	0	0
676	Naive	5959.62	4420.12	1904.27	0
677	Naive	0	1457.59	0	1647.93
678	Naive	2380.39	2937.97	0	0
679	Naive	1368.39	667.682	0	1480.34
680	Naive	0	4286.65	0	0
681	Naive	3405.42	3107.45	2721.11	0
682	Naive	3644.78	5938.44	0	1466.69
683	Naive	2567.19	796.331	0	0
684	Naive	5977.89	2802.8	0	0
685	Naive	4793.74	4731.18	0	0
686	Naive	3142.4	2199.08	1263.46	0
687	Naive	1562.19	3777.29	1196.16	0
688	Naive	1417.38	2130.08	1687.45	0
689	Naive	2777.36	2306.07	0	0
690	Naive	9146.35	5138.45	0	0
691	Naive	0	1355.81	0	0
692	Naive	2075.49	2206.72	0	0
693	Naive	3460.67	2347.05	0	0
694	Naive	1457.83	1524.76	1823.05	0
695	Naive	6061.92	4580.58	0	0
696	Naive	3432.26	3105.99	0	1690.37
697	Naive	0	5856.54	0	1167.95
698	Naive	5430.83	746.157	0	0
699	Naive	2639.58	0	1794.12	0
700	Naive	8124.14	5082.02	0	0
701	Naive	6856.06	2375.28	0	0
702	Naive	1132.65	9273.81	0	0
703	Naive	12928.5	4476.55	1730.83	0
704	Naive	5140.04	6538.05	0	1434.5
705	Naive	8030.51	5710.12	0	0
706	Naive	1802.11	825.368	0	0
707	Naive	4476.39	8781.41	0	0
708	Naive	4572.09	4408.04	0	0
709	Naive	5422.71	3177.01	0	0
710	Naive	2748.27	5347.13	0	0
711	Naive	1855.91	989.486	0	0
712	Naive	5780.47	598.395	0	1440.04
713	Naive	1193.65	2169.62	1068.18	0
714	Naive	11579.2	3594	0	0
715	Naive	4401.63	2968.66	826.534	1288.96
716	Naive	1884.21	2290.54	2438.33	0
717	Naive	6491.57	2964.68	0	0
718	Naive	1115.83	4378.13	0	0
719	Naive	4682.14	4234.29	0	0
720	Naive	0	5587.81	0	0
721	Naive	4276.79	2368.35	1161.77	0
722	Naive	2652.43	2968.27	0	0
723	Naive	6542.28	1663.58	0	0
724	Naive	2857.6	2227.04	0	0
725	Naive	3125.39	2242.8	0	0
726	Naive	5468.5	3002.64	0	1222.64
727	Naive	12281.4	1412.96	0	3339.96
728	Naive	0	1420.3	0	0
729	Naive	3010.72	4283.25	0	0
730	Naive	0	6154.49	0	0
731	Naive	2613.45	8246.98	0	0
732	Naive	6998.5	1599.95	0	0
733	Naive	2207.98	752.925	0	0
734	Naive	1165.29	758.773	0	0
735	Naive	6869.26	2423.44	930.886	0
736	Naive	5923.92	3725.27	0	0
737	Naive	3488.94	3110.46	0	1712.31
738	Naive	4021.89	3503.79	0	0
739	Naive	4018.56	4195.13	0	0
740	Naive	1063.84	4933.98	0	0
741	Naive	3747.67	1480.6	0	0
742	Naive	3820.27	4169.29	0	0
743	Naive	3342.87	1561.69	0	0
744	Naive	5186.14	721.82	0	0
745	Naive	2575.7	4785.85	0	0
746	Naive	7876.22	4251.33	0	1536.58
747	Naive	2479	2254.1	0	0
748	Naive	3825.84	1758.76	0	0
749	Naive	2815.33	1718.28	0	0
750	Naive	1770.91	4735.65	0	0
751	Naive	6652.06	6277.7	0	1462.15
752	Naive	1972.7	2162.76	0	0
753	Naive	3643.71	1593.78	1895.07	0
754	Naive	7958.45	6891.53	0	1793.15
755	Naive	5048.73	3482.03	0	0
756	Naive	0	2887.17	0	0
757	Naive	4351.48	3770.62	0	0
758	Naive	6848.79	2903.33	961.027	1669.62
759	Naive	2695.51	0	0	0
760	Naive	2192.45	4948.66	0	1404.85
761	Naive	2256.02	2173.59	0	0
762	Naive	6250	0	0	0
763	Naive	2585.74	0	0	0
764	Naive	5076.33	544.124	0	0
765	Naive	3696.71	1689.49	0	0
766	Naive	2698.41	865.933	1559.58	0
767	Naive	4322.83	0	0	0
768	Naive	8157.24	0	775.533	0
769	Naive	2703.34	3647.86	2818.17	0
770	Naive	9088.02	2196.41	1207.01	0
771	Naive	0	749.16	0	0
772	Naive	1273.31	0	0	0
773	Naive	995.147	4713.85	0	0
774	Naive	4229.05	1744.05	0	0
775	Naive	1572.57	0	0	0
776	Naive	1253.25	700.203	700.035	0
777	Naive	6314.98	0	0	2304.85
778	Naive	3934.53	1511.55	933.478	3547.46
779	Naive	4611.98	2038.8	0	0
780	Naive	0	717.428	0	0
781	Naive	3129.86	0	0	0
782	Naive	5913.67	0	3220.94	0
783	Naive	7936.02	659.573	0	0
784	Naive	4186.44	0	0	0
785	Naive	3232.95	0	0	0
786	Naive	2058.99	4022.21	0	0
787	Naive	4572.63	0	4263.05	0
788	Naive	1069.55	0	1377.76	0
789	Naive	3985.61	0	891.553	2282.89
790	Naive	7751.29	903.497	959.757	0
791	Naive	13116.5	1655.6	0	0
792	Naive	8457.01	1011.08	994.718	0
793	Naive	1106.95	2824.11	972.17	0
794	Naive	6662.16	1040.07	0	0
795	Naive	4445.03	927.297	4523.46	0
796	Naive	2055.31	945.269	0	0
797	Naive	11666.7	919.599	0	0
798	Naive	7667.25	2383.12	875.942	0
799	Naive	4932.62	1021.14	0	0
800	Naive	5217.38	881.357	0	0
801	Naive	3541.07	804.952	0	0
802	Naive	9465.2	719.682	2755.76	0
803	Naive	6828.41	3591.3	4945.16	0
804	Naive	4670.19	991.75	0	0
805	Naive	2656.1	3174.81	0	0
806	Naive	1258.5	4204.23	0	0
807	Naive	3466.65	903.28	0	0
808	Naive	6800.88	954.986	0	0
809	Naive	5456.43	2590.35	0	0
810	Naive	3701.23	2844.11	0	0
811	Naive	2170.65	878.568	0	0
812	Naive	3733.86	3558.87	0	0
813	Naive	5812.14	1646.8	0	0
814	Naive	7346.78	2952.58	0	0
815	Naive	3573.45	753.942	0	0
816	Naive	4027.11	2299.69	0	0
817	Naive	2848.32	3440.3	0	0
818	Naive	2612.27	2853.85	0	0
819	Naive	2592.9	3136.01	0	0
820	Naive	3274.73	749.752	0	0
821	Naive	4043.85	991.023	0	0
822	Naive	1975.73	1515.49	0	0
823	Naive	4111.12	5727.03	2819.03	0
824	Naive	5433.79	2646.04	1149.81	0
825	Naive	4041.09	848.072	2573.9	0
826	Naive	3739.59	2176.36	0	0
827	Naive	5512.99	1754.6	875.125	0
828	Naive	2764.69	2422.02	1238.23	0
829	Naive	1678.49	2599.7	0	0
830	Naive	3343.88	1750.71	771.325	0
831	Naive	3017.78	6418.25	1557.19	1469.64
832	Naive	5858.95	754.142	0	0
833	Naive	1751.26	1352.2	0	0
834	Naive	1460.45	918.521	0	0
835	Naive	10159.3	1477.78	0	0
836	Naive	10489	982.692	0	0
837	Naive	1248.54	1545.52	0	0
838	Naive	5322.11	1560.35	1111.67	1686.34
839	Naive	2215.43	825.352	0	0
840	Naive	4388.02	915.612	0	0
841	Naive	3655.13	775.106	0	0
842	Naive	2805.41	710.164	0	0
843	Naive	3946.98	758.419	0	0
844	Naive	2427.65	1701.04	0	1981.39
845	Naive	7104.45	711.962	0	0
846	Naive	1332.18	711.309	0	2682.3
847	Naive	2456.61	4236.89	0	3055.37
848	Naive	2413.58	782.047	3988.13	0
849	Naive	1893.73	759.808	0	0
850	Naive	4751.79	655.126	0	1187.79
851	Naive	8615.33	652.89	0	0
852	Naive	5785.69	1598.13	0	0
853	Naive	6316.75	3728.5	0	0
854	Naive	8492.74	2257.4	1091.61	1220.03
855	Naive	0	929.9	0	0
856	Naive	1215.28	2772.05	0	0
857	Naive	7073.77	678.424	714.952	0
858	Naive	0	2965.18	0	0
859	Naive	1149.99	715.234	0	0
860	Naive	8308.82	2396.55	972.479	1533.45
861	Naive	4001.1	1663.9	0	2675.19
862	Naive	3050.84	3122.6	0	0
863	Naive	7300.03	1745.62	0	0
864	Naive	1628.96	2978.59	991.214	5156.33
865	Naive	3019.07	1530.62	0	0
866	Naive	3150.11	5524.75	0	0
867	Naive	4479.8	696.794	0	0
868	Naive	3829.38	2883.27	2616.81	0
869	Naive	11620.6	4847.26	0	0
870	Naive	2968.61	5685.66	0	0
871	Naive	8889.67	4123.54	2246.7	0
872	Naive	1673.44	2256.81	0	0
873	Naive	13869.5	6182.59	2876.29	1436.23
874	Naive	3838.43	1013.92	0	1720.27
875	Naive	4032.73	831.941	0	0
876	Naive	4028.52	0	0	0
877	Naive	1716.68	5365.71	1443.03	0
878	Naive	9859.96	940.48	0	0
879	Naive	1434.99	1002.4	2672.73	0
880	Naive	3053.92	6163.94	821.67	0
881	Naive	4265.97	2656.07	0	0
882	Naive	5167	3171.08	901.614	0
883	Naive	2632.52	1909.99	740.5	0
884	Naive	3870.33	2273.35	0	0
885	Naive	1526.78	2938.61	0	0
886	Naive	2226.31	1630.59	891.475	0
887	Naive	2956.95	8416.03	5298.6	0
888	Naive	8089.98	8763.38	3972.39	1405.91
889	Naive	2529.52	1539.71	1095.92	0
890	Naive	2708.11	672.763	0	0
891	Naive	1477.6	4283.58	0	0
892	Naive	0	0	0	0
893	Naive	6544.35	0	1449.93	0
894	Naive	2621	0	1571.14	0
895	Naive	7960.17	718.923	710.3	0
896	Naive	1341.29	3672.54	1054.65	0
897	Naive	3627.29	762.612	0	0
898	Naive	4822.99	691.11	0	0
899	Naive	3736.59	743.223	0	0
900	Naive	968.061	1345.51	0	0
901	Naive	2100.7	1984.1	0	0
902	Naive	1295.66	692.891	0	0
903	Naive	3430.16	1469.26	0	0
904	Naive	2184.38	2809.55	0	0
905	Naive	3098.76	1445.29	0	0
906	Naive	1263.72	0	0	0
907	Naive	6279.5	2844.08	818.198	0
908	Naive	0	2151.44	0	0
909	Naive	1379.74	1679.45	761.566	0
910	Naive	4445.29	2944.05	0	0
911	Naive	3415.22	4863.72	0	0
912	Naive	8155.33	633.125	2788.08	0
913	Naive	3599.37	2866.03	0	0
914	Naive	1135.5	785.993	3914.56	0
915	Naive	0	0	2819.26	0
916	Naive	6692.56	4182.73	0	0
917	Naive	2513.23	0	0	0
918	Naive	5809.65	2162.03	0	0
0	Infected	0	6959.75	4213.25	793.396
1	Infected	0	3384.51	2854.74	0
2	Infected	0	2356.49	4830.86	0
3	Infected	0	6607.7	7156.28	744.282
4	Infected	0	2986.22	9775.24	4181.09
5	Infected	0	7277.88	3676.24	2707.78
6	Infected	0	5834.19	4714.08	4623.96
7	Infected	0	2796.34	2248.7	0
8	Infected	0	2156.46	4489.6	1703.38
9	Infected	0	2351.77	4697.64	3154.64
10	Infected	0	4267.77	3874.45	1270.7
11	Infected	0	5361.87	13645.5	8522.99
12	Infected	0	12961.2	11380.4	0
13	Infected	1163.57	5031.57	13209.5	1844.51
14	Infected	0	2298.9	5226.1	1012.57
15	Infected	0	2558.91	4273.33	0
16	Infected	0	985.181	2191.82	8393.2
17	Infected	0	7403.55	6480.11	2549.33
18	Infected	0	5045.44	8084.35	0
19	Infected	0	5004.84	14068.4	6821.06
20	Infected	0	3048.15	8896.56	1602.99
21	Infected	0	4789.2	7257.16	3128.03
22	Infected	0	4118.22	3151.95	4338
23	Infected	0	1235.45	3126.53	0
24	Infected	0	2496.18	2214.79	0
25	Infected	0	4114.23	7553.07	0
26	Infected	0	7161.93	2536.51	1185.81
27	Infected	0	7995.41	4840.24	781.432
28	Infected	1066.02	6455.51	2356.31	0
29	Infected	0	1675.65	3837.68	0
30	Infected	0	3138.73	14626.5	900.796
31	Infected	0	1409.93	1668.91	2130.24
32	Infected	0	15185	5217.1	0
33	Infected	0	5377.98	19971.2	3661.84
34	Infected	0	1613.53	1359.85	1990.96
35	Infected	0	6738.95	2465.87	1194.51
36	Infected	0	1304.34	3359.35	0
37	Infected	0	1029.59	5927.58	0
38	Infected	0	4672.1	4002.86	11560.1
39	Infected	0	9419.69	9296.51	1180.15
40	Infected	0	14943.7	8707.42	1750.3
41	Infected	0	1858.73	5288.64	866.436
42	Infected	0	6585.55	784.774	0
43	Infected	0	4456.66	762.816	738.769
44	Infected	0	1423.49	3836.55	0
45	Infected	0	6191.55	8454.75	6479.64
46	Infected	0	4268.71	3672.39	0
47	Infected	0	0	2984.44	0
48	Infected	3938.52	6210.97	10066.1	2683.81
49	Infected	0	6960.29	6862.3	4061.81
50	Infected	0	8269.35	7994.04	0
51	Infected	0	3256.48	787.642	2546.48
52	Infected	0	2149.11	1647.29	0
53	Infected	0	3237.97	2412.03	972.627
54	Infected	0	8992.97	4510.6	1279.47
55	Infected	0	6174.63	3560.89	2300.05
56	Infected	949.089	2627.74	4418.48	0
57	Infected	0	12287.5	4147.27	8099.83
58	Infected	0	3186.68	5342.05	3812.15
59	Infected	0	6255.67	9612.38	0
60	Infected	0	5946.73	7195.26	1012.32
61	Infected	0	5417.95	785.586	1642.05
62	Infected	0	2415.55	3528.75	3420.55
63	Infected	4349.58	11742.1	9494.25	9550.32
64	Infected	0	5179.34	5935.75	2298.54
65	Infected	3149.86	5405.31	739.157	3264.44
66	Infected	977.333	7158.96	3738.67	1233.78
67	Infected	0	1313.07	1645.45	0
68	Infected	0	3500.95	10505.4	0
69	Infected	0	13241.4	10935	0
70	Infected	0	1848.38	4653.87	2769.15
71	Infected	0	2972.55	4175.84	3667.24
72	Infected	0	2310.89	3923.58	4601.12
73	Infected	0	2517.51	5207.94	4418.69
74	Infected	0	5147.87	10072.4	4424.64
75	Infected	0	7898.71	8697.2	0
76	Infected	0	2071.19	4402.98	0
77	Infected	0	7700.61	4347.46	5332.14
78	Infected	1069.85	1676.93	2992.39	0
79	Infected	0	5159.79	3279.43	6111.07
80	Infected	0	12326.4	16915.2	5041.07
81	Infected	0	5144.32	6689.55	0
82	Infected	2251.79	8012.23	2391.24	6972.91
83	Infected	0	1444.77	10536.3	3435.1
84	Infected	5125.48	8606.53	4645.74	2059.6
85	Infected	1320.76	1284.72	2444.91	2693.18
86	Infected	1178.84	4466.35	6393.44	11199.5
87	Infected	0	8746.83	1656.93	0
88	Infected	2182.69	3579.06	1626.31	0
89	Infected	1132.68	979.178	3062.62	1217.48
90	Infected	0	3526.14	7128.61	2997.37
91	Infected	4931.17	2957.84	6718.87	0
92	Infected	1046.57	4162.08	1569.41	0
93	Infected	2630.03	0	3928.48	0
94	Infected	4474.12	4175.27	781.726	1417.72
95	Infected	2096.23	7569.16	821.506	0
96	Infected	0	5582.6	4354.14	1081.84
97	Infected	1389.22	4007.07	4742.89	0
98	Infected	0	4580.99	1463.05	0
99	Infected	0	1861.73	6726.31	0
100	Infected	2014.23	5412.85	3711.47	5690.11
101	Infected	6468.7	4892.32	6218.83	920.388
102	Infected	1122.31	5733.46	7185.44	0
103	Infected	3828.19	3937.77	4906.21	0
104	Infected	1322.95	3077.32	3940.64	895.177
105	Infected	959.537	1830.67	3793.79	1609.56
106	Infected	1647.91	4778.81	7510.25	0
107	Infected	0	7842.28	11284.7	3366.01
108	Infected	0	1860.24	2372.61	792.356
109	Infected	1469.8	8953.26	2496.52	4537.5
110	Infected	1023.99	4621.78	5280	3496.09
111	Infected	2205.16	5994.36	7643.92	10353.7
112	Infected	1688.44	3989.17	3915.56	4265.84
113	Infected	2037.41	3448.88	4936.67	5576.81
114	Infected	7330.21	6228.11	6939.13	7383.91
115	Infected	4692.63	3400.72	6533.72	2001.18
116	Infected	4456.39	1436.36	5712.98	1353.69
117	Infected	2383.9	9125.17	9462.82	0
118	Infected	0	2197.09	2303.5	1941.31
119	Infected	0	4055.95	3968.87	0
120	Infected	0	2283.79	7425.65	0
121	Infected	0	0	2128.04	0
122	Infected	0	9157.97	12412.9	795.384
123	Infected	5186.23	6447.02	9575.11	0
124	Infected	9183.41	10774.7	2505.55	3255.6
125	Infected	0	4737.94	7666.54	0
126	Infected	6397.73	10015.1	3776.93	2316.1
127	Infected	2126.88	2701.28	7002.07	0
128	Infected	0	6693.97	5682.93	991.593
129	Infected	1092.14	9468	808.994	896.725
130	Infected	0	0	710.11	0
131	Infected	0	1052.47	2343.04	2274.18
132	Infected	0	3170.59	3256.82	1398.66
133	Infected	0	0	2159.18	0
134	Infected	1331.24	4423.06	1713.27	2665.84
135	Infected	0	0	804.526	0
136	Infected	2084.63	1020.71	3866.08	0
137	Infected	7938.98	8367.04	2616.54	3564
138	Infected	0	0	2917.05	0
139	Infected	1196.75	1106.13	2458.75	7145.52
140	Infected	1236.57	2138.67	2346.08	0
141	Infected	49068.5	5809.52	11502.8	2776.58
142	Infected	9963.45	11977.2	1714.6	0
143	Infected	0	2180.56	6821.52	0
144	Infected	1117.93	2935.41	4033.69	4168.06
145	Infected	0	0	2985.18	0
146	Infected	1044.16	1072.39	2890.21	0
147	Infected	8642.61	5760.29	2256.16	0
148	Infected	1064.63	2688.78	3108.04	0
149	Infected	1166.39	2182.36	2961.67	0
150	Infected	7723.53	15420.6	3826.83	1838.31
151	Infected	0	0	1399.16	0
152	Infected	1437.36	4723.83	5242.88	1981.98
153	Infected	3477.53	6628.14	10453	1171.82
154	Infected	4461.76	3271.91	2263.5	0
155	Infected	8510.93	4402.48	3073.72	0
156	Infected	0	0	2833.92	0
157	Infected	1634.98	0	4447.12	3089.48
158	Infected	0	1543.76	1686.44	0
159	Infected	7393.79	10603.2	3302.82	8383.62
160	Infected	2097.4	5369.95	6469.78	1185.43
161	Infected	0	0	662.367	0
162	Infected	6574.22	5009.05	1070.23	0
163	Infected	0	1355.41	6377.42	1454.2
164	Infected	0	0	1493.86	0
165	Infected	0	1583.15	7124.92	0
166	Infected	3937.47	6487.78	9159.01	961.56
167	Infected	980.688	2426.94	1568.21	0
168	Infected	1428.77	1683.99	2537.58	3052.46
169	Infected	14850.7	10628	5794.94	3481.68
170	Infected	0	0	2353.28	0
171	Infected	1182.5	2311.21	3056.62	1017.79
172	Infected	1080.99	0	1513.59	0
173	Infected	2252.48	7974.43	4533.06	1196.62
174	Infected	0	11662.4	7795.33	6212.65
175	Infected	11453.1	9090.73	8754.88	1269.5
176	Infected	1122.32	0	3048.66	2376.29
177	Infected	0	956.759	2241.97	0
178	Infected	0	7333.57	2460.42	0
179	Infected	0	0	774.517	0
180	Infected	0	2192.38	748.937	0
181	Infected	4406.02	2660.55	9505.59	3218.23
182	Infected	2134.57	2368.86	1607.3	0
183	Infected	0	2269.97	2300.42	0
184	Infected	1198.56	1074.48	8190.74	2837.88
185	Infected	994.643	4481.05	10333	893.972
186	Infected	6738.55	5853.76	1756.86	0
187	Infected	8887.07	7516.18	3845.43	0
188	Infected	1017.31	2224.1	1518.38	0
189	Infected	9826.07	9123.29	4995.57	2608.49
190	Infected	0	0	3623.23	0
191	Infected	2070.85	976.788	1646.66	2023.74
192	Infected	2257.84	1025.36	1591.97	0
193	Infected	0	6511.63	6827.63	0
194	Infected	7512.25	2952.98	581.103	1763.37
195	Infected	3045.49	4811.48	7005.68	1530.15
196	Infected	6049.07	11387.2	3975.75	0
197	Infected	1091.91	1078.05	3030.26	0
198	Infected	4439.79	0	3047.37	1112.81
199	Infected	7805.98	8158.28	5649.77	0
200	Infected	0	0	0	0
201	Infected	0	5188.08	4243.85	1511.04
202	Infected	2059.31	15505	6009.21	0
203	Infected	0	0	1479.28	1410.36
204	Infected	6013.21	7520.64	2456.04	927
205	Infected	0	1798.67	0	0
206	Infected	1112.2	3911.8	8545.96	2334.46
207	Infected	0	6725.17	3730.74	8561.44
208	Infected	1074.53	0	758.46	0
209	Infected	0	0	0	0
210	Infected	6457.7	7717.57	4759.78	0
211	Infected	0	0	4318.6	5163.91
212	Infected	6457.19	5488.43	4730.08	3437.16
213	Infected	0	3968.6	4701.89	2514.47
214	Infected	2222.3	5500.77	3069.52	0
215	Infected	0	1265.79	7386.08	2918.82
216	Infected	8846.4	12519.4	3066.55	0
217	Infected	0	1549.96	2179.27	1768.08
218	Infected	3510.18	3454.47	2329.14	0
219	Infected	1075.27	4376.7	11005	0
220	Infected	2178.46	3344.99	2375.02	0
221	Infected	1084.73	0	2398.11	0
222	Infected	3808.68	1355.44	4156.01	2117.28
223	Infected	2027.05	3225.4	3109.98	0
224	Infected	2028.08	2235.56	2345.07	2472.61
225	Infected	10005.2	5998.48	4914.92	1084.37
226	Infected	4584.86	4179.74	2323.22	0
227	Infected	0	2035.77	2832.08	0
228	Infected	2152.21	3485.57	4068.92	0
229	Infected	0	4251.85	4276.2	0
230	Infected	1059.72	3245.75	3729.89	0
231	Infected	0	4236.63	7192.16	1426.22
232	Infected	2130.91	4393.31	11087.9	1571.33
233	Infected	1048.07	1137.67	2428.11	0
234	Infected	2254.64	4740.07	1639.6	0
235	Infected	3146.23	3363.25	3993.32	0
236	Infected	0	1030.07	3669.51	0
237	Infected	0	9297.01	8431.14	13445
238	Infected	2124.39	7718.57	10080.8	2639.28
239	Infected	987.976	7285.11	3844.7	0
240	Infected	0	2320.72	3829.53	1253.92
241	Infected	0	1400.87	5345.35	0
242	Infected	7405.96	10044.4	6413.41	782.851
243	Infected	2559.61	4294.44	7486.46	0
244	Infected	0	6400.66	9839.28	7416.52
245	Infected	0	0	0	0
246	Infected	0	6384.5	6951.35	1269.63
247	Infected	1087.05	6157.06	6416.16	4051.97
248	Infected	2179.13	4627.06	4501.37	6163.65
249	Infected	5127.12	4412.79	3922.18	0
250	Infected	0	2606.3	3314.63	0
251	Infected	0	1533.09	2412.11	3133.8
252	Infected	7967.06	13589	4579.12	1029.68
253	Infected	2031.76	6876.08	7123.58	6465.44
254	Infected	0	11517.5	7335.1	6232.32
255	Infected	0	6833.87	1618.2	1502.03
256	Infected	0	4036.06	6959.27	1637.62
257	Infected	0	1108.6	3052.33	0
258	Infected	1000.28	9399.01	6711.08	0
259	Infected	1916.73	6724.09	8006.66	3725.38
260	Infected	9610.26	10125.2	5564.21	1722.43
261	Infected	0	4629.57	2799.09	0
262	Infected	0	3294.14	3556.9	8043.51
263	Infected	0	0	0	0
264	Infected	1550.98	5905.62	3560.98	2321.07
265	Infected	0	0	0	0
266	Infected	0	7851.95	5970.33	3654.07
267	Infected	0	4596.85	5122.64	953.105
268	Infected	0	1079.42	0	0
269	Infected	0	0	0	0
270	Infected	1276.01	3556.8	2904.9	0
271	Infected	0	2854.93	0	0
272	Infected	0	3397.97	6900.28	0
273	Infected	0	3620.17	4560.37	729.039
274	Infected	0	8189.16	3652.66	0
275	Infected	0	7612.48	6610.2	807.863
276	Infected	0	3860.58	8939.96	0
277	Infected	1414.49	8370.95	4391.16	2773.47
278	Infected	0	917.687	1479.9	0
279	Infected	0	2168.48	2131.58	1395.16
280	Infected	0	4447.86	1432.4	0
281	Infected	0	3271.5	3492.61	1296.66
282	Infected	0	3441.88	3898.11	0
283	Infected	1501.38	4895.99	3384.17	2273.31
284	Infected	0	4773.53	4508.73	0
285	Infected	2018.71	5232.18	6936.34	0
286	Infected	0	1301.86	2742.81	0
287	Infected	506.036	2585.1	1300.9	1006.43
288	Infected	2672.41	981.986	3401.5	0
289	Infected	474.094	2158.63	1953.8	0
290	Infected	3462.08	2091.34	1576.33	0
291	Infected	521.383	807.749	632.367	920.288
292	Infected	0	3911.47	2477.36	0
293	Infected	0	2736.98	2468.66	0
294	Infected	0	4674.06	2727.29	0
295	Infected	0	5020.44	3530.77	0
296	Infected	6019.56	5304.81	5924.62	0
297	Infected	0	2293.98	2244.07	0
298	Infected	8025.34	3776.15	5287.36	0
299	Infected	0	11155.2	9398.62	0
300	Infected	919.887	3201.22	1783.61	0
301	Infected	1167.02	4554.79	3817.88	696.634
302	Infected	0	1437.54	1596.57	0
303	Infected	604.107	3596.68	1652	0
304	Infected	2350.92	1742.54	1546.67	0
305	Infected	0	3559.24	5311.95	705.656
306	Infected	2124.81	8355.8	3675.14	1158.98
307	Infected	2660.19	928.94	1888.56	0
308	Infected	3218.09	9384.48	9468.49	0
309	Infected	3003.02	11043	3846.07	4092.13
310	Infected	4977.64	6989	8260.22	0
311	Infected	4420.84	3257.93	3291.7	0
312	Infected	1088.8	4591.64	2078.75	0
313	Infected	1992.75	3965.6	2602.66	0
314	Infected	3310.69	5753.59	2389.28	0
315	Infected	0	3108.43	512.274	0
316	Infected	0	2725.81	1710.8	0
317	Infected	0	1958.44	1664.53	0
318	Infected	0	6992.3	2462.12	0
319	Infected	6359.63	3642.28	4822.93	0
320	Infected	800.293	5587.69	2148.03	0
321	Infected	3332.48	17373.1	12427.9	0
322	Infected	0	2693.63	1776.23	1572.1
323	Infected	2198.53	4193.35	3715.32	0
324	Infected	937.297	8847.63	10007.8	0
325	Infected	858.793	2587.8	1121.56	0
326	Infected	760.214	7457.52	1744.65	880.438
327	Infected	819.64	6128.36	3435.01	0
328	Infected	0	8935.53	4158.25	0
329	Infected	3603.34	7117.35	5057.55	0
330	Infected	8169.43	8437.76	2516.16	3181.31
331	Infected	2121.99	3032.74	1926.78	0
332	Infected	0	11465	6497.22	0
333	Infected	5693.11	5633.42	2815.23	0
334	Infected	533.944	1759.5	1265.34	0
335	Infected	3141.81	8721.51	7968.25	0
336	Infected	4075.49	3583.97	4224.42	0
337	Infected	2479.05	10023	4195.25	0
338	Infected	3451.6	5862.19	3708.56	0
339	Infected	0	3414.84	1328.91	0
340	Infected	1044.12	5481.48	3562.92	0
341	Infected	1252.27	8118.81	8673.44	0
342	Infected	1537.02	1561.97	1775.47	0
343	Infected	7014.45	7675.79	5602.82	0
344	Infected	686.941	4681.87	3339.89	0
345	Infected	0	2227.94	1338.83	0
346	Infected	5531.81	4287.48	3970.86	0
347	Infected	1804.44	2096.65	4457.09	0
348	Infected	5424.74	3001.66	2679.17	0
349	Infected	5133.39	9464.53	6978.25	0
350	Infected	0	4006.4	2555.91	0
351	Infected	1872.53	2203.56	1889.78	1552.86
352	Infected	1675.91	6661.06	5904.46	0
353	Infected	0	7863.34	6112.57	0
354	Infected	562.324	8433.41	8513.03	0
355	Infected	619.333	9352.67	5746.03	0
356	Infected	1258.09	1940.94	4503.53	0
357	Infected	3974.8	6742.45	6634.03	0
358	Infected	6512.38	9446.15	1633.75	0
359	Infected	0	3025.77	4215.61	0
360	Infected	0	10236.3	4509.39	0
361	Infected	1707.58	2480.76	4128.83	0
362	Infected	1233.68	5533.01	5476.67	0
363	Infected	0	3007.96	3063.33	0
364	Infected	1028.96	2157.72	579.088	0
365	Infected	0	1937.17	2318.53	0
366	Infected	0	6194.3	5603.87	0
367	Infected	0	13599.6	10972.9	0
368	Infected	1354.02	5963.9	1820.87	0
369	Infected	0	4348.68	7271.06	0
370	Infected	1108.18	5272.55	4382.53	3961.79
371	Infected	5630.66	7764.9	593.085	0
372	Infected	543.731	2057.47	3717.79	0
373	Infected	519.35	4170.85	9223.87	720.228
374	Infected	2553.8	2618.1	3404.64	0
375	Infected	2342.4	3746.13	2616.81	0
376	Infected	9191.49	10125.7	8582.33	1944.51
377	Infected	0	1226.67	554.623	0
378	Infected	3280.99	1446.83	672.777	1341.44
379	Infected	648.691	1593.62	1134.74	0
380	Infected	1986.8	2720.17	3918.65	5923.36
381	Infected	5155.12	2130.01	643.46	971.027
382	Infected	0	2845.68	2366.89	1442.21
383	Infected	3129.46	3464.3	3750.57	4149.43
384	Infected	2945.5	4362.86	4635.4	0
385	Infected	0	4922.63	6104.23	0
386	Infected	3122.98	2758.9	3110.3	3342.71
387	Infected	0	3255.27	3561.72	0
388	Infected	0	6228.29	1058.22	0
389	Infected	916.359	5812.81	5571.1	5154.69
390	Infected	7667.89	1714.91	5144.21	0
391	Infected	0	5775.11	5130.38	1299.73
392	Infected	569.898	8852.84	3537.58	9180.68
393	Infected	1799.35	8067.04	5001.44	781.967
394	Infected	4625.65	2713.03	6982.51	6501.79
395	Infected	0	8894.04	7935.18	0
396	Infected	0	2038.76	1878.17	0
397	Infected	4561.43	5352.45	8108.01	7304.56
398	Infected	0	9683.71	3186.75	1257.65
399	Infected	4927.04	3623.39	4255.71	9194.4
400	Infected	2265.22	7476.41	4557.24	5607.63
401	Infected	2085.8	2147.18	1142.49	0
402	Infected	1932.69	1932.89	1716.75	1952.35
403	Infected	0	4332.43	1837.5	0
404	Infected	2251.99	3440.11	2933.04	0
405	Infected	3886.96	4436.08	2761.01	0
406	Infected	3150.34	2285.77	3546.22	4240.38
407	Infected	3307.73	14087.3	5380.59	0
408	Infected	594.531	1493.81	780.758	0
409	Infected	0	2103.65	2126.6	0
410	Infected	3766.29	4770.43	5170.11	14623.7
411	Infected	0	1960.04	3104.97	0
412	Infected	722.154	3079.44	3831.26	0
413	Infected	1155.77	4286.44	2005.74	1291.83
414	Infected	882.126	4624.86	7123.29	0
415	Infected	3653.89	7950.32	7096.57	0
416	Infected	1595.86	14795.7	8825.41	745.588
417	Infected	3916.78	9686.24	7742.71	7315.03
418	Infected	2239.15	2372.66	3964.02	0
419	Infected	5064.87	11744.5	6900.68	0
420	Infected	1582.56	1026.1	1884.85	0
421	Infected	0	1140.05	3037.11	0
422	Infected	7667.9	3325.6	5116.69	4959.88
423	Infected	3767.19	4352.64	3255.81	0
424	Infected	855.491	5505.93	3066.77	3846.81
425	Infected	0	1254.25	1784.17	0
426	Infected	7133.62	7486.47	4849.01	3121.5
427	Infected	2292.51	3617.12	2522.94	3088.46
428	Infected	4211.13	3034.06	3807.3	0
429	Infected	0	3040.94	4695.94	0
430	Infected	2814.05	4110.95	4426.62	2541.28
431	Infected	6420.73	10723.6	8227.25	0
432	Infected	1246.87	5884.8	6373.01	0
433	Infected	2490.77	7550.67	4580.99	6481.01
434	Infected	2109.62	2072.79	1100.06	0
435	Infected	2523.09	2912.49	1942.73	1278.18
436	Infected	0	2483.79	2754.4	0
437	Infected	4498.61	4592.04	4008.07	0
438	Infected	6042.72	5682.09	2655.24	0
439	Infected	6134.53	4255.94	2257.89	2474.34
440	Infected	1282.68	3629.13	1996.93	0
441	Infected	3037.95	1878.7	2576.44	0
442	Infected	892.087	2975.08	2985.45	2749.51
443	Infected	0	2423.55	3033.28	1551.84
444	Infected	2155.22	9829.18	4552.55	5820.71
445	Infected	1719.65	4214.46	3968.98	0
446	Infected	1715.77	2361.97	646.726	1212.34
447	Infected	0	2313.88	2626.53	0
448	Infected	681.177	4539.9	3410.4	4700.45
449	Infected	3275.26	5249.18	2217.62	9025.49
450	Infected	625.327	2459.05	2700.71	0
451	Infected	0	1539.94	0	0
452	Infected	0	5661.92	3252.73	1077.47
453	Infected	858.487	2570.03	4604.38	3717.81
454	Infected	9822.4	1520.59	7179.76	0
455	Infected	0	5210.17	3593.77	1232.94
456	Infected	0	1068.47	2291.66	0
457	Infected	0	3711.07	2055.07	0
458	Infected	3500.64	4792.16	4319.05	6530.48
459	Infected	651.111	6852.4	4579.65	1278.13
460	Infected	561.084	4237.28	5136.26	0
461	Infected	0	3320.76	4392.01	0
462	Infected	3338.29	2322.33	4939.66	4832.28
463	Infected	2329.91	4931.76	5482.43	0
464	Infected	1411.33	4081.31	2493.73	9318.44
465	Infected	4338.09	12082.4	3671.06	957.116
466	Infected	791.829	10486.4	7823.82	0
467	Infected	1384.58	4070.91	3371.07	0
468	Infected	0	6325.2	2605.17	1457.96
469	Infected	1845.02	4679.96	1094.85	2442.2
470	Infected	0	4408.53	2210.62	0
471	Infected	645.65	3024.39	2673.72	0
472	Infected	1374.55	3155.79	3004.7	1694.36
473	Infected	660.219	2265.69	4901.99	1141.01
474	Infected	5538.7	4822.47	5905.31	0
475	Infected	4614.83	3444.65	1160.15	0
476	Infected	0	3007.07	2856.19	0
477	Infected	0	1250.5	1750.02	0
478	Infected	0	2411.59	1134.08	0
479	Infected	872.943	2814.4	4308.58	0
480	Infected	4889.73	2455.22	6337.66	0
481	Infected	1836.26	1567.01	619.619	1310.99
482	Infected	13010.4	5886.26	3571.55	0
483	Infected	2844.45	1026.79	3024.26	0
484	Infected	0	1295.57	1628.39	3755.21
485	Infected	0	1677.25	1600.2	0
486	Infected	1617.88	1964.71	3207.31	0
487	Infected	0	2494.05	3589.43	1111.13
488	Infected	2869.83	3438.77	1810.76	1436.68
489	Infected	1575.09	2896.06	2372.03	0
490	Infected	1540	9176.23	6935.92	7517.81
491	Infected	0	8131.12	9402.04	0
492	Infected	2042.82	11288.2	4251.57	0
493	Infected	3838.56	2298.97	4553.26	0
494	Infected	4192.26	3256.3	6285.2	1195.24
495	Infected	994.042	4291.28	4080.96	817.821
496	Infected	624.792	2398.78	1549.66	0
497	Infected	5074.85	2386.55	5092.74	0
498	Infected	1200.14	3910.54	1791.64	946.94
499	Infected	1139.16	2739.55	3353.04	3521.07
500	Infected	0	4169.54	1579.97	0
501	Infected	1414.79	2037.56	2948.86	0
502	Infected	2487.78	5298.15	7851.6	0
503	Infected	4257.93	1979.94	4977.82	8626.93
504	Infected	3133.49	3215.09	4669.2	0
505	Infected	1283.82	1568.32	2927.96	0
506	Infected	654.846	3157.15	3080.12	0
507	Infected	0	2085.6	1162.19	0
508	Infected	3283.62	2691.63	3794.75	0
509	Infected	943.392	4902.23	3546.7	0
510	Infected	2831.52	2730.68	9820.36	0
511	Infected	0	3182.29	1538.29	0
512	Infected	2247.5	10294.2	3357.75	0
513	Infected	0	5809.69	1426.79	4728.17
514	Infected	758.628	6390.58	5631.17	804.976
515	Infected	0	7066.31	2406.46	1351.39
516	Infected	2076.51	3891.1	2762.61	3062.55
517	Infected	1216.78	11113.8	3283.51	2320.07
518	Infected	3045.64	7366.18	5823.62	1111.47
519	Infected	4502.05	3186.83	5623.51	8881.78
520	Infected	1894.92	3890.93	5742.04	0
521	Infected	3536.84	3202.79	1631.6	5524.22
522	Infected	6092.39	1105.64	1164.68	0
523	Infected	5954.77	4718.09	5589.23	0
524	Infected	2328.65	5998.25	17086.9	16355.8
525	Infected	3092.35	4183.15	3243.54	1544.79
526	Infected	545.01	1370.04	2187.41	0
527	Infected	5370.08	3830.35	5234.78	0
528	Infected	0	5259.97	4935.48	0
529	Infected	0	8186.18	4761.38	825.818
530	Infected	0	9782.4	6559.92	0
531	Infected	1603.05	12222.1	6739.5	951.575
532	Infected	2635.89	2627.56	3745.39	0
533	Infected	0	5173.85	8756.94	0
534	Infected	4140.83	6307.71	2494.45	0
535	Infected	0	1385.66	1648.4	0
536	Infected	2733.88	1799.63	1118.37	0
537	Infected	4988.4	9229.82	6527.74	2076.06
538	Infected	5889.53	5593.26	6151.85	12574.7
539	Infected	589.899	1134.29	4010.05	0
540	Infected	0	7284.04	12249.8	0
541	Infected	3537.15	2390.59	1668.95	1072.98
542	Infected	0	9261.37	7827.23	0
543	Infected	2469.83	3738.41	6188.37	0
544	Infected	788.13	8025.61	6000.45	1320.72
545	Infected	1870	2430	5848.94	0
546	Infected	1126.29	7193.35	5230.1	0
547	Infected	0	3182.88	5132.94	0
548	Infected	0	10022.9	7515.88	0
549	Infected	5094.39	11411.1	9072.26	0
550	Infected	5553.69	5767.54	3209.93	0
551	Infected	1285.27	2824.92	4752.37	0
552	Infected	0	5493.9	6425.99	0
553	Infected	2734.17	7287.8	6250.18	0
554	Infected	1529.95	3732.14	5177.84	0
555	Infected	1666.2	3581.84	3318.06	0
556	Infected	0	5927.88	1494.47	644.386
557	Infected	0	3206.18	3203.52	0
558	Infected	1062.9	6949.11	12004.6	2611.41
559	Infected	0	6048.45	5909.84	0
560	Infected	0	2751.4	2917.35	0
561	Infected	0	1771.96	6151.53	559.224
562	Infected	0	3642.63	8464.61	2859.24
563	Infected	0	6679.65	11410.1	4175.84
564	Infected	0	3923.94	5189.38	0
565	Infected	0	1757.16	4936.92	496.619
566	Infected	0	3325.65	8309.91	3595.13
567	Infected	0	1769.79	5200.46	2747.96
568	Infected	0	2397.32	2749.11	1411.55
569	Infected	0	1111.09	4103.81	2933.44
570	Infected	0	2778.53	5057.65	2728.21
571	Infected	0	3723.65	7098.31	5286.06
572	Infected	0	1422.27	1982.86	0
573	Infected	0	4600.47	5108.46	1241.91
574	Infected	0	3617	3036.2	3172.87
575	Infected	0	1750.22	1585.23	1050.32
576	Infected	0	3372.5	7081.15	6337.52
577	Infected	0	3965.25	7777.25	2308.56
578	Infected	0	6593.31	5230.63	8311.35
579	Infected	0	2634.9	4525.82	2597.49
580	Infected	0	4840.06	7789.12	1894.32
581	Infected	0	3993.47	4347.39	3346.61
582	Infected	0	3005.06	6668.02	2982.55
583	Infected	0	4379.17	3233.42	1142.42
584	Infected	0	3915.49	5901.28	4404.44
585	Infected	0	5545.5	4189.43	615.06
586	Infected	0	4249.45	5433.52	584.207
587	Infected	0	2013.22	6540.95	516.055
588	Infected	1068.5	901.951	6325.33	2874.95
589	Infected	0	1015.11	2045.7	1380.31
590	Infected	0	4398.37	5512.13	3410.34
591	Infected	0	4808.89	6389.25	0
592	Infected	0	1378.36	5729.73	1267.07
593	Infected	0	1863.48	3182.97	0
594	Infected	0	1937.34	3043.04	2491.8
595	Infected	0	2498.61	3452.28	2609.24
596	Infected	1208.21	1892.56	3156.26	559.711
597	Infected	0	4462.98	5854.47	3675.61
598	Infected	0	1255.86	5057.43	3366.41
599	Infected	0	4037.92	7854.28	4677.43
600	Infected	0	3492.51	3955.66	2332.91
601	Infected	2497.19	2567.83	4048.16	1343.71
602	Infected	3701.06	2954.88	4208.53	1113.56
603	Infected	1233.64	4324.07	5862.25	1748.3
604	Infected	0	2642.86	2896.63	0
605	Infected	0	1869.85	2175.87	4688.2
606	Infected	0	2795.14	1688.04	0
607	Infected	1204.34	4616.55	4319.53	2675.7
608	Infected	2547.61	3680.48	5397.17	9098.33
609	Infected	0	2318.19	2882.81	616.686
610	Infected	0	735.516	2370.54	0
611	Infected	0	2226.31	4851.75	2012.57
612	Infected	0	8589.71	5027.28	1000.49
613	Infected	1141.08	3707.26	9376.73	0
614	Infected	0	2630.23	4854.35	2673.35
615	Infected	0	2760.21	1860.12	1226.17
616	Infected	0	5398.02	3134.67	2096.44
617	Infected	0	1944.04	1788.71	3083.66
618	Infected	7215.38	7209.73	8410.05	1880.69
619	Infected	3691.52	3578.79	1532.25	4332.64
620	Infected	0	1943.76	7612.5	2113.09
621	Infected	0	1850.23	4072.9	2992.17
622	Infected	3854.15	3808.27	4544.33	539.026
623	Infected	0	2475.34	2499.72	2383.17
624	Infected	0	1912.07	3954.18	516.962
625	Infected	0	1801.46	3793.5	695.996
626	Infected	0	2126.8	694.349	0
627	Infected	0	4616.43	2653.89	518.026
628	Infected	0	869.314	1922.52	0
629	Infected	0	1793.49	1656.71	0
630	Infected	3857.67	3566.93	8787.77	931.237
631	Infected	41198.6	5647.85	59986.7	37055.8
632	Infected	0	4761.24	8517.31	1072.54
633	Infected	3324.05	3435.63	4902.66	1979.68
634	Infected	0	5362.85	4986.29	460.191
635	Infected	0	2174.51	3544.18	0
636	Infected	941.557	3398.96	5007.6	0
637	Infected	1478.4	3879.75	4904.34	1858.67
638	Infected	0	732.128	1903.11	0
639	Infected	0	1768.45	4823.18	1576.63
640	Infected	2559.45	8430.62	5464.36	0
641	Infected	995.416	6434.18	8405.07	2353.78
642	Infected	105823	5601.26	121791	16295.1
643	Infected	1694	3506.71	9644.07	641.668
644	Infected	48128.3	2463.07	69575.2	6962.08
645	Infected	0	1096.14	1453.99	2024.38
646	Infected	1493.6	2420.35	2944.96	2773.75
647	Infected	0	2496.83	3362.17	2093.16
648	Infected	0	3114.24	4404.3	0
649	Infected	0	3661.18	3314.89	1550.29
650	Infected	58163.4	3917.38	51500.2	41014
651	Infected	2631.04	1792.34	5169.54	4903.45
652	Infected	0	1867.98	1558.05	0
653	Infected	0	2843.9	2219.44	2431.06
654	Infected	2372.89	4151.52	3634.79	1489.48
655	Infected	0	2193.18	3055.41	0
656	Infected	0	2240.6	3605.91	2508.23
657	Infected	0	1930.72	4317.57	0
658	Infected	0	2025.24	565.49	0
659	Infected	11572.8	16999.2	14785.5	29911.2
660	Infected	57605.8	3778.28	38523.3	52518.8
661	Infected	0	2914.97	2700.98	2835.56
662	Infected	0	3640.41	2072.99	2361.82
663	Infected	2643.8	3149.06	5693.97	4019.3
664	Infected	0	5448.53	5507.16	1577.87
665	Infected	0	1061.4	2768.88	0
666	Infected	0	4182.38	2658.55	0
667	Infected	58539.6	3511.25	50861.5	51751
668	Infected	0	1434.45	3086.45	569.016
669	Infected	59383.8	6898.41	57293.2	25625.4
670	Infected	1366.71	2416.15	2877.09	8685.57
671	Infected	1295.91	3926.31	1555.35	2298.94
672	Infected	0	2208.73	5964.13	3040.49
673	Infected	0	3399.4	4858.45	0
674	Infected	0	4739.44	6704.47	0
675	Infected	0	2530.16	2676.34	0
676	Infected	0	2070	1105.43	0
677	Infected	0	3179.64	6354.83	3209.72
678	Infected	0	1561.17	2032.31	0
679	Infected	2598.36	4351.75	8172.32	1032.35
680	Infected	0	2914.03	6086.71	1203.19
681	Infected	58513	2425.6	6009.03	54322.4
682	Infected	1049.29	6995.26	6451.61	0
683	Infected	0	1619.78	2533.62	0
684	Infected	0	1288.22	2788.93	0
685	Infected	0	3079.83	2995.09	0
686	Infected	0	3020.82	1027.76	836.79
687	Infected	0	2892.05	4339.84	690.248
688	Infected	0	3629.31	4808.97	1828.64
689	Infected	0	3882.71	9808.77	1342.8
690	Infected	3236.18	2866.78	2804.66	4430.72
691	Infected	4480.85	6216.49	7303.62	1648.33
692	Infected	0	3246.6	1143.4	0
693	Infected	0	3074.61	3051.3	1024.96
694	Infected	0	1817.75	1333.27	0
695	Infected	0	2236.21	3585.63	2087.93
696	Infected	57670.3	4794.74	62940.9	19358.7
697	Infected	54662.2	2134.38	55646.2	32045.7
698	Infected	0	3903.52	6451.35	0
699	Infected	1391.83	4167.39	2344.29	0
700	Infected	0	6109.16	7500.27	490.337
701	Infected	0	2387.71	4858.97	0
702	Infected	998.823	3190.77	3173.32	641.457
703	Infected	0	2871.69	5942.66	0
704	Infected	2522.82	4646.29	6319.25	0
705	Infected	1545.67	4075.03	8256.11	0
706	Infected	0	5180.32	7030.66	634.814
707	Infected	4209.81	5017.99	7570.12	1134.56
708	Infected	0	1587.74	2250.01	0
709	Infected	0	3162.62	6143.76	1108.77
710	Infected	2724.51	4082.16	7499.63	1503.27
711	Infected	0	1331.66	2460.39	1264.96
712	Infected	0	2044.13	1542.6	0
713	Infected	3545.19	6074.63	4099.62	0
714	Infected	3674.11	5702.88	4013.12	0
715	Infected	5531.5	8209.72	5248.49	1917.18
716	Infected	0	3001.21	6215.95	0
717	Infected	0	2204.83	492.565	0
718	Infected	1288.47	4402.56	2119.24	0
719	Infected	0	2135.68	1434.44	759.509
720	Infected	2149.37	2825.58	6102.37	516.103
721	Infected	1640.58	10508	6230.73	4642.88
722	Infected	0	2327.22	7239.84	3373.37
723	Infected	0	2547.25	3402.08	1053.19
724	Infected	0	1755.33	2494.77	0
725	Infected	0	1601.39	609.835	0
726	Infected	0	3616.35	3125.71	658.197
727	Infected	0	3599.88	6429.57	0
728	Infected	5678.04	6295.31	5274.2	1276.59
729	Infected	0	933.687	1075.93	0
730	Infected	0	3612.63	1724.48	1442.72
731	Infected	0	4550.64	8812.85	0
732	Infected	2526.33	6928.33	8904.94	611.23
733	Infected	0	2019.63	3843.5	2957.64
734	Infected	0	2750.28	3980.57	603.707
735	Infected	0	2742.85	5257.52	0
736	Infected	0	2500.69	1877.49	781.5
737	Infected	0	4572.58	5211.65	4292.28
738	Infected	0	2276.32	1507.36	0
739	Infected	1732.61	2749.95	5545.32	1163.17
740	Infected	2127.06	6642.82	3093.08	2499.51
741	Infected	3535.61	4809.35	5227.43	2028.89
742	Infected	0	3991.11	4539.62	583.973
743	Infected	0	1137.96	1607.32	0
744	Infected	0	5615.05	3508.68	493.289
745	Infected	2078.88	2052.23	3164.28	1146.76
746	Infected	0	3489.19	5819.49	0
747	Infected	0	6000.38	5007.31	3093.79
748	Infected	0	1791.44	2857.61	0
749	Infected	0	3254.41	2010.31	0
750	Infected	0	5709.03	3071.96	908.439
751	Infected	0	1039.53	2704.59	667.372
752	Infected	0	4938.7	2576.3	0
753	Infected	0	3513.79	4497.65	2725.71
754	Infected	918.966	3389.61	4629.02	2437.23
755	Infected	0	968.492	1536.75	479.875
756	Infected	0	3284.8	543.997	1055.57
757	Infected	0	1234.01	3518.11	7174.16
758	Infected	0	3809.32	0	0
759	Infected	0	2305.5	4271.26	6878.4
760	Infected	0	4035.68	698.85	0
761	Infected	0	2546.86	2717.42	13856.8
762	Infected	0	2487.49	1471.41	5031.85
763	Infected	0	4233.6	3531.32	6247.87
764	Infected	0	3169.58	2247.11	0
765	Infected	0	6243.17	6133.77	0
766	Infected	0	2137.43	1626.42	747.745
767	Infected	0	1697.94	2178.18	2298.71
768	Infected	0	2796.31	694.544	0
769	Infected	0	3260.52	3636.12	6561.27
770	Infected	0	3062.15	0	2424.37
771	Infected	0	4660.24	4471.34	1457.84
772	Infected	0	896.354	0	0
773	Infected	0	6394.38	10841	1214.5
774	Infected	0	3263.31	1485.68	1313.4
775	Infected	0	3131.55	4226.73	3518.31
776	Infected	0	2863.37	2817.69	3561.12
777	Infected	0	2371.32	5201.93	7010.67
778	Infected	0	4886.71	2935.32	6671.66
779	Infected	0	7514.67	8062.43	2599.93
780	Infected	0	4821.97	0	0
781	Infected	0	3051.28	0	0
782	Infected	0	4474	3265.38	7309.22
783	Infected	0	2834.31	1411.93	2966.57
784	Infected	0	1717.47	3331.71	1634.61
785	Infected	0	1906.49	2012.19	2599.82
786	Infected	0	1721.57	0	0
787	Infected	0	10386	3631.07	5469.68
788	Infected	0	6918.45	8039.49	3748.18
789	Infected	0	11369.8	6363.7	1525.37
790	Infected	0	6813.52	3862.5	3695.72
791	Infected	0	3378.82	6666.63	3348.65
792	Infected	0	5674.55	3509.74	5696.42
793	Infected	0	4693.74	4540.81	8529.7
794	Infected	0	4649.19	11419.1	2240.08
795	Infected	0	2601.79	5348.98	3616.34
796	Infected	0	1179.64	6965.07	4915.02
797	Infected	0	1384.79	0	0
798	Infected	0	4315.7	2948.58	2680.87
799	Infected	0	2574.11	0	2805.89
800	Infected	0	2613.81	0	898.247
801	Infected	0	1950.04	1046.26	0
802	Infected	0	2313.13	2982.39	1209.77
803	Infected	0	4867.28	4000.18	1503.82
804	Infected	0	2700.14	4276.29	1900.63
805	Infected	0	2644.39	3393.92	0
806	Infected	0	5552.28	1813.14	3730.57
807	Infected	0	3827.56	4002.34	5556.4
808	Infected	0	2147.69	0	1279.96
809	Infected	0	6490.98	9793.81	5327.98
810	Infected	0	1447.08	4178.66	12876.8
811	Infected	12393.6	8100.43	5539.56	4239.23
812	Infected	0	3460.25	6548.61	3774.08
813	Infected	0	2953.78	1385.77	5735.87
814	Infected	0	3552.63	0	0
815	Infected	0	2188.9	0	1923.3
816	Infected	5063.59	6355.16	6354.47	1867.42
817	Infected	2704.57	6493.53	2603.1	0
818	Infected	0	2414.92	6605.52	0
819	Infected	3044.44	5216.38	0	5448.47
820	Infected	0	3634.16	5622.75	7136.83
821	Infected	5710.42	3086.36	0	911.709
822	Infected	0	3687.21	2725.07	848.928
823	Infected	0	3700.15	3077.64	7631.93
824	Infected	0	4918.09	0	1268.89
825	Infected	0	1785.37	0	0
826	Infected	0	1569.11	708.061	0
827	Infected	0	2726.94	1692.54	5885.49
828	Infected	0	4439.66	851.643	0
829	Infected	0	3272.48	0	1004.71
830	Infected	6142.1	5494.02	2684.44	5103.14
831	Infected	0	1973.22	4078.04	3721.71
832	Infected	0	1993.57	3529.61	0
833	Infected	0	9197.59	769.319	3091.36
834	Infected	0	4114.71	857.548	0
835	Infected	0	1611.56	0	1684.47
836	Infected	0	2814.56	6134.67	9015.31
837	Infected	0	1303.56	0	2558.14
838	Infected	0	5095.09	1136.96	4940.11
839	Infected	0	2730.33	2043.15	0
840	Infected	0	1602.87	0	0
841	Infected	7308.14	5314.5	1717.16	963.059
842	Infected	0	1790.62	716.582	0
843	Infected	0	3293.45	725.375	2176.68
844	Infected	0	3103.77	884.425	4575.44
845	Infected	0	4691.55	0	4138.04
846	Infected	1610.43	2433.17	0	1646.22
847	Infected	0	4769.6	0	0
848	Infected	4009.28	3370.01	3019.63	3033.15
849	Infected	1186.54	2191.07	1830.81	0
850	Infected	5057.27	3741.97	6298.91	4770.47
851	Infected	0	2333.9	0	0
852	Infected	0	2701.25	0	702.069
853	Infected	0	0	1428.06	2411.96
854	Infected	0	0	1469.54	0
855	Infected	1615.55	3820.79	713.106	1272.67
856	Infected	0	5882.88	5823.01	4290.47
857	Infected	0	1801.26	739.144	0
858	Infected	0	7911.08	0	0
859	Infected	0	5391.6	6484.94	943.048
860	Infected	6164.09	4136.14	727.454	3845.51
861	Infected	0	3593.73	0	3515.7
862	Infected	53732.9	2878.26	56674.4	5767.1
863	Infected	0	3738.12	2937.19	4887.93
864	Infected	0	5481.09	4038.93	1984.39
865	Infected	0	1208.7	0	0
866	Infected	3566.05	5616.62	3509.41	2809.56
867	Infected	0	1941.57	1387.44	0
868	Infected	0	0	2101.02	2358.48
869	Infected	1557.09	2562.27	3247.32	18867.5
870	Infected	0	0	2281.66	2696.41
871	Infected	0	2484.23	4158.02	0
872	Infected	0	2182.69	878.538	1059.64
873	Infected	0	2032.32	2076.03	4809.91
874	Infected	0	2847.33	10785.1	4672.25
875	Infected	3038.51	5284.83	1783.97	2017.05
876	Infected	0	2342.31	0	2604.41
877	Infected	0	3892.13	2151.63	2801.84
878	Infected	0	864.063	2778.91	0
879	Infected	0	2594.82	3925.55	0
880	Infected	0	6601.74	7413.37	1942.82
881	Infected	55758.7	4066.09	54749.7	4355.32
882	Infected	59045.9	6863.79	68322.7	62474.9
883	Infected	5025.43	3933.92	6153.48	4831.97
884	Infected	0	6907.73	3595.64	0
885	Infected	0	2736.69	3763.72	0
886	Infected	0	5026.84	3071.7	4791.63
887	Infected	3501.79	5392.68	685.741	4797.24
888	Infected	0	5530.79	3698.48	4809.41
889	Infected	0	3930.2	2199.43	6119.84
890	Infected	5783.35	8183.35	7783.95	5852.58
891	Infected	0	4605.72	6778.8	2642.71
892	Infected	1601.36	9635.82	5759.39	3261.84
893	Infected	1346.81	8371.74	4562.12	1022.11
894	Infected	1964.81	2775.68	7036.5	8285.74
895	Infected	0	4286.23	8664.9	0
896	Infected	0	923.168	1380.5	0
897	Infected	0	6423.96	4918.89	4226.66
898	Infected	1997.97	4621.25	0	0
899	Infected	0	8519.05	3352.95	0
900	Infected	5256.58	14054.2	4312.58	4206.92
901	Infected	34998.1	5022.78	6904.17	13265
902	Infected	0	2108.71	2202.24	0
903	Infected	0	5334.67	4064.16	2076.52
904	Infected	0	2954.94	2411.75	4787.49
905	Infected	0	1946.16	708	0
906	Infected	2179.63	6883.61	678.813	0
907	Infected	0	3408.14	671.831	2406.31
908	Infected	0	3349.89	699.497	3996.56
909	Infected	0	4064.77	1591.38	0
910	Infected	0	8642.95	5344.22	3255.46
911	Infected	1304.06	5334.1	1417.49	0
912	Infected	0	1999.05	1676.36	0
913	Infected	0	4519.72	2128.28	6520.94
914	Infected	0	3989.2	1382.56	0
915	Infected	0	0	1363.9	0
916	Infected	0	3298.28	6631.68	0
917	Infected	0	0	0	0
918	Infected	0	0	3569.56	0
919	Infected	0	2663.04	1283.14	3404.19
920	Infected	0	1917.74	1325.55	3126.66
921	Infected	0	5111.68	7200.12	7566.33
922	Infected	0	3943.06	6582.3	3665.08
923	Infected	0	5465.82	3620.09	2236.9
924	Infected	2032.79	6929.77	11102.9	9538.42
925	Infected	1990.45	4171.38	8681.86	3482.38
926	Infected	4362.1	1231.73	1509.91	0
927	Infected	0	3273.71	5753.1	1859.39
928	Infected	0	2756.97	4033.41	1047.71
929	Infected	0	3791.98	3284.14	0
930	Infected	0	1574.4	1012.4	1494.83
931	Infected	0	5335.84	822.862	1844.95
932	Infected	0	5089.21	1748.71	5063.33
933	Infected	0	3414.45	1725.41	0
934	Infected	0	2983.3	4038.14	0
935	Infected	0	2389.65	0	0
936	Infected	0	3402.76	4968.67	3291.78
937	Infected	0	1419.17	662.561	0
938	Infected	0	2784.94	4550.21	1534.14
939	Infected	2978.25	7850.65	5871.31	0
940	Infected	4575.24	5724.1	650.347	2562.76
941	Infected	0	9912.3	4464.09	1627.71
942	Infected	0	4136.86	742.543	795.373
943	Infected	1637.65	6384.81	0	1857.24
944	Infected	0	6226.86	876.888	9906.1
945	Infected	4387.45	4341.48	1707.6	0
946	Infected	0	5601.44	6580.65	0
947	Infected	0	5489.9	842.225	799.619
948	Infected	0	2172.65	0	0
949	Infected	0	2219.96	2828.74	0
950	Infected	0	2037.33	726.624	4574.81
951	Infected	0	5420.49	0	1202.1
952	Infected	0	4303.47	2459.59	1035.93
953	Infected	0	3359.95	3404.84	1558.7
954	Infected	0	2484.72	5043.73	2424.46
955	Infected	0	4719.27	666.521	2742.1
956	Infected	0	2908.44	4179.62	4586.65
957	Infected	0	2440.67	1371.06	0
958	Infected	0	3289.63	0	0
959	Infected	0	2622.02	3015.48	0
960	Infected	0	0	743.425	0
961	Infected	0	974.887	2147.84	5197.3
962	Infected	0	1946.87	710.98	736.561
963	Infected	0	4170.4	0	1355.13
964	Infected	0	6348.37	3377.44	2507.61
965	Infected	0	4456.41	758.944	2550.73
966	Infected	0	4275.34	0	1274.46
967	Infected	0	1045.88	759.729	3764.56
968	Infected	0	3712.59	1613.41	0
969	Infected	0	14152.1	1430.52	0
970	Infected	0	5084.05	2500.49	0
971	Infected	0	7942.64	3829.62	5698.2
972	Infected	0	4790.71	0	0
973	Infected	0	2540.27	4295.61	8151.33
974	Infected	0	3402.88	3939.94	957.106
975	Infected	0	2817.46	2583.65	0
976	Infected	0	5275.64	1918.47	4590.86
977	Infected	0	3460.86	0	3369.91
978	Infected	0	3227.02	4230.62	1341.06
979	Infected	0	2869.76	0	0
980	Infected	0	2572.12	0	0
981	Infected	0	1060.02	1624.09	0
982	Infected	0	3256.96	4010.54	2030.43
983	Infected	0	2884.51	0	0
984	Infected	0	1957.15	721.101	1088.3
985	Infected	0	2060.54	6009.52	3256.97
986	Infected	0	2177.18	4756.03	1233.64
987	Infected	0	2377.23	0	673.684
988	Infected	0	1006.86	0	0
989	Infected	0	5379.67	1661.41	3049.45
990	Infected	0	2454.51	6397.07	0
991	Infected	0	8335.47	8427.33	6439.79
992	Infected	0	1206.04	0	4722.95
993	Infected	1260.42	1020.53	0	2623.11
994	Infected	0	1130.21	0	0
995	Infected	0	4068.2	2122.5	3257.12
996	Infected	0	5084.81	1238.68	3585.01
997	Infected	0	2392.76	1150.89	0
998	Infected	0	1060.65	0	0
999	Infected	0	6212.06	0	2262.57
1000	Infected	0	6528.35	0	7075.13
1001	Infected	0	2528.13	4960.89	2695.06
1002	Infected	0	3655.96	5024.22	0
1003	Infected	0	2615.42	0	957.635
1004	Infected	0	6584.59	991.727	3934.99
1005	Infected	0	8088.15	0	1756.06
1006	Infected	0	3099.07	0	0
1007	Infected	0	2487.96	1147.85	3197.27
1008	Infected	0	2624.42	0	0
1009	Infected	0	3620.54	3639.79	0
1010	Infected	0	5388.64	2612.05	0
1011	Infected	0	1958.14	2072.96	1241.75
1012	Infected	0	5257.22	982.939	5243.02
1013	Infected	0	3427.41	0	7117.71
1014	Infected	0	1085.54	0	0
1015	Infected	0	1881.84	0	1801.87
1016	Infected	0	2097.65	985.83	0
1017	Infected	0	3169.51	2074.1	3264.65
1018	Infected	0	4731.16	1670.92	4955.71
1019	Infected	0	5260.17	2090.83	1230.55
1020	Infected	0	3557.55	0	0
1021	Infected	0	6489.94	1430.68	2662.79
1022	Infected	0	2982.13	0	695.008
1023	Infected	0	2905.83	3365.84	878.508
1024	Infected	0	5005.81	4143.06	3431.47
1025	Infected	0	1368.69	859.893	0
1026	Infected	0	2816.69	0	4728.93
1027	Infected	0	4742.53	1821.64	2651.75
1028	Infected	0	1835.92	1244.88	0
1029	Infected	0	1041.52	2228.64	1819.47
1030	Infected	0	2367.2	2180.37	5668.06
1031	Infected	0	2632.24	10137.4	4547.93
1032	Infected	0	4450.19	6703.77	1975.46
1033	Infected	1780.17	5132.76	0	1757.16
1034	Infected	0	3751.97	2662.76	2225.63
1035	Infected	0	2772.61	1849.99	5301.74
1036	Infected	0	2892.64	2222.3	0
1037	Infected	0	3800.76	8747.87	1095.66
1038	Infected	0	3584.08	0	739.743
1039	Infected	0	5530.75	3082.22	1997.49
1040	Infected	0	1427.5	5193.4	980.56
1041	Infected	0	5297.79	0	1953.54
1042	Infected	0	3434.55	4335.91	2103.78
1043	Infected	0	8640.43	5103.85	6108.39
1044	Infected	0	3365.34	1108.07	1625.6
1045	Infected	0	6888.73	1153.49	1955.69
1046	Infected	0	0	0	0
1047	Infected	0	5249.3	0	3282.53
1048	Infected	0	3683.43	4241.62	1617.35
1049	Infected	0	4921.26	1244.5	1803.37
1050	Infected	0	0	0	0
1051	Infected	0	3203.85	0	680.832
1052	Infected	0	3977.91	0	2128.87
1053	Infected	13362.7	2829.3	1540.24	0
1054	Infected	2802.89	4864.87	1492.63	0
1055	Infected	12198.4	12392.3	4053.15	9947.66
1056	Infected	0	3819.29	4089.22	696.404
1057	Infected	1973.56	5473.26	7693.56	0
1058	Infected	1816.46	3154.81	2663.38	2165.97
1059	Infected	8119.9	4888.27	3740.5	0
1060	Infected	0	7305.86	0	2786.48
1061	Infected	1633.09	4567.45	1198.06	1451.77
1062	Infected	3764.16	4070.36	4727.68	1273.85
1063	Infected	0	3693.35	3643.08	9732.1
1064	Infected	0	2539.32	3376.03	4012.56
1065	Infected	1741.22	2987.23	5296.43	2953.64
1066	Infected	0	4449.25	0	0
1067	Infected	3981.75	3215.57	5320.56	4985.32
1068	Infected	10800	4466.32	4438.41	5880.21
1069	Infected	0	4802.1	2049.04	900.522
1070	Infected	8065.75	4898.14	8800.77	2291.38
1071	Infected	0	4077.99	0	0
1072	Infected	2923	2573.55	2140.54	0
1073	Infected	0	2478.25	5463.01	1492.55
1074	Infected	4813.28	4951.99	956.009	1401.97
1075	Infected	0	3437.74	0	0
1076	Infected	1851.88	4380.93	3673.47	3949.27
1077	Infected	2317.85	4267.04	0	5473.5
1078	Infected	0	3439.48	1195.83	1376.79
[truncated: 2,947 more rows]
